# Supplementary material for: Phenotype stability and dynamics of transposable elements in a strain of the microalga Tisochrysis lutea with improved lipid traits
Source: PLoS One. 2023 Apr 27;18(4):e0284656. doi: 10.1371/journal.pone.0284656 (PMC10138859; doi:10.1371/journal.pone.0284656)
Supplement: S1 Data — (XLSX) [file pone.0284656.s006.xlsx]

## Sheet: Data S1
Data S1	Comparison of the lipid contents and growth rates between TisoArg and TisoS2M2 in 2019.

## Sheet: Lipid_measure_2019
Measures in mg (gC)-1		TFA
TisoArg	TFA	SFA	MUFA	PUFA	ƩΩ3	ƩΩ6		t.test TFA TisoArg vs TisoS2M2 (n=2)		t.test ƩΩ3 TisoArg vs TisoS2M2 (n=2)		t.test ƩΩ6 TisoArg vs TisoS2M2 (n=2)
TisoArg-R1	229.103	134.297	69.448	25.3585	14.1373	11.2213		0.00168408		0.00212441		0.00330669
TisoArg-R2	243.727	135.603	84.2871	23.8366	13.1339	10.7027
TisoS2M2	TFA	SFA	MUFA	PUFA	ƩΩ3	ƩΩ6
TisoS2M2-R1	375.869	221.613	109.746	44.5101	24.7686	19.7415
TisoS2M2-R2	394.339	227.031	123.336	43.9721	25.0447	18.9273
Mean	TFA	SFA	MUFA	PUFA	ƩΩ3	ƩΩ6
TisoArg	236.415	134.95	76.8675	24.5975	13.6356	10.962
TisoS2M2	385.104	224.322	116.541	44.2411	24.9067	19.3344
SD	TFA	SFA	MUFA	PUFA	ƩΩ3	ƩΩ6
TisoArg	8.44302	0.754385	8.56735	0.878714	0.579292	0.299421
TisoS2M2	13.0604	3.83135	9.60946	0.380458	0.195228	0.575686
	C total mg/L
TisoS2M2	31.9069
TisoArg	31.6128
Proportion among TFA	SFA	MUFA	PUFA
TisoArg-R1	0.586184	0.30313	0.110686
TisoArg-R2	0.556374	0.345826	0.0978003
mean	0.571279	0.324478	0.104243
SD	0.0210791	0.0301907	0.00911165
TisoS2M2-R1	0.589602	0.291979	0.118419
TisoS2M2-R2	0.575726	0.312766	0.111508
mean	0.582664	0.302372	0.114964
SD	0.00981151	0.0146983	0.00488681

## Sheet: Growth_rate_2019
OD measures (680 nm)
Time points	00:00:00	16:00:00	1 day, 0:00:00	1 day, 16:45:00	2 days, 17:15:00	3 days, 0:00:00	4 days, 16:45:00	5 days, 16:15:00	6 days, 15:45:00		Growth rate	µmax (day-1)		t.test Growth rate TisoArg vs TisoS2M2 (n =2)
S2M2_A	0.057	0.072	0.099	0.11	0.125	0.12	0.142	0.144	0.142		S2M2_A	0.41		0.781782
S2M2_B	0.069	0.078	0.106	0.108	0.121	0.116	0.123	0.128	0.132		S2M2_B	0.29
Mean_S2M2	0.063	0.075	0.1025	0.109	0.123	0.118	0.1325	0.136	0.137		Mean	0.35
SD	0.00848528	0.00424264	0.00494975	0.00141421	0.00282843	0.00282843	0.013435	0.0113137	0.00707107		SD	0.0848528
TisoArg_A	0.066	0.068	0.092	0.116	0.127	0.123	0.137	0.139	0.124		TisoArg_A	0.35
TisoArg_B	0.059	0.075	0.096	0.112	0.118	0.114	0.121	0.124	0.122		TisoArg_B	0.39
Mean_TisoArg	0.0625	0.0715	0.094	0.114	0.1225	0.1185	0.129	0.1315	0.123		Mean	0.37
SD	0.00494975	0.00494975	0.00282843	0.00282843	0.00636396	0.00636396	0.0113137	0.0106066	0.00141421		SD	0.0282843
Extracellular N (mg/L)
Time points	0:00:00	16:00:00	1 day, 0:00:00	1 day, 16:45:00
TisoS2M2	131.4	59.2	11.2	0
TisoArg	132.2	68.4	27	0
