# Supplementary material for: Phenotype stability and dynamics of transposable elements in a strain of the microalga Tisochrysis lutea with improved lipid traits
Source: PLoS One. 2023 Apr 27;18(4):e0284656. doi: 10.1371/journal.pone.0284656 (PMC10138859; doi:10.1371/journal.pone.0284656)
Supplement: S2 Data — (XLSX) [file pone.0284656.s007.xlsx]

## Sheet: Data S2
Data S2	List of shared and specific SNPs between TisoArg and TisoS2M2, and predictions of their impacts on genes.

## Sheet: SNPs_shared
Shared SNPs between TisoArg and TisoS2M2
#CHROM	POS	ID	REF	ALT	QUAL	FILTER	INFO	FORMAT	G1
T_lutea_GenomeV2.4_Chloroplast	553	56345	C	T	.	MULTIPLE	Ty=SNP;Rk=0;UL=11;UR=22;CL=.;CR=.;Genome=C;Sd=-1;XA=T_595636,T_527111,T_458,T_32435,T_303937	GT:DP:PL:AD:HQ	1/1:378:6194,590,287:41,337:71,71
T_lutea_GenomeV2.4_Chloroplast	7588	49573	C	T	.	MULTIPLE	Ty=SNP;Rk=0;UL=840;UR=535;CL=.;CR=.;Genome=C;Sd=1;XA=T_7588	GT:DP:PL:AD:HQ	0/1:150:1028,16,1108:77,73:72,72
T_lutea_GenomeV2.4_Chloroplast	8503	52124	A	G	.	MULTIPLE	Ty=SNP;Rk=0;UL=0;UR=1;CL=.;CR=.;Genome=A;Sd=1;XA=T_285891,T_726924,T_649023,T_1634209,T_2672313,T_1174151,T_8503,T_767519,T_130084,T_16713,T_145196	GT:DP:PL:AD:HQ	1/1:787:13856,1543,266:53,734:70,70
T_lutea_GenomeV2.4_Chloroplast	8995	26498	T	A	.	MULTIPLE	Ty=SNP;Rk=0;UL=1;UR=1;CL=.;CR=.;Genome=T;Sd=1;XA=T_585376,T_556464,T_327227,T_520045,T_484731,T_458942,T_145940,T_909453,T_451421,T_2505994,T_431433,T_834854,T_311538,T_456552,T_919530,T_726379,T_35971,T_71930,T_2620771,T_55488,T_1020951	GT:DP:PL:AD:HQ	0/1:1580:12710,56,9557:711,869:70,71
T_lutea_GenomeV2.4_Chloroplast	16008	48988	A	G	.	MULTIPLE	Ty=SNP;Rk=0;UL=1;UR=0;CL=.;CR=.;Genome=A;Sd=1;XA=T_839098,T_42760,T_37714,T_52183,T_69917,T_1839145,T_1562493,T_523929,T_38790,T_16008,T_325546,T_439855,T_564246,T_39387,T_485568	GT:DP:PL:AD:HQ	0/1:563:7849,499,1044:111,452:71,71
T_lutea_GenomeV2.4_Chloroplast	24875	75336	G	A	.	MULTIPLE	Ty=SNP;Rk=0;UL=3;UR=2;CL=.;CR=.;Genome=G;Sd=1;XA=T_14150	GT:DP:PL:AD:HQ	1/1:712:12442,1363,268:51,661:71,72
T_lutea_GenomeV2.4_Chloroplast	28362	73049	G	T	.	MULTIPLE	Ty=SNP;Rk=0;UL=1;UR=0;CL=.;CR=.;Genome=G;Sd=1;XA=T_33148,T_1001917,T_341263,T_1371485,T_96221,T_215414,T_882051,T_607166,T_2561467,T_567184,T_47502	GT:DP:PL:AD:HQ	0/1:1467:16265,481,5269:458,1009:71,70
T_lutea_GenomeV2.4_Chloroplast	33932	41069	G	C	.	MULTIPLE	Ty=SNP;Rk=0;UL=0;UR=0;CL=.;CR=.;Genome=G;Sd=1	GT:DP:PL:AD:HQ	1/1:4464:86834,12130,24:57,4407:71,72
T_lutea_GenomeV2.4_Chloroplast	34266	40739	A	G	.	MULTIPLE	Ty=SNP;Rk=0;UL=1;UR=12;CL=.;CR=.;Genome=A;Sd=1;XA=T_1987110,T_472138,T_1014561,T_463406,T_202779,T_267586,T_68516,T_121788,T_277107,T_210382,T_766130,T_1032390,T_637579,T_1134238,T_2464316,T_1571163,T_200652,T_227983,T_117369,T_42199,T_145200,T_941904,T_700,T_290258,T_1422667,T_574130,T_422986,T_74483,T_183526,T_539621,T_1791073,T_946301,T_2792471	GT:DP:PL:AD:HQ	1/1:1759:32522,4035,213:70,1689:72,72
T_lutea_GenomeV2.4_Chloroplast	45494	67423	A	G	.	MULTIPLE	Ty=SNP;Rk=0;UL=4;UR=460;CL=.;CR=.;Genome=A;Sd=-1;XA=T_43703,T_49076,T_41912,T_52657,T_50866,T_47285	GT:DP:PL:AD:HQ	0/1:427:1189,241,5280:316,111:72,72
T_lutea_GenomeV2.4_Chloroplast	46688	14732	A	G	.	MULTIPLE	Ty=SNP;Rk=0;UL=12;UR=106;CL=.;CR=.;Genome=A;Sd=1;XA=T_44897,T_48479,T_50269,T_43106,T_46688	GT:DP:PL:AD:HQ	0/1:287:4102,284,490:53,234:72,72
T_lutea_GenomeV2.4_Chloroplast	52692	11339	A	G	.	MULTIPLE	Ty=SNP;Rk=0;UL=60;UR=4;CL=.;CR=.;Genome=A;Sd=-1;XA=T_47320,T_43738,T_50901,T_45529,T_41947,T_49111	GT:DP:PL:AD:HQ	0/1:438:6383,458,675:76,362:71,72
T_lutea_GenomeV2.4_Chloroplast	52783	49578	A	G	.	MULTIPLE	Ty=SNP;Rk=0;UL=60;UR=29;CL=.;CR=.;Genome=A;Sd=1;XA=T_49202,T_45620,T_42038,T_47411,T_50992,T_52783	GT:DP:PL:AD:HQ	0/1:479:4130,43,2673:203,276:72,73
T_lutea_GenomeV2.4_Chloroplast	53374	77844	C	T	.	MULTIPLE	Ty=SNP;Rk=0;UL=500;UR=359;CL=.;CR=.;Genome=C;Sd=1;XA=T_46211,T_48002,T_44420,T_49792,T_42629,T_53374	GT:DP:PL:AD:HQ	0/1:369:5569,438,481:57,312:72,71
T_lutea_GenomeV2.4_Chloroplast	55372	2086	A	C	.	MULTIPLE	Ty=SNP;Rk=0;UL=1;UR=4;CL=.;CR=.;Genome=A;Sd=-1;XA=T_464507,T_24798	GT:DP:PL:AD:HQ	0/1:278:4144,318,392:45,233:70,70
T_lutea_GenomeV2.4_Chloroplast	58779	1169	A	G	.	MULTIPLE	Ty=SNP;Rk=0;UL=1;UR=8;CL=.;CR=.;Genome=A;Sd=-1;XA=T_462822,T_811613,T_82224,T_42235,T_83354	GT:DP:PL:AD:HQ	1/1:1002:17434,1887,391:74,928:72,72
T_lutea_GenomeV2.4_Chloroplast	59777	660	G	T	.	MULTIPLE	Ty=SNP;Rk=0;UL=24;UR=5;CL=.;CR=.;Genome=G;Sd=-1;XA=T_59649	GT:DP:PL:AD:HQ	0/1:86:784,21,465:35,51:70,72
T_lutea_GenomeV2.4_Chloroplast	61813	11125	A	G	.	MULTIPLE	Ty=SNP;Rk=0;UL=13;UR=4;CL=.;CR=.;Genome=A;Sd=-1;XA=T_828768,T_837967,T_55868	GT:DP:PL:AD:HQ	1/1:475:8092,840,249:41,434:72,72
T_lutea_GenomeV2.4_Chloroplast	61922	76129	A	G	.	MULTIPLE	Ty=SNP;Rk=0;UL=16;UR=0;CL=.;CR=.;Genome=A;Sd=-1;XA=T_229443,T_828669,T_51200,T_1226475,T_8685,T_837868,T_55967,T_143539,T_158915,T_933332,T_640615	GT:DP:PL:AD:HQ	1/1:619:11017,1259,181:38,581:73,71
T_lutea_GenomeV2.4_Chloroplast	62895	30950	A	G	.	MULTIPLE	Ty=SNP;Rk=0;UL=10;UR=0;CL=.;CR=.;Genome=A;Sd=1;XA=T_199012,T_62895	GT:DP:PL:AD:HQ	0/1:96:897,24,498:38,58:69,71
T_lutea_GenomeV2.4_Chloroplast	63239	12059	G	T	.	MULTIPLE	Ty=SNP;Rk=0;UL=0;UR=0;CL=.;CR=.;Genome=G;Sd=1;XA=T_56120	GT:DP:PL:AD:HQ	1/1:5879:114591,16085,21:69,5810:71,72
T_lutea_GenomeV2.4_Chloroplast	63346	4259	G	T	.	MULTIPLE	Ty=SNP;Rk=0;UL=0;UR=3;CL=.;CR=.;Genome=G;Sd=-1;XA=T_56013,T_242418	GT:DP:PL:AD:HQ	1/1:1474:24874,2506,807:134,1340:72,71
T_lutea_GenomeV2.4_Chloroplast	68633	52205	A	G	.	MULTIPLE	Ty=SNP;Rk=0;UL=0;UR=0;CL=.;CR=.;Genome=A;Sd=-1;XA=T_380349	GT:DP:PL:AD:HQ	1/1:12188:239674,34400,38:90,12098:69,72
T_lutea_GenomeV2.4_Chloroplast	69154	79081	C	T	.	MULTIPLE	Ty=SNP;Rk=0;UL=32;UR=18;CL=.;CR=.;Genome=C;Sd=1;XA=T_69154	GT:DP:PL:AD:HQ	0/1:201:401,179,2776:160,41:72,72
T_lutea_GenomeV2.4_Chloroplast	69255	29669	A	G	.	MULTIPLE	Ty=SNP;Rk=0;UL=3;UR=7;CL=.;CR=.;Genome=A;Sd=-1;XA=T_559416,T_41065,T_838928,T_1046464,T_352841	GT:DP:PL:AD:HQ	0/1:247:2216,35,1318:101,146:71,73
T_lutea_GenomeV2.4_Chloroplast	69843	72971	A	G	.	MULTIPLE	Ty=SNP;Rk=0;UL=26;UR=1;CL=.;CR=.;Genome=A;Sd=-1	GT:DP:PL:AD:HQ	0/1:180:1991,70,674:57,123:70,72
T_lutea_GenomeV2.4_Chloroplast	70318	23729	A	G	.	MULTIPLE	Ty=SNP;Rk=0;UL=0;UR=1;CL=.;CR=.;Genome=A;Sd=-1;XA=T_1455044,T_757999,T_11984,T_42118,T_378695	GT:DP:PL:AD:HQ	0/1:1443:3930,788,17880:1071,372:70,70
T_lutea_GenomeV2.4_Chloroplast	73374	35323	C	G	.	MULTIPLE	Ty=SNP;Rk=0;UL=12;UR=22;CL=.;CR=.;Genome=C;Sd=1;XA=T_73374,T_719593	GT:DP:PL:AD:HQ	0/1:146:1508,45,630:51,95:71,72
T_lutea_GenomeV2.4_Chloroplast	82893	73632	T	C	.	MULTIPLE	Ty=SNP;Rk=0;UL=1;UR=1;CL=.;CR=.;Genome=T;Sd=-1;XA=T_2739222,T_779152,T_82893,T_1780149,T_96877,T_1041730,T_67697,T_1526708,T_1542913,T_1602899,T_303475,T_67524,T_1654656,T_177460,T_308722,T_1356495,T_969041,T_164597,T_254948,T_1368377,T_2271530,T_1771683,T_112510,T_248481,T_500000,T_1470425,T_133185,T_107009	GT:DP:PL:AD:HQ	0/1:482:6749,436,882:94,388:69,71
T_lutea_GenomeV2.4_Chloroplast	82922	41680	A	G	.	MULTIPLE	Ty=SNP;Rk=0;UL=0;UR=2;CL=.;CR=.;Genome=A;Sd=-1;XA=T_83318,T_539356,T_1125446,T_200577,T_222926,T_647597,T_1862375	GT:DP:PL:AD:HQ	1/1:1710:32739,4405,51:36,1674:71,71
T_lutea_GenomeV2.4_Chloroplast	82960	63698	A	G	.	MULTIPLE	Ty=SNP;Rk=0;UL=0;UR=11;CL=.;CR=.;Genome=A;Sd=1;XA=T_459392	GT:DP:PL:AD:HQ	1/1:410:7028,741,203:34,376:70,70
T_lutea_GenomeV2.4_Chloroplast	83272	6397	C	T	.	MULTIPLE	Ty=SNP;Rk=0;UL=13;UR=0;CL=.;CR=.;Genome=C;Sd=1;XA=T_83272,T_935411,T_748944,T_82876,T_647643,T_539406	GT:DP:PL:AD:HQ	0/1:87:780,21,481:36,51:72,70
T_lutea_GenomeV2.4_Chloroplast	88436	56382	A	G	.	MULTIPLE	Ty=SNP;Rk=0;UL=0;UR=2;CL=.;CR=.;Genome=A;Sd=1;XA=T_2465594,T_123194,T_33218,T_95491,T_66848,T_556257,T_417523,T_1238905,T_77233,T_1555402,T_422036,T_945810,T_863005,T_302942,T_31409,T_1032979,T_472785,T_1383213	GT:DP:PL:AD:HQ	1/1:1496:27816,3497,156:55,1441:70,72
T_lutea_GenomeV2.4_Chloroplast	89875	68035	A	T	.	MULTIPLE	Ty=SNP;Rk=0;UL=4;UR=4;CL=.;CR=.;Genome=A;Sd=-1	GT:DP:PL:AD:HQ	0/1:142:1643,69,486:42,100:70,67
T_lutea_GenomeV2.4_Chloroplast	90248	55379	G	C	.	MULTIPLE	Ty=SNP;Rk=0;UL=1;UR=1;CL=.;CR=.;Genome=G;Sd=-1;XA=T_153621,T_851546,T_619135,T_2600967,T_863471,T_670837,T_90694,T_86562,T_147200,T_1235408,T_20199,T_925273,T_426477,T_7287,T_272501	GT:DP:PL:AD:HQ	1/1:585:10937,1397,61:20,565:72,72
T_lutea_GenomeV2.4_Chloroplast	90577	8495	A	G	.	MULTIPLE	Ty=SNP;Rk=0;UL=4;UR=15;CL=.;CR=.;Genome=A;Sd=-1;XA=T_550898,T_157496,T_749416,T_351780,T_60475,T_112152	GT:DP:PL:AD:HQ	1/1:346:5745,565,237:35,311:72,72
T_lutea_GenomeV2.4_Chloroplast	93284	18443	T	C	.	MULTIPLE	Ty=SNP;Rk=0;UL=1;UR=0;CL=.;CR=.;Genome=T;Sd=-1;XA=T_350813,T_1453294,T_727642,T_419648,T_2067838,T_203327,T_361155,T_967525,T_248786,T_193241,T_816071,T_332759,T_1585223,T_1545379,T_1058161,T_449446,T_1026664,T_478076,T_134256,T_676776,T_85340,T_540568,T_1506027,T_875235,T_679118,T_794630,T_29486,T_1126567,T_1291560	GT:DP:PL:AD:HQ	0/1:200:2605,145,489:47,153:71,72
T_lutea_GenomeV2.4_Chloroplast	93284	19254	T	C	.	MULTIPLE	Ty=SNP;Rk=0;UL=10;UR=0;CL=.;CR=.;Genome=T;Sd=-1;XA=T_93284,T_361155,T_727642,T_248786,T_203327,T_1453294,T_967525,T_816071,T_177544,T_350813,T_456870,T_419648,T_1545379,T_1058161,T_478076,T_332759,T_1585223,T_449446,T_85340	GT:DP:PL:AD:HQ	0/1:166:1897,75,580:50,116:70,72
T_lutea_GenomeV2.4_Chloroplast	93284	36563	T	C	.	MULTIPLE	Ty=SNP;Rk=0;UL=3;UR=10;CL=.;CR=.;Genome=T;Sd=1;XA=T_1361410,T_2067838,T_1453294	GT:DP:PL:AD:HQ	0/1:221:2976,179,481:48,173:71,72
T_lutea_GenomeV2.4_Chloroplast	93312	75824	A	G	.	MULTIPLE	Ty=SNP;Rk=0;UL=3;UR=5;CL=.;CR=.;Genome=A;Sd=-1;XA=T_456838,T_193269	GT:DP:PL:AD:HQ	0/1:207:1458,17,1478:104,103:70,71
T_lutea_GenomeV2.4_Chloroplast	98959	30397	G	C	.	MULTIPLE	Ty=SNP;Rk=0;UL=3;UR=12;CL=.;CR=.;Genome=G;Sd=-1;XA=T_68340,T_98959,T_792662	GT:DP:PL:AD:HQ	0/1:130:1264,33,625:49,81:72,71
T_lutea_GenomeV2.4_Chloroplast	99088	2737	A	G	.	MULTIPLE	Ty=SNP;Rk=0;UL=15;UR=4;CL=.;CR=.;Genome=A;Sd=-1;XA=T_277202,T_792519	GT:DP:PL:AD:HQ	0/1:187:2360,121,504:47,140:73,72
T_lutea_GenomeV2.4_Chloroplast	99160	48018	A	T	.	MULTIPLE	Ty=SNP;Rk=0;UL=1;UR=3;CL=.;CR=.;Genome=A;Sd=-1;XA=T_277130,T_792447	GT:DP:PL:AD:HQ	0/1:192:2188,83,671:58,134:72,72
T_lutea_GenomeV2.4_Chloroplast	99372	14095	C	T	.	MULTIPLE	Ty=SNP;Rk=0;UL=7;UR=0;CL=.;CR=.;Genome=C;Sd=1;XA=T_99372	GT:DP:PL:AD:HQ	0/1:81:654,16,514:37,44:72,70
T_lutea_GenomeV2.4_Chloroplast	101844	67	T	A	.	MULTIPLE	Ty=SNP;Rk=0;UL=0;UR=5;CL=.;CR=.;Genome=T;Sd=1;XA=T_1861410	GT:DP:PL:AD:HQ	0/1:194:1298,17,1457:101,93:72,70
T_lutea_GenomeV2.4_Chloroplast	101889	47404	A	G	.	MULTIPLE	Ty=SNP;Rk=0;UL=1;UR=1;CL=.;CR=.;Genome=A;Sd=1;XA=T_697007,T_101889,T_1099933,T_799722,T_1363150,T_1026272,T_429504	GT:DP:PL:AD:HQ	0/1:103:1159,48,381:32,71:70,72
T_lutea_GenomeV2.4_Chloroplast	102420	36652	A	T	.	MULTIPLE	Ty=SNP;Rk=0;UL=3;UR=0;CL=.;CR=.;Genome=A;Sd=1;XA=T_44540,T_286745,T_699131,T_758883,T_136204,T_309504,T_163896,T_24360,T_533857,T_2228251,T_287630,T_102420,T_153484,T_1547926,T_84473,T_37206	GT:DP:PL:AD:HQ	1/1:661:11656,1304,221:44,617:73,72
T_lutea_GenomeV2.4_Chloroplast	102460	1943	G	C	.	MULTIPLE	Ty=SNP;Rk=0;UL=1;UR=3;CL=.;CR=.;Genome=G;Sd=1;XA=T_53610,T_84509,T_287670,T_153450,T_31453,T_699171,T_286705,T_24400,T_37160,T_136164	GT:DP:PL:AD:HQ	0/1:535:6613,298,1485:139,396:72,72
T_lutea_GenomeV2.4_Chloroplast	103442	40257	A	G	.	MULTIPLE	Ty=SNP;Rk=0;UL=3;UR=1;CL=.;CR=.;Genome=A;Sd=-1;XA=T_2224,T_1085288,T_469279,T_1191816,T_42593,T_42805,T_283093,T_42396,T_43228,T_43436	GT:DP:PL:AD:HQ	1/1:392:6859,757,153:28,364:70,71
T_lutea_GenomeV2.4_Chloroplast	103484	40558	C	T	.	MULTIPLE	Ty=SNP;Rk=0;UL=1;UR=1;CL=.;CR=.;Genome=C;Sd=-1	GT:DP:PL:AD:HQ	0/1:387:4488,168,1275:113,274:70,70
T_lutea_GenomeV2.4_Chloroplast	104135	59550	A	C	.	MULTIPLE	Ty=SNP;Rk=0;UL=1;UR=0;CL=.;CR=.;Genome=A;Sd=-1;XA=T_890445,T_341597,T_488819,T_398115,T_631891,T_2538399,T_248442,T_2286011,T_213748,T_101999,T_2205412,T_61862,T_46134,T_690462,T_211244,T_85893,T_75692,T_529946,T_812736,T_2078952,T_1282786	GT:DP:PL:AD:HQ	0/1:2078:12504,70,16775:1146,932:71,72
T_lutea_GenomeV2.4_Chloroplast	104136	56792	C	A	.	MULTIPLE	Ty=SNP;Rk=0;UL=0;UR=0;CL=.;CR=.;Genome=C;Sd=-1;XA=T_1766317	GT:DP:PL:AD:HQ	0/1:1413:2449,1293,19951:1145,268:72,71
T_lutea_GenomeV2.4_Chloroplast	104158	71375	A	G	.	MULTIPLE	Ty=SNP;Rk=0;UL=3;UR=0;CL=.;CR=.;Genome=A;Sd=-1;XA=T_500024,T_466345,T_890468,T_2078918,T_797680,T_1470401,T_978540,T_107033,T_779176,T_1041754,T_1041571,T_521931,T_294019,T_583011,T_1320104,T_1470255,T_148691,T_307931,T_262366,T_133161,T_165895	GT:DP:PL:AD:HQ	1/1:1595:27860,3037,580:114,1481:70,72
T_lutea_GenomeV2.4_Chloroplast	107434	26670	G	A	.	MULTIPLE	Ty=SNP;Rk=0;UL=0;UR=0;CL=.;CR=.;Genome=G;Sd=1	GT:DP:PL:AD:HQ	1/1:810:14596,1712,187:44,766:70,71
T_lutea_GenomeV2.4_Chloroplast	108397	500	C	T	.	MULTIPLE	Ty=SNP;Rk=0;UL=0;UR=1;CL=.;CR=.;Genome=C;Sd=-1;XA=T_931168,T_825405,T_638274,T_254001,T_375461,T_704828,T_607433,T_154300,T_713538,T_186521,T_1301828,T_164222,T_1113974,T_72156,T_405397,T_703247	GT:DP:PL:AD:HQ	1/1:9403:178546,23521,355:237,9166:71,72
T_lutea_GenomeV2.4_Chloroplast	111630	25689	A	C	.	MULTIPLE	Ty=SNP;Rk=0;UL=1;UR=6;CL=.;CR=.;Genome=A;Sd=1;XA=T_786477,T_22736,T_855837,T_302950,T_54805,T_434319,T_1125198,T_1127407,T_12170,T_299993,T_124903,T_813284,T_111630,T_1024393,T_319847,T_253169,T_194923,T_566639,T_222546,T_211241	GT:DP:PL:AD:HQ	1/1:804:13973,1510,323:60,744:71,71
T_lutea_GenomeV2.4_Chloroplast	112734	75973	C	T	.	MULTIPLE	Ty=SNP;Rk=0;UL=4;UR=2;CL=.;CR=.;Genome=C;Sd=-1;XA=T_171218,T_347607,T_105154,T_1315798,T_2399342,T_1557697,T_602536,T_1175787,T_514710,T_659943,T_376509	GT:DP:PL:AD:HQ	1/1:985:17131,1853,387:73,912:72,72
T_lutea_GenomeV2.4_Chloroplast	112847	34100	T	A	.	MULTIPLE	Ty=SNP;Rk=0;UL=3;UR=5;CL=.;CR=.;Genome=T;Sd=-1;XA=T_100505,T_1218837,T_112847,T_846837,T_130975,T_43012,T_470766	GT:DP:PL:AD:HQ	1/1:451:7043,598,478:61,390:72,72
T_lutea_GenomeV2.4_Chloroplast	113193	48612	A	C	.	MULTIPLE	Ty=SNP;Rk=0;UL=3;UR=0;CL=.;CR=.;Genome=A;Sd=-1;XA=T_187943,T_113193,T_676447,T_697204	GT:DP:PL:AD:HQ	0/1:323:475,356,4766:269,54:72,71
T_lutea_GenomeV2.4_Chloroplast	116055	13719	A	G	.	MULTIPLE	Ty=SNP;Rk=0;UL=2;UR=0;CL=.;CR=.;Genome=A;Sd=1;XA=T_195204,T_625086,T_116055,T_106222	GT:DP:PL:AD:HQ	0/1:194:2517,139,481:46,148:71,71
T_lutea_GenomeV2.4_Chloroplast	120305	52356	A	G	.	MULTIPLE	Ty=SNP;Rk=0;UL=6;UR=12;CL=.;CR=.;Genome=A;Sd=-1;XA=T_92396,T_1439805,T_526343,T_794297,T_176043,T_74671,T_513884,T_513810,T_357961,T_1091232,T_413320,T_960141	GT:DP:PL:AD:HQ	1/1:845:14904,1666,276:56,789:71,72
T_lutea_GenomeV2.4_Chloroplast	120707	19369	A	G	.	MULTIPLE	Ty=SNP;Rk=0;UL=0;UR=1;CL=.;CR=.;Genome=A;Sd=-1;XA=T_2608242,T_1148222,T_951470,T_1117574,T_1008568,T_588619,T_700635,T_467609,T_733824,T_175693,T_261570,T_32260,T_53460,T_906096,T_905189,T_1997025	GT:DP:PL:AD:HQ	1/1:1493:27825,3517,145:53,1440:70,72
T_lutea_GenomeV2.4_Chloroplast	121807	511	G	A	.	MULTIPLE	Ty=SNP;Rk=0;UL=0;UR=0;CL=.;CR=.;Genome=G;Sd=-1;XA=T_195188,T_409824,T_241193,T_383202,T_597591,T_57003,T_240151,T_21696,T_403015,T_40121,T_56291,T_1178752,T_5544,T_76128,T_1725482,T_43895,T_22571,T_584727,T_39754,T_2087001,T_295133,T_151586,T_582786,T_77484,T_180203,T_525249,T_231936,T_406131,T_265637,T_391082,T_1135139,T_734726,T_1347367,T_316671,T_1029450,T_504059,T_85580	GT:DP:PL:AD:HQ	1/1:413:6392,532,464:58,355:70,71
T_lutea_GenomeV2.4_Chloroplast	121807	6462	G	A	.	MULTIPLE	Ty=SNP;Rk=0;UL=0;UR=0;CL=.;CR=.;Genome=G;Sd=1	GT:DP:PL:AD:HQ	1/1:1479:27377,3407,176:58,1421:70,72
T_lutea_GenomeV2.4_Chloroplast	122210	29990	G	A	.	MULTIPLE	Ty=SNP;Rk=0;UL=1;UR=1;CL=.;CR=.;Genome=G;Sd=1;XA=T_152674,T_1237250,T_584323,T_922642,T_2266218,T_476220,T_593598	GT:DP:PL:AD:HQ	1/1:1013:15634,1277,1126:143,870:72,71
T_lutea_GenomeV2.4_Chloroplast	125792	14767	T	C	.	MULTIPLE	Ty=SNP;Rk=0;UL=0;UR=7;CL=.;CR=.;Genome=T;Sd=-1	GT:DP:PL:AD:HQ	0/1:373:5272,351,662:71,302:70,70
T_lutea_GenomeV2.4_Chloroplast	125792	61186	T	C	.	MULTIPLE	Ty=SNP;Rk=0;UL=1;UR=7;CL=.;CR=.;Genome=T;Sd=-1	GT:DP:PL:AD:HQ	1/1:707:12343,1349,270:51,656:71,71
T_lutea_GenomeV2.4_Chloroplast	131543	62961	C	A	.	MULTIPLE	Ty=SNP;Rk=0;UL=3;UR=1;CL=.;CR=.;Genome=C;Sd=1;XA=T_1255901,T_639687,T_98019,T_419087,T_214359	GT:DP:PL:AD:HQ	0/1:143:1256,24,797:60,83:72,71
T_lutea_GenomeV2.4_Chloroplast	132645	26679	A	T	.	MULTIPLE	Ty=SNP;Rk=0;UL=10;UR=20;CL=.;CR=.;Genome=A;Sd=-1;XA=T_375501,T_1280015,T_9314	GT:DP:PL:AD:HQ	0/1:82:550,15,630:43,39:70,68
T_lutea_GenomeV2.4_Chloroplast	144500	70062	T	A	.	MULTIPLE	Ty=SNP;Rk=0;UL=0;UR=1;CL=.;CR=.;Genome=T;Sd=-1;XA=T_1203363	GT:DP:PL:AD:HQ	0/1:95:752,16,613:44,51:71,71
T_lutea_GenomeV2.4_Chloroplast	144664	17693	C	T	.	MULTIPLE	Ty=SNP;Rk=0;UL=1;UR=0;CL=.;CR=.;Genome=C;Sd=-1;XA=T_729598,T_77532,T_293718,T_75062,T_547028,T_693809,T_245508,T_1883440,T_7483,T_851988,T_15555,T_1586030,T_2710612,T_662459,T_13075,T_132534,T_424908,T_95112,T_169884,T_756136,T_165413,T_1765888,T_36439,T_586710,T_449622,T_14470,T_965945,T_76410,T_479107	GT:DP:PL:AD:HQ	0/1:2353:6388,1275,29158:1747,606:71,72
T_lutea_GenomeV2.4_Chloroplast	144917	44222	A	C	.	MULTIPLE	Ty=SNP;Rk=0;UL=1;UR=0;CL=.;CR=.;Genome=A;Sd=-1;XA=T_146027,T_613272,T_90685,T_1751348,T_16319,T_705474,T_363831,T_205718,T_822153,T_83197,T_144917,T_1016092,T_586869,T_464597	GT:DP:PL:AD:HQ	1/1:736:12546,1299,372:63,673:70,72
T_lutea_GenomeV2.4_Chloroplast	166646	62859	C	G	.	MULTIPLE	Ty=SNP;Rk=0;UL=23;UR=1;CL=.;CR=.;Genome=C;Sd=1;XA=T_166646	GT:DP:PL:AD:HQ	0/1:94:818,20,539:40,54:71,71
T_lutea_GenomeV2.4_Chloroplast	166782	70207	G	C	.	MULTIPLE	Ty=SNP;Rk=0;UL=19;UR=7;CL=.;CR=.;Genome=G;Sd=-1;XA=T_166782,T_252501,T_101412	GT:DP:PL:AD:HQ	0/1:165:2047,101,470:43,122:72,71
T_lutea_GenomeV2.4_Chloroplast	167618	7483	T	A	.	MULTIPLE	Ty=SNP;Rk=0;UL=7;UR=4;CL=.;CR=.;Genome=T;Sd=1;XA=T_1902214	GT:DP:PL:AD:HQ	0/1:162:1464,28,865:66,96:70,69
T_lutea_GenomeV2.4_Chloroplast	167838	7543	G	A	.	MULTIPLE	Ty=SNP;Rk=0;UL=4;UR=4;CL=.;CR=.;Genome=G;Sd=-1;XA=T_1628077,T_167838,T_34238,T_170291	GT:DP:PL:AD:HQ	0/1:197:1958,48,900:72,125:71,72
T_lutea_GenomeV2.4_Chloroplast	174171	30262	A	C	.	MULTIPLE	Ty=SNP;Rk=0;UL=0;UR=1;CL=.;CR=.;Genome=A;Sd=1	GT:DP:PL:AD:HQ	0/1:3107:46583,3515,4016:487,2620:71,71
T_lutea_GenomeV2.4_Chloroplast	174430	19805	A	T	.	MULTIPLE	Ty=SNP;Rk=0;UL=1;UR=0;CL=.;CR=.;Genome=A;Sd=-1;XA=T_180983,T_388314,T_39055,T_33093,T_214389,T_520626,T_664628,T_248462	GT:DP:PL:AD:HQ	0/1:1396:2533,1226,19496:1123,273:70,71
T_lutea_GenomeV2.4_Chloroplast	174547	30473	T	C	.	MULTIPLE	Ty=SNP;Rk=0;UL=9;UR=2;CL=.;CR=.;Genome=T;Sd=1;XA=T_181100,T_38938,T_863482,T_664750,T_332973	GT:DP:PL:AD:HQ	0/1:640:5475,49,3599:273,367:69,72
T_lutea_GenomeV2.4_Chloroplast	175067	35556	C	T	.	MULTIPLE	Ty=SNP;Rk=0;UL=4;UR=11;CL=.;CR=.;Genome=C;Sd=-1;XA=T_871849	GT:DP:PL:AD:HQ	0/1:102:595,19,874:58,44:71,71
T_lutea_GenomeV2.4_Chloroplast	175089	31705	T	C	.	MULTIPLE	Ty=SNP;Rk=0;UL=2;UR=8;CL=.;CR=.;Genome=T;Sd=-1;XA=T_175089,T_245925,T_294382,T_727343,T_465912,T_594857,T_32973,T_34338,T_821369,T_10920,T_127462,T_871871,T_98464,T_1954756,T_890920,T_115095,T_557340	GT:DP:PL:AD:HQ	0/1:377:4713,223,1021:96,281:71,72
T_lutea_GenomeV2.4_Chloroplast	177612	59688	A	G	.	MULTIPLE	Ty=SNP;Rk=0;UL=2;UR=11;CL=.;CR=.;Genome=A;Sd=1;XA=T_559848,T_6449,T_1914979,T_32820,T_125940,T_319213,T_862166,T_385138,T_149424,T_737412,T_194425,T_340248,T_363848,T_908280,T_336002,T_149406,T_882978,T_29811	GT:DP:PL:AD:HQ	1/1:1574:29295,3691,159:57,1517:72,71
T_lutea_GenomeV2.4_Chloroplast	180102	22506	A	G	.	MULTIPLE	Ty=SNP;Rk=0;UL=0;UR=1;CL=.;CR=.;Genome=A;Sd=-1;XA=T_54732,T_4144,T_542551	GT:DP:PL:AD:HQ	1/1:3309:58422,6514,1008:216,3093:72,72
T_lutea_GenomeV2.4_Chloroplast	199409	17298	A	T	.	MULTIPLE	Ty=SNP;Rk=0;UL=0;UR=2;CL=.;CR=.;Genome=A;Sd=1;XA=T_395474,T_238169	GT:DP:PL:AD:HQ	1/1:1835:33827,4167,240:76,1759:73,72
T_lutea_GenomeV2.4_Chloroplast	199442	56494	A	G	.	MULTIPLE	Ty=SNP;Rk=0;UL=2;UR=4;CL=.;CR=.;Genome=A;Sd=1;XA=T_199442,T_395507,T_397618,T_1277256,T_837788,T_620424,T_545579,T_1235573,T_581365,T_709897,T_171919,T_969060,T_785767,T_101316,T_227075,T_2035143,T_497575,T_318025,T_404226,T_1999207,T_958611,T_131091,T_1300236,T_486315,T_130416,T_428323,T_1305213,T_190262,T_240122,T_474271,T_476257,T_308956,T_735633,T_1171184,T_471250,T_597821,T_390654,T_1604763,…	GT:DP:PL:AD:HQ	1/1:814:13924,1452,394:68,746:72,70
T_lutea_GenomeV2.4_Chloroplast	208059	50636	C	T	.	MULTIPLE	Ty=SNP;Rk=0;UL=3;UR=2;CL=.;CR=.;Genome=C;Sd=-1	GT:DP:PL:AD:HQ	1/1:334:5395,499,286:39,295:72,72
T_lutea_GenomeV2.4_Chloroplast	208809	23950	A	C	.	MULTIPLE	Ty=SNP;Rk=0;UL=3;UR=4;CL=.;CR=.;Genome=A;Sd=1;XA=T_2423930,T_116471,T_1609127,T_2682872	GT:DP:PL:AD:HQ	0/1:100:1398,98,200:20,80:72,70
T_lutea_GenomeV2.4_Chloroplast	208996	50395	C	G	.	MULTIPLE	Ty=SNP;Rk=0;UL=9;UR=0;CL=.;CR=.;Genome=C;Sd=-1;XA=T_1075164	GT:DP:PL:AD:HQ	1/1:896:16698,2113,94:32,864:69,71
T_lutea_GenomeV2.4_Chloroplast	212221	7896	A	G	.	MULTIPLE	Ty=SNP;Rk=0;UL=0;UR=1;CL=.;CR=.;Genome=A;Sd=-1	GT:DP:PL:AD:HQ	1/1:8360:163861,23324,20:75,8285:72,72
T_lutea_GenomeV2.4_Chloroplast	212327	25020	A	G	.	MULTIPLE	Ty=SNP;Rk=0;UL=0;UR=0;CL=.;CR=.;Genome=A;Sd=-1	GT:DP:PL:AD:HQ	0/1:534:4272,29,3274:242,292:65,68
T_lutea_GenomeV2.4_Chloroplast	212643	66913	G	T	.	MULTIPLE	Ty=SNP;Rk=0;UL=1;UR=0;CL=.;CR=.;Genome=G;Sd=1;XA=T_117984,T_1195464,T_1431478,T_667071	GT:DP:PL:AD:HQ	1/1:8169:159451,22458,20:90,8079:69,70
T_lutea_GenomeV2.4_Chloroplast	213312	46632	C	T	.	MULTIPLE	Ty=SNP;Rk=0;UL=5;UR=6;CL=.;CR=.;Genome=C;Sd=1;XA=T_833462,T_305648,T_79334,T_17800,T_30719,T_2259,T_597350,T_334851,T_426641,T_838167,T_525396	GT:DP:PL:AD:HQ	0/1:854:10470,451,2408:225,629:72,71
T_lutea_GenomeV2.4_Chloroplast	213449	75625	A	G	.	MULTIPLE	Ty=SNP;Rk=0;UL=3;UR=5;CL=.;CR=.;Genome=A;Sd=1;XA=T_79204,T_562197,T_838040,T_1678758,T_426771,T_518056,T_418213,T_334981,T_700698,T_525526,T_2129,T_623567,T_377625	GT:DP:PL:AD:HQ	1/1:889:15708,1762,282:58,831:72,71
T_lutea_GenomeV2.4_Chloroplast	218285	6026	C	T	.	MULTIPLE	Ty=SNP;Rk=0;UL=1;UR=5;CL=.;CR=.;Genome=C;Sd=-1;XA=T_300090,T_99072,T_481839,T_497283	GT:DP:PL:AD:HQ	0/1:220:384,219,3138:179,41:72,69
T_lutea_GenomeV2.4_Chloroplast	218630	10539	A	C	.	MULTIPLE	Ty=SNP;Rk=0;UL=3;UR=2;CL=.;CR=.;Genome=A;Sd=-1;XA=T_81472,T_35704,T_218630,T_118905	GT:DP:PL:AD:HQ	0/1:147:1932,113,355:34,113:71,72
T_lutea_GenomeV2.4_Chloroplast	223341	8975	C	A	.	MULTIPLE	Ty=SNP;Rk=0;UL=17;UR=0;CL=.;CR=.;Genome=C;Sd=1;XA=T_729042	GT:DP:PL:AD:HQ	1/1:1687:32281,4338,52:36,1651:72,72
T_lutea_GenomeV2.4_Chloroplast	224154	74405	C	A	.	MULTIPLE	Ty=SNP;Rk=0;UL=2;UR=0;CL=.;CR=.;Genome=C;Sd=1	GT:DP:PL:AD:HQ	1/1:1195:22051,2726,159:49,1146:71,72
T_lutea_GenomeV2.4_Chloroplast	228823	57336	T	C	.	MULTIPLE	Ty=SNP;Rk=0;UL=2;UR=3;CL=.;CR=.;Genome=T;Sd=-1;XA=T_740822,T_228823,T_1447864,T_124425,T_103740,T_384814,T_1540977,T_1707508,T_61642,T_856283,T_96213,T_48121,T_519978,T_269655,T_170536,T_98092,T_113064,T_604748,T_2178191,T_398229,T_516000,T_1672217,T_438082,T_52178,T_860394,T_632433,T_154612,T_591310,T_602592,T_39552,T_1951745,T_701213,T_2256731,T_183613,T_116822,T_415552	GT:DP:PL:AD:HQ	1/1:1026:19313,2501,75:31,995:68,71
T_lutea_GenomeV2.4_Chloroplast	250886	60577	A	G	.	MULTIPLE	Ty=SNP;Rk=0;UL=3;UR=1;CL=.;CR=.;Genome=A;Sd=1;XA=T_18909,T_398977,T_535221,T_1424217,T_3978,T_514170,T_251805,T_672326,T_125268,T_500800,T_88981,T_206988,T_75489,T_624750,T_165490,T_102877,T_1364743,T_6441,T_2786074,T_730027,T_19203,T_1802250	GT:DP:PL:AD:HQ	1/1:1146:20783,2470,228:58,1088:71,71
T_lutea_GenomeV2.4_Chloroplast	254198	67562	A	T	.	MULTIPLE	Ty=SNP;Rk=0;UL=3;UR=1;CL=.;CR=.;Genome=A;Sd=1;XA=T_349218,T_79698,T_408662,T_79370,T_899050,T_254198,T_1250981	GT:DP:PL:AD:HQ	0/1:230:3250,221,417:44,186:72,72
T_lutea_GenomeV2.4_Chloroplast	254198	67563	A	G	.	MULTIPLE	Ty=SNP;Rk=0;UL=3;UR=1;CL=.;CR=.;Genome=A;Sd=1;XA=T_899050,T_408662,T_39787,T_161073,T_254198,T_70498,T_1958231,T_17953,T_46149	GT:DP:PL:AD:HQ	1/1:478:8060,817,277:44,434:72,72
T_lutea_GenomeV2.4_Chloroplast	263393	21307	A	G	.	MULTIPLE	Ty=SNP;Rk=0;UL=12;UR=2;CL=.;CR=.;Genome=A;Sd=-1;XA=T_790047,T_1392293	GT:DP:PL:AD:HQ	0/1:158:609,60,1727:107,51:72,73
T_lutea_GenomeV2.4_Chloroplast	264175	54832	A	G	.	MULTIPLE	Ty=SNP;Rk=0;UL=12;UR=0;CL=.;CR=.;Genome=A;Sd=1;XA=T_445658,T_264175,T_37321	GT:DP:PL:AD:HQ	0/1:200:2408,107,612:55,145:70,72
T_lutea_GenomeV2.4_Chloroplast	264439	78186	A	G	.	MULTIPLE	Ty=SNP;Rk=0;UL=9;UR=56;CL=.;CR=.;Genome=A;Sd=1;XA=T_264439	GT:DP:PL:AD:HQ	0/1:88:734,17,535:39,49:72,72
T_lutea_GenomeV2.4_Chloroplast	265923	18850	A	C	.	MULTIPLE	Ty=SNP;Rk=0;UL=29;UR=8;CL=.;CR=.;Genome=A;Sd=-1;XA=T_402686,T_279769,T_1036647,T_265923	GT:DP:PL:AD:HQ	0/1:279:3642,199,668:65,214:67,71
T_lutea_GenomeV2.4_Chloroplast	266874	16909	A	G	.	MULTIPLE	Ty=SNP;Rk=0;UL=12;UR=18;CL=.;CR=.;Genome=A;Sd=-1;XA=T_277767,T_75814	GT:DP:PL:AD:HQ	0/1:93:697,15,637:45,48:69,72
T_lutea_GenomeV2.4_Chloroplast	270567	25639	C	T	.	MULTIPLE	Ty=SNP;Rk=0;UL=0;UR=1;CL=.;CR=.;Genome=C;Sd=-1;XA=T_788413	GT:DP:PL:AD:HQ	0/1:206:2743,161,468:46,160:72,72
T_lutea_GenomeV2.4_Chloroplast	270854	15891	C	T	.	MULTIPLE	Ty=SNP;Rk=0;UL=0;UR=3;CL=.;CR=.;Genome=C;Sd=1;XA=T_195511	GT:DP:PL:AD:HQ	0/1:323:638,279,4449:257,66:71,72
T_lutea_GenomeV2.4_Chloroplast	270938	33520	G	T	.	MULTIPLE	Ty=SNP;Rk=0;UL=0;UR=1;CL=.;CR=.;Genome=G;Sd=-1;XA=T_101343	GT:DP:PL:AD:HQ	0/1:330:3672,121,1198:103,227:71,71
T_lutea_GenomeV2.4_Chloroplast	279897	2591	C	G	.	MULTIPLE	Ty=SNP;Rk=0;UL=4;UR=10;CL=.;CR=.;Genome=C;Sd=1;XA=T_279897	GT:DP:PL:AD:HQ	0/1:114:896,17,736:53,61:70,72
T_lutea_GenomeV2.4_Chloroplast	280121	69191	A	G	.	MULTIPLE	Ty=SNP;Rk=0;UL=13;UR=4;CL=.;CR=.;Genome=A;Sd=-1;XA=T_66872	GT:DP:PL:AD:HQ	0/1:66:713,30,274:22,44:72,71
T_lutea_GenomeV2.4_Chloroplast	280323	36217	A	C	.	MULTIPLE	Ty=SNP;Rk=0;UL=0;UR=1;CL=.;CR=.;Genome=A;Sd=1;XA=T_738090,T_122519,T_1173029,T_386334	GT:DP:PL:AD:HQ	1/1:919:17188,2193,86:31,888:72,70
T_lutea_GenomeV2.4_Chloroplast	304899	33096	A	G	.	MULTIPLE	Ty=SNP;Rk=0;UL=2;UR=0;CL=.;CR=.;Genome=A;Sd=1;XA=T_272948,T_159575,T_113262,T_14765,T_1017590,T_27082,T_127087,T_41107,T_1592701,T_203083,T_303757,T_145504,T_64238,T_1791377,T_117065,T_637883,T_476706,T_1422971,T_423290,T_276803,T_145626,T_946606,T_539317,T_267890,T_145603,T_124828,T_556160,T_231763,T_450810,T_135198,T_2792775,T_556806,T_1004,T_1382876	GT:DP:PL:AD:HQ	1/1:4404:85178,11732,44:69,4335:71,72
T_lutea_GenomeV2.4_Chloroplast	312057	49477	A	T	.	MULTIPLE	Ty=SNP;Rk=0;UL=3;UR=3;CL=.;CR=.;Genome=A;Sd=1;XA=T_89302,T_312057,T_601229	GT:DP:PL:AD:HQ	0/1:271:423,289,3955:224,47:71,73
T_lutea_GenomeV2.4_Chloroplast	320929	70118	A	G	.	MULTIPLE	Ty=SNP;Rk=0;UL=3;UR=1;CL=.;CR=.;Genome=A;Sd=1;XA=T_2180404,T_264197,T_2073324,T_221247,T_406466,T_247548,T_32106,T_1482573,T_121418,T_103025,T_442911,T_434984,T_1125359,T_2297528,T_1812142,T_49403,T_191735,T_468658,T_1190113,T_2076901,T_115439,T_808115,T_54945,T_2081122,T_397641,T_1671995,T_290665,T_376590,T_234174,T_36690,T_883973,T_582693,T_609962,T_785266,T_669169,T_107810,T_1226355,T_674149,T…	GT:DP:PL:AD:HQ	1/1:4931:95645,13266,34:70,4861:71,72
T_lutea_GenomeV2.4_Chloroplast	328192	15276	A	C	.	MULTIPLE	Ty=SNP;Rk=0;UL=0;UR=16;CL=.;CR=.;Genome=A;Sd=1;XA=T_1086360,T_328192,T_373761,T_2638195,T_248547	GT:DP:PL:AD:HQ	1/1:648:11400,1269,224:44,604:70,70
T_lutea_GenomeV2.4_Chloroplast	328401	46112	A	C	.	MULTIPLE	Ty=SNP;Rk=0;UL=1;UR=1;CL=.;CR=.;Genome=A;Sd=-1;XA=T_251390,T_69015,T_552386,T_1559798,T_90018	GT:DP:PL:AD:HQ	0/1:1549:21291,1280,2991:316,1233:70,71
T_lutea_GenomeV2.4_Chloroplast	331075	5329	A	T	.	MULTIPLE	Ty=SNP;Rk=0;UL=0;UR=1;CL=.;CR=.;Genome=A;Sd=1;XA=T_483084,T_314345,T_1663753,T_809337,T_1009450,T_477399,T_423615,T_491538,T_105545,T_441098,T_36474	GT:DP:PL:AD:HQ	1/1:520:9351,1095,131:29,491:73,71
T_lutea_GenomeV2.4_Chloroplast	331590	12000	A	G	.	MULTIPLE	Ty=SNP;Rk=0;UL=0;UR=0;CL=.;CR=.;Genome=A;Sd=-1;XA=T_3182977	GT:DP:PL:AD:HQ	1/1:2789:50955,6145,446:129,2660:69,71
T_lutea_GenomeV2.4_Chloroplast	332291	14135	G	T	.	MULTIPLE	Ty=SNP;Rk=0;UL=3;UR=7;CL=.;CR=.;Genome=G;Sd=-1;XA=T_498594,T_122268,T_2048212,T_1532649,T_670078,T_906988,T_1461309,T_136052	GT:DP:PL:AD:HQ	0/1:724:10854,829,956:114,610:71,70
T_lutea_GenomeV2.4_Chloroplast	332437	40482	A	G	.	MULTIPLE	Ty=SNP;Rk=0;UL=2;UR=1;CL=.;CR=.;Genome=A;Sd=-1;XA=T_86733,T_455334,T_687911,T_309297,T_91727,T_603168,T_1119120,T_242912	GT:DP:PL:AD:HQ	1/1:599:9953,973,394:60,539:72,71
T_lutea_GenomeV2.4_Chloroplast	332614	55644	A	G	.	MULTIPLE	Ty=SNP;Rk=0;UL=0;UR=2;CL=.;CR=.;Genome=A;Sd=1;XA=T_78180,T_117605,T_167748,T_292628	GT:DP:PL:AD:HQ	0/1:992:11998,492,2898:268,724:70,70
T_lutea_GenomeV2.4_Chloroplast	332614	65101	A	G	.	MULTIPLE	Ty=SNP;Rk=0;UL=13;UR=2;CL=.;CR=.;Genome=A;Sd=1;XA=T_78180,T_117605,T_167748,T_332614,T_292628,T_133843	GT:DP:PL:AD:HQ	0/1:257:1910,18,1730:124,133:71,71
T_lutea_GenomeV2.4_Chloroplast	332815	67146	G	T	.	MULTIPLE	Ty=SNP;Rk=0;UL=11;UR=5;CL=.;CR=.;Genome=G;Sd=1;XA=T_2124918	GT:DP:PL:AD:HQ	0/1:225:3026,181,492:49,176:73,71
T_lutea_GenomeV2.4_Chloroplast	333769	27779	T	A	.	MULTIPLE	Ty=SNP;Rk=0;UL=1;UR=10;CL=.;CR=.;Genome=T;Sd=1;XA=T_681300,T_534521,T_27898	GT:DP:PL:AD:HQ	1/1:302:4773,420,303:39,263:72,72
T_lutea_GenomeV2.4_Chloroplast	341324	33573	A	C	.	MULTIPLE	Ty=SNP;Rk=0;UL=0;UR=0;CL=.;CR=.;Genome=A;Sd=1	GT:DP:PL:AD:HQ	1/1:13768:271986,39509,101:72,13696:69,71
T_lutea_GenomeV2.4_Chloroplast	342636	47308	A	G	.	MULTIPLE	Ty=SNP;Rk=0;UL=2;UR=13;CL=.;CR=.;Genome=A;Sd=1;XA=T_10211,T_653402,T_211954,T_200176,T_140557,T_6349,T_6474,T_541735,T_1436779,T_1256239,T_594248,T_1255177,T_2122,T_752189,T_212204,T_221484,T_7806,T_6003,T_79467,T_103901,T_1144474,T_3785,T_6418,T_3978,T_5779,T_177079,T_9313,T_7514,T_105139	GT:DP:PL:AD:HQ	0/1:4106:17110,874,42216:2682,1424:72,72
T_lutea_GenomeV2.4_Chloroplast	342649	75636	A	G	.	MULTIPLE	Ty=SNP;Rk=0;UL=4;UR=0;CL=.;CR=.;Genome=A;Sd=1;XA=T_302103,T_117700,T_164230,T_552907,T_548148,T_380578,T_81895,T_161358,T_480489,T_38124,T_43960,T_172914,T_24424,T_6136,T_617692,T_113454,T_132609,T_701628,T_179335,T_8841,T_95518,T_491109,T_166319,T_312009,T_809666,T_5580,T_7441,T_4186,T_235662,T_395159,T_27218,T_7014,T_229634,T_10492,T_54960,T_1588519,T_1555,T_515188,T_163916,T_97338,T_380812,T_5…	GT:DP:PL:AD:HQ	0/1:4411:51950,1894,13694:1247,3164:71,72
T_lutea_GenomeV2.4_Chloroplast	343265	64927	A	G	.	MULTIPLE	Ty=SNP;Rk=0;UL=1;UR=3;CL=.;CR=.;Genome=A;Sd=1;XA=T_477048,T_473849,T_31650,T_2145371,T_345505,T_586318,T_1560127,T_107799,T_137420,T_189695,T_36459,T_1873278,T_16154	GT:DP:PL:AD:HQ	0/1:748:10176,601,1515:157,591:71,71
T_lutea_GenomeV2.4_Chloroplast	351876	26270	T	A	.	MULTIPLE	Ty=SNP;Rk=0;UL=3;UR=9;CL=.;CR=.;Genome=T;Sd=-1;XA=T_351876,T_199723,T_114388,T_261998,T_510345,T_307537,T_62142,T_88979	GT:DP:PL:AD:HQ	0/1:218:2970,184,456:46,172:72,72
T_lutea_GenomeV2.4_Chloroplast	351921	62946	A	G	.	MULTIPLE	Ty=SNP;Rk=0;UL=4;UR=4;CL=.;CR=.;Genome=A;Sd=-1;XA=T_531878,T_1150518,T_1957513,T_1133982,T_258195,T_176477,T_132122	GT:DP:PL:AD:HQ	0/1:402:5747,394,678:74,328:72,72
T_lutea_GenomeV2.4_Chloroplast	353296	74588	A	T	.	MULTIPLE	Ty=SNP;Rk=0;UL=13;UR=18;CL=.;CR=.;Genome=A;Sd=1;XA=T_336649,T_1433402,T_2495090,T_353296	GT:DP:PL:AD:HQ	0/1:171:2572,206,237:27,144:72,72
T_lutea_GenomeV2.4_Chloroplast	354688	36804	A	G	.	MULTIPLE	Ty=SNP;Rk=0;UL=0;UR=1;CL=.;CR=.;Genome=A;Sd=1;XA=T_716761,T_1093076,T_1531728,T_486878,T_254616,T_565403,T_298729,T_640743,T_92732,T_35141,T_599566,T_225463,T_243067,T_80808,T_304922,T_368746,T_278946,T_533087,T_968425,T_361757,T_746695,T_132448,T_437582,T_149325,T_1564750,T_596135,T_248474,T_342150,T_816381,T_231645,T_1235968,T_195681,T_60594,T_582339,T_280164,T_620691,T_1851323,T_43131,T_160319…	GT:DP:PL:AD:HQ	1/1:422:7449,838,145:28,394:71,72
T_lutea_GenomeV2.4_Chloroplast	354688	51316	A	G	.	MULTIPLE	Ty=SNP;Rk=0;UL=0;UR=1;CL=.;CR=.;Genome=A;Sd=1;XA=T_43391,T_716761,T_1093076,T_149325,T_107721,T_486878,T_304922,T_503469	GT:DP:PL:AD:HQ	1/1:511:9205,1082,125:28,483:71,72
T_lutea_GenomeV2.4_Chloroplast	357074	5100	A	C	.	MULTIPLE	Ty=SNP;Rk=0;UL=2;UR=3;CL=.;CR=.;Genome=A;Sd=-1;XA=T_395419,T_357074,T_1630724	GT:DP:PL:AD:HQ	0/1:165:598,70,1855:114,51:72,73
T_lutea_GenomeV2.4_Chloroplast	357315	71195	G	A	.	MULTIPLE	Ty=SNP;Rk=0;UL=5;UR=3;CL=.;CR=.;Genome=G;Sd=-1;XA=T_1584033,T_294198,T_1457929,T_134574,T_357315,T_377830,T_1477121,T_449960,T_1387823	GT:DP:PL:AD:HQ	0/1:425:3520,32,2503:187,238:73,72
T_lutea_GenomeV2.4_Chloroplast	357949	73567	A	T	.	MULTIPLE	Ty=SNP;Rk=0;UL=1;UR=0;CL=.;CR=.;Genome=A;Sd=1;XA=T_229254,T_1659717,T_894981,T_450865,T_375691,T_356266,T_1675172,T_595141,T_1371300,T_292066,T_357885,T_792508,T_595317	GT:DP:PL:AD:HQ	0/1:1585:13196,77,9184:692,893:71,71
T_lutea_GenomeV2.4_Chloroplast	358018	17143	G	A	.	MULTIPLE	Ty=SNP;Rk=0;UL=1;UR=1;CL=.;CR=.;Genome=G;Sd=1;XA=T_594832,T_292333,T_346733	GT:DP:PL:AD:HQ	0/1:198:2299,92,662:58,140:71,71
T_lutea_GenomeV2.4_Chloroplast	360604	34778	A	G	.	MULTIPLE	Ty=SNP;Rk=0;UL=0;UR=0;CL=.;CR=.;Genome=A;Sd=1;XA=T_715863,T_823325,T_967302,T_256711,T_99044,T_752910	GT:DP:PL:AD:HQ	0/1:1164:6652,67,9805:661,503:71,71
T_lutea_GenomeV2.4_Chloroplast	361473	60230	A	G	.	MULTIPLE	Ty=SNP;Rk=0;UL=1;UR=1;CL=.;CR=.;Genome=A;Sd=-1;XA=T_212920,T_44854,T_2210881,T_2342303,T_138991,T_4137,T_73216,T_224894,T_353762,T_835407,T_535705	GT:DP:PL:AD:HQ	1/1:871:15933,1933,148:40,831:70,72
T_lutea_GenomeV2.4_Chloroplast	361972	31330	G	A	.	MULTIPLE	Ty=SNP;Rk=0;UL=0;UR=16;CL=.;CR=.;Genome=G;Sd=-1;XA=T_170728,T_1886152,T_18392,T_221728,T_4188,T_84139,T_893939,T_166632,T_644842,T_47694,T_493259,T_349072,T_1276586,T_11757,T_715877,T_248193,T_333375,T_361972,T_372004,T_413832,T_600703,T_190091,T_6274,T_547818,T_56823,T_185564,T_49813,T_844306,T_233670,T_472078,T_931032,T_707144,T_65364,T_13694,T_799759,T_218182,T_907149,T_438821	GT:DP:PL:AD:HQ	1/1:2759:43942,3853,2453:340,2419:71,72
T_lutea_GenomeV2.4_Chloroplast	375835	43468	T	C	.	MULTIPLE	Ty=SNP;Rk=0;UL=14;UR=3;CL=.;CR=.;Genome=T;Sd=1	GT:DP:PL:AD:HQ	1/1:444:7366,720,301:45,399:71,71
T_lutea_GenomeV2.4_Chloroplast	375926	75390	A	T	.	MULTIPLE	Ty=SNP;Rk=0;UL=1;UR=0;CL=.;CR=.;Genome=A;Sd=-1;XA=T_176644,T_239151,T_18056,T_2562111,T_549627,T_1759840,T_70412,T_505719,T_319437	GT:DP:PL:AD:HQ	0/1:2196:29456,1646,4630:476,1720:71,71
T_lutea_GenomeV2.4_Chloroplast	377045	20319	G	A	.	MULTIPLE	Ty=SNP;Rk=0;UL=0;UR=0;CL=.;CR=.;Genome=G;Sd=1;XA=T_208078,T_1028991,T_1357781,T_23258,T_659643,T_396659,T_393452,T_132082,T_2872616,T_619778,T_648876,T_404119,T_645636,T_784041,T_245324,T_775883	GT:DP:PL:AD:HQ	1/1:5038:97284,13346,57:83,4955:70,71
T_lutea_GenomeV2.4_Chloroplast	381732	15825	A	G	.	MULTIPLE	Ty=SNP;Rk=0;UL=11;UR=69;CL=.;CR=.;Genome=A;Sd=-1;XA=T_105747,T_1253983,T_762386,T_94070	GT:DP:PL:AD:HQ	0/1:285:4251,327,400:46,239:72,72
T_lutea_GenomeV2.4_Contig_001	2133	6961	A	T	.	MULTIPLE	Ty=SNP;Rk=0;UL=0;UR=6;CL=.;CR=.;Genome=A;Sd=-1;XA=T_247496,T_604348,T_1551859,T_383272,T_811224,T_261554	GT:DP:PL:AD:HQ	1/1:401:6614,639,288:42,359:72,72
T_lutea_GenomeV2.4_Contig_001	7290	31088	G	T	.	MULTIPLE	Ty=SNP;Rk=0;UL=0;UR=0;CL=.;CR=.;Genome=G;Sd=-1;XA=T_252654,T_90041	GT:DP:PL:AD:HQ	1/1:14038:277855,40571,142:61,13977:63,70
T_lutea_GenomeV2.4_Contig_001	8620	55713	C	A	.	MULTIPLE	Ty=SNP;Rk=0;UL=2;UR=0;CL=.;CR=.;Genome=C;Sd=1;XA=T_32388,T_727931,T_290155,T_111492,T_561546,T_246513,T_415366,T_341183,T_149417,T_2798376,T_466497,T_660291,T_820793,T_567022,T_1948640,T_363957,T_226170	GT:DP:PL:AD:HQ	0/1:2172:8358,593,23285:1460,712:72,71
T_lutea_GenomeV2.4_Contig_001	15332	10151	A	G	.	MULTIPLE	Ty=SNP;Rk=0;UL=3;UR=114;CL=.;CR=.;Genome=A;Sd=1;XA=T_508612,T_582680,T_789631,T_227151,T_15332	GT:DP:PL:AD:HQ	0/1:307:4327,288,555:59,248:71,72
T_lutea_GenomeV2.4_Contig_001	16817	48329	G	A	.	MULTIPLE	Ty=SNP;Rk=0;UL=1;UR=2;CL=.;CR=.;Genome=G;Sd=1	GT:DP:PL:AD:HQ	1/1:1340:24622,3013,196:58,1282:71,72
T_lutea_GenomeV2.4_Contig_002	7448	31752	T	A	.	MULTIPLE	Ty=SNP;Rk=0;UL=0;UR=1;CL=.;CR=.;Genome=T;Sd=-1;XA=T_7448,T_690528,T_865714,T_609328,T_126538	GT:DP:PL:AD:HQ	0/1:291:4022,255,570:59,232:72,69
T_lutea_GenomeV2.4_Contig_002	14830	34933	A	G	.	MULTIPLE	Ty=SNP;Rk=0;UL=0;UR=1;CL=.;CR=.;Genome=A;Sd=-1	GT:DP:PL:AD:HQ	1/1:1829:35522,4947,20:25,1804:69,72
T_lutea_GenomeV2.4_Contig_002	15062	76588	C	A	.	MULTIPLE	Ty=SNP;Rk=0;UL=1;UR=1;CL=.;CR=.;Genome=C;Sd=1;XA=T_809924,T_104657,T_769610	GT:DP:PL:AD:HQ	1/1:408:6240,505,492:60,348:71,71
T_lutea_GenomeV2.4_Contig_002	19139	19555	G	A	.	MULTIPLE	Ty=SNP;Rk=0;UL=3;UR=5;CL=.;CR=.;Genome=G;Sd=-1;XA=T_157910,T_1317391,T_932772,T_611484,T_826472,T_611406	GT:DP:PL:AD:HQ	0/1:197:2883,215,309:34,163:72,72
T_lutea_GenomeV2.4_Contig_002	24455	14285	T	A	.	MULTIPLE	Ty=SNP;Rk=0;UL=1;UR=1;CL=.;CR=.;Genome=T;Sd=1;XA=T_331010,T_16043,T_1721173,T_1474841,T_80182	GT:DP:PL:AD:HQ	1/1:363:6107,618,220:34,329:71,69
T_lutea_GenomeV2.4_Contig_002	24618	56990	A	G	.	MULTIPLE	Ty=SNP;Rk=0;UL=3;UR=0;CL=.;CR=.;Genome=A;Sd=-1;XA=T_245308,T_427293,T_18222,T_28224,T_719766,T_485819,T_919041,T_1070305,T_1690887,T_753674,T_50334,T_804551,T_1677397,T_558521,T_318970,T_158775,T_406730,T_991983,T_165723,T_203754,T_904998	GT:DP:PL:AD:HQ	0/1:742:1007,833,11065:623,119:71,71
T_lutea_GenomeV2.4_Contig_002	25050	8992	C	G	.	MULTIPLE	Ty=SNP;Rk=0;UL=0;UR=0;CL=.;CR=.;Genome=C;Sd=1;XA=T_1053973,T_414417,T_117586,T_424619,T_219578,T_664357,T_71616,T_835255,T_2306870,T_262044,T_407538,T_1107748,T_80508,T_187601,T_888150,T_98980,T_50207,T_115781	GT:DP:PL:AD:HQ	1/1:1055:19579,2453,122:40,1015:73,71
T_lutea_GenomeV2.4_Contig_002	25232	17608	A	T	.	MULTIPLE	Ty=SNP;Rk=0;UL=10;UR=8;CL=.;CR=.;Genome=A;Sd=1;XA=T_59685,T_25232,T_424437	GT:DP:PL:AD:HQ	0/1:489:1451,247,5901:356,133:71,70
T_lutea_GenomeV2.4_Contig_002	25253	8848	C	G	.	MULTIPLE	Ty=SNP;Rk=0;UL=8;UR=1;CL=.;CR=.;Genome=C;Sd=1;XA=T_25253,T_127399	GT:DP:PL:AD:HQ	0/1:429:1521,159,4814:297,132:71,70
T_lutea_GenomeV2.4_Contig_002	25798	29163	G	A	.	MULTIPLE	Ty=SNP;Rk=0;UL=8;UR=10;CL=.;CR=.;Genome=G;Sd=1;XA=T_594183,T_287607	GT:DP:PL:AD:HQ	0/1:168:2227,131,391:38,130:70,71
T_lutea_GenomeV2.4_Contig_002	30545	42644	A	G	.	MULTIPLE	Ty=SNP;Rk=0;UL=1;UR=1;CL=.;CR=.;Genome=A;Sd=-1;XA=T_514242,T_181401,T_31540	GT:DP:PL:AD:HQ	1/1:6615:125103,16329,316:181,6434:67,72
T_lutea_GenomeV2.4_Contig_002	30854	63559	A	G	.	MULTIPLE	Ty=SNP;Rk=0;UL=0;UR=1;CL=.;CR=.;Genome=A;Sd=-1	GT:DP:PL:AD:HQ	1/1:13807:274351,40493,251:36,13771:62,72
T_lutea_GenomeV2.4_Contig_002	31846	36870	C	G	.	MULTIPLE	Ty=SNP;Rk=0;UL=1;UR=3;CL=.;CR=.;Genome=C;Sd=-1;XA=T_95477	GT:DP:PL:AD:HQ	1/1:2688:50201,6369,230:92,2596:72,72
T_lutea_GenomeV2.4_Contig_002	33138	25325	T	C	.	MULTIPLE	Ty=SNP;Rk=0;UL=0;UR=1;CL=.;CR=.;Genome=T;Sd=1;XA=T_278207,T_1440479,T_75364,T_1085157,T_66677,T_869567,T_814884	GT:DP:PL:AD:HQ	0/1:524:1406,306,6555:391,133:69,71
T_lutea_GenomeV2.4_Contig_002	40611	24490	A	G	.	MULTIPLE	Ty=SNP;Rk=0;UL=2;UR=1;CL=.;CR=.;Genome=A;Sd=-1	GT:DP:PL:AD:HQ	1/1:1792:33622,4314,136:57,1735:71,71
T_lutea_GenomeV2.4_Contig_002	41072	27258	A	G	.	MULTIPLE	Ty=SNP;Rk=0;UL=14;UR=10;CL=.;CR=.;Genome=A;Sd=-1;XA=T_583044	GT:DP:PL:AD:HQ	0/1:171:1624,36,846:66,105:71,73
T_lutea_GenomeV2.4_Contig_002	41188	2116	A	T	.	MULTIPLE	Ty=SNP;Rk=0;UL=44;UR=18;CL=.;CR=.;Genome=A;Sd=1;XA=T_383285,T_41188	GT:DP:PL:AD:HQ	0/1:140:1246,25,767:58,82:71,71
T_lutea_GenomeV2.4_Contig_002	41529	12688	G	A	.	MULTIPLE	Ty=SNP;Rk=0;UL=20;UR=57;CL=.;CR=.;Genome=G;Sd=-1;XA=T_382942,T_41529	GT:DP:PL:AD:HQ	0/1:154:566,64,1723:106,48:70,69
T_lutea_GenomeV2.4_Contig_002	42377	60487	A	G	.	MULTIPLE	Ty=SNP;Rk=0;UL=7;UR=4;CL=.;CR=.;Genome=A;Sd=1;XA=T_2159,T_210446,T_863604,T_1636358,T_61086,T_189319,T_258315,T_844279,T_743037,T_74111,T_1264803,T_307357,T_36635,T_232281,T_34740,T_382708,T_696583,T_230202,T_452220	GT:DP:PL:AD:HQ	1/1:1878:35261,4532,138:59,1819:69,71
T_lutea_GenomeV2.4_Contig_002	47210	45560	A	T	.	MULTIPLE	Ty=SNP;Rk=0;UL=3;UR=2;CL=.;CR=.;Genome=A;Sd=1;XA=T_293986,T_61241,T_287968,T_191302,T_332155,T_325929,T_47210,T_329249,T_1388863,T_168532,T_2042748,T_195182	GT:DP:PL:AD:HQ	1/1:401:6791,697,226:36,365:70,72
T_lutea_GenomeV2.4_Contig_002	47247	57276	A	G	.	MULTIPLE	Ty=SNP;Rk=0;UL=3;UR=2;CL=.;CR=.;Genome=A;Sd=-1;XA=T_195141,T_329286,T_1388826,T_288005,T_332192,T_168569	GT:DP:PL:AD:HQ	1/1:264:4205,378,254:33,231:70,70
T_lutea_GenomeV2.4_Contig_002	47385	56524	A	C	.	MULTIPLE	Ty=SNP;Rk=0;UL=0;UR=0;CL=.;CR=.;Genome=A;Sd=-1;XA=T_15840,T_47897,T_109339,T_2267578,T_775049,T_110700,T_141011,T_573365,T_29405,T_329123,T_151507,T_1375368,T_904998,T_1499711,T_1715220,T_159845,T_84186,T_188473,T_204675,T_405776	GT:DP:PL:AD:HQ	1/1:1363:26015,3476,51:31,1332:68,71
T_lutea_GenomeV2.4_Contig_002	53771	12334	A	G	.	MULTIPLE	Ty=SNP;Rk=0;UL=2;UR=1;CL=.;CR=.;Genome=A;Sd=-1	GT:DP:PL:AD:HQ	1/1:3273:62942,8552,60:61,3212:71,71
T_lutea_GenomeV2.4_Contig_002	54200	41318	G	A	.	MULTIPLE	Ty=SNP;Rk=0;UL=3;UR=0;CL=.;CR=.;Genome=G;Sd=1;XA=T_154516,T_766703,T_343643,T_147976,T_51529,T_8603,T_1626701,T_83718,T_624346,T_145599,T_204881,T_1043540,T_416244,T_517700,T_1623737,T_1020080,T_642108,T_662989,T_766735,T_104,T_1403673,T_651027,T_1476463,T_639605,T_675497,T_771356,T_646831,T_645199,T_435880,T_1233,T_647526,T_419216,T_341469,T_1472945,T_665876,T_637752,T_770075,T_247719,T_1481498,…	GT:DP:PL:AD:HQ	0/1:2390:4208,2138,33584:1931,459:72,70
T_lutea_GenomeV2.4_Contig_002	58353	43803	A	C	.	MULTIPLE	Ty=SNP;Rk=0;UL=1;UR=4;CL=.;CR=.;Genome=A;Sd=1;XA=T_538446,T_52649,T_58353,T_126255,T_408613	GT:DP:PL:AD:HQ	0/1:206:2950,208,355:38,168:71,72
T_lutea_GenomeV2.4_Contig_002	58955	11487	G	T	.	MULTIPLE	Ty=SNP;Rk=0;UL=3;UR=4;CL=.;CR=.;Genome=G;Sd=-1;XA=T_408646,T_2018737,T_236277,T_2083448,T_1027926,T_171081,T_264695	GT:DP:PL:AD:HQ	0/1:341:424,418,5194:290,51:72,72
T_lutea_GenomeV2.4_Contig_002	67279	25055	C	T	.	MULTIPLE	Ty=SNP;Rk=0;UL=3;UR=1;CL=.;CR=.;Genome=C;Sd=1;XA=T_139187,T_32036,T_1697734,T_26638,T_15912,T_677253,T_117065,T_107850,T_332635,T_1064157,T_47108,T_3072478,T_805820,T_35885,T_1059124,T_391532,T_7706,T_467122,T_155320,T_474919,T_77524	GT:DP:PL:AD:HQ	1/1:2732:53067,7389,23:37,2695:72,71
T_lutea_GenomeV2.4_Contig_002	67524	62163	A	G	.	MULTIPLE	Ty=SNP;Rk=0;UL=1;UR=2;CL=.;CR=.;Genome=A;Sd=1;XA=T_116821,T_806065,T_107605,T_11421,T_71568,T_15667,T_1063902,T_1697986,T_166144,T_167605,T_155068,T_1202325,T_98702,T_31784,T_3072730,T_683551,T_391777	GT:DP:PL:AD:HQ	1/1:837:15359,1877,133:37,800:71,72
T_lutea_GenomeV2.4_Contig_002	67780	57119	A	G	.	MULTIPLE	Ty=SNP;Rk=0;UL=0;UR=1;CL=.;CR=.;Genome=A;Sd=-1;XA=T_14194	GT:DP:PL:AD:HQ	1/1:3689:71155,9737,51:63,3626:69,72
T_lutea_GenomeV2.4_Contig_002	67922	11880	C	G	.	MULTIPLE	Ty=SNP;Rk=0;UL=2;UR=0;CL=.;CR=.;Genome=C;Sd=1;XA=T_178559,T_1140159,T_586101,T_136945,T_711169,T_1348458,T_1350060	GT:DP:PL:AD:HQ	0/1:432:5953,370,844:88,344:70,70
T_lutea_GenomeV2.4_Contig_002	68721	73315	A	T	.	MULTIPLE	Ty=SNP;Rk=0;UL=1;UR=14;CL=.;CR=.;Genome=A;Sd=-1;XA=T_323384	GT:DP:PL:AD:HQ	0/1:112:1302,57,384:33,79:72,71
T_lutea_GenomeV2.4_Contig_002	69486	24718	A	G	.	MULTIPLE	Ty=SNP;Rk=0;UL=2;UR=4;CL=.;CR=.;Genome=A;Sd=1;XA=T_305753,T_324160,T_208413,T_423686,T_69486	GT:DP:PL:AD:HQ	1/1:205:3258,294,204:26,179:72,71
T_lutea_GenomeV2.4_Contig_002	75215	29970	A	G	.	MULTIPLE	Ty=SNP;Rk=0;UL=53;UR=19;CL=.;CR=.;Genome=A;Sd=-1;XA=T_853145,T_9818	GT:DP:PL:AD:HQ	0/1:116:1036,23,637:48,68:71,71
T_lutea_GenomeV2.4_Contig_002	76041	25585	T	G	.	MULTIPLE	Ty=SNP;Rk=0;UL=10;UR=0;CL=.;CR=.;Genome=T;Sd=-1;XA=T_641950,T_368761,T_374543,T_73858,T_39916,T_1120267,T_1109361,T_376272,T_42162,T_466591,T_1021438,T_2693354,T_281749,T_20189,T_225623	GT:DP:PL:AD:HQ	1/1:2339:43379,5416,254:89,2250:71,70
T_lutea_GenomeV2.4_Contig_002	76384	31701	A	C	.	MULTIPLE	Ty=SNP;Rk=0;UL=0;UR=2;CL=.;CR=.;Genome=A;Sd=1;XA=T_226344,T_472722,T_1809052,T_452676,T_907323,T_32489,T_653749	GT:DP:PL:AD:HQ	0/1:658:4514,20,4753:335,323:71,71
T_lutea_GenomeV2.4_Contig_002	76384	31879	A	C	.	MULTIPLE	Ty=SNP;Rk=0;UL=5;UR=2;CL=.;CR=.;Genome=A;Sd=1;XA=T_907323,T_226344,T_452676,T_76384,T_472722,T_1809052,T_641184,T_261999,T_782738,T_51167,T_233183,T_382790,T_32489	GT:DP:PL:AD:HQ	0/1:291:2354,24,1775:131,160:70,71
T_lutea_GenomeV2.4_Contig_002	76404	56317	A	G	.	MULTIPLE	Ty=SNP;Rk=0;UL=4;UR=0;CL=.;CR=.;Genome=A;Sd=1;XA=T_2651228,T_1520290,T_453724,T_305456,T_1364705,T_230288,T_2492341,T_900280,T_580952,T_262017	GT:DP:PL:AD:HQ	1/1:483:8340,892,217:38,445:72,72
T_lutea_GenomeV2.4_Contig_002	76404	56319	A	G	.	MULTIPLE	Ty=SNP;Rk=0;UL=1;UR=0;CL=.;CR=.;Genome=A;Sd=1;XA=T_2651228,T_1809072,T_51187,T_1364705,T_226364,T_580952,T_1520290,T_262017,T_453724,T_233163,T_230288,T_452656,T_64173,T_900280,T_159290,T_762941,T_221960,T_305456,T_2492341,T_760211,T_409864,T_782718,T_641164,T_508374,T_472702,T_142826,T_654887,T_907343	GT:DP:PL:AD:HQ	1/1:457:7473,707,349:50,407:72,72
T_lutea_GenomeV2.4_Contig_002	77999	54916	C	T	.	MULTIPLE	Ty=SNP;Rk=0;UL=13;UR=5;CL=.;CR=.;Genome=C;Sd=-1;XA=T_858094	GT:DP:PL:AD:HQ	0/1:85:661,16,562:40,45:73,70
T_lutea_GenomeV2.4_Contig_002	79509	7933	C	G	.	MULTIPLE	Ty=SNP;Rk=0;UL=0;UR=2;CL=.;CR=.;Genome=C;Sd=1;XA=T_455229,T_332542,T_1088024,T_86838,T_403933,T_389914,T_2231500,T_336462,T_1119214	GT:DP:PL:AD:HQ	1/1:1941:37192,5013,53:40,1901:71,72
T_lutea_GenomeV2.4_Contig_002	81312	56462	A	G	.	MULTIPLE	Ty=SNP;Rk=0;UL=0;UR=0;CL=.;CR=.;Genome=A;Sd=1;XA=T_778159,T_81312,T_112838,T_202169,T_1033996,T_286464,T_41718,T_41513,T_442644,T_146206,T_113043,T_202374,T_526495,T_804798,T_2422,T_283297,T_851886,T_777950,T_1341669,T_1313498,T_491168,T_1341464	GT:DP:PL:AD:HQ	1/1:485:7932,750,369:53,432:69,72
T_lutea_GenomeV2.4_Contig_002	81347	30530	G	C	.	MULTIPLE	Ty=SNP;Rk=0;UL=0;UR=4;CL=.;CR=.;Genome=G;Sd=-1;XA=T_1098620,T_1113744,T_24776,T_44017,T_32750,T_1331373	GT:DP:PL:AD:HQ	1/1:1051:18212,1953,431:80,971:71,70
T_lutea_GenomeV2.4_Contig_002	84323	7342	T	C	.	MULTIPLE	Ty=SNP;Rk=0;UL=1;UR=0;CL=.;CR=.;Genome=T;Sd=-1	GT:DP:PL:AD:HQ	1/1:1673:25620,2045,1932:243,1430:69,70
T_lutea_GenomeV2.4_Contig_002	86084	28758	G	T	.	MULTIPLE	Ty=SNP;Rk=0;UL=3;UR=0;CL=.;CR=.;Genome=G;Sd=-1;XA=T_1892554,T_29919,T_168984,T_402931,T_1321553,T_351681,T_2200105,T_446844,T_209476,T_129277,T_1145114,T_40456,T_1264763,T_1306547	GT:DP:PL:AD:HQ	0/1:862:7276,55,4922:372,490:72,72
T_lutea_GenomeV2.4_Contig_002	86820	70388	G	C	.	MULTIPLE	Ty=SNP;Rk=0;UL=2;UR=5;CL=.;CR=.;Genome=G;Sd=-1;XA=T_86820,T_13952	GT:DP:PL:AD:HQ	0/1:105:802,16,702:50,55:72,72
T_lutea_GenomeV2.4_Contig_002	86936	9963	C	G	.	MULTIPLE	Ty=SNP;Rk=0;UL=7;UR=6;CL=.;CR=.;Genome=C;Sd=1;XA=T_80642,T_86936,T_578956,T_13836,T_40593,T_522467	GT:DP:PL:AD:HQ	0/1:365:548,393,5357:303,62:72,73
T_lutea_GenomeV2.4_Contig_002	92414	51219	C	T	.	MULTIPLE	Ty=SNP;Rk=0;UL=0;UR=0;CL=.;CR=.;Genome=C;Sd=-1	GT:DP:PL:AD:HQ	1/1:1663:31445,4109,93:46,1617:72,72
T_lutea_GenomeV2.4_Contig_002	92732	12635	A	G	.	MULTIPLE	Ty=SNP;Rk=0;UL=4;UR=0;CL=.;CR=.;Genome=A;Sd=1;XA=T_159448,T_2296923,T_1691578,T_317638,T_118099,T_202461,T_448150,T_158335,T_495438,T_150172,T_484798	GT:DP:PL:AD:HQ	1/1:1379:25700,3249,136:49,1330:71,72
T_lutea_GenomeV2.4_Contig_002	92856	15902	A	C	.	MULTIPLE	Ty=SNP;Rk=0;UL=0;UR=0;CL=.;CR=.;Genome=A;Sd=1	GT:DP:PL:AD:HQ	0/1:86:411,27,850:54,32:69,70
T_lutea_GenomeV2.4_Contig_002	97765	39243	C	A	.	MULTIPLE	Ty=SNP;Rk=0;UL=3;UR=1;CL=.;CR=.;Genome=C;Sd=1	GT:DP:PL:AD:HQ	1/1:1178:21091,2435,297:68,1110:70,69
T_lutea_GenomeV2.4_Contig_002	105540	48374	C	A	.	MULTIPLE	Ty=SNP;Rk=0;UL=1;UR=0;CL=.;CR=.;Genome=C;Sd=1;XA=T_1209404,T_667343,T_23929,T_312417,T_403352,T_805032,T_175199,T_23045,T_795299,T_597369,T_44422,T_453318,T_1031477,T_662510,T_564228,T_873704,T_856749,T_172334,T_581769,T_146552,T_52314,T_434621,T_530865,T_1337748,T_179283,T_1629388,T_1514485,T_872973,T_44785,T_2358724,T_838151,T_595202,T_2267248,T_165141,T_292160	GT:DP:PL:AD:HQ	0/1:1535:3075,1223,20896:1214,321:72,72
T_lutea_GenomeV2.4_Contig_002	108212	77647	A	G	.	MULTIPLE	Ty=SNP;Rk=0;UL=1;UR=0;CL=.;CR=.;Genome=A;Sd=-1	GT:DP:PL:AD:HQ	1/1:9054:178125,25598,35:65,8989:68,71
T_lutea_GenomeV2.4_Contig_002	108278	11349	T	C	.	MULTIPLE	Ty=SNP;Rk=0;UL=0;UR=0;CL=.;CR=.;Genome=T;Sd=-1;XA=T_100373,T_40237,T_793277,T_946321,T_20441,T_268295,T_596469,T_510242,T_166521,T_554819,T_693612,T_508760,T_1004012,T_350838,T_2779482,T_862744,T_759710,T_1915864,T_684009	GT:DP:PL:AD:HQ	1/1:982:17639,2052,237:55,927:72,72
T_lutea_GenomeV2.4_Contig_002	116622	68346	A	G	.	MULTIPLE	Ty=SNP;Rk=0;UL=2;UR=1;CL=.;CR=.;Genome=A;Sd=-1;XA=T_18204,T_642197,T_630484	GT:DP:PL:AD:HQ	0/1:798:3276,195,8305:525,273:70,71
T_lutea_GenomeV2.4_Contig_002	116750	14511	A	G	.	MULTIPLE	Ty=SNP;Rk=0;UL=0;UR=0;CL=.;CR=.;Genome=A;Sd=-1;XA=T_1039159,T_291542,T_1054900,T_1053235,T_558364,T_31422,T_2185601,T_886200,T_90744,T_1026495,T_2693468,T_557089,T_454307,T_1684039	GT:DP:PL:AD:HQ	1/1:1686:30909,3761,256:75,1611:71,70
T_lutea_GenomeV2.4_Contig_002	116809	33214	A	G	.	MULTIPLE	Ty=SNP;Rk=0;UL=2;UR=0;CL=.;CR=.;Genome=A;Sd=-1	GT:DP:PL:AD:HQ	1/1:10612:210009,30652,108:47,10565:70,72
T_lutea_GenomeV2.4_Contig_002	117473	55986	A	G	.	MULTIPLE	Ty=SNP;Rk=0;UL=1;UR=6;CL=.;CR=.;Genome=A;Sd=-1;XA=T_180178,T_497841,T_158820,T_37437,T_34499	GT:DP:PL:AD:HQ	0/1:216:749,93,2466:151,65:72,72
T_lutea_GenomeV2.4_Contig_002	122990	23960	C	T	.	MULTIPLE	Ty=SNP;Rk=0;UL=10;UR=5;CL=.;CR=.;Genome=C;Sd=-1;XA=T_2194096,T_108517	GT:DP:PL:AD:HQ	0/1:89:1240,87,183:18,71:70,68
T_lutea_GenomeV2.4_Contig_002	123285	61171	A	G	.	MULTIPLE	Ty=SNP;Rk=0;UL=1;UR=1;CL=.;CR=.;Genome=A;Sd=-1;XA=T_557383,T_115699	GT:DP:PL:AD:HQ	0/1:268:3460,184,666:64,204:71,73
T_lutea_GenomeV2.4_Contig_002	123704	14835	A	G	.	MULTIPLE	Ty=SNP;Rk=0;UL=1;UR=1;CL=.;CR=.;Genome=A;Sd=-1;XA=T_2190272,T_642878	GT:DP:PL:AD:HQ	1/1:3341:61994,7746,349:126,3215:70,72
T_lutea_GenomeV2.4_Contig_002	123748	69000	T	G	.	MULTIPLE	Ty=SNP;Rk=0;UL=1;UR=0;CL=.;CR=.;Genome=T;Sd=1;XA=T_803351,T_53337,T_191162,T_123748	GT:DP:PL:AD:HQ	1/1:6229:122051,17360,18:57,6172:70,72
T_lutea_GenomeV2.4_Contig_002	129969	78962	A	G	.	MULTIPLE	Ty=SNP;Rk=0;UL=1;UR=0;CL=.;CR=.;Genome=A;Sd=-1;XA=T_65624	GT:DP:PL:AD:HQ	1/1:13181:259545,37380,52:89,13092:71,72
T_lutea_GenomeV2.4_Contig_002	137416	61872	A	C	.	MULTIPLE	Ty=SNP;Rk=0;UL=0;UR=7;CL=.;CR=.;Genome=A;Sd=-1;XA=T_45564,T_630140,T_4030,T_216690,T_4562,T_172284,T_991,T_227328,T_217003,T_79969,T_142117,T_4035,T_510380,T_169090,T_4098,T_171126,T_216750,T_39151,T_128132,T_224825,T_109934,T_6914,T_390352,T_488811,T_485298,T_2130,T_4122,T_135761,T_744954,T_2596,T_68267,T_1328,T_699472,T_142871,T_1684,T_307200,T_1149270,T_1261035,T_298721,T_5437,T_890906,T_4520,…	GT:DP:PL:AD:HQ	1/1:5793:108215,13725,470:197,5596:71,72
T_lutea_GenomeV2.4_Contig_003	5544	62803	A	C	.	MULTIPLE	Ty=SNP;Rk=0;UL=2;UR=2;CL=.;CR=.;Genome=A;Sd=1;XA=T_91615,T_547519,T_4013,T_20958,T_73689,T_5012,T_522466,T_7344,T_8190,T_689336,T_671490,T_229295,T_5104,T_80950,T_3054,T_302722,T_110915,T_3577,T_5080,T_1660	GT:DP:PL:AD:HQ	1/1:1919:36644,4899,64:43,1876:73,72
T_lutea_GenomeV2.4_Contig_003	5544	62804	A	T	.	MULTIPLE	Ty=SNP;Rk=0;UL=2;UR=2;CL=.;CR=.;Genome=A;Sd=1;XA=T_217863,T_7896,T_307894,T_67285,T_44582,T_378852,T_168108,T_600026,T_644,T_66554,T_3205278,T_370,T_30214,T_555737,T_2042,T_695856,T_129114,T_1245,T_1150252,T_1506646,T_217985,T_448402,T_611901,T_1442556,T_7690,T_171302,T_28899,T_2722160,T_261943,T_389370,T_111909,T_332647,T_143853,T_306218,T_9952,T_4702,T_223843,T_71122,T_3590,T_582,T_138398,T_486…	GT:DP:PL:AD:HQ	1/1:2691:52021,7159,34:43,2648:73,72
T_lutea_GenomeV2.4_Contig_003	14756	41519	A	G	.	MULTIPLE	Ty=SNP;Rk=0;UL=6;UR=11;CL=.;CR=.;Genome=A;Sd=1;XA=T_1169810,T_6185,T_2007237,T_1264331,T_54077,T_3491,T_189791,T_180756,T_541898,T_14756,T_43468,T_483160	GT:DP:PL:AD:HQ	1/1:569:9633,984,314:51,518:71,72
T_lutea_GenomeV2.4_Contig_003	15088	27286	A	G	.	MULTIPLE	Ty=SNP;Rk=0;UL=13;UR=1;CL=.;CR=.;Genome=A;Sd=1;XA=T_976923,T_116325,T_143733,T_311194,T_1644792,T_126619,T_351149,T_2024823,T_55415,T_337307,T_104544,T_1717857,T_556346,T_39253,T_90876,T_1154910,T_852323,T_114125,T_2592949,T_1727805,T_336855,T_489494,T_376973	GT:DP:PL:AD:HQ	1/1:942:16785,1918,261:57,885:71,72
T_lutea_GenomeV2.4_Contig_003	19758	47782	G	A	.	MULTIPLE	Ty=SNP;Rk=0;UL=44;UR=53;CL=.;CR=.;Genome=G;Sd=-1;XA=T_19758	GT:DP:PL:AD:HQ	0/1:108:733,16,813:56,52:72,71
T_lutea_GenomeV2.4_Contig_003	20076	45684	G	A	.	MULTIPLE	Ty=SNP;Rk=0;UL=11;UR=33;CL=.;CR=.;Genome=G;Sd=-1;XA=T_20076	GT:DP:PL:AD:HQ	0/1:129:891,16,950:66,63:73,72
T_lutea_GenomeV2.4_Contig_003	20118	74051	G	C	.	MULTIPLE	Ty=SNP;Rk=0;UL=11;UR=314;CL=.;CR=.;Genome=G;Sd=1;XA=T_398627	GT:DP:PL:AD:HQ	0/1:135:835,19,1095:74,61:73,72
T_lutea_GenomeV2.4_Contig_003	24215	7468	A	G	.	MULTIPLE	Ty=SNP;Rk=0;UL=4;UR=4;CL=.;CR=.;Genome=A;Sd=-1;XA=T_116247,T_885234,T_77038,T_10695	GT:DP:PL:AD:HQ	0/1:172:755,48,1753:111,61:72,72
T_lutea_GenomeV2.4_Contig_003	24499	24675	G	A	.	MULTIPLE	Ty=SNP;Rk=0;UL=0;UR=9;CL=.;CR=.;Genome=G;Sd=-1;XA=T_699270,T_44679,T_136065,T_164041,T_759030,T_153351,T_112329,T_24499,T_533716	GT:DP:PL:AD:HQ	1/1:550:9025,859,404:59,491:71,71
T_lutea_GenomeV2.4_Contig_003	24668	13705	C	G	.	MULTIPLE	Ty=SNP;Rk=0;UL=6;UR=2;CL=.;CR=.;Genome=C;Sd=1;XA=T_287943,T_286431,T_153178,T_24668,T_699439,T_44851	GT:DP:PL:AD:HQ	0/1:358:5303,399,514:59,299:71,72
T_lutea_GenomeV2.4_Contig_003	29910	41168	A	T	.	MULTIPLE	Ty=SNP;Rk=0;UL=0;UR=2;CL=.;CR=.;Genome=A;Sd=-1;XA=T_702601,T_390947,T_922087,T_280561,T_1149952,T_1143089,T_1039776,T_39889,T_5679,T_602774,T_1335311,T_22709,T_2565922,T_45316,T_389090,T_216627	GT:DP:PL:AD:HQ	0/1:643:6626,152,2695:223,420:68,69
T_lutea_GenomeV2.4_Contig_003	29910	41169	A	T	.	MULTIPLE	Ty=SNP;Rk=0;UL=6;UR=2;CL=.;CR=.;Genome=A;Sd=-1;XA=T_61405,T_506070,T_505424,T_691911,T_1149952,T_1807281,T_230660,T_280561,T_845591,T_597452,T_2499355,T_25888,T_814351,T_3055674,T_1915569,T_564931,T_334322,T_770817,T_618384,T_106489,T_347280,T_2048511,T_28713,T_214204,T_1910069,T_218940,T_1269755,T_69166,T_807187,T_631563,T_183274,T_40638,T_328927,T_49359,T_640616	GT:DP:PL:AD:HQ	0/1:192:1423,17,1303:93,99:67,70
T_lutea_GenomeV2.4_Contig_003	29910	41170	A	T	.	MULTIPLE	Ty=SNP;Rk=0;UL=0;UR=2;CL=.;CR=.;Genome=A;Sd=-1;XA=T_1149952	GT:DP:PL:AD:HQ	0/1:521:2366,100,5140:330,191:68,69
T_lutea_GenomeV2.4_Contig_003	30787	39909	C	T	.	MULTIPLE	Ty=SNP;Rk=0;UL=2;UR=1;CL=.;CR=.;Genome=C;Sd=1;XA=T_396139,T_322671,T_48606,T_1447332,T_369939,T_597505,T_58110,T_79045,T_270579,T_2549388,T_183464,T_178203,T_35397,T_30784,T_148220,T_34379,T_173299,T_169871,T_181035,T_1461523,T_173191,T_1707613,T_1283961,T_246507,T_257070,T_701044,T_604740,T_989865,T_304954,T_224462,T_38752,T_427608,T_120386,T_413236,T_445075,T_526550,T_21196,T_326748,T_1163781,T…	GT:DP:PL:AD:HQ	0/1:665:4435,21,4934:345,320:71,69
T_lutea_GenomeV2.4_Contig_003	30836	1428	A	G	.	MULTIPLE	Ty=SNP;Rk=0;UL=0;UR=1;CL=.;CR=.;Genome=A;Sd=-1;XA=T_97655	GT:DP:PL:AD:HQ	1/1:659:11554,1276,239:46,613:72,71
T_lutea_GenomeV2.4_Contig_003	34925	79114	C	T	.	MULTIPLE	Ty=SNP;Rk=0;UL=7;UR=0;CL=.;CR=.;Genome=C;Sd=-1;XA=T_35096,T_35077,T_35058,T_34963,T_34944,T_35001,T_35020,T_35039,T_34982	GT:DP:PL:AD:HQ	0/1:970:11229,397,3167:283,687:72,71
T_lutea_GenomeV2.4_Contig_003	35203	59038	A	T	.	MULTIPLE	Ty=SNP;Rk=0;UL=19;UR=0;CL=.;CR=.;Genome=A;Sd=-1;XA=T_227325,T_449898,T_149395,T_314282,T_2387429,T_121336,T_227243,T_449841	GT:DP:PL:AD:HQ	0/1:264:1089,76,2765:174,90:70,71
T_lutea_GenomeV2.4_Contig_003	39497	69122	T	C	.	MULTIPLE	Ty=SNP;Rk=0;UL=1;UR=2;CL=.;CR=.;Genome=T;Sd=1	GT:DP:PL:AD:HQ	1/1:534:8541,766,479:65,469:67,71
T_lutea_GenomeV2.4_Contig_003	50594	45522	A	G	.	MULTIPLE	Ty=SNP;Rk=0;UL=14;UR=1;CL=.;CR=.;Genome=A;Sd=1;XA=T_570509,T_337646,T_50594,T_247085	GT:DP:PL:AD:HQ	0/1:297:2070,18,2130:150,147:71,72
T_lutea_GenomeV2.4_Contig_003	60354	5208	G	T	.	MULTIPLE	Ty=SNP;Rk=0;UL=3;UR=1;CL=.;CR=.;Genome=G;Sd=-1	GT:DP:PL:AD:HQ	1/1:1280:23601,2912,172:53,1227:71,72
T_lutea_GenomeV2.4_Contig_003	60537	7009	G	T	.	MULTIPLE	Ty=SNP;Rk=0;UL=26;UR=2;CL=.;CR=.;Genome=G;Sd=1;XA=T_103096,T_436905,T_1018591,T_1387670,T_21236,T_461374,T_652749,T_72389,T_87567,T_291958,T_469002,T_461563,T_182774,T_271869,T_212232,T_131822,T_129433,T_475752,T_75946,T_15079	GT:DP:PL:AD:HQ	0/1:1165:5641,157,11009:717,448:72,70
T_lutea_GenomeV2.4_Contig_003	60740	41230	A	G	.	MULTIPLE	Ty=SNP;Rk=0;UL=2;UR=1;CL=.;CR=.;Genome=A;Sd=-1	GT:DP:PL:AD:HQ	1/1:2568:49457,6745,45:46,2522:71,71
T_lutea_GenomeV2.4_Contig_004	7690	38064	A	C	.	MULTIPLE	Ty=SNP;Rk=0;UL=0;UR=1;CL=.;CR=.;Genome=A;Sd=-1;XA=T_416424,T_37841,T_465376,T_292314,T_246584,T_169250,T_47728,T_472669,T_86229,T_326446,T_122078,T_55039,T_702111,T_284554,T_102364,T_288036,T_70375,T_829828,T_635237,T_58086,T_78494,T_1225426,T_117919,T_898940,T_451667,T_231752,T_55475,T_795744,T_640416	GT:DP:PL:AD:HQ	1/1:4734:92219,12928,21:57,4677:72,71
T_lutea_GenomeV2.4_Contig_004	7917	18772	A	C	.	MULTIPLE	Ty=SNP;Rk=0;UL=0;UR=1;CL=.;CR=.;Genome=A;Sd=-1;XA=T_199533,T_133930,T_660823,T_142302,T_477267,T_309387,T_247698,T_157650,T_47902,T_1200647,T_760818,T_23095,T_112,T_846019,T_49948,T_472897,T_725930,T_57318,T_65322,T_2334,T_339172,T_136187,T_2604040,T_184809,T_928445,T_258728,T_92380,T_668670,T_1679626,T_2352617,T_603078,T_72311,T_153248,T_332786,T_381799,T_123099,T_361135,T_102782	GT:DP:PL:AD:HQ	1/1:4092:79416,11031,29:57,4035:71,72
T_lutea_GenomeV2.4_Contig_004	8356	5610	G	C	.	MULTIPLE	Ty=SNP;Rk=0;UL=3;UR=0;CL=.;CR=.;Genome=G;Sd=-1	GT:DP:PL:AD:HQ	1/1:2661:50435,6622,125:70,2591:71,71
T_lutea_GenomeV2.4_Contig_004	12055	72776	G	T	.	MULTIPLE	Ty=SNP;Rk=0;UL=5;UR=10;CL=.;CR=.;Genome=G;Sd=-1;XA=T_226207,T_289081,T_167484,T_1206153,T_591231	GT:DP:PL:AD:HQ	0/1:418:6053,428,665:74,344:70,72
T_lutea_GenomeV2.4_Contig_004	12207	76529	C	T	.	MULTIPLE	Ty=SNP;Rk=0;UL=15;UR=12;CL=.;CR=.;Genome=C;Sd=-1;XA=T_121168,T_167636	GT:DP:PL:AD:HQ	0/1:177:1890,60,712:59,118:72,72
T_lutea_GenomeV2.4_Contig_004	17371	22198	A	G	.	MULTIPLE	Ty=SNP;Rk=0;UL=7;UR=10;CL=.;CR=.;Genome=A;Sd=-1;XA=T_1265155,T_911964,T_40848,T_403324,T_2200497,T_1145506,T_447244,T_109555,T_940565,T_128885,T_1306155,T_169376	GT:DP:PL:AD:HQ	1/1:712:12951,1553,139:35,677:70,72
T_lutea_GenomeV2.4_Contig_004	23643	76880	A	G	.	MULTIPLE	Ty=SNP;Rk=0;UL=3;UR=101;CL=.;CR=.;Genome=A;Sd=-1;XA=T_767643,T_274903	GT:DP:PL:AD:HQ	0/1:121:1191,33,572:45,76:68,72
T_lutea_GenomeV2.4_Contig_004	28056	55581	A	T	.	MULTIPLE	Ty=SNP;Rk=0;UL=8;UR=10;CL=.;CR=.;Genome=A;Sd=-1;XA=T_68179,T_95685,T_729717	GT:DP:PL:AD:HQ	0/1:300:3473,132,998:88,212:72,72
T_lutea_GenomeV2.4_Contig_004	29064	46489	A	G	.	MULTIPLE	Ty=SNP;Rk=0;UL=0;UR=1;CL=.;CR=.;Genome=A;Sd=1;XA=T_9328,T_487805,T_1290493,T_48535,T_1433457,T_1856545,T_498989,T_41155,T_39400,T_9734,T_163890,T_137205,T_162923,T_7011,T_85706,T_13840,T_37799,T_243050,T_937260,T_161926,T_807145,T_227496,T_68849,T_181489,T_148313,T_8817,T_808649,T_703109,T_103979,T_772690,T_489708,T_9680,T_857826,T_29064,T_2430336,T_284609,T_19212	GT:DP:PL:AD:HQ	1/1:1439:23746,2271,975:149,1290:72,71
T_lutea_GenomeV2.4_Contig_004	35922	26797	C	G	.	MULTIPLE	Ty=SNP;Rk=0;UL=1;UR=1;CL=.;CR=.;Genome=C;Sd=-1	GT:DP:PL:AD:HQ	1/1:2320:44929,6212,27:35,2285:72,72
T_lutea_GenomeV2.4_Contig_004	36834	26437	G	A	.	MULTIPLE	Ty=SNP;Rk=0;UL=3;UR=10;CL=.;CR=.;Genome=G;Sd=1;XA=T_137343,T_229731,T_160364	GT:DP:PL:AD:HQ	0/1:184:306,193,2661:151,33:72,71
T_lutea_GenomeV2.4_Contig_004	37029	58190	T	C	.	PASS	Ty=SNP;Rk=0;UL=48;UR=27;CL=.;CR=.;Genome=T;Sd=1	GT:DP:PL:AD:HQ	0/1:116:564,30,1123:72,44:73,71
T_lutea_GenomeV2.4_Contig_004	37813	19824	A	G	.	MULTIPLE	Ty=SNP;Rk=0;UL=6;UR=1;CL=.;CR=.;Genome=A;Sd=1;XA=T_406163,T_557317,T_325166,T_402055,T_1208213,T_6559,T_618429,T_627049,T_670328	GT:DP:PL:AD:HQ	1/1:1315:23572,2727,322:75,1240:72,72
T_lutea_GenomeV2.4_Contig_004	45313	74755	G	A	.	MULTIPLE	Ty=SNP;Rk=0;UL=1;UR=9;CL=.;CR=.;Genome=G;Sd=1;XA=T_246483,T_1912522,T_39117,T_31989,T_8356,T_2091068,T_2617190,T_669089,T_212929,T_1238850,T_186836,T_379039,T_4298,T_2157904,T_376,T_143343,T_1166855,T_846762,T_181173,T_304874,T_27312	GT:DP:PL:AD:HQ	0/1:3927:36365,419,19542:1542,2385:72,72
T_lutea_GenomeV2.4_Contig_004	46569	65140	A	G	.	MULTIPLE	Ty=SNP;Rk=0;UL=3;UR=1;CL=.;CR=.;Genome=A;Sd=-1;XA=T_306131,T_211672,T_37860,T_431013,T_32430,T_116327,T_810904,T_303785,T_35964,T_35115,T_108190,T_1453903,T_158302,T_62312,T_3384,T_233507,T_257089,T_228976,T_360368,T_744263	GT:DP:PL:AD:HQ	0/1:971:10129,237,3962:331,640:71,71
T_lutea_GenomeV2.4_Contig_004	46569	72926	A	G	.	MULTIPLE	Ty=SNP;Rk=0;UL=1;UR=1;CL=.;CR=.;Genome=A;Sd=-1	GT:DP:PL:AD:HQ	0/1:1415:16487,589,4533:408,1007:71,71
T_lutea_GenomeV2.4_Contig_004	48961	39651	A	G	.	MULTIPLE	Ty=SNP;Rk=0;UL=77;UR=8;CL=.;CR=.;Genome=A;Sd=1;XA=T_48961	GT:DP:PL:AD:HQ	0/1:174:568,87,2045:124,50:72,69
T_lutea_GenomeV2.4_Contig_004	48984	66976	A	G	.	MULTIPLE	Ty=SNP;Rk=0;UL=16;UR=23;CL=.;CR=.;Genome=A;Sd=-1;XA=T_337161,T_2268812	GT:DP:PL:AD:HQ	0/1:139:941,16,1041:72,67:72,70
T_lutea_GenomeV2.4_Contig_004	49355	39105	C	G	.	MULTIPLE	Ty=SNP;Rk=0;UL=3;UR=7;CL=.;CR=.;Genome=C;Sd=-1;XA=T_330824,T_133935,T_99525,T_2268438,T_376399,T_337532	GT:DP:PL:AD:HQ	1/1:462:7201,609,495:63,399:72,72
T_lutea_GenomeV2.4_Contig_004	54118	30646	C	T	.	MULTIPLE	Ty=SNP;Rk=0;UL=6;UR=3;CL=.;CR=.;Genome=C;Sd=-1;XA=T_1422129,T_838283,T_966983,T_566332,T_1637289	GT:DP:PL:AD:HQ	0/1:279:3976,274,484:52,227:71,70
T_lutea_GenomeV2.4_Contig_004	54391	58487	A	C	.	MULTIPLE	Ty=SNP;Rk=0;UL=1;UR=2;CL=.;CR=.;Genome=A;Sd=-1;XA=T_2097653,T_448198,T_129357	GT:DP:PL:AD:HQ	1/1:4033:78745,11104,17:44,3989:70,72
T_lutea_GenomeV2.4_Contig_004	67577	30408	C	G	.	MULTIPLE	Ty=SNP;Rk=0;UL=1;UR=0;CL=.;CR=.;Genome=C;Sd=-1;XA=T_1199001	GT:DP:PL:AD:HQ	1/1:5590:109258,15443,17:58,5532:71,72
T_lutea_GenomeV2.4_Contig_004	68212	31236	A	T	.	MULTIPLE	Ty=SNP;Rk=0;UL=2;UR=8;CL=.;CR=.;Genome=A;Sd=-1;XA=T_200348	GT:DP:PL:AD:HQ	1/1:958:16754,1835,350:68,890:71,72
T_lutea_GenomeV2.4_Contig_004	68478	62756	T	A	.	MULTIPLE	Ty=SNP;Rk=0;UL=2;UR=3;CL=.;CR=.;Genome=T;Sd=1;XA=T_202741	GT:DP:PL:AD:HQ	0/1:180:513,109,2229:133,47:72,69
T_lutea_GenomeV2.4_Contig_004	73764	65027	T	G	.	MULTIPLE	Ty=SNP;Rk=0;UL=8;UR=2;CL=.;CR=.;Genome=T;Sd=-1;XA=T_704574,T_2241798,T_29714,T_73764,T_11576,T_1700944,T_317534,T_386717,T_33301,T_165767,T_44758,T_89387,T_881368,T_3150,T_897403,T_538558,T_866667,T_495367,T_436471,T_848444,T_22251,T_1368709,T_1578868,T_31269,T_33148,T_621472,T_126293,T_659821,T_99373,T_303756,T_1879169,T_3136126,T_1269779,T_362938,T_2584592,T_912151,T_220014,T_1093382,T_1126830,…	GT:DP:PL:AD:HQ	0/1:714:6289,65,3854:296,418:72,71
T_lutea_GenomeV2.4_Contig_004	73972	39799	C	T	.	MULTIPLE	Ty=SNP;Rk=0;UL=6;UR=2;CL=.;CR=.;Genome=C;Sd=-1;XA=T_1701152,T_1578661,T_1051993,T_121214,T_31477,T_32609,T_704366	GT:DP:PL:AD:HQ	1/1:1368:25311,3147,166:54,1314:72,72
T_lutea_GenomeV2.4_Contig_004	78321	25184	A	C	.	MULTIPLE	Ty=SNP;Rk=0;UL=6;UR=1;CL=.;CR=.;Genome=A;Sd=-1;XA=T_1757102,T_1209617,T_942298,T_1059699,T_356358,T_78321,T_221280,T_572106,T_554278,T_413621	GT:DP:PL:AD:HQ	1/1:458:7320,657,415:56,402:72,72
T_lutea_GenomeV2.4_Contig_004	78458	73486	A	G	.	MULTIPLE	Ty=SNP;Rk=0;UL=4;UR=1;CL=.;CR=.;Genome=A;Sd=-1;XA=T_413491,T_554149,T_366049,T_1209478,T_60215,T_462890,T_1171814	GT:DP:PL:AD:HQ	0/1:423:687,426,6096:347,76:70,72
T_lutea_GenomeV2.4_Contig_004	78912	59181	A	G	.	MULTIPLE	Ty=SNP;Rk=0;UL=16;UR=2;CL=.;CR=.;Genome=A;Sd=1;XA=T_5805,T_635397,T_50809,T_5572,T_111940,T_2881,T_113054,T_812431,T_988677,T_74412,T_482989,T_268139,T_189620,T_334102,T_2007408,T_482851,T_3152,T_146127,T_232313,T_640509,T_493314,T_875048,T_433567,T_48077,T_1526,T_381823,T_843978,T_152545,T_2629913,T_342042,T_336126,T_827206,T_224190,T_30095,T_178400,T_391702,T_541727,T_3321,T_180927,T_594908,T_1…	GT:DP:PL:AD:HQ	1/1:3878:59342,4711,4462:564,3314:72,72
T_lutea_GenomeV2.4_Contig_004	78996	56453	G	A	.	MULTIPLE	Ty=SNP;Rk=0;UL=2;UR=11;CL=.;CR=.;Genome=G;Sd=-1;XA=T_242079,T_823086,T_4890,T_38722,T_1849072,T_2006,T_524953,T_152629,T_884591,T_288628,T_5170,T_827122,T_133185,T_4648,T_678676,T_78996,T_600610	GT:DP:PL:AD:HQ	1/1:1035:16172,1361,1065:139,896:71,72
T_lutea_GenomeV2.4_Contig_004	85888	66266	A	G	.	MULTIPLE	Ty=SNP;Rk=0;UL=1;UR=4;CL=.;CR=.;Genome=A;Sd=-1;XA=T_33520	GT:DP:PL:AD:HQ	0/1:163:1129,16,1189:83,80:71,72
T_lutea_GenomeV2.4_Contig_004	86255	21523	G	A	.	MULTIPLE	Ty=SNP;Rk=0;UL=9;UR=0;CL=.;CR=.;Genome=G;Sd=-1	GT:DP:PL:AD:HQ	0/1:128:287,108,1724:100,28:71,72
T_lutea_GenomeV2.4_Contig_004	99674	40344	G	A	.	MULTIPLE	Ty=SNP;Rk=0;UL=12;UR=0;CL=.;CR=.;Genome=G;Sd=-1;XA=T_40751,T_541909,T_563818,T_897569,T_345038,T_984279,T_23057	GT:DP:PL:AD:HQ	0/1:1232:2663,910,16433:961,271:71,71
T_lutea_GenomeV2.4_Contig_004	100196	68646	G	C	.	MULTIPLE	Ty=SNP;Rk=0;UL=1;UR=2;CL=.;CR=.;Genome=G;Sd=1	GT:DP:PL:AD:HQ	1/1:1747:33258,4415,71:42,1705:71,72
T_lutea_GenomeV2.4_Contig_004	111357	15324	T	C	.	MULTIPLE	Ty=SNP;Rk=0;UL=0;UR=1;CL=.;CR=.;Genome=T;Sd=1	GT:DP:PL:AD:HQ	1/1:1323:24760,3161,114:44,1279:72,71
T_lutea_GenomeV2.4_Contig_004	123282	54279	A	G	.	MULTIPLE	Ty=SNP;Rk=0;UL=2;UR=1;CL=.;CR=.;Genome=A;Sd=-1;XA=T_465052,T_1732490,T_704896,T_132181,T_331179	GT:DP:PL:AD:HQ	1/1:1179:20825,2331,370:77,1102:70,71
T_lutea_GenomeV2.4_Contig_004	125443	5053	T	A	.	MULTIPLE	Ty=SNP;Rk=0;UL=2;UR=0;CL=.;CR=.;Genome=T;Sd=-1;XA=T_59729	GT:DP:PL:AD:HQ	0/1:338:439,404,5109:286,52:71,70
T_lutea_GenomeV2.4_Contig_004	125459	5206	G	T	.	MULTIPLE	Ty=SNP;Rk=0;UL=3;UR=1;CL=.;CR=.;Genome=G;Sd=1;XA=T_140936,T_10154	GT:DP:PL:AD:HQ	0/1:174:617,75,1974:121,53:70,72
T_lutea_GenomeV2.4_Contig_004	130751	35802	C	T	.	MULTIPLE	Ty=SNP;Rk=0;UL=22;UR=4;CL=.;CR=.;Genome=C;Sd=-1;XA=T_817803,T_71814	GT:DP:PL:AD:HQ	0/1:122:1661,108,265:26,96:72,71
T_lutea_GenomeV2.4_Contig_004	131523	44318	A	G	.	MULTIPLE	Ty=SNP;Rk=0;UL=0;UR=9;CL=.;CR=.;Genome=A;Sd=1;XA=T_131523	GT:DP:PL:AD:HQ	0/1:91:419,30,918:58,33:69,69
T_lutea_GenomeV2.4_Contig_004	133418	45002	A	T	.	MULTIPLE	Ty=SNP;Rk=0;UL=11;UR=0;CL=.;CR=.;Genome=A;Sd=-1;XA=T_133400,T_133436,T_133454	GT:DP:PL:AD:HQ	0/1:111:865,16,725:52,59:71,70
T_lutea_GenomeV2.4_Contig_004	135448	14152	C	G	.	MULTIPLE	Ty=SNP;Rk=0;UL=299;UR=8;CL=.;CR=.;Genome=C;Sd=-1;XA=T_407097	GT:DP:PL:AD:HQ	0/1:102:751,15,711:50,52:70,70
T_lutea_GenomeV2.4_Contig_004	136269	68982	A	C	.	MULTIPLE	Ty=SNP;Rk=0;UL=73;UR=53;CL=.;CR=.;Genome=A;Sd=1;XA=T_136269	GT:DP:PL:AD:HQ	0/1:144:1427,38,668:53,91:71,71
T_lutea_GenomeV2.4_Contig_004	137881	18576	A	G	.	MULTIPLE	Ty=SNP;Rk=0;UL=0;UR=0;CL=.;CR=.;Genome=A;Sd=1;XA=T_60280,T_70272,T_191225,T_389280,T_265207,T_476806,T_298429,T_264456,T_48234,T_711464,T_189983,T_473696,T_1168165,T_2043693,T_159997,T_325936,T_308367	GT:DP:PL:AD:HQ	1/1:7425:147201,21591,103:27,7398:71,72
T_lutea_GenomeV2.4_Contig_004	137920	4742	A	T	.	MULTIPLE	Ty=SNP;Rk=0;UL=0;UR=4;CL=.;CR=.;Genome=A;Sd=1;XA=T_190022,T_298390,T_265246,T_60241,T_25152,T_476767,T_642795,T_159958,T_2043732,T_711503,T_1168204,T_147385,T_147399	GT:DP:PL:AD:HQ	1/1:834:15468,1937,101:32,802:70,70
T_lutea_GenomeV2.4_Contig_004	137920	68282	A	T	.	MULTIPLE	Ty=SNP;Rk=0;UL=4;UR=2;CL=.;CR=.;Genome=A;Sd=-1;XA=T_25152,T_476767,T_642795,T_147385,T_2043732,T_82633,T_1168204,T_265246,T_190022,T_711503,T_60241,T_298390,T_159958	GT:DP:PL:AD:HQ	1/1:931:17496,2257,74:29,902:71,71
T_lutea_GenomeV2.4_Contig_004	141138	48399	A	C	.	MULTIPLE	Ty=SNP;Rk=0;UL=6;UR=1;CL=.;CR=.;Genome=A;Sd=-1;XA=T_76955,T_141138,T_711405	GT:DP:PL:AD:HQ	1/1:418:7465,862,121:25,393:70,70
T_lutea_GenomeV2.4_Contig_004	142928	71618	T	A	.	MULTIPLE	Ty=SNP;Rk=0;UL=3;UR=0;CL=.;CR=.;Genome=T;Sd=-1;XA=T_1439213,T_1478602,T_1084807,T_173716,T_193006,T_1289225,T_207680,T_1614183,T_14423,T_927708	GT:DP:PL:AD:HQ	1/1:641:9829,795,749:93,548:70,69
T_lutea_GenomeV2.4_Contig_004	143582	18813	A	G	.	MULTIPLE	Ty=SNP;Rk=0;UL=5;UR=8;CL=.;CR=.;Genome=A;Sd=-1;XA=T_784072,T_2806442,T_184627,T_493248	GT:DP:PL:AD:HQ	0/1:250:2119,27,1441:108,142:72,72
T_lutea_GenomeV2.4_Contig_004	143767	59893	A	C	.	MULTIPLE	Ty=SNP;Rk=0;UL=4;UR=12;CL=.;CR=.;Genome=A;Sd=1;XA=T_2806257,T_842183,T_143767	GT:DP:PL:AD:HQ	0/1:190:2466,136,471:45,145:71,71
T_lutea_GenomeV2.4_Contig_004	155768	29299	A	G	.	MULTIPLE	Ty=SNP;Rk=0;UL=1;UR=0;CL=.;CR=.;Genome=A;Sd=-1;XA=T_270602	GT:DP:PL:AD:HQ	1/1:700:11961,1245,346:59,641:72,71
T_lutea_GenomeV2.4_Contig_004	163799	1884	A	T	.	MULTIPLE	Ty=SNP;Rk=0;UL=2;UR=3;CL=.;CR=.;Genome=A;Sd=-1;XA=T_2918123,T_100209,T_92409,T_171974,T_36903,T_93102,T_71440,T_473684,T_737271	GT:DP:PL:AD:HQ	0/1:388:649,383,5558:317,71:73,72
T_lutea_GenomeV2.4_Contig_004	163883	59292	A	G	.	MULTIPLE	Ty=SNP;Rk=0;UL=6;UR=1;CL=.;CR=.;Genome=A;Sd=-1;XA=T_607914,T_71354,T_172058,T_92319	GT:DP:PL:AD:HQ	1/1:320:4954,415,364:45,275:71,72
T_lutea_GenomeV2.4_Contig_004	169045	57615	A	C	.	MULTIPLE	Ty=SNP;Rk=0;UL=1;UR=2;CL=.;CR=.;Genome=A;Sd=1;XA=T_169045	GT:DP:PL:AD:HQ	0/1:150:1535,44,657:53,97:72,71
T_lutea_GenomeV2.4_Contig_004	169312	33588	C	T	.	MULTIPLE	Ty=SNP;Rk=0;UL=1;UR=0;CL=.;CR=.;Genome=C;Sd=1;XA=T_142322,T_973327,T_264166,T_169312,T_1139892,T_433156,T_449662,T_832066,T_1209666	GT:DP:PL:AD:HQ	0/1:248:3568,253,415:45,203:71,70
T_lutea_GenomeV2.4_Contig_004	169466	12476	A	G	.	MULTIPLE	Ty=SNP;Rk=0;UL=6;UR=2;CL=.;CR=.;Genome=A;Sd=-1;XA=T_264015,T_587636,T_1275476,T_310892,T_15870	GT:DP:PL:AD:HQ	1/1:449:7405,714,320:47,402:70,72
T_lutea_GenomeV2.4_Contig_004	169712	14477	G	A	.	MULTIPLE	Ty=SNP;Rk=0;UL=1;UR=3;CL=.;CR=.;Genome=G;Sd=-1;XA=T_169712	GT:DP:PL:AD:HQ	0/1:241:548,185,3202:187,54:72,72
T_lutea_GenomeV2.4_Contig_004	169935	10128	C	T	.	MULTIPLE	Ty=SNP;Rk=0;UL=1;UR=6;CL=.;CR=.;Genome=C;Sd=-1;XA=T_1653049,T_263548,T_109444,T_555065,T_251659,T_437121,T_1090394,T_11366	GT:DP:PL:AD:HQ	0/1:316:2415,20,2056:149,167:72,72
T_lutea_GenomeV2.4_Contig_004	176906	44512	A	G	.	MULTIPLE	Ty=SNP;Rk=0;UL=15;UR=50;CL=.;CR=.;Genome=A;Sd=-1;XA=T_100596,T_1069352,T_720351,T_2046991	GT:DP:PL:AD:HQ	0/1:158:1658,51,660:54,104:72,72
T_lutea_GenomeV2.4_Contig_004	180393	70662	C	G	.	MULTIPLE	Ty=SNP;Rk=0;UL=1;UR=1;CL=.;CR=.;Genome=C;Sd=-1;XA=T_115605	GT:DP:PL:AD:HQ	0/1:84:564,15,644:44,40:71,72
T_lutea_GenomeV2.4_Contig_004	181077	5379	A	G	.	MULTIPLE	Ty=SNP;Rk=0;UL=5;UR=2;CL=.;CR=.;Genome=A;Sd=-1;XA=T_515857,T_115981,T_1946364,T_701380,T_106951	GT:DP:PL:AD:HQ	0/1:86:917,35,358:29,57:67,71
T_lutea_GenomeV2.4_Contig_004	185772	35452	G	T	.	MULTIPLE	Ty=SNP;Rk=0;UL=1;UR=15;CL=.;CR=.;Genome=G;Sd=1;XA=T_1157704,T_99648	GT:DP:PL:AD:HQ	0/1:179:2284,121,468:44,135:72,71
T_lutea_GenomeV2.4_Contig_004	186021	23157	C	T	.	MULTIPLE	Ty=SNP;Rk=0;UL=1;UR=1;CL=.;CR=.;Genome=C;Sd=-1;XA=T_316418,T_118580,T_750531,T_1288570,T_99452	GT:DP:PL:AD:HQ	0/1:296:4222,290,510:55,241:71,71
T_lutea_GenomeV2.4_Contig_004	197100	4203	A	C	.	MULTIPLE	Ty=SNP;Rk=0;UL=6;UR=2;CL=.;CR=.;Genome=A;Sd=1;XA=T_308999,T_339244,T_183542,T_197100,T_182118,T_648808,T_276762	GT:DP:PL:AD:HQ	0/1:230:3198,209,444:46,184:72,72
T_lutea_GenomeV2.4_Contig_004	201673	46326	G	C	.	MULTIPLE	Ty=SNP;Rk=0;UL=7;UR=0;CL=.;CR=.;Genome=G;Sd=1	GT:DP:PL:AD:HQ	1/1:1269:24216,3235,49:29,1240:69,72
T_lutea_GenomeV2.4_Contig_004	201762	41925	A	G	.	MULTIPLE	Ty=SNP;Rk=0;UL=19;UR=0;CL=.;CR=.;Genome=A;Sd=-1;XA=T_303064	GT:DP:PL:AD:HQ	1/1:1071:19728,2430,150:45,1026:71,72
T_lutea_GenomeV2.4_Contig_004	207111	33054	C	A	.	MULTIPLE	Ty=SNP;Rk=0;UL=6;UR=4;CL=.;CR=.;Genome=C;Sd=-1;XA=T_142797	GT:DP:PL:AD:HQ	0/1:124:826,16,946:65,59:72,73
T_lutea_GenomeV2.4_Contig_004	207333	30540	G	A	.	MULTIPLE	Ty=SNP;Rk=0;UL=13;UR=7;CL=.;CR=.;Genome=G;Sd=1;XA=T_1062544	GT:DP:PL:AD:HQ	0/1:95:691,15,671:47,48:71,71
T_lutea_GenomeV2.4_Contig_004	207371	19367	C	A	.	MULTIPLE	Ty=SNP;Rk=0;UL=10;UR=7;CL=.;CR=.;Genome=C;Sd=-1;XA=T_1062506	GT:DP:PL:AD:HQ	0/1:82:550,15,630:43,39:72,70
T_lutea_GenomeV2.4_Contig_004	208248	55797	C	T	.	MULTIPLE	Ty=SNP;Rk=0;UL=16;UR=2;CL=.;CR=.;Genome=C;Sd=-1;XA=T_29496,T_783201	GT:DP:PL:AD:HQ	0/1:253:2476,54,1179:94,159:72,68
T_lutea_GenomeV2.4_Contig_004	208708	76936	A	T	.	MULTIPLE	Ty=SNP;Rk=0;UL=44;UR=99;CL=.;CR=.;Genome=A;Sd=1;XA=T_208708	GT:DP:PL:AD:HQ	0/1:109:830,16,730:52,57:70,71
T_lutea_GenomeV2.4_Contig_004	213270	7386	A	G	.	MULTIPLE	Ty=SNP;Rk=0;UL=12;UR=4;CL=.;CR=.;Genome=A;Sd=1;XA=T_2112107,T_1164829,T_732424,T_23165,T_213270,T_1204780,T_132632	GT:DP:PL:AD:HQ	1/1:325:5078,435,349:44,281:71,71
T_lutea_GenomeV2.4_Contig_004	215224	61828	G	A	.	MULTIPLE	Ty=SNP;Rk=0;UL=4;UR=9;CL=.;CR=.;Genome=G;Sd=-1;XA=T_100976,T_215224	GT:DP:PL:AD:HQ	0/1:170:2091,101,495:45,125:70,70
T_lutea_GenomeV2.4_Contig_004	220282	51352	C	G	.	MULTIPLE	Ty=SNP;Rk=0;UL=0;UR=8;CL=.;CR=.;Genome=C;Sd=1;XA=T_815801,T_220282,T_276767	GT:DP:PL:AD:HQ	0/1:174:1080,20,1399:95,79:71,70
T_lutea_GenomeV2.4_Contig_004	220423	11281	C	G	.	MULTIPLE	Ty=SNP;Rk=0;UL=11;UR=32;CL=.;CR=.;Genome=C;Sd=1;XA=T_220423,T_1661776	GT:DP:PL:AD:HQ	0/1:198:506,136,2542:150,48:71,72
T_lutea_GenomeV2.4_Contig_004	220959	79021	A	G	.	MULTIPLE	Ty=SNP;Rk=0;UL=1;UR=2;CL=.;CR=.;Genome=A;Sd=1;XA=T_220959,T_591792,T_370837,T_933425,T_26617,T_8592,T_640522,T_229350,T_143446,T_317452	GT:DP:PL:AD:HQ	0/1:278:3425,159,791:73,205:72,72
T_lutea_GenomeV2.4_Contig_004	221894	39364	A	G	.	MULTIPLE	Ty=SNP;Rk=0;UL=1;UR=1;CL=.;CR=.;Genome=A;Sd=-1	GT:DP:PL:AD:HQ	1/1:2347:45698,6402,18:29,2318:71,71
T_lutea_GenomeV2.4_Contig_004	222307	46387	A	G	.	MULTIPLE	Ty=SNP;Rk=0;UL=0;UR=1;CL=.;CR=.;Genome=A;Sd=1;XA=T_189155,T_550892,T_533094,T_449419,T_1217984,T_294,T_251731,T_4219,T_170796,T_178926,T_252227,T_36368,T_184948,T_1169518,T_736582,T_266763,T_220396,T_56495,T_780625,T_902948,T_14666,T_79667,T_1203332,T_950766,T_144468,T_749442,T_7678,T_48624,T_58800,T_170086,T_371138,T_488432,T_1300855,T_310814,T_1327706,T_3038,T_871205,T_875565,T_628610,T_79525,T…	GT:DP:PL:AD:HQ	1/1:4118:79179,10752,72:77,4041:72,72
T_lutea_GenomeV2.4_Contig_004	222399	23564	A	T	.	MULTIPLE	Ty=SNP;Rk=0;UL=0;UR=2;CL=.;CR=.;Genome=A;Sd=-1	GT:DP:PL:AD:HQ	1/1:6395:124532,17439,24:78,6317:72,71
T_lutea_GenomeV2.4_Contig_004	227724	38487	C	T	.	MULTIPLE	Ty=SNP;Rk=0;UL=5;UR=2;CL=.;CR=.;Genome=C;Sd=1;XA=T_447332,T_8416,T_136779,T_989837,T_1277311,T_227724	GT:DP:PL:AD:HQ	0/1:464:3292,19,3252:231,233:72,72
T_lutea_GenomeV2.4_Contig_004	227751	7171	G	A	.	MULTIPLE	Ty=SNP;Rk=0;UL=10;UR=1;CL=.;CR=.;Genome=G;Sd=1;XA=T_8443,T_136806,T_989810,T_749202,T_447359,T_1619823,T_86983,T_591306	GT:DP:PL:AD:HQ	0/1:441:2316,53,3973:262,179:72,71
T_lutea_GenomeV2.4_Contig_004	228263	68989	G	A	.	MULTIPLE	Ty=SNP;Rk=0;UL=0;UR=8;CL=.;CR=.;Genome=G;Sd=-1;XA=T_77368,T_228263,T_1298422,T_998562,T_930836,T_743544,T_211028	GT:DP:PL:AD:HQ	0/1:262:1197,58,2594:166,96:72,70
T_lutea_GenomeV2.4_Contig_004	229039	48710	C	T	.	MULTIPLE	Ty=SNP;Rk=0;UL=3;UR=0;CL=.;CR=.;Genome=C;Sd=1;XA=T_229039,T_241118,T_108672,T_190603	GT:DP:PL:AD:HQ	0/1:192:396,167,2631:152,40:72,71
T_lutea_GenomeV2.4_Contig_004	237743	68776	A	G	.	MULTIPLE	Ty=SNP;Rk=0;UL=3;UR=2;CL=.;CR=.;Genome=A;Sd=1;XA=T_644633,T_688757,T_1019442,T_504797,T_20671,T_1322313,T_1791806	GT:DP:PL:AD:HQ	1/1:596:10407,1140,230:43,553:71,70
T_lutea_GenomeV2.4_Contig_004	241327	72796	A	G	.	MULTIPLE	Ty=SNP;Rk=0;UL=2;UR=4;CL=.;CR=.;Genome=A;Sd=-1;XA=T_526985,T_432662,T_239420	GT:DP:PL:AD:HQ	0/1:245:3227,182,573:56,189:72,71
T_lutea_GenomeV2.4_Contig_004	241598	32319	A	C	.	MULTIPLE	Ty=SNP;Rk=0;UL=4;UR=7;CL=.;CR=.;Genome=A;Sd=1;XA=T_156814,T_241598,T_239686	GT:DP:PL:AD:HQ	0/1:242:3120,166,606:58,184:72,72
T_lutea_GenomeV2.4_Contig_004	241745	24156	A	G	.	MULTIPLE	Ty=SNP;Rk=0;UL=16;UR=7;CL=.;CR=.;Genome=A;Sd=-1;XA=T_854726	GT:DP:PL:AD:HQ	0/1:171:2159,112,463:43,128:72,72
T_lutea_GenomeV2.4_Contig_004	242303	11889	A	G	.	MULTIPLE	Ty=SNP;Rk=0;UL=0;UR=0;CL=.;CR=.;Genome=A;Sd=1;XA=T_2158365,T_392806,T_787942,T_177985,T_634847,T_935017,T_314267,T_103454,T_817315,T_428570,T_201544,T_179938,T_387035,T_794016,T_1131891,T_1196481,T_131845	GT:DP:PL:AD:HQ	1/1:1306:24116,2985,168:53,1253:70,72
T_lutea_GenomeV2.4_Contig_004	251058	40374	A	G	.	MULTIPLE	Ty=SNP;Rk=0;UL=13;UR=1;CL=.;CR=.;Genome=A;Sd=-1;XA=T_636559	GT:DP:PL:AD:HQ	0/1:91:873,26,454:35,56:71,71
T_lutea_GenomeV2.4_Contig_004	256550	50974	C	G	.	MULTIPLE	Ty=SNP;Rk=0;UL=33;UR=34;CL=.;CR=.;Genome=C;Sd=-1;XA=T_269640	GT:DP:PL:AD:HQ	0/1:61:412,15,472:32,29:72,72
T_lutea_GenomeV2.4_Contig_004	257285	48152	A	G	.	MULTIPLE	Ty=SNP;Rk=0;UL=3;UR=10;CL=.;CR=.;Genome=A;Sd=-1;XA=T_1750966,T_169682,T_45909,T_31918,T_28197,T_258082	GT:DP:PL:AD:HQ	0/1:1770:25032,1626,3040:334,1436:71,72
T_lutea_GenomeV2.4_Contig_004	257713	65853	G	T	.	MULTIPLE	Ty=SNP;Rk=0;UL=3;UR=2;CL=.;CR=.;Genome=G;Sd=1;XA=T_1598583,T_169254,T_1957,T_258509,T_29599,T_45481,T_77828,T_33606,T_27769,T_917934,T_101303,T_690262,T_467060,T_1030266,T_473354,T_606047,T_19157,T_660730,T_255501,T_65046,T_169263,T_1664682,T_259752,T_1750538	GT:DP:PL:AD:HQ	0/1:185:924,36,1743:113,72:70,69
T_lutea_GenomeV2.4_Contig_004	258443	55638	A	G	.	MULTIPLE	Ty=SNP;Rk=0;UL=6;UR=1;CL=.;CR=.;Genome=A;Sd=-1;XA=T_911624,T_278538,T_130493,T_1518148	GT:DP:PL:AD:HQ	0/1:317:2250,18,2230:158,159:70,72
T_lutea_GenomeV2.4_Contig_004	260106	66178	G	A	.	MULTIPLE	Ty=SNP;Rk=0;UL=43;UR=24;CL=.;CR=.;Genome=G;Sd=-1;XA=T_275951,T_260106,T_265395	GT:DP:PL:AD:HQ	0/1:210:1469,17,1509:106,104:72,72
T_lutea_GenomeV2.4_Contig_004	261406	59015	A	G	.	MULTIPLE	Ty=SNP;Rk=0;UL=2;UR=2;CL=.;CR=.;Genome=A;Sd=-1;XA=T_570594,T_191597	GT:DP:PL:AD:HQ	0/1:259:3441,198,587:58,201:72,72
T_lutea_GenomeV2.4_Contig_004	263290	60002	A	G	.	MULTIPLE	Ty=SNP;Rk=0;UL=0;UR=5;CL=.;CR=.;Genome=A;Sd=1;XA=T_582241,T_263290,T_20235,T_1747265,T_2308638,T_19007,T_795664,T_46701,T_212718,T_439093,T_66672,T_19246,T_675237,T_106556,T_1292477,T_139284,T_534867,T_169144,T_119243,T_467193	GT:DP:PL:AD:HQ	0/1:262:1431,33,2309:153,109:73,71
T_lutea_GenomeV2.4_Contig_004	266235	55376	A	C	.	MULTIPLE	Ty=SNP;Rk=0;UL=7;UR=1;CL=.;CR=.;Genome=A;Sd=1;XA=T_11232,T_407838	GT:DP:PL:AD:HQ	0/1:240:1297,33,2135:141,99:72,72
T_lutea_GenomeV2.4_Contig_004	267906	67556	A	G	.	MULTIPLE	Ty=SNP;Rk=0;UL=18;UR=9;CL=.;CR=.;Genome=A;Sd=-1;XA=T_519557,T_120707	GT:DP:PL:AD:HQ	0/1:119:472,47,1290:80,39:72,73
T_lutea_GenomeV2.4_Contig_004	270076	31974	A	G	.	MULTIPLE	Ty=SNP;Rk=0;UL=0;UR=2;CL=.;CR=.;Genome=A;Sd=1;XA=T_270076,T_213397,T_256296,T_15987,T_270072,T_896019,T_10928,T_210376,T_462195,T_256165,T_2619980,T_807402,T_67692	GT:DP:PL:AD:HQ	0/1:205:2574,129,559:52,153:72,72
T_lutea_GenomeV2.4_Contig_004	271461	62844	A	G	.	MULTIPLE	Ty=SNP;Rk=0;UL=211;UR=32;CL=.;CR=.;Genome=A;Sd=-1;XA=T_275593,T_265037,T_260464	GT:DP:PL:AD:HQ	0/1:200:2360,99,643:57,143:72,72
T_lutea_GenomeV2.4_Contig_004	272883	68863	G	A	.	MULTIPLE	Ty=SNP;Rk=0;UL=1;UR=5;CL=.;CR=.;Genome=G;Sd=1;XA=T_148056,T_1322933,T_583383,T_360893,T_1458530,T_2342259	GT:DP:PL:AD:HQ	0/1:216:1413,18,1653:114,102:72,71
T_lutea_GenomeV2.4_Contig_004	272919	5631	G	A	.	MULTIPLE	Ty=SNP;Rk=0;UL=15;UR=5;CL=.;CR=.;Genome=G;Sd=-1;XA=T_272919	GT:DP:PL:AD:HQ	0/1:91:604,16,704:48,43:72,68
T_lutea_GenomeV2.4_Contig_004	273000	75296	A	C	.	MULTIPLE	Ty=SNP;Rk=0;UL=2;UR=1;CL=.;CR=.;Genome=A;Sd=-1;XA=T_273000,T_2342142,T_294682,T_2038456,T_360776,T_1458413,T_428620,T_583266	GT:DP:PL:AD:HQ	0/1:129:871,16,971:67,62:72,73
T_lutea_GenomeV2.4_Contig_004	273102	31026	A	G	.	MULTIPLE	Ty=SNP;Rk=0;UL=6;UR=4;CL=.;CR=.;Genome=A;Sd=-1;XA=T_1026748,T_1322714,T_1630583,T_583164,T_428722	GT:DP:PL:AD:HQ	1/1:520:8763,887,302:48,472:72,72
T_lutea_GenomeV2.4_Contig_004	275482	59600	A	C	.	MULTIPLE	Ty=SNP;Rk=0;UL=503;UR=15;CL=.;CR=.;Genome=A;Sd=1;XA=T_260575,T_271350,T_275482	GT:DP:PL:AD:HQ	0/1:236:1553,18,1793:124,112:72,72
T_lutea_GenomeV2.4_Contig_004	276006	72137	A	G	.	MULTIPLE	Ty=SNP;Rk=0;UL=9;UR=24;CL=.;CR=.;Genome=A;Sd=-1;XA=T_271874,T_265448,T_260051	GT:DP:PL:AD:HQ	0/1:131:714,25,1173:77,54:72,72
T_lutea_GenomeV2.4_Contig_004	276851	49413	A	G	.	MULTIPLE	Ty=SNP;Rk=0;UL=1;UR=2;CL=.;CR=.;Genome=A;Sd=-1;XA=T_982780,T_365779,T_35991,T_71295,T_1476,T_134089,T_5181,T_16418,T_197015,T_616287,T_339329,T_23462,T_33268,T_1981185,T_257163	GT:DP:PL:AD:HQ	0/1:1238:18546,1404,1623:195,1043:71,72
T_lutea_GenomeV2.4_Contig_004	276951	35929	T	C	.	MULTIPLE	Ty=SNP;Rk=0;UL=0;UR=2;CL=.;CR=.;Genome=T;Sd=-1;XA=T_982880,T_276951,T_1520664,T_36526,T_235062,T_95810,T_1356348	GT:DP:PL:AD:HQ	0/1:147:1932,113,355:34,113:71,70
T_lutea_GenomeV2.4_Contig_004	277292	2513	C	A	.	MULTIPLE	Ty=SNP;Rk=0;UL=9;UR=1;CL=.;CR=.;Genome=C;Sd=-1;XA=T_251554,T_866982,T_24082,T_268804,T_49865,T_265686	GT:DP:PL:AD:HQ	0/1:135:354,96,1731:102,33:70,68
T_lutea_GenomeV2.4_Contig_004	277814	17421	C	T	.	MULTIPLE	Ty=SNP;Rk=0;UL=12;UR=0;CL=.;CR=.;Genome=C;Sd=-1;XA=T_304531,T_1400912,T_120412,T_858409,T_1053236,T_979248	GT:DP:PL:AD:HQ	0/1:623:2289,206,6859:426,197:71,70
T_lutea_GenomeV2.4_Contig_004	280171	11022	C	G	.	MULTIPLE	Ty=SNP;Rk=0;UL=0;UR=0;CL=.;CR=.;Genome=C;Sd=1;XA=T_1879555,T_1009728,T_265456,T_651146,T_52373,T_964161,T_823830,T_642628,T_100777,T_1699729,T_1788310,T_108989,T_373332,T_1381658,T_633729,T_156975	GT:DP:PL:AD:HQ	1/1:4457:86196,11870,45:70,4387:70,72
T_lutea_GenomeV2.4_Contig_004	281899	20077	T	C	.	MULTIPLE	Ty=SNP;Rk=0;UL=0;UR=39;CL=.;CR=.;Genome=T;Sd=-1;XA=T_493331,T_17385,T_653052,T_1051726,T_281899,T_1071562,T_214663,T_1123123,T_719227,T_301557,T_996698,T_2559754,T_529833,T_326924	GT:DP:PL:AD:HQ	1/1:637:11214,1250,219:43,594:71,71
T_lutea_GenomeV2.4_Contig_004	282130	34486	C	A	.	MULTIPLE	Ty=SNP;Rk=0;UL=0;UR=0;CL=.;CR=.;Genome=C;Sd=-1;XA=T_301788,T_203494,T_453425,T_868956,T_407512,T_1103036,T_17153,T_229381,T_493086,T_1644939,T_413305,T_198765,T_2536529,T_886586,T_451399,T_3749,T_1806382,T_310057,T_653277,T_326693,T_1071793,T_718996	GT:DP:PL:AD:HQ	0/1:346:4914,332,603:65,281:73,70
T_lutea_GenomeV2.4_Contig_004	282130	58909	C	G	.	MULTIPLE	Ty=SNP;Rk=0;UL=0;UR=0;CL=.;CR=.;Genome=C;Sd=-1;XA=T_301788,T_203494	GT:DP:PL:AD:HQ	1/1:775:12341,1090,707:96,679:72,71
T_lutea_GenomeV2.4_Contig_004	282307	53616	A	G	.	MULTIPLE	Ty=SNP;Rk=0;UL=0;UR=0;CL=.;CR=.;Genome=A;Sd=-1;XA=T_903979,T_729078,T_596912,T_1008538,T_755426	GT:DP:PL:AD:HQ	0/1:317:1460,65,3116:200,117:71,71
T_lutea_GenomeV2.4_Contig_004	283246	63421	A	C	.	MULTIPLE	Ty=SNP;Rk=0;UL=91;UR=76;CL=.;CR=.;Genome=A;Sd=1;XA=T_283246	GT:DP:PL:AD:HQ	0/1:119:820,16,880:61,58:71,72
T_lutea_GenomeV2.4_Contig_004	285713	64860	G	T	.	MULTIPLE	Ty=SNP;Rk=0;UL=2;UR=3;CL=.;CR=.;Genome=G;Sd=-1;XA=T_103371	GT:DP:PL:AD:HQ	1/1:964:17124,1943,281:60,904:72,72
T_lutea_GenomeV2.4_Contig_004	287414	24524	A	G	.	MULTIPLE	Ty=SNP;Rk=0;UL=8;UR=68;CL=.;CR=.;Genome=A;Sd=-1;XA=T_30240	GT:DP:PL:AD:HQ	0/1:110:868,17,708:51,59:72,73
T_lutea_GenomeV2.4_Contig_004	288763	48194	G	A	.	MULTIPLE	Ty=SNP;Rk=0;UL=84;UR=160;CL=.;CR=.;Genome=G;Sd=1;XA=T_43123	GT:DP:PL:AD:HQ	0/1:84:950,42,311:26,58:72,71
T_lutea_GenomeV2.4_Contig_004	290215	37668	A	G	.	MULTIPLE	Ty=SNP;Rk=0;UL=31;UR=13;CL=.;CR=.;Genome=A;Sd=1;XA=T_290215	GT:DP:PL:AD:HQ	0/1:79:462,18,682:45,34:71,72
T_lutea_GenomeV2.4_Contig_004	290323	76521	C	G	.	MULTIPLE	Ty=SNP;Rk=0;UL=31;UR=4;CL=.;CR=.;Genome=C;Sd=-1;XA=T_68790	GT:DP:PL:AD:HQ	0/1:93:598,16,738:50,43:72,72
T_lutea_GenomeV2.4_Contig_004	290385	76024	C	T	.	MULTIPLE	Ty=SNP;Rk=0;UL=171;UR=31;CL=.;CR=.;Genome=C;Sd=-1;XA=T_68852	GT:DP:PL:AD:HQ	0/1:112:722,17,882:60,52:72,72
T_lutea_GenomeV2.4_Contig_004	290975	28144	C	G	.	MULTIPLE	Ty=SNP;Rk=0;UL=27;UR=31;CL=.;CR=.;Genome=C;Sd=-1;XA=T_69442	GT:DP:PL:AD:HQ	0/1:129:950,16,891:63,66:72,72
T_lutea_GenomeV2.4_Contig_004	291498	35639	A	G	.	MULTIPLE	Ty=SNP;Rk=0;UL=3;UR=0;CL=.;CR=.;Genome=A;Sd=-1	GT:DP:PL:AD:HQ	1/1:1676:31990,4273,60:38,1638:68,70
T_lutea_GenomeV2.4_Contig_005	4569	46599	A	T	.	MULTIPLE	Ty=SNP;Rk=0;UL=0;UR=1;CL=.;CR=.;Genome=A;Sd=-1;XA=T_2915	GT:DP:PL:AD:HQ	1/1:4490:87548,12302,19:52,4438:72,71
T_lutea_GenomeV2.4_Contig_005	5534	69890	A	G	.	MULTIPLE	Ty=SNP;Rk=0;UL=6;UR=2;CL=.;CR=.;Genome=A;Sd=1;XA=T_3211022,T_164276,T_548194,T_123368,T_163962,T_480535,T_1436812,T_34643,T_3945,T_311963,T_772008,T_1454826,T_1255144,T_8963,T_212237,T_73024,T_173853,T_461727,T_179381,T_541768,T_1564534,T_3752,T_617646,T_50325,T_515142,T_8795,T_4232,T_701582,T_677235,T_1144507,T_7395,T_256099,T_6441,T_75206,T_594281,T_414542,T_117654,T_229588,T_103934,T_140524,T_…	GT:DP:PL:AD:HQ	1/1:4862:92312,12163,194:123,4739:72,72
T_lutea_GenomeV2.4_Contig_005	24511	10314	A	G	.	MULTIPLE	Ty=SNP;Rk=0;UL=0;UR=0;CL=.;CR=.;Genome=A;Sd=-1;XA=T_503742,T_266237,T_128268,T_138834,T_682471,T_188154,T_334572,T_196662,T_392530,T_306850	GT:DP:PL:AD:HQ	1/1:5048:98841,14035,17:48,5000:69,71
T_lutea_GenomeV2.4_Contig_005	24580	22459	C	T	.	MULTIPLE	Ty=SNP;Rk=0;UL=0;UR=1;CL=.;CR=.;Genome=C;Sd=-1;XA=T_307247	GT:DP:PL:AD:HQ	0/1:596:6069,133,2556:210,386:71,70
T_lutea_GenomeV2.4_Contig_005	24622	43699	A	T	.	MULTIPLE	Ty=SNP;Rk=0;UL=0;UR=1;CL=.;CR=.;Genome=A;Sd=-1;XA=T_68867,T_828370	GT:DP:PL:AD:HQ	0/1:802:8083,165,3493:286,516:72,72
T_lutea_GenomeV2.4_Contig_005	30166	38332	A	G	.	MULTIPLE	Ty=SNP;Rk=0;UL=30;UR=9;CL=.;CR=.;Genome=A;Sd=-1;XA=T_49699	GT:DP:PL:AD:HQ	0/1:121:854,16,874:61,60:72,71
T_lutea_GenomeV2.4_Contig_005	30347	54477	A	G	.	MULTIPLE	Ty=SNP;Rk=0;UL=14;UR=6;CL=.;CR=.;Genome=A;Sd=1;XA=T_49873,T_30347,T_611742	GT:DP:PL:AD:HQ	0/1:170:1762,51,724:59,111:72,71
T_lutea_GenomeV2.4_Contig_005	31246	47024	A	G	.	MULTIPLE	Ty=SNP;Rk=0;UL=17;UR=8;CL=.;CR=.;Genome=A;Sd=-1;XA=T_209310,T_1083874	GT:DP:PL:AD:HQ	0/1:213:2340,78,804:68,145:72,72
T_lutea_GenomeV2.4_Contig_005	31306	25656	G	A	.	MULTIPLE	Ty=SNP;Rk=0;UL=14;UR=12;CL=.;CR=.;Genome=G;Sd=-1;XA=T_31306,T_21938	GT:DP:PL:AD:HQ	0/1:127:957,16,857:61,66:73,71
T_lutea_GenomeV2.4_Contig_005	34164	17251	A	C	.	MULTIPLE	Ty=SNP;Rk=0;UL=0;UR=1;CL=.;CR=.;Genome=A;Sd=1;XA=T_39680,T_613189,T_722412,T_807920,T_25154,T_255999,T_266082,T_776603,T_696957,T_201569,T_1033662,T_229691,T_119591,T_730411,T_236691,T_799079,T_3061146,T_255059,T_1417469,T_1883676,T_99526,T_125685,T_87417,T_536291,T_492024,T_1882843,T_67109,T_315964,T_453988,T_40073,T_382479,T_490927,T_568610,T_629556,T_192959,T_651322,T_254124,T_312172,T_1016458…	GT:DP:PL:AD:HQ	1/1:3112:60337,8363,28:45,3067:72,72
T_lutea_GenomeV2.4_Contig_005	34970	68140	A	C	.	MULTIPLE	Ty=SNP;Rk=0;UL=10;UR=7;CL=.;CR=.;Genome=A;Sd=-1;XA=T_34970,T_492839	GT:DP:PL:AD:HQ	0/1:204:2199,70,802:67,137:72,72
T_lutea_GenomeV2.4_Contig_005	35353	31572	G	T	.	MULTIPLE	Ty=SNP;Rk=0;UL=0;UR=1;CL=.;CR=.;Genome=G;Sd=-1;XA=T_72626,T_192794	GT:DP:PL:AD:HQ	0/1:85:992,47,294:25,60:72,69
T_lutea_GenomeV2.4_Contig_005	44301	59505	A	G	.	MULTIPLE	Ty=SNP;Rk=0;UL=1;UR=0;CL=.;CR=.;Genome=A;Sd=1	GT:DP:PL:AD:HQ	1/1:12214:240276,34520,41:88,12126:68,71
T_lutea_GenomeV2.4_Contig_005	45288	488	G	A	.	MULTIPLE	Ty=SNP;Rk=0;UL=0;UR=6;CL=.;CR=.;Genome=G;Sd=1;XA=T_1105632,T_247935,T_129596	GT:DP:PL:AD:HQ	0/1:416:4482,129,1609:136,280:72,72
T_lutea_GenomeV2.4_Contig_005	46216	12674	C	G	.	MULTIPLE	Ty=SNP;Rk=0;UL=2;UR=19;CL=.;CR=.;Genome=C;Sd=-1;XA=T_115422,T_309810,T_993980,T_1104706,T_1766105,T_1070270,T_354079,T_365914,T_65994,T_116464,T_327690,T_460387	GT:DP:PL:AD:HQ	1/1:807:14032,1518,322:60,747:73,72
T_lutea_GenomeV2.4_Contig_005	46625	42367	A	G	.	MULTIPLE	Ty=SNP;Rk=0;UL=14;UR=23;CL=.;CR=.;Genome=A;Sd=-1;XA=T_994396,T_353670,T_115831,T_327281,T_116873,T_1765696,T_366323,T_3018,T_1104297,T_181959	GT:DP:PL:AD:HQ	1/1:616:10863,1216,207:41,575:72,72
T_lutea_GenomeV2.4_Contig_005	47123	32326	G	A	.	MULTIPLE	Ty=SNP;Rk=0;UL=23;UR=20;CL=.;CR=.;Genome=G;Sd=-1;XA=T_65093,T_1103806,T_181468,T_366814,T_1778334,T_8206,T_326790,T_994887,T_47123	GT:DP:PL:AD:HQ	1/1:551:9311,947,310:50,501:72,72
T_lutea_GenomeV2.4_Contig_005	48065	9552	A	G	.	MULTIPLE	Ty=SNP;Rk=0;UL=15;UR=29;CL=.;CR=.;Genome=A;Sd=1;XA=T_48065	GT:DP:PL:AD:HQ	0/1:94:448,28,927:59,35:73,71
T_lutea_GenomeV2.4_Contig_005	48176	36491	A	G	.	MULTIPLE	Ty=SNP;Rk=0;UL=20;UR=2;CL=.;CR=.;Genome=A;Sd=-1;XA=T_231763	GT:DP:PL:AD:HQ	0/1:83:647,16,548:39,44:72,71
T_lutea_GenomeV2.4_Contig_005	48340	61823	G	A	.	MULTIPLE	Ty=SNP;Rk=0;UL=13;UR=10;CL=.;CR=.;Genome=G;Sd=1;XA=T_1064825,T_160859	GT:DP:PL:AD:HQ	0/1:153:848,25,1347:89,64:72,71
T_lutea_GenomeV2.4_Contig_005	48392	5684	G	A	.	MULTIPLE	Ty=SNP;Rk=0;UL=35;UR=9;CL=.;CR=.;Genome=G;Sd=-1;XA=T_48392,T_1064877	GT:DP:PL:AD:HQ	0/1:96:963,30,444:35,61:71,71
T_lutea_GenomeV2.4_Contig_005	48473	12545	A	G	.	MULTIPLE	Ty=SNP;Rk=0;UL=3;UR=15;CL=.;CR=.;Genome=A;Sd=-1;XA=T_160726,T_621122	GT:DP:PL:AD:HQ	0/1:135:463,66,1561:95,40:71,71
T_lutea_GenomeV2.4_Contig_005	49493	39434	A	G	.	MULTIPLE	Ty=SNP;Rk=0;UL=1;UR=6;CL=.;CR=.;Genome=A;Sd=1;XA=T_426415,T_1427705,T_813742,T_49493,T_274681,T_90817,T_300478,T_447724,T_393062	GT:DP:PL:AD:HQ	1/1:311:5179,514,210:31,280:72,71
T_lutea_GenomeV2.4_Contig_005	49794	45001	A	G	.	MULTIPLE	Ty=SNP;Rk=0;UL=1;UR=0;CL=.;CR=.;Genome=A;Sd=-1;XA=T_385400,T_144196,T_2129715,T_884217,T_833118,T_564089,T_629596,T_144348,T_616611,T_100192,T_1099287,T_945396	GT:DP:PL:AD:HQ	0/1:624:1155,551,8698:501,123:71,72
T_lutea_GenomeV2.4_Contig_005	58501	18118	C	T	.	MULTIPLE	Ty=SNP;Rk=0;UL=0;UR=0;CL=.;CR=.;Genome=C;Sd=-1;XA=T_48694,T_91468,T_2047125,T_262221,T_1149796,T_278579,T_99429,T_266983,T_1950748,T_319618,T_134245,T_274621,T_1263711,T_1377261,T_1244920,T_277894,T_296348,T_291761	GT:DP:PL:AD:HQ	0/1:756:5461,20,5181:371,385:44,43
T_lutea_GenomeV2.4_Contig_005	59465	37267	A	T	.	MULTIPLE	Ty=SNP;Rk=0;UL=3;UR=3;CL=.;CR=.;Genome=A;Sd=1;XA=T_16157,T_33656,T_48097,T_495,T_1488156,T_335071,T_170903,T_749218,T_169149,T_349861,T_1081574,T_883196,T_74158,T_439605,T_219738,T_2564863,T_241186	GT:DP:PL:AD:HQ	1/1:643:11717,1412,123:31,612:70,72
T_lutea_GenomeV2.4_Contig_005	59530	63037	A	T	.	MULTIPLE	Ty=SNP;Rk=0;UL=25;UR=3;CL=.;CR=.;Genome=A;Sd=-1;XA=T_585452	GT:DP:PL:AD:HQ	1/1:422:7173,742,228:37,385:71,72
T_lutea_GenomeV2.4_Contig_005	59586	39578	G	A	.	MULTIPLE	Ty=SNP;Rk=0;UL=1;UR=25;CL=.;CR=.;Genome=G;Sd=-1;XA=T_169270,T_59586,T_33535	GT:DP:PL:AD:HQ	0/1:247:1016,73,2593:163,84:70,70
T_lutea_GenomeV2.4_Contig_005	59963	73004	C	T	.	MULTIPLE	Ty=SNP;Rk=0;UL=4;UR=1;CL=.;CR=.;Genome=C;Sd=-1;XA=T_1006363,T_409498,T_696590,T_465523,T_1082076,T_700111,T_977168,T_232881,T_90804,T_208382,T_102763,T_753809,T_169648,T_736077,T_1158038,T_1807462,T_947313,T_684357,T_1913383	GT:DP:PL:AD:HQ	0/1:1412:2221,1401,20381:1161,251:72,72
T_lutea_GenomeV2.4_Contig_005	62947	72089	C	G	.	MULTIPLE	Ty=SNP;Rk=0;UL=4;UR=0;CL=.;CR=.;Genome=C;Sd=1;XA=T_1223621,T_62947,T_346013,T_282819	GT:DP:PL:AD:HQ	1/1:1248:23237,2932,128:45,1203:72,72
T_lutea_GenomeV2.4_Contig_005	66895	20310	A	G	.	MULTIPLE	Ty=SNP;Rk=0;UL=0;UR=2;CL=.;CR=.;Genome=A;Sd=1;XA=T_66895,T_421825	GT:DP:PL:AD:HQ	0/1:128:576,38,1295:82,46:70,71
T_lutea_GenomeV2.4_Contig_005	67962	3702	A	T	.	MULTIPLE	Ty=SNP;Rk=0;UL=1;UR=2;CL=.;CR=.;Genome=A;Sd=1;XA=T_133671,T_640417,T_67962,T_1556425,T_285587,T_828738	GT:DP:PL:AD:HQ	0/1:313:4681,362,431:50,263:72,71
T_lutea_GenomeV2.4_Contig_005	87678	55815	C	G	.	MULTIPLE	Ty=SNP;Rk=0;UL=0;UR=0;CL=.;CR=.;Genome=C;Sd=1;XA=T_491433,T_2070205,T_1006893,T_1348510,T_378209,T_722352,T_46738,T_1234588,T_1346102,T_1080537,T_281152,T_6979,T_1823540,T_529750,T_210989,T_11558,T_672539,T_632149,T_852475,T_467860,T_2499027,T_446727,T_1203889,T_981854,T_457647,T_702959,T_398360,T_1758921,T_1407703,T_488637,T_144539,T_352348,T_2286257,T_190410,T_2538647,T_67974,T_255780,T_1041266…	GT:DP:PL:AD:HQ	1/1:4891:95908,13670,18:43,4848:70,72
T_lutea_GenomeV2.4_Contig_005	91833	65669	G	A	.	MULTIPLE	Ty=SNP;Rk=0;UL=2;UR=7;CL=.;CR=.;Genome=G;Sd=1;XA=T_321360,T_1471558,T_709922,T_23607,T_579562,T_154256	GT:DP:PL:AD:HQ	1/1:607:9905,929,465:67,540:71,72
T_lutea_GenomeV2.4_Contig_005	102777	15867	C	G	.	MULTIPLE	Ty=SNP;Rk=0;UL=2;UR=2;CL=.;CR=.;Genome=C;Sd=1;XA=T_195988,T_877297,T_821545,T_102777,T_197115,T_252277,T_1393660	GT:DP:PL:AD:HQ	1/1:352:5574,491,345:45,307:71,71
T_lutea_GenomeV2.4_Contig_005	102813	54928	C	T	.	MULTIPLE	Ty=SNP;Rk=0;UL=2;UR=3;CL=.;CR=.;Genome=C;Sd=-1;XA=T_195952,T_877261,T_278888,T_1393621	GT:DP:PL:AD:HQ	0/1:235:584,163,3038:179,56:72,72
T_lutea_GenomeV2.4_Contig_005	102967	67874	G	T	.	MULTIPLE	Ty=SNP;Rk=0;UL=13;UR=18;CL=.;CR=.;Genome=G;Sd=-1;XA=T_484930,T_235298	GT:DP:PL:AD:HQ	0/1:152:585,58,1663:103,49:71,71
T_lutea_GenomeV2.4_Contig_005	102991	3299	A	C	.	MULTIPLE	Ty=SNP;Rk=0;UL=4;UR=9;CL=.;CR=.;Genome=A;Sd=1;XA=T_348962,T_235274,T_275720,T_92591,T_102991	GT:DP:PL:AD:HQ	0/1:255:3518,224,505:52,203:72,72
T_lutea_GenomeV2.4_Contig_005	103031	77810	G	T	.	MULTIPLE	Ty=SNP;Rk=0;UL=3;UR=9;CL=.;CR=.;Genome=G;Sd=-1;XA=T_235234,T_225207,T_485000,T_275680,T_38107,T_814715	GT:DP:PL:AD:HQ	0/1:320:641,273,4392:254,66:70,72
T_lutea_GenomeV2.4_Contig_005	103085	27487	A	G	.	MULTIPLE	Ty=SNP;Rk=0;UL=8;UR=12;CL=.;CR=.;Genome=A;Sd=-1;XA=T_121406,T_485252	GT:DP:PL:AD:HQ	0/1:102:812,17,652:47,55:71,71
T_lutea_GenomeV2.4_Contig_005	107934	54857	C	T	.	MULTIPLE	Ty=SNP;Rk=0;UL=1;UR=0;CL=.;CR=.;Genome=C;Sd=1;XA=T_1217855,T_624850	GT:DP:PL:AD:HQ	1/1:502:8531,880,269:44,458:72,71
T_lutea_GenomeV2.4_Contig_005	112060	43357	A	G	.	MULTIPLE	Ty=SNP;Rk=0;UL=0;UR=1;CL=.;CR=.;Genome=A;Sd=-1;XA=T_1141457,T_254518,T_736498,T_432696,T_142392,T_35820,T_876949,T_1018753	GT:DP:PL:AD:HQ	1/1:777:13079,1315,447:72,705:72,72
T_lutea_GenomeV2.4_Contig_005	122077	27100	C	G	.	MULTIPLE	Ty=SNP;Rk=0;UL=0;UR=6;CL=.;CR=.;Genome=C;Sd=-1	GT:DP:PL:AD:HQ	1/1:588:10312,1140,214:41,547:72,71
T_lutea_GenomeV2.4_Contig_005	122737	35739	G	A	.	MULTIPLE	Ty=SNP;Rk=0;UL=4;UR=6;CL=.;CR=.;Genome=G;Sd=1;XA=T_1803139	GT:DP:PL:AD:HQ	0/1:114:958,19,679:50,64:71,70
T_lutea_GenomeV2.4_Contig_005	123070	6160	C	T	.	MULTIPLE	Ty=SNP;Rk=0;UL=0;UR=0;CL=.;CR=.;Genome=C;Sd=-1	GT:DP:PL:AD:HQ	0/1:4723:7178,4745,68544:3899,824:72,72
T_lutea_GenomeV2.4_Contig_005	124168	6163	C	T	.	MULTIPLE	Ty=SNP;Rk=0;UL=2;UR=0;CL=.;CR=.;Genome=C;Sd=-1	GT:DP:PL:AD:HQ	0/1:443:1800,120,4653:293,150:71,71
T_lutea_GenomeV2.4_Contig_005	124818	21869	T	A	.	MULTIPLE	Ty=SNP;Rk=0;UL=0;UR=1;CL=.;CR=.;Genome=T;Sd=-1;XA=T_420405,T_1327205,T_1028068,T_121247,T_847232,T_149719,T_74839,T_155098,T_1186009,T_1120988,T_569313,T_617833,T_2323382,T_1135070,T_734929,T_36280,T_1021583,T_1134659,T_563511,T_125128,T_574515,T_1155681,T_406562,T_873687,T_285593,T_672437,T_17174,T_2401259,T_857797,T_537892,T_1625046,T_179535,T_515643,T_581094,T_1244339,T_82481,T_852024,T_146112…	GT:DP:PL:AD:HQ	1/1:4123:78655,10482,127:94,4029:71,71
T_lutea_GenomeV2.4_Contig_005	125346	21313	A	G	.	MULTIPLE	Ty=SNP;Rk=0;UL=0;UR=1;CL=.;CR=.;Genome=A;Sd=-1	GT:DP:PL:AD:HQ	1/1:2623:48604,6056,290:101,2522:71,72
T_lutea_GenomeV2.4_Contig_005	125346	21314	A	G	.	MULTIPLE	Ty=SNP;Rk=0;UL=0;UR=1;CL=.;CR=.;Genome=A;Sd=-1;XA=T_1878984	GT:DP:PL:AD:HQ	1/1:3494:67159,9114,65:66,3428:72,72
T_lutea_GenomeV2.4_Contig_005	131322	44420	A	G	.	MULTIPLE	Ty=SNP;Rk=0;UL=2;UR=2;CL=.;CR=.;Genome=A;Sd=-1;XA=T_89994,T_798636,T_510425,T_452971,T_23670,T_513571,T_164858,T_409581,T_400955	GT:DP:PL:AD:HQ	1/1:540:9006,889,345:53,487:72,72
T_lutea_GenomeV2.4_Contig_005	136916	3497	C	T	.	MULTIPLE	Ty=SNP;Rk=0;UL=0;UR=0;CL=.;CR=.;Genome=C;Sd=-1	GT:DP:PL:AD:HQ	1/1:2060:39561,5361,48:40,2020:71,72
T_lutea_GenomeV2.4_Contig_005	144482	11765	G	T	.	MULTIPLE	Ty=SNP;Rk=0;UL=9;UR=1;CL=.;CR=.;Genome=G;Sd=1;XA=T_1487432,T_41614,T_1121271,T_22454	GT:DP:PL:AD:HQ	0/1:283:1932,18,2072:145,138:72,72
T_lutea_GenomeV2.4_Contig_005	144730	28871	C	G	.	MULTIPLE	Ty=SNP;Rk=0;UL=4;UR=9;CL=.;CR=.;Genome=C;Sd=-1;XA=T_1121527	GT:DP:PL:AD:HQ	0/1:131:1730,103,313:30,101:71,72
T_lutea_GenomeV2.4_Contig_005	145159	23706	C	T	.	MULTIPLE	Ty=SNP;Rk=0;UL=0;UR=1;CL=.;CR=.;Genome=C;Sd=-1;XA=T_753614,T_60452,T_1022853,T_93229,T_1393490,T_127052,T_1044893,T_27861,T_583563,T_183010	GT:DP:PL:AD:HQ	1/1:3263:60719,7637,311:118,3145:70,70
T_lutea_GenomeV2.4_Contig_005	145265	73835	A	G	.	MULTIPLE	Ty=SNP;Rk=0;UL=0;UR=0;CL=.;CR=.;Genome=A;Sd=-1;XA=T_1375228,T_125539,T_103950,T_701238,T_303040,T_1440220,T_1081743,T_1313667,T_2001697,T_878087,T_425253,T_510346,T_98067,T_2178166,T_740847	GT:DP:PL:AD:HQ	1/1:2119:38620,4634,363:101,2018:71,72
T_lutea_GenomeV2.4_Contig_005	145693	69212	A	T	.	MULTIPLE	Ty=SNP;Rk=0;UL=1;UR=0;CL=.;CR=.;Genome=A;Sd=1;XA=T_870948,T_445041,T_266197	GT:DP:PL:AD:HQ	1/1:549:9422,993,262:45,504:72,72
T_lutea_GenomeV2.4_Contig_005	154999	27950	G	A	.	MULTIPLE	Ty=SNP;Rk=0;UL=4;UR=1;CL=.;CR=.;Genome=G;Sd=1;XA=T_64770,T_123597	GT:DP:PL:AD:HQ	0/1:197:865,53,2003:127,70:72,72
T_lutea_GenomeV2.4_Contig_005	155031	61271	G	A	.	MULTIPLE	Ty=SNP;Rk=0;UL=1;UR=19;CL=.;CR=.;Genome=G;Sd=1;XA=T_123565	GT:DP:PL:AD:HQ	0/1:204:2017,48,940:75,129:71,72
T_lutea_GenomeV2.4_Contig_005	155600	40320	A	G	.	MULTIPLE	Ty=SNP;Rk=0;UL=2;UR=1;CL=.;CR=.;Genome=A;Sd=1;XA=T_155600	GT:DP:PL:AD:HQ	0/1:124:1222,34,584:46,78:71,71
T_lutea_GenomeV2.4_Contig_005	156821	6284	G	A	.	MULTIPLE	Ty=SNP;Rk=0;UL=0;UR=9;CL=.;CR=.;Genome=G;Sd=1;XA=T_121844,T_63000	GT:DP:PL:AD:HQ	0/1:132:1084,19,805:59,73:72,72
T_lutea_GenomeV2.4_Contig_005	178551	24258	C	G	.	MULTIPLE	Ty=SNP;Rk=0;UL=1;UR=4;CL=.;CR=.;Genome=C;Sd=1;XA=T_250846,T_1224569,T_399152,T_693489,T_150903,T_886535,T_799921,T_592338,T_196278,T_1473113,T_450360,T_123388,T_629454,T_1421085,T_110433,T_187519,T_1824889,T_1620367,T_293594,T_71643,T_2088297,T_75215,T_319292,T_435431,T_163846,T_180452,T_630210,T_1008114,T_769019,T_1875538,T_990905,T_2912235,T_1069015,T_111745	GT:DP:PL:AD:HQ	0/1:1712:3685,1260,22843:1336,376:71,71
T_lutea_GenomeV2.4_Contig_005	178718	41473	G	A	.	MULTIPLE	Ty=SNP;Rk=0;UL=4;UR=1;CL=.;CR=.;Genome=G;Sd=1	GT:DP:PL:AD:HQ	1/1:2219:42433,5691,66:48,2171:71,72
T_lutea_GenomeV2.4_Contig_005	178786	32836	G	A	.	MULTIPLE	Ty=SNP;Rk=0;UL=1;UR=1;CL=.;CR=.;Genome=G;Sd=1	GT:DP:PL:AD:HQ	0/1:209:2981,208,366:39,170:70,71
T_lutea_GenomeV2.4_Contig_005	183169	38134	A	G	.	MULTIPLE	Ty=SNP;Rk=0;UL=0;UR=0;CL=.;CR=.;Genome=A;Sd=-1;XA=T_1632752,T_504437	GT:DP:PL:AD:HQ	0/1:609:6742,207,2212:191,418:71,72
T_lutea_GenomeV2.4_Contig_005	183384	65212	G	A	.	MULTIPLE	Ty=SNP;Rk=0;UL=1;UR=0;CL=.;CR=.;Genome=G;Sd=1;XA=T_83568,T_453724,T_287152,T_776624,T_373891,T_62412	GT:DP:PL:AD:HQ	1/1:892:16584,2088,100:33,859:71,71
T_lutea_GenomeV2.4_Contig_005	183757	15026	C	T	.	MULTIPLE	Ty=SNP;Rk=0;UL=0;UR=1;CL=.;CR=.;Genome=C;Sd=1;XA=T_20459,T_1632172,T_1803424,T_287528,T_924696,T_378078,T_706598,T_56404	GT:DP:PL:AD:HQ	1/1:1317:21280,1938,1064:152,1165:70,71
T_lutea_GenomeV2.4_Contig_005	193275	53219	A	G	.	MULTIPLE	Ty=SNP;Rk=0;UL=0;UR=0;CL=.;CR=.;Genome=A;Sd=1;XA=T_157175,T_723088,T_1912688,T_84915,T_292844	GT:DP:PL:AD:HQ	1/1:2313:44638,6120,36:39,2274:69,72
T_lutea_GenomeV2.4_Contig_005	199666	76411	A	T	.	MULTIPLE	Ty=SNP;Rk=0;UL=2;UR=7;CL=.;CR=.;Genome=A;Sd=1;XA=T_835383,T_44878,T_2210857,T_139015,T_73240,T_199666,T_224918,T_4161,T_140104,T_212944,T_1106779,T_1404527,T_66157,T_361497	GT:DP:PL:AD:HQ	1/1:689:11715,1206,359:60,629:70,71
T_lutea_GenomeV2.4_Contig_005	201695	54639	A	G	.	MULTIPLE	Ty=SNP;Rk=0;UL=12;UR=17;CL=.;CR=.;Genome=A;Sd=-1;XA=T_27084,T_1076374,T_390737,T_1184635,T_1630935,T_1590513,T_317097,T_410549,T_172001,T_330846,T_1241368	GT:DP:PL:AD:HQ	0/1:833:4673,59,7127:478,355:71,72
T_lutea_GenomeV2.4_Contig_005	207790	2265	A	G	.	MULTIPLE	Ty=SNP;Rk=0;UL=0;UR=1;CL=.;CR=.;Genome=A;Sd=1;XA=T_130604,T_79967,T_775068,T_3137712,T_560601,T_679972,T_207790,T_489657	GT:DP:PL:AD:HQ	1/1:1058:19108,2250,229:56,1002:70,72
T_lutea_GenomeV2.4_Contig_005	207881	30179	A	C	.	MULTIPLE	Ty=SNP;Rk=0;UL=0;UR=0;CL=.;CR=.;Genome=A;Sd=-1;XA=T_752033,T_263383,T_94453,T_239815,T_659759,T_18515,T_603505,T_26806,T_834873,T_776174,T_731220,T_1659367,T_774977,T_80058,T_140215,T_193203,T_183998,T_244178	GT:DP:PL:AD:HQ	1/1:6399:125525,17906,20:55,6344:71,72
T_lutea_GenomeV2.4_Contig_005	220761	46173	A	G	.	MULTIPLE	Ty=SNP;Rk=0;UL=7;UR=0;CL=.;CR=.;Genome=A;Sd=1;XA=T_414998,T_148224,T_1707609,T_1461519,T_326752,T_989861,T_597509,T_38748,T_2470310,T_257066,T_181039,T_270575,T_251646,T_178199,T_173303,T_183460,T_445071,T_34383,T_701048,T_604736,T_96844,T_1283957,T_120382,T_1447328,T_181321,T_169867,T_224466,T_173187,T_304950,T_22325,T_413240,T_21192,T_225522,T_246511	GT:DP:PL:AD:HQ	1/1:2188:41421,5425,111:59,2129:71,72
T_lutea_GenomeV2.4_Contig_005	220813	79017	A	G	.	MULTIPLE	Ty=SNP;Rk=0;UL=4;UR=2;CL=.;CR=.;Genome=A;Sd=1;XA=T_536661,T_10070,T_220813,T_989913,T_140842,T_186619	GT:DP:PL:AD:HQ	0/1:241:3567,271,354:40,201:71,72
T_lutea_GenomeV2.4_Contig_005	221488	31989	A	G	.	MULTIPLE	Ty=SNP;Rk=0;UL=0;UR=0;CL=.;CR=.;Genome=A;Sd=-1;XA=T_528955,T_156652	GT:DP:PL:AD:HQ	0/1:468:4587,88,2152:173,295:71,71
T_lutea_GenomeV2.4_Contig_005	221856	70258	G	A	.	MULTIPLE	Ty=SNP;Rk=0;UL=10;UR=1;CL=.;CR=.;Genome=G;Sd=-1;XA=T_221856,T_1906426,T_163473,T_171648,T_92782,T_737603,T_607503	GT:DP:PL:AD:HQ	0/1:477:621,559,7187:403,74:72,72
T_lutea_GenomeV2.4_Contig_005	221897	54608	C	T	.	MULTIPLE	Ty=SNP;Rk=0;UL=10;UR=8;CL=.;CR=.;Genome=C;Sd=1;XA=T_473309,T_221897	GT:DP:PL:AD:HQ	0/1:262:527,226,3600:208,54:72,71
T_lutea_GenomeV2.4_Contig_005	240233	26500	A	C	.	MULTIPLE	Ty=SNP;Rk=0;UL=0;UR=14;CL=.;CR=.;Genome=A;Sd=-1	GT:DP:PL:AD:HQ	1/1:4446:86748,12210,18:50,4396:70,72
T_lutea_GenomeV2.4_Contig_005	240616	45330	G	T	.	MULTIPLE	Ty=SNP;Rk=0;UL=10;UR=2;CL=.;CR=.;Genome=G;Sd=1	GT:DP:PL:AD:HQ	0/1:215:2354,78,817:69,146:71,69
T_lutea_GenomeV2.4_Contig_005	245328	65094	G	A	.	MULTIPLE	Ty=SNP;Rk=0;UL=1;UR=7;CL=.;CR=.;Genome=G;Sd=1;XA=T_5224,T_47309,T_836876,T_198085	GT:DP:PL:AD:HQ	0/1:317:1054,139,3668:224,93:72,72
T_lutea_GenomeV2.4_Contig_005	245356	33699	A	C	.	MULTIPLE	Ty=SNP;Rk=0;UL=2;UR=1;CL=.;CR=.;Genome=A;Sd=-1;XA=T_245356,T_3706	GT:DP:PL:AD:HQ	0/1:361:2304,22,2802:193,168:71,72
T_lutea_GenomeV2.4_Contig_005	266272	57017	A	G	.	MULTIPLE	Ty=SNP;Rk=0;UL=7;UR=6;CL=.;CR=.;Genome=A;Sd=-1;XA=T_276361,T_519670,T_877655	GT:DP:PL:AD:HQ	0/1:138:1863,117,306:30,108:66,71
T_lutea_GenomeV2.4_Contig_005	270884	24141	A	G	.	MULTIPLE	Ty=SNP;Rk=0;UL=1;UR=1;CL=.;CR=.;Genome=A;Sd=1;XA=T_72722,T_616814,T_93852,T_324297,T_156666,T_130228,T_1192448,T_295581,T_828359,T_204253,T_457339,T_267666,T_154214,T_364711,T_143907,T_284194,T_74945,T_847688,T_1720866,T_435085,T_311677,T_1671747,T_1056669,T_203570,T_399255,T_1347593,T_148439,T_905984,T_113602,T_1218872,T_213630,T_501734,T_228315,T_24515,T_1027625,T_22910	GT:DP:PL:AD:HQ	1/1:2105:32752,2716,2199:287,1818:72,71
T_lutea_GenomeV2.4_Contig_005	273519	11930	A	T	.	MULTIPLE	Ty=SNP;Rk=0;UL=0;UR=1;CL=.;CR=.;Genome=A;Sd=-1;XA=T_466006,T_1431734,T_251852,T_245243,T_4681,T_1678230,T_899855,T_2506080,T_11350,T_1028214,T_2345961	GT:DP:PL:AD:HQ	1/1:1662:30904,3885,171:61,1601:70,71
T_lutea_GenomeV2.4_Contig_005	283950	74721	G	C	.	MULTIPLE	Ty=SNP;Rk=0;UL=5;UR=0;CL=.;CR=.;Genome=G;Sd=1;XA=T_265423	GT:DP:PL:AD:HQ	1/1:837:15097,1775,190:45,792:71,69
T_lutea_GenomeV2.4_Contig_005	286505	71685	A	C	.	MULTIPLE	Ty=SNP;Rk=0;UL=17;UR=5;CL=.;CR=.;Genome=A;Sd=1;XA=T_286505	GT:DP:PL:AD:HQ	0/1:123:990,18,770:56,67:71,71
T_lutea_GenomeV2.4_Contig_005	286716	72922	G	A	.	MULTIPLE	Ty=SNP;Rk=0;UL=66;UR=4;CL=.;CR=.;Genome=G;Sd=1;XA=T_505281	GT:DP:PL:AD:HQ	0/1:143:1172,19,872:64,79:72,72
T_lutea_GenomeV2.4_Contig_005	286751	24424	G	A	.	MULTIPLE	Ty=SNP;Rk=0;UL=13;UR=4;CL=.;CR=.;Genome=G;Sd=-1;XA=T_286751	GT:DP:PL:AD:HQ	0/1:140:1120,18,880:64,76:72,71
T_lutea_GenomeV2.4_Contig_005	286859	75897	G	A	.	MULTIPLE	Ty=SNP;Rk=0;UL=22;UR=12;CL=.;CR=.;Genome=G;Sd=-1;XA=T_286859	GT:DP:PL:AD:HQ	0/1:119:962,18,742:54,65:70,72
T_lutea_GenomeV2.4_Contig_005	295961	36993	G	C	.	MULTIPLE	Ty=SNP;Rk=0;UL=0;UR=0;CL=.;CR=.;Genome=G;Sd=1;XA=T_969425,T_494859,T_889429	GT:DP:PL:AD:HQ	0/1:135:369,91,1706:101,34:70,72
T_lutea_GenomeV2.4_Contig_005	296113	42881	A	G	.	MULTIPLE	Ty=SNP;Rk=0;UL=9;UR=0;CL=.;CR=.;Genome=A;Sd=1;XA=T_406379,T_104630,T_969577,T_296113,T_1339353,T_638862,T_277454	GT:DP:PL:AD:HQ	1/1:296:4601,390,330:41,255:71,72
T_lutea_GenomeV2.4_Contig_005	296144	25557	C	T	.	MULTIPLE	Ty=SNP;Rk=0;UL=2;UR=0;CL=.;CR=.;Genome=C;Sd=-1;XA=T_1339384,T_969608,T_104661	GT:DP:PL:AD:HQ	1/1:305:4917,453,267:36,269:72,72
T_lutea_GenomeV2.4_Contig_005	305173	65886	C	T	.	MULTIPLE	Ty=SNP;Rk=0;UL=0;UR=4;CL=.;CR=.;Genome=C;Sd=1;XA=T_223101,T_120742,T_7793,T_2072675,T_601741,T_39664,T_1120423,T_673973,T_570634,T_674017,T_1151567,T_25866,T_185007,T_2060611,T_430067,T_19777,T_111907,T_104041,T_1547139,T_386607	GT:DP:PL:AD:HQ	1/1:251:3925,339,273:34,217:71,70
T_lutea_GenomeV2.4_Contig_005	305305	1342	A	C	.	MULTIPLE	Ty=SNP;Rk=0;UL=0;UR=0;CL=.;CR=.;Genome=A;Sd=1;XA=T_787978,T_405115,T_269092,T_200955,T_1174647,T_307455,T_2755424,T_335375,T_858674,T_1432184,T_1788556,T_429933,T_807543,T_156944,T_566945,T_902400,T_889476,T_44935,T_397063,T_18146,T_1290925,T_34738,T_467714,T_558519,T_1704783,T_447408,T_601846,T_354131,T_918796,T_62268,T_872463,T_623103,T_120844,T_673878,T_16065,T_656526,T_601915,T_190334,T_82027…	GT:DP:PL:AD:HQ	1/1:4111:81032,11706,29:26,4085:69,71
T_lutea_GenomeV2.4_Contig_005	314835	26662	C	T	.	MULTIPLE	Ty=SNP;Rk=0;UL=10;UR=0;CL=.;CR=.;Genome=C;Sd=1;XA=T_314835,T_2068501,T_1292422,T_481280,T_685665,T_1642786	GT:DP:PL:AD:HQ	0/1:938:14022,1059,1250:149,789:71,70
T_lutea_GenomeV2.4_Contig_005	320121	35913	C	A	.	MULTIPLE	Ty=SNP;Rk=0;UL=1;UR=5;CL=.;CR=.;Genome=C;Sd=1;XA=T_853052,T_1494718	GT:DP:PL:AD:HQ	0/1:104:826,17,666:48,56:71,72
T_lutea_GenomeV2.4_Contig_005	323063	29515	C	T	.	MULTIPLE	Ty=SNP;Rk=0;UL=1;UR=2;CL=.;CR=.;Genome=C;Sd=1;XA=T_110001,T_511964,T_905380,T_171348,T_194247,T_1117030,T_1488135,T_24828,T_1905926,T_413243,T_149346,T_1666422,T_79972,T_1311104,T_324659,T_461434,T_944380,T_258878,T_239203,T_155954,T_2522572,T_298840,T_36952,T_91039,T_1150657,T_9831,T_209053,T_706326,T_66963,T_804422,T_219771,T_266900,T_229315,T_703739,T_607274,T_177533,T_1001063,T_44464,T_781690	GT:DP:PL:AD:HQ	1/1:3318:64560,9026,21:42,3276:72,72
T_lutea_GenomeV2.4_Contig_005	334365	49669	A	G	.	MULTIPLE	Ty=SNP;Rk=0;UL=6;UR=0;CL=.;CR=.;Genome=A;Sd=-1;XA=T_170458,T_306745	GT:DP:PL:AD:HQ	0/1:596:3882,23,4521:314,282:71,71
T_lutea_GenomeV2.4_Contig_005	335481	18265	A	G	.	MULTIPLE	Ty=SNP;Rk=0;UL=2;UR=0;CL=.;CR=.;Genome=A;Sd=-1;XA=T_2160950,T_13685,T_873653	GT:DP:PL:AD:HQ	1/1:3501:67710,9327,38:55,3446:70,72
T_lutea_GenomeV2.4_Contig_005	335725	3980	A	G	.	MULTIPLE	Ty=SNP;Rk=0;UL=3;UR=0;CL=.;CR=.;Genome=A;Sd=-1	GT:DP:PL:AD:HQ	1/1:1822:34358,4461,113:53,1769:64,71
T_lutea_GenomeV2.4_Contig_005	339967	66371	A	G	.	MULTIPLE	Ty=SNP;Rk=0;UL=1;UR=0;CL=.;CR=.;Genome=A;Sd=-1;XA=T_483025,T_196904,T_29319	GT:DP:PL:AD:HQ	1/1:394:6565,650,259:39,355:71,71
T_lutea_GenomeV2.4_Contig_005	340180	58774	A	G	.	MULTIPLE	Ty=SNP;Rk=0;UL=0;UR=4;CL=.;CR=.;Genome=A;Sd=1;XA=T_181911,T_477910,T_97703,T_340180,T_539489,T_239247,T_409115,T_232987,T_766404	GT:DP:PL:AD:HQ	0/1:240:3337,217,463:48,192:73,70
T_lutea_GenomeV2.4_Contig_005	340573	1223	C	T	.	MULTIPLE	Ty=SNP;Rk=0;UL=0;UR=7;CL=.;CR=.;Genome=C;Sd=-1;XA=T_98183,T_718892,T_390215,T_209629,T_1292150,T_99065,T_1433800,T_525588,T_840174,T_893511,T_7034,T_130540,T_1412059,T_1070863,T_1846641,T_973752,T_1301407,T_402551,T_419512,T_1126975,T_2086959	GT:DP:PL:AD:HQ	1/1:3964:61589,5078,4154:543,3421:72,72
T_lutea_GenomeV2.4_Contig_005	340615	41066	G	A	.	MULTIPLE	Ty=SNP;Rk=0;UL=0;UR=3;CL=.;CR=.;Genome=G;Sd=1;XA=T_90250,T_260184,T_1070821	GT:DP:PL:AD:HQ	1/1:795:13402,1352,450:73,722:71,71
T_lutea_GenomeV2.4_Contig_005	343619	53596	A	G	.	MULTIPLE	Ty=SNP;Rk=0;UL=3;UR=5;CL=.;CR=.;Genome=A;Sd=-1	GT:DP:PL:AD:HQ	0/1:159:2396,193,220:25,134:70,72
T_lutea_GenomeV2.4_Contig_005	343843	38798	A	G	.	MULTIPLE	Ty=SNP;Rk=0;UL=1;UR=11;CL=.;CR=.;Genome=A;Sd=1;XA=T_514787,T_81539,T_353336,T_388526,T_495500,T_107353,T_343843,T_62490,T_940534,T_236358,T_211053,T_97161,T_940229,T_546529	GT:DP:PL:AD:HQ	1/1:387:6458,641,252:38,349:70,71
T_lutea_GenomeV2.4_Contig_005	363985	77330	A	G	.	MULTIPLE	Ty=SNP;Rk=0;UL=16;UR=53;CL=.;CR=.;Genome=A;Sd=1;XA=T_121473,T_363985	GT:DP:PL:AD:HQ	0/1:211:2234,67,857:71,140:71,72
T_lutea_GenomeV2.4_Contig_005	365543	51677	C	T	.	MULTIPLE	Ty=SNP;Rk=0;UL=0;UR=1;CL=.;CR=.;Genome=C;Sd=-1	GT:DP:PL:AD:HQ	1/1:813:14527,1672,218:48,765:70,70
T_lutea_GenomeV2.4_Contig_005	365692	38301	C	T	.	MULTIPLE	Ty=SNP;Rk=0;UL=8;UR=3;CL=.;CR=.;Genome=C;Sd=-1	GT:DP:PL:AD:HQ	0/1:210:2643,133,568:53,157:72,71
T_lutea_GenomeV2.4_Contig_005	365951	34601	A	G	.	MULTIPLE	Ty=SNP;Rk=0;UL=1;UR=9;CL=.;CR=.;Genome=A;Sd=-1	GT:DP:PL:AD:HQ	1/1:351:5359,434,430:52,299:70,71
T_lutea_GenomeV2.4_Contig_005	372958	73171	A	G	.	MULTIPLE	Ty=SNP;Rk=0;UL=33;UR=21;CL=.;CR=.;Genome=A;Sd=1;XA=T_372958	GT:DP:PL:AD:HQ	0/1:138:1106,18,866:63,75:71,70
T_lutea_GenomeV2.4_Contig_005	373010	26346	C	G	.	MULTIPLE	Ty=SNP;Rk=0;UL=1;UR=21;CL=.;CR=.;Genome=C;Sd=-1;XA=T_421572	GT:DP:PL:AD:HQ	0/1:128:1184,27,665:51,77:73,70
T_lutea_GenomeV2.4_Contig_005	373089	9882	A	T	.	MULTIPLE	Ty=SNP;Rk=0;UL=15;UR=4;CL=.;CR=.;Genome=A;Sd=1;XA=T_373089,T_520050,T_367835,T_481474,T_371125,T_421493	GT:DP:PL:AD:HQ	0/1:252:3833,310,321:38,214:70,70
T_lutea_GenomeV2.4_Contig_005	373878	67046	A	C	.	MULTIPLE	Ty=SNP;Rk=0;UL=0;UR=1;CL=.;CR=.;Genome=A;Sd=1	GT:DP:PL:AD:HQ	0/1:101:713,15,733:51,50:73,72
T_lutea_GenomeV2.4_Contig_005	373878	67047	A	G	.	MULTIPLE	Ty=SNP;Rk=0;UL=0;UR=1;CL=.;CR=.;Genome=A;Sd=1;XA=T_506111,T_33043,T_94712,T_1875968,T_28863,T_216295,T_3015,T_1049284,T_1117023,T_2032698,T_177789,T_45906,T_1633156,T_189347,T_756865,T_1455865,T_36885,T_175223,T_2553386,T_72522,T_249575,T_67581,T_220983,T_471121,T_1270554,T_30938,T_426273,T_247241,T_763514,T_160789,T_490655,T_164605,T_401026,T_126240,T_1808712,T_53454,T_392107,T_258312,T_1138589,…	GT:DP:PL:AD:HQ	1/1:3434:66527,9202,32:51,3383:73,72
T_lutea_GenomeV2.4_Contig_005	377333	2409	A	T	.	MULTIPLE	Ty=SNP;Rk=0;UL=2;UR=6;CL=.;CR=.;Genome=A;Sd=-1;XA=T_578366,T_378364	GT:DP:PL:AD:HQ	0/1:112:1472,88,275:26,86:73,70
T_lutea_GenomeV2.4_Contig_005	377707	30188	A	G	.	MULTIPLE	Ty=SNP;Rk=0;UL=2;UR=0;CL=.;CR=.;Genome=A;Sd=1;XA=T_167114,T_36029,T_940064,T_414086,T_126978,T_677797,T_333628,T_13947,T_65972,T_506856,T_66123,T_166891,T_65110,T_5919,T_2471654,T_847017,T_1176622,T_480722,T_191362,T_457037,T_280824,T_18552,T_2603033	GT:DP:PL:AD:HQ	1/1:5867:115560,16660,33:39,5828:71,72
T_lutea_GenomeV2.4_Contig_005	377881	48337	A	G	.	MULTIPLE	Ty=SNP;Rk=0;UL=3;UR=0;CL=.;CR=.;Genome=A;Sd=-1;XA=T_595222	GT:DP:PL:AD:HQ	1/1:4542:88043,12193,35:66,4476:72,72
T_lutea_GenomeV2.4_Contig_005	382722	57506	A	G	.	MULTIPLE	Ty=SNP;Rk=0;UL=0;UR=0;CL=.;CR=.;Genome=A;Sd=-1;XA=T_381926,T_75100,T_836943,T_318416,T_327931	GT:DP:PL:AD:HQ	1/1:2280:37469,3542,1588:241,2039:68,71
T_lutea_GenomeV2.4_Contig_005	383382	51640	A	T	.	MULTIPLE	Ty=SNP;Rk=0;UL=0;UR=0;CL=.;CR=.;Genome=A;Sd=1;XA=T_46486,T_58360,T_364177,T_1613953,T_15587,T_491825,T_213989,T_1695624,T_503655,T_2798156,T_198656,T_377858,T_290859,T_75864,T_182759,T_18111,T_964679,T_100578	GT:DP:PL:AD:HQ	1/1:2693:51985,7130,39:45,2648:67,70
T_lutea_GenomeV2.4_Contig_005	388356	25113	A	G	.	MULTIPLE	Ty=SNP;Rk=0;UL=5;UR=5;CL=.;CR=.;Genome=A;Sd=1	GT:DP:PL:AD:HQ	0/1:1314:14787,465,4570:401,913:72,72
T_lutea_GenomeV2.4_Contig_005	388662	24075	C	A	.	MULTIPLE	Ty=SNP;Rk=0;UL=1;UR=0;CL=.;CR=.;Genome=C;Sd=1	GT:DP:PL:AD:HQ	1/1:922:16778,2011,174:45,877:72,71
T_lutea_GenomeV2.4_Contig_005	388917	62771	A	G	.	MULTIPLE	Ty=SNP;Rk=0;UL=1;UR=3;CL=.;CR=.;Genome=A;Sd=1;XA=T_342393,T_923872,T_43316,T_110707,T_200787,T_3218729,T_381007,T_1974889,T_62586,T_1150090,T_799279,T_200420,T_723561,T_388917,T_33681,T_1346571,T_141826	GT:DP:PL:AD:HQ	1/1:986:15758,1401,870:120,866:71,71
T_lutea_GenomeV2.4_Contig_005	394894	61329	G	A	.	MULTIPLE	Ty=SNP;Rk=0;UL=7;UR=26;CL=.;CR=.;Genome=G;Sd=-1;XA=T_394894,T_1545567,T_158132	GT:DP:PL:AD:HQ	0/1:152:321,133,2077:120,32:72,72
T_lutea_GenomeV2.4_Contig_005	394901	72607	G	A	.	MULTIPLE	Ty=SNP;Rk=0;UL=7;UR=1;CL=.;CR=.;Genome=G;Sd=1;XA=T_158125,T_314421,T_1545560	GT:DP:PL:AD:HQ	0/1:141:455,75,1672:101,40:71,70
T_lutea_GenomeV2.4_Contig_005	394902	46795	G	A	.	MULTIPLE	Ty=SNP;Rk=0;UL=7;UR=1;CL=.;CR=.;Genome=G;Sd=-1;XA=T_394902,T_314420,T_158124	GT:DP:PL:AD:HQ	0/1:150:589,56,1626:101,49:72,69
T_lutea_GenomeV2.4_Contig_005	394987	66835	G	A	.	MULTIPLE	Ty=SNP;Rk=0;UL=29;UR=47;CL=.;CR=.;Genome=G;Sd=-1;XA=T_394987	GT:DP:PL:AD:HQ	0/1:122:370,73,1487:89,33:71,68
T_lutea_GenomeV2.4_Contig_005	401014	53370	C	T	.	MULTIPLE	Ty=SNP;Rk=0;UL=2;UR=0;CL=.;CR=.;Genome=C;Sd=1;XA=T_2188838,T_814946	GT:DP:PL:AD:HQ	0/1:3639:18329,367,33436:2198,1441:72,71
T_lutea_GenomeV2.4_Contig_005	401550	73352	A	T	.	MULTIPLE	Ty=SNP;Rk=0;UL=2;UR=6;CL=.;CR=.;Genome=A;Sd=1;XA=T_482787,T_68638,T_122441,T_57687,T_862051,T_401550,T_44991,T_1174779,T_121849	GT:DP:PL:AD:HQ	0/1:219:3306,264,293:34,185:72,71
T_lutea_GenomeV2.4_Contig_005	402316	40018	A	G	.	MULTIPLE	Ty=SNP;Rk=0;UL=8;UR=4;CL=.;CR=.;Genome=A;Sd=-1;XA=T_66359,T_1216283,T_659401,T_960436,T_159960,T_243681,T_799710,T_1799819	GT:DP:PL:AD:HQ	0/1:470:6997,529,651:76,394:71,72
T_lutea_GenomeV2.4_Contig_005	408647	30136	G	C	.	MULTIPLE	Ty=SNP;Rk=0;UL=0;UR=1;CL=.;CR=.;Genome=G;Sd=1	GT:DP:PL:AD:HQ	1/1:3988:76963,10545,51:67,3921:71,72
T_lutea_GenomeV2.4_Contig_005	413233	58292	C	T	.	MULTIPLE	Ty=SNP;Rk=0;UL=4;UR=1;CL=.;CR=.;Genome=C;Sd=-1;XA=T_407584,T_722421	GT:DP:PL:AD:HQ	0/1:1260:17792,1155,2186:239,1021:71,70
T_lutea_GenomeV2.4_Contig_005	413257	16369	A	G	.	MULTIPLE	Ty=SNP;Rk=0;UL=1;UR=1;CL=.;CR=.;Genome=A;Sd=-1;XA=T_407560,T_671069,T_352651,T_106458,T_460329,T_142175	GT:DP:PL:AD:HQ	0/1:232:1664,17,1624:115,117:71,72
T_lutea_GenomeV2.4_Contig_005	413516	44878	A	G	.	MULTIPLE	Ty=SNP;Rk=0;UL=2;UR=2;CL=.;CR=.;Genome=A;Sd=-1;XA=T_1386948,T_228069,T_391316,T_23599,T_335332,T_1799937,T_870578,T_202070,T_237449,T_2486552,T_19809,T_160078,T_659519,T_960565,T_63650,T_243563	GT:DP:PL:AD:HQ	0/1:276:2847,74,1171:96,180:71,70
T_lutea_GenomeV2.4_Contig_005	415876	22992	T	G	.	PASS	Ty=SNP;Rk=0;UL=121;UR=11;CL=.;CR=.;Genome=T;Sd=1	GT:DP:PL:AD:HQ	0/1:98:663,16,743:51,47:71,71
T_lutea_GenomeV2.4_Contig_005	416730	50954	A	C	.	MULTIPLE	Ty=SNP;Rk=0;UL=4;UR=8;CL=.;CR=.;Genome=A;Sd=-1;XA=T_1300513,T_416730	GT:DP:PL:AD:HQ	0/1:131:1046,18,827:60,71:70,72
T_lutea_GenomeV2.4_Contig_005	424485	58022	C	T	.	MULTIPLE	Ty=SNP;Rk=0;UL=2;UR=3;CL=.;CR=.;Genome=C;Sd=-1;XA=T_1081359,T_94042	GT:DP:PL:AD:HQ	1/1:598:10509,1167,211:41,557:70,70
T_lutea_GenomeV2.4_Contig_005	424825	9244	A	G	.	MULTIPLE	Ty=SNP;Rk=0;UL=8;UR=0;CL=.;CR=.;Genome=A;Sd=-1;XA=T_705019	GT:DP:PL:AD:HQ	1/1:608:10278,1045,339:55,553:73,72
T_lutea_GenomeV2.4_Contig_005	424836	3001	G	A	.	MULTIPLE	Ty=SNP;Rk=0;UL=11;UR=0;CL=.;CR=.;Genome=G;Sd=1;XA=T_605719,T_143152,T_92364	GT:DP:PL:AD:HQ	0/1:164:296,164,2331:133,31:70,71
T_lutea_GenomeV2.4_Contig_005	429985	67796	G	T	.	MULTIPLE	Ty=SNP;Rk=0;UL=3;UR=2;CL=.;CR=.;Genome=G;Sd=-1;XA=T_969997,T_986619,T_433380,T_495995,T_204639,T_1531082,T_982634	GT:DP:PL:AD:HQ	1/1:844:13426,1182,774:105,739:72,73
T_lutea_GenomeV2.4_Contig_005	434448	30897	A	T	.	MULTIPLE	Ty=SNP;Rk=0;UL=0;UR=5;CL=.;CR=.;Genome=A;Sd=1;XA=T_47193,T_208784,T_27674,T_102416,T_946911,T_221147,T_1005653,T_375195,T_754213,T_684760,T_39412,T_91035,T_222542,T_267625,T_175765,T_113356,T_104703,T_652053,T_977082,T_1807056,T_408796,T_116166,T_202920,T_1115447,T_383781	GT:DP:PL:AD:HQ	1/1:1132:21349,2776,76:33,1099:72,72
T_lutea_GenomeV2.4_Contig_005	435401	76794	A	G	.	MULTIPLE	Ty=SNP;Rk=0;UL=9;UR=16;CL=.;CR=.;Genome=A;Sd=1;XA=T_435401,T_38459,T_362771	GT:DP:PL:AD:HQ	0/1:149:1797,83,460:41,108:72,72
T_lutea_GenomeV2.4_Contig_005	442555	71466	G	A	.	MULTIPLE	Ty=SNP;Rk=0;UL=2;UR=4;CL=.;CR=.;Genome=G;Sd=-1;XA=T_918182,T_442555,T_217108,T_142861,T_301038,T_298034,T_360798,T_62250	GT:DP:PL:AD:HQ	1/1:315:5287,533,198:30,285:72,72
T_lutea_GenomeV2.4_Contig_005	446025	36795	A	G	.	MULTIPLE	Ty=SNP;Rk=0;UL=6;UR=16;CL=.;CR=.;Genome=A;Sd=1;XA=T_269998,T_527555,T_575062,T_394330,T_255493,T_236898,T_1622711,T_971814,T_10943,T_515526,T_128752,T_446025,T_1111328	GT:DP:PL:AD:HQ	1/1:590:10734,1289,118:29,561:69,71
T_lutea_GenomeV2.4_Contig_005	447122	23102	G	A	.	MULTIPLE	Ty=SNP;Rk=0;UL=2;UR=35;CL=.;CR=.;Genome=G;Sd=1;XA=T_526688	GT:DP:PL:AD:HQ	1/1:404:7350,885,86:20,384:71,71
T_lutea_GenomeV2.4_Contig_005	447415	17065	A	C	.	MULTIPLE	Ty=SNP;Rk=0;UL=30;UR=2;CL=.;CR=.;Genome=A;Sd=1;XA=T_514578,T_129700,T_860858,T_269043,T_395278,T_121031,T_254547,T_1621763,T_1110386,T_235986,T_525911,T_970883,T_447415,T_574133	GT:DP:PL:AD:HQ	1/1:953:15663,1488,676:101,852:71,72
T_lutea_GenomeV2.4_Contig_005	447528	14279	C	G	.	MULTIPLE	Ty=SNP;Rk=0;UL=3;UR=11;CL=.;CR=.;Genome=C;Sd=-1;XA=T_860745,T_120918,T_574020,T_970770,T_525798	GT:DP:PL:AD:HQ	0/1:344:5008,361,538:60,284:71,72
T_lutea_GenomeV2.4_Contig_005	448154	76424	A	G	.	MULTIPLE	Ty=SNP;Rk=0;UL=1;UR=1;CL=.;CR=.;Genome=A;Sd=-1;XA=T_35232,T_818069	GT:DP:PL:AD:HQ	1/1:568:9826,1054,247:44,524:71,70
T_lutea_GenomeV2.4_Contig_005	448507	73051	G	T	.	MULTIPLE	Ty=SNP;Rk=0;UL=3;UR=0;CL=.;CR=.;Genome=G;Sd=1;XA=T_299094,T_1737486,T_1048003,T_647978,T_536399,T_1108409,T_72120,T_189663,T_533428,T_748495,T_191046,T_232096,T_137850,T_63299,T_65898,T_375748,T_260586,T_1576874,T_1609236,T_701675,T_386818,T_522623,T_6470,T_224111,T_56738,T_711112,T_176564,T_443328,T_199094,T_65579,T_487963,T_437409,T_414833,T_66560,T_72580,T_711865,T_997379,T_1121327,T_35585,T_2…	GT:DP:PL:AD:HQ	0/1:1763:2500,1883,25989:1470,293:70,70
T_lutea_GenomeV2.4_Contig_005	448725	71790	A	C	.	MULTIPLE	Ty=SNP;Rk=0;UL=8;UR=11;CL=.;CR=.;Genome=A;Sd=-1;XA=T_448725	GT:DP:PL:AD:HQ	0/1:93:677,15,657:46,47:70,72
T_lutea_GenomeV2.4_Contig_005	449032	77581	C	G	.	MULTIPLE	Ty=SNP;Rk=0;UL=12;UR=8;CL=.;CR=.;Genome=C;Sd=-1;XA=T_585001	GT:DP:PL:AD:HQ	0/1:91:527,19,787:52,39:71,72
T_lutea_GenomeV2.4_Contig_005	449358	14618	A	T	.	MULTIPLE	Ty=SNP;Rk=0;UL=0;UR=5;CL=.;CR=.;Genome=A;Sd=1;XA=T_755352,T_936270,T_449358	GT:DP:PL:AD:HQ	0/1:240:1134,50,2331:150,90:72,70
T_lutea_GenomeV2.4_Contig_005	449415	43817	T	A	.	PASS	Ty=SNP;Rk=0;UL=1;UR=2;CL=.;CR=.;Genome=T;Sd=-1	GT:DP:PL:AD:HQ	0/1:89:337,42,995:61,28:69,70
T_lutea_GenomeV2.4_Contig_005	452975	1163	A	G	.	MULTIPLE	Ty=SNP;Rk=0;UL=0;UR=4;CL=.;CR=.;Genome=A;Sd=-1;XA=T_798640,T_89990,T_409583,T_164860,T_510421,T_513575,T_23672,T_131326	GT:DP:PL:AD:HQ	0/1:349:1218,138,3952:243,106:72,71
T_lutea_GenomeV2.4_Contig_005	455430	3777	G	T	.	PASS	Ty=SNP;Rk=0;UL=1;UR=0;CL=.;CR=.;Genome=G;Sd=-1	GT:DP:PL:AD:HQ	0/1:125:1067,21,728:54,71:72,68
T_lutea_GenomeV2.4_Contig_005	455666	38981	A	C	.	MULTIPLE	Ty=SNP;Rk=0;UL=15;UR=0;CL=.;CR=.;Genome=A;Sd=-1;XA=T_322280,T_2286,T_528368,T_710576,T_67649,T_1091633,T_390818,T_886923,T_687780,T_370217	GT:DP:PL:AD:HQ	0/1:184:2353,125,477:45,139:71,70
T_lutea_GenomeV2.4_Contig_005	455984	49943	C	G	.	MULTIPLE	Ty=SNP;Rk=0;UL=1;UR=1;CL=.;CR=.;Genome=C;Sd=-1	GT:DP:PL:AD:HQ	1/1:1355:25928,3486,45:29,1326:69,71
T_lutea_GenomeV2.4_Contig_005	465008	22036	C	T	.	MULTIPLE	Ty=SNP;Rk=0;UL=0;UR=1;CL=.;CR=.;Genome=C;Sd=1;XA=T_259935,T_1447006,T_1379041,T_1446987,T_274013,T_274032,T_1379003,T_1379022,T_1446968,T_1446949,T_491283,T_1378984,T_491264,T_491302,T_491245,T_1446930,T_675296,T_482058,T_3136504,T_1729893,T_1379048,T_202472,T_710564,T_1010146,T_958787	GT:DP:PL:AD:HQ	0/1:590:5234,59,3158:243,347:72,71
T_lutea_GenomeV2.4_Contig_005	466313	78812	T	A	.	MULTIPLE	Ty=SNP;Rk=0;UL=12;UR=8;CL=.;CR=.;Genome=T;Sd=-1;XA=T_466313	GT:DP:PL:AD:HQ	0/1:120:665,23,1064:70,50:72,71
T_lutea_GenomeV2.4_Contig_005	467683	51843	A	G	.	MULTIPLE	Ty=SNP;Rk=0;UL=0;UR=3;CL=.;CR=.;Genome=A;Sd=-1;XA=T_2116383,T_497177,T_68624,T_129612,T_46989,T_136163	GT:DP:PL:AD:HQ	0/1:235:3216,201,482:49,186:71,72
T_lutea_GenomeV2.4_Contig_005	467683	51845	A	G	.	MULTIPLE	Ty=SNP;Rk=0;UL=0;UR=3;CL=.;CR=.;Genome=A;Sd=-1;XA=T_68624	GT:DP:PL:AD:HQ	0/1:249:3640,268,387:43,206:71,71
T_lutea_GenomeV2.4_Contig_005	467990	4215	A	G	.	MULTIPLE	Ty=SNP;Rk=0;UL=2;UR=3;CL=.;CR=.;Genome=A;Sd=1;XA=T_129309,T_2116684,T_1454340,T_497480,T_18592,T_68925,T_398329,T_982110	GT:DP:PL:AD:HQ	1/1:543:9396,1009,236:42,501:71,72
T_lutea_GenomeV2.4_Contig_005	473961	17118	C	T	.	MULTIPLE	Ty=SNP;Rk=0;UL=2;UR=0;CL=.;CR=.;Genome=C;Sd=-1	GT:DP:PL:AD:HQ	0/1:701:9619,583,1377:144,557:71,70
T_lutea_GenomeV2.4_Contig_005	487454	36244	C	T	.	MULTIPLE	Ty=SNP;Rk=0;UL=13;UR=1;CL=.;CR=.;Genome=C;Sd=-1;XA=T_186877,T_415176,T_4250,T_478823,T_37989,T_34001,T_341074,T_385852,T_61093,T_167909,T_962370,T_1562,T_393331,T_7163,T_150138,T_111667,T_126654,T_1360187	GT:DP:PL:AD:HQ	0/1:930:8154,77,5041:387,543:72,72
T_lutea_GenomeV2.4_Contig_005	487505	24000	G	T	.	MULTIPLE	Ty=SNP;Rk=0;UL=1;UR=2;CL=.;CR=.;Genome=G;Sd=-1;XA=T_696008,T_61144,T_216907,T_267227,T_569184,T_2094698,T_559185,T_32359,T_873731,T_794829	GT:DP:PL:AD:HQ	0/1:1577:12389,44,9814:724,853:72,71
T_lutea_GenomeV2.4_Contig_005	488831	12278	A	G	.	MULTIPLE	Ty=SNP;Rk=0;UL=14;UR=5;CL=.;CR=.;Genome=A;Sd=-1;XA=T_335026,T_2092843,T_667314,T_1914297	GT:DP:PL:AD:HQ	1/1:565:9859,1078,221:41,524:71,72
T_lutea_GenomeV2.4_Contig_005	493870	68637	G	A	.	MULTIPLE	Ty=SNP;Rk=0;UL=3;UR=8;CL=.;CR=.;Genome=G;Sd=-1;XA=T_493870	GT:DP:PL:AD:HQ	0/1:128:1295,38,576:46,82:72,71
T_lutea_GenomeV2.4_Contig_005	494667	53024	A	C	.	MULTIPLE	Ty=SNP;Rk=0;UL=2;UR=13;CL=.;CR=.;Genome=A;Sd=-1	GT:DP:PL:AD:HQ	0/1:178:939,31,1618:106,72:69,71
T_lutea_GenomeV2.4_Contig_005	497081	49789	A	T	.	MULTIPLE	Ty=SNP;Rk=0;UL=6;UR=1;CL=.;CR=.;Genome=A;Sd=1;XA=T_53143	GT:DP:PL:AD:HQ	0/1:99:719,15,699:49,50:71,72
T_lutea_GenomeV2.4_Contig_005	497081	49790	A	G	.	MULTIPLE	Ty=SNP;Rk=0;UL=6;UR=1;CL=.;CR=.;Genome=A;Sd=1;XA=T_46634,T_613535	GT:DP:PL:AD:HQ	1/1:832:14870,1712,222:49,783:71,72
T_lutea_GenomeV2.4_Contig_005	505632	40033	C	A	.	MULTIPLE	Ty=SNP;Rk=0;UL=12;UR=5;CL=.;CR=.;Genome=C;Sd=-1;XA=T_84518,T_519731	GT:DP:PL:AD:HQ	0/1:274:408,303,4040:228,46:71,72
T_lutea_GenomeV2.4_Contig_005	505644	29399	C	A	.	MULTIPLE	Ty=SNP;Rk=0;UL=23;UR=1;CL=.;CR=.;Genome=C;Sd=-1;XA=T_84506,T_519719,T_1036337,T_613915,T_323505,T_1055404,T_354937,T_338061,T_352009,T_266350,T_1848779	GT:DP:PL:AD:HQ	0/1:646:7905,342,1838:171,475:72,70
T_lutea_GenomeV2.4_Contig_005	515011	41036	A	G	.	MULTIPLE	Ty=SNP;Rk=0;UL=2;UR=0;CL=.;CR=.;Genome=A;Sd=-1;XA=T_263369	GT:DP:PL:AD:HQ	0/1:181:2684,207,269:30,151:69,72
T_lutea_GenomeV2.4_Contig_005	525721	34767	A	T	.	MULTIPLE	Ty=SNP;Rk=0;UL=3;UR=0;CL=.;CR=.;Genome=A;Sd=1;XA=T_525721	GT:DP:PL:AD:HQ	0/1:80:831,30,352:28,52:68,71
T_lutea_GenomeV2.4_Contig_005	525721	34768	A	G	.	MULTIPLE	Ty=SNP;Rk=0;UL=3;UR=0;CL=.;CR=.;Genome=A;Sd=1;XA=T_228330,T_732090,T_861289,T_681092,T_246558,T_583712,T_1892089,T_438622,T_1144650,T_1146565,T_642541,T_204660,T_352146,T_1212,T_85149,T_2199641,T_544288,T_101222,T_170699,T_127067,T_434418,T_882174,T_204214,T_31285,T_129741,T_1562248,T_222803,T_1264299,T_350150,T_264079,T_1261007,T_939710,T_1701769,T_1799409,T_209012,T_19041,T_39992,T_1307011,T_85…	GT:DP:PL:AD:HQ	1/1:1544:29729,4055,34:28,1516:68,72
T_lutea_GenomeV2.4_Contig_005	526397	75620	A	G	.	MULTIPLE	Ty=SNP;Rk=0;UL=1;UR=19;CL=.;CR=.;Genome=A;Sd=-1;XA=T_770719,T_195989	GT:DP:PL:AD:HQ	0/1:193:2423,122,527:49,144:72,71
T_lutea_GenomeV2.4_Contig_005	526444	10739	G	A	.	MULTIPLE	Ty=SNP;Rk=0;UL=46;UR=1;CL=.;CR=.;Genome=G;Sd=-1;XA=T_997494,T_196036,T_770780	GT:DP:PL:AD:HQ	0/1:171:1872,64,655:55,116:72,72
T_lutea_GenomeV2.4_Contig_005	528646	4366	A	G	.	MULTIPLE	Ty=SNP;Rk=0;UL=0;UR=1;CL=.;CR=.;Genome=A;Sd=-1	GT:DP:PL:AD:HQ	1/1:5846:115058,16554,29:41,5805:71,72
T_lutea_GenomeV2.4_Contig_005	541310	69742	G	A	.	MULTIPLE	Ty=SNP;Rk=0;UL=1;UR=1;CL=.;CR=.;Genome=G;Sd=-1;XA=T_184412,T_433984,T_875465,T_844395,T_258199,T_268556,T_210562,T_34856,T_2275,T_73995,T_506922,T_452336,T_743153,T_36751,T_145710,T_359258,T_232397,T_109300,T_336543,T_307241,T_863720,T_1367590,T_230086,T_1264919,T_61202,T_189203,T_1111498,T_6222,T_5989,T_333685,T_594491,T_178817,T_483268,T_3298,T_6773,T_244116,T_141378,T_29678,T_2735,T_223773,T_3…	GT:DP:PL:AD:HQ	1/1:1967:32238,3030,1405:211,1756:71,72
T_lutea_GenomeV2.4_Contig_005	547865	40057	G	A	.	MULTIPLE	Ty=SNP;Rk=0;UL=2;UR=2;CL=.;CR=.;Genome=G;Sd=-1;XA=T_594557,T_294682,T_11220	GT:DP:PL:AD:HQ	0/1:704:1812,428,8917:530,174:72,71
T_lutea_GenomeV2.4_Contig_005	554496	43618	A	G	.	MULTIPLE	Ty=SNP;Rk=0;UL=1;UR=1;CL=.;CR=.;Genome=A;Sd=1;XA=T_386824	GT:DP:PL:AD:HQ	0/1:249:628,169,3202:189,60:71,70
T_lutea_GenomeV2.4_Contig_005	554509	61678	G	A	.	MULTIPLE	Ty=SNP;Rk=0;UL=2;UR=1;CL=.;CR=.;Genome=G;Sd=1;XA=T_193627,T_2940805,T_19466,T_33712,T_132361,T_121960	GT:DP:PL:AD:HQ	0/1:501:879,469,7085:406,95:72,70
T_lutea_GenomeV2.4_Contig_005	561934	8951	A	G	.	MULTIPLE	Ty=SNP;Rk=0;UL=0;UR=1;CL=.;CR=.;Genome=A;Sd=-1;XA=T_1250,T_529392,T_2737,T_51020,T_429248,T_731724,T_428860,T_110934	GT:DP:PL:AD:HQ	1/1:589:9354,823,553:74,515:72,72
T_lutea_GenomeV2.4_Contig_005	577054	48585	A	T	.	MULTIPLE	Ty=SNP;Rk=0;UL=11;UR=1;CL=.;CR=.;Genome=A;Sd=-1;XA=T_2239071	GT:DP:PL:AD:HQ	0/1:211:2687,140,551:52,159:70,72
T_lutea_GenomeV2.4_Contig_005	580468	42815	A	C	.	MULTIPLE	Ty=SNP;Rk=0;UL=0;UR=1;CL=.;CR=.;Genome=A;Sd=-1;XA=T_319867,T_1423940,T_1684068,T_456431,T_153021,T_718379,T_330545,T_1220669,T_1040208,T_115066,T_789947,T_588738,T_1065771,T_67017,T_780177,T_1763992,T_20059	GT:DP:PL:AD:HQ	1/1:842:15458,1891,132:37,805:71,72
T_lutea_GenomeV2.4_Contig_005	580510	58522	A	C	.	MULTIPLE	Ty=SNP;Rk=0;UL=1;UR=0;CL=.;CR=.;Genome=A;Sd=-1;XA=T_1684110,T_1763952,T_2030795,T_588780,T_789905,T_153063,T_85145,T_780219,T_1220627,T_147811,T_1065813,T_964271,T_319909,T_104319,T_357470,T_19910,T_67063	GT:DP:PL:AD:HQ	1/1:1064:19556,2397,158:46,1018:71,72
T_lutea_GenomeV2.4_Contig_005	580577	19036	A	G	.	MULTIPLE	Ty=SNP;Rk=0;UL=0;UR=1;CL=.;CR=.;Genome=A;Sd=1;XA=T_456547,T_248671,T_85078,T_1220560,T_357403,T_1423828,T_964338,T_1684177,T_1065880,T_319971,T_1763885,T_106181	GT:DP:PL:AD:HQ	1/1:749:12892,1364,339:60,689:71,72
T_lutea_GenomeV2.4_Contig_005	580610	75634	A	G	.	MULTIPLE	Ty=SNP;Rk=0;UL=1;UR=2;CL=.;CR=.;Genome=A;Sd=1;XA=T_357370,T_780323,T_456580,T_964371,T_789805,T_248638,T_1423795,T_718546,T_588880,T_1065913,T_1220527,T_580610,T_147911,T_104419	GT:DP:PL:AD:HQ	1/1:676:11581,1213,325:56,620:71,72
T_lutea_GenomeV2.4_Contig_005	582182	22313	C	T	.	MULTIPLE	Ty=SNP;Rk=0;UL=1;UR=1;CL=.;CR=.;Genome=C;Sd=1;XA=T_18500,T_569206,T_170619,T_316231,T_299927,T_18403,T_229043,T_884513,T_280675,T_229760,T_236730,T_185672,T_36174,T_1215861,T_194059,T_735686,T_582043,T_2603178,T_13021,T_1165189,T_2526671,T_1350032,T_488514,T_1087,T_399513,T_135933,T_1067344,T_1886260,T_1232052,T_1276695,T_21082,T_126099,T_707035,T_332948,T_618987	GT:DP:PL:AD:HQ	0/1:3030:22862,41,19709:1436,1594:71,71
T_lutea_GenomeV2.4_Contig_005	582493	49235	A	G	.	MULTIPLE	Ty=SNP;Rk=0;UL=0;UR=2;CL=.;CR=.;Genome=A;Sd=1;XA=T_315990,T_29045,T_236665,T_192985,T_776629,T_113312,T_252327,T_265952,T_257569,T_280942,T_201595,T_456078,T_730437,T_1417443,T_3061120,T_492050,T_799053,T_613215,T_40047,T_125659,T_568636,T_490901,T_136576,T_312198,T_339368,T_536265,T_807946,T_491397,T_229717	GT:DP:PL:AD:HQ	1/1:1493:26133,2862,529:105,1388:72,72
T_lutea_GenomeV2.4_Contig_005	593925	29767	A	G	.	MULTIPLE	Ty=SNP;Rk=0;UL=1;UR=10;CL=.;CR=.;Genome=A;Sd=1;XA=T_242556,T_11387,T_795883,T_77425,T_487713,T_1166019,T_121760,T_28501,T_102351,T_2087396,T_293758,T_1110503,T_91628,T_1321709,T_29886,T_1231917,T_308153,T_243174,T_205269,T_197749,T_39897,T_294965,T_634097,T_155742,T_169027,T_46019,T_174189,T_3183499,T_952598,T_1165548,T_288382,T_882245,T_369395,T_268280,T_1990653,T_240547,T_139039,T_1788426,T_117…	GT:DP:PL:AD:HQ	1/1:3246:59739,7325,429:137,3109:72,71
T_lutea_GenomeV2.4_Contig_005	593943	57280	A	G	.	MULTIPLE	Ty=SNP;Rk=0;UL=5;UR=0;CL=.;CR=.;Genome=A;Sd=1;XA=T_455353,T_1110485,T_29868,T_1788408,T_39879,T_3183481,T_316388,T_149961,T_117938,T_388932,T_601584,T_220273,T_84594,T_155454	GT:DP:PL:AD:HQ	1/1:1088:20336,2590,101:37,1051:73,72
T_lutea_GenomeV2.4_Contig_005	596279	67207	C	T	.	MULTIPLE	Ty=SNP;Rk=0;UL=10;UR=13;CL=.;CR=.;Genome=C;Sd=-1;XA=T_1102422,T_350128	GT:DP:PL:AD:HQ	0/1:107:716,16,816:56,51:72,70
T_lutea_GenomeV2.4_Contig_005	596971	76625	A	G	.	MULTIPLE	Ty=SNP;Rk=0;UL=1;UR=1;CL=.;CR=.;Genome=A;Sd=-1;XA=T_15441,T_284498,T_2782330	GT:DP:PL:AD:HQ	0/1:190:1060,27,1658:110,80:70,72
T_lutea_GenomeV2.4_Contig_005	601340	69746	A	C	.	MULTIPLE	Ty=SNP;Rk=0;UL=2;UR=9;CL=.;CR=.;Genome=A;Sd=1;XA=T_203361,T_601340,T_441322,T_441652	GT:DP:PL:AD:HQ	0/1:123:1555,84,338:31,92:70,69
T_lutea_GenomeV2.4_Contig_005	607218	37430	A	C	.	MULTIPLE	Ty=SNP;Rk=0;UL=7;UR=2;CL=.;CR=.;Genome=A;Sd=-1	GT:DP:PL:AD:HQ	1/1:1176:21052,2429,297:68,1108:72,72
T_lutea_GenomeV2.4_Contig_005	607379	35499	A	G	.	MULTIPLE	Ty=SNP;Rk=0;UL=0;UR=0;CL=.;CR=.;Genome=A;Sd=-1	GT:DP:PL:AD:HQ	1/1:1743:33360,4485,53:37,1706:69,72
T_lutea_GenomeV2.4_Contig_005	631750	37268	A	G	.	MULTIPLE	Ty=SNP;Rk=0;UL=23;UR=26;CL=.;CR=.;Genome=A;Sd=-1;XA=T_415859	GT:DP:PL:AD:HQ	0/1:135:1354,38,615:49,86:72,72
T_lutea_GenomeV2.4_Contig_005	633121	19987	C	G	.	MULTIPLE	Ty=SNP;Rk=0;UL=0;UR=1;CL=.;CR=.;Genome=C;Sd=1;XA=T_215544,T_676826,T_863859,T_64296,T_484093,T_473885,T_1013048,T_1936865,T_8729	GT:DP:PL:AD:HQ	1/1:720:12599,1384,266:51,669:72,72
T_lutea_GenomeV2.4_Contig_005	633963	33980	G	C	.	MULTIPLE	Ty=SNP;Rk=0;UL=6;UR=6;CL=.;CR=.;Genome=G;Sd=1;XA=T_1497741,T_1438950,T_82141,T_218195,T_752672,T_114743,T_563867,T_950143,T_179546	GT:DP:PL:AD:HQ	1/1:764:13156,1393,344:61,703:72,72
T_lutea_GenomeV2.4_Contig_005	634213	39896	C	G	.	MULTIPLE	Ty=SNP;Rk=0;UL=0;UR=0;CL=.;CR=.;Genome=C;Sd=1;XA=T_217945,T_1497991,T_306723,T_179296,T_335118,T_81891,T_727963,T_752422,T_1438700,T_2272059,T_292740	GT:DP:PL:AD:HQ	1/1:1283:23230,2750,261:66,1217:72,72
T_lutea_GenomeV2.4_Contig_005	634588	72675	A	G	.	MULTIPLE	Ty=SNP;Rk=0;UL=4;UR=0;CL=.;CR=.;Genome=A;Sd=-1	GT:DP:PL:AD:HQ	1/1:1928:36289,4690,128:58,1870:71,72
T_lutea_GenomeV2.4_Contig_005	638372	47388	A	G	.	MULTIPLE	Ty=SNP;Rk=0;UL=1;UR=0;CL=.;CR=.;Genome=A;Sd=-1	GT:DP:PL:AD:HQ	0/1:304:4322,295,530:57,247:70,70
T_lutea_GenomeV2.4_Contig_005	641494	41400	A	G	.	MULTIPLE	Ty=SNP;Rk=0;UL=1;UR=0;CL=.;CR=.;Genome=A;Sd=-1;XA=T_709308,T_1128014	GT:DP:PL:AD:HQ	1/1:871:15322,1702,295:59,812:71,71
T_lutea_GenomeV2.4_Contig_005	642663	45626	G	C	.	MULTIPLE	Ty=SNP;Rk=0;UL=0;UR=0;CL=.;CR=.;Genome=G;Sd=-1	GT:DP:PL:AD:HQ	0/1:210:599,124,2594:155,55:71,70
T_lutea_GenomeV2.4_Contig_005	651606	43474	G	A	.	MULTIPLE	Ty=SNP;Rk=0;UL=1;UR=0;CL=.;CR=.;Genome=G;Sd=1;XA=T_1826466,T_572692	GT:DP:PL:AD:HQ	0/1:225:1645,17,1545:110,115:72,72
T_lutea_GenomeV2.4_Contig_005	666772	70735	C	A	.	MULTIPLE	Ty=SNP;Rk=0;UL=13;UR=1;CL=.;CR=.;Genome=C;Sd=-1;XA=T_7706,T_646096,T_671713,T_640502,T_627799,T_622868,T_643005,T_202439,T_674600,T_205778,T_516804,T_1020977,T_1624634,T_148873,T_1480603	GT:DP:PL:AD:HQ	0/1:2357:17892,38,15237:1112,1245:72,72
T_lutea_GenomeV2.4_Contig_005	667807	42435	A	C	.	MULTIPLE	Ty=SNP;Rk=0;UL=5;UR=1;CL=.;CR=.;Genome=A;Sd=1;XA=T_207192,T_1479569,T_763343,T_249651,T_647815,T_1620320,T_29542,T_628834,T_1082222,T_421148,T_638586,T_768701,T_764608,T_1014491,T_1017787,T_1319882,T_772635,T_769445,T_753915,T_55190,T_216837,T_211859,T_673565,T_637498,T_6672,T_524974,T_764216,T_1040003,T_431137,T_1022012,T_1116455,T_197291	GT:DP:PL:AD:HQ	1/1:1922:35721,4484,199:71,1851:71,72
T_lutea_GenomeV2.4_Contig_005	674841	478	G	A	.	MULTIPLE	Ty=SNP;Rk=0;UL=8;UR=0;CL=.;CR=.;Genome=G;Sd=-1;XA=T_674841	GT:DP:PL:AD:HQ	0/1:322:412,389,4882:273,49:72,71
T_lutea_GenomeV2.4_Contig_005	674858	68884	A	G	.	MULTIPLE	Ty=SNP;Rk=0;UL=6;UR=17;CL=.;CR=.;Genome=A;Sd=-1;XA=T_1476014,T_1802623	GT:DP:PL:AD:HQ	0/1:512:6627,343,1239:121,391:70,72
T_lutea_GenomeV2.4_Contig_005	675360	44803	G	A	.	MULTIPLE	Ty=SNP;Rk=0;UL=10;UR=38;CL=.;CR=.;Genome=G;Sd=-1;XA=T_675360,T_471574,T_761625	GT:DP:PL:AD:HQ	0/1:140:659,36,1377:88,52:71,67
T_lutea_GenomeV2.4_Contig_005	675583	42552	G	A	.	MULTIPLE	Ty=SNP;Rk=0;UL=4;UR=16;CL=.;CR=.;Genome=G;Sd=-1;XA=T_471797,T_675583,T_1840391,T_14904	GT:DP:PL:AD:HQ	0/1:214:2620,122,625:57,157:71,71
T_lutea_GenomeV2.4_Contig_005	675766	3443	G	A	.	MULTIPLE	Ty=SNP;Rk=0;UL=1;UR=1;CL=.;CR=.;Genome=G;Sd=-1;XA=T_471980,T_14721,T_675766,T_600094,T_1840574	GT:DP:PL:AD:HQ	0/1:296:3446,134,972:86,210:71,71
T_lutea_GenomeV2.4_Contig_005	676186	59732	A	G	.	MULTIPLE	Ty=SNP;Rk=0;UL=1;UR=0;CL=.;CR=.;Genome=A;Sd=-1;XA=T_847680	GT:DP:PL:AD:HQ	1/1:527:9174,999,213:39,488:73,72
T_lutea_GenomeV2.4_Contig_006	2503	9872	G	T	.	MULTIPLE	Ty=SNP;Rk=0;UL=1;UR=1;CL=.;CR=.;Genome=G;Sd=-1;XA=T_186545,T_328577,T_138028,T_167352,T_224895,T_532847,T_248908,T_1168087,T_1248359,T_404784,T_505963	GT:DP:PL:AD:HQ	0/1:1116:14320,708,2745:268,848:72,69
T_lutea_GenomeV2.4_Contig_006	2668	26700	C	G	.	MULTIPLE	Ty=SNP;Rk=0;UL=0;UR=0;CL=.;CR=.;Genome=C;Sd=-1	GT:DP:PL:AD:HQ	0/1:116:770,16,889:61,55:71,71
T_lutea_GenomeV2.4_Contig_006	9796	32667	T	C	.	MULTIPLE	Ty=SNP;Rk=0;UL=1;UR=0;CL=.;CR=.;Genome=T;Sd=1;XA=T_134105,T_95512,T_919037,T_735855,T_537695	GT:DP:PL:AD:HQ	1/1:1548:29055,3732,118:49,1499:72,71
T_lutea_GenomeV2.4_Contig_006	20002	35787	G	A	.	MULTIPLE	Ty=SNP;Rk=0;UL=21;UR=8;CL=.;CR=.;Genome=G;Sd=1;XA=T_792840,T_196495,T_6844	GT:DP:PL:AD:HQ	0/1:162:257,179,2372:134,28:71,71
T_lutea_GenomeV2.4_Contig_006	20431	5011	C	G	.	MULTIPLE	Ty=SNP;Rk=0;UL=0;UR=1;CL=.;CR=.;Genome=C;Sd=-1;XA=T_103275	GT:DP:PL:AD:HQ	1/1:4560:89585,12830,21:36,4524:72,71
T_lutea_GenomeV2.4_Contig_006	25510	56560	A	T	.	MULTIPLE	Ty=SNP;Rk=0;UL=5;UR=1;CL=.;CR=.;Genome=A;Sd=-1;XA=T_1302,T_527957	GT:DP:PL:AD:HQ	0/1:230:2606,95,810:70,160:69,70
T_lutea_GenomeV2.4_Contig_006	25959	62398	C	T	.	MULTIPLE	Ty=SNP;Rk=0;UL=0;UR=1;CL=.;CR=.;Genome=C;Sd=1;XA=T_334221,T_435506,T_381560,T_863851,T_35475,T_210188,T_843148,T_891426,T_106793,T_482706,T_558550,T_1183715,T_147453,T_337223,T_680984,T_828540	GT:DP:PL:AD:HQ	1/1:707:13256,1703,64:23,684:71,71
T_lutea_GenomeV2.4_Contig_006	31455	44901	C	G	.	MULTIPLE	Ty=SNP;Rk=0;UL=5;UR=1;CL=.;CR=.;Genome=C;Sd=1;XA=T_768039,T_617228,T_74321,T_1147372,T_135954,T_470169,T_1151001,T_108196,T_158006,T_31455	GT:DP:PL:AD:HQ	1/1:1488:27760,3517,140:52,1436:72,72
T_lutea_GenomeV2.4_Contig_006	31637	73799	A	G	.	MULTIPLE	Ty=SNP;Rk=0;UL=1;UR=0;CL=.;CR=.;Genome=A;Sd=-1	GT:DP:PL:AD:HQ	1/1:5415:105766,14925,18:58,5357:71,72
T_lutea_GenomeV2.4_Contig_006	51652	68961	G	A	.	MULTIPLE	Ty=SNP;Rk=0;UL=10;UR=9;CL=.;CR=.;Genome=G;Sd=1;XA=T_1215335,T_181689,T_392389,T_1470840	GT:DP:PL:AD:HQ	0/1:280:3865,245,552:57,223:71,73
T_lutea_GenomeV2.4_Contig_006	52035	27890	A	T	.	MULTIPLE	Ty=SNP;Rk=0;UL=2;UR=6;CL=.;CR=.;Genome=A;Sd=1;XA=T_1215718,T_181306,T_52035,T_1648196	GT:DP:PL:AD:HQ	0/1:353:454,423,5343:299,54:72,72
T_lutea_GenomeV2.4_Contig_006	52425	14740	A	G	.	MULTIPLE	Ty=SNP;Rk=0;UL=20;UR=13;CL=.;CR=.;Genome=A;Sd=-1;XA=T_846452,T_312928,T_393381	GT:DP:PL:AD:HQ	0/1:193:736,71,2113:131,62:72,72
T_lutea_GenomeV2.4_Contig_006	52445	61489	A	G	.	MULTIPLE	Ty=SNP;Rk=0;UL=11;UR=20;CL=.;CR=.;Genome=A;Sd=-1;XA=T_846472,T_393401,T_312908	GT:DP:PL:AD:HQ	0/1:200:1520,18,1320:95,105:72,71
T_lutea_GenomeV2.4_Contig_006	54170	37420	T	C	.	MULTIPLE	Ty=SNP;Rk=0;UL=2;UR=1;CL=.;CR=.;Genome=T;Sd=1;XA=T_679722,T_28286,T_185434,T_53965	GT:DP:PL:AD:HQ	1/1:3752:65800,7223,1261:259,3493:66,72
T_lutea_GenomeV2.4_Contig_006	54755	9543	A	G	.	MULTIPLE	Ty=SNP;Rk=0;UL=9;UR=1;CL=.;CR=.;Genome=A;Sd=-1;XA=T_181309,T_54140,T_679752,T_54550,T_28666,T_185404,T_28256,T_865093,T_540393,T_185609,T_245123,T_54342,T_540188,T_53935	GT:DP:PL:AD:HQ	1/1:7134:140740,20373,47:42,7092:66,72
T_lutea_GenomeV2.4_Contig_006	56086	52634	A	C	.	MULTIPLE	Ty=SNP;Rk=0;UL=10;UR=6;CL=.;CR=.;Genome=A;Sd=1;XA=T_393939,T_312370,T_56086,T_82105	GT:DP:PL:AD:HQ	0/1:229:2975,162,561:54,175:73,71
T_lutea_GenomeV2.4_Contig_006	57007	8803	C	T	.	MULTIPLE	Ty=SNP;Rk=0;UL=3;UR=30;CL=.;CR=.;Genome=C;Sd=-1;XA=T_144308,T_164094,T_184850,T_163514,T_81184,T_394860,T_847931,T_24543	GT:DP:PL:AD:HQ	0/1:184:2479,151,404:40,144:71,71
T_lutea_GenomeV2.4_Contig_006	61746	65185	A	G	.	MULTIPLE	Ty=SNP;Rk=0;UL=1;UR=6;CL=.;CR=.;Genome=A;Sd=1;XA=T_717760,T_894461,T_247163,T_61746,T_24452	GT:DP:PL:AD:HQ	0/1:284:3889,241,576:59,225:71,71
T_lutea_GenomeV2.4_Contig_006	61817	30578	C	T	.	MULTIPLE	Ty=SNP;Rk=0;UL=1;UR=1;CL=.;CR=.;Genome=C;Sd=1;XA=T_24523,T_61817,T_825188,T_717682,T_894390	GT:DP:PL:AD:HQ	0/1:315:1662,42,2839:187,128:72,72
T_lutea_GenomeV2.4_Contig_006	61879	20552	G	A	.	MULTIPLE	Ty=SNP;Rk=0;UL=1;UR=2;CL=.;CR=.;Genome=G;Sd=-1;XA=T_337075,T_715358,T_32427,T_73108,T_343807,T_246286,T_247026,T_465504,T_717620,T_2149545,T_60165,T_388846,T_477208,T_992463,T_61879,T_40954,T_336907,T_50661,T_256183,T_285936,T_825126,T_204643,T_199206,T_24585,T_72045,T_894328,T_1532745,T_2571697	GT:DP:PL:AD:HQ	0/1:1193:11667,199,5460:441,752:70,70
T_lutea_GenomeV2.4_Contig_006	63409	65303	G	A	.	MULTIPLE	Ty=SNP;Rk=0;UL=4;UR=13;CL=.;CR=.;Genome=G;Sd=-1;XA=T_39655,T_741776,T_862926,T_63409,T_439570	GT:DP:PL:AD:HQ	0/1:283:4294,344,363:43,240:73,72
T_lutea_GenomeV2.4_Contig_006	110234	46488	C	A	.	MULTIPLE	Ty=SNP;Rk=0;UL=5;UR=5;CL=.;CR=.;Genome=C;Sd=1;XA=T_248832,T_63619	GT:DP:PL:AD:HQ	0/1:203:2022,49,924:74,129:70,73
T_lutea_GenomeV2.4_Contig_006	116718	37483	A	G	.	MULTIPLE	Ty=SNP;Rk=0;UL=2;UR=3;CL=.;CR=.;Genome=A;Sd=1;XA=T_536971,T_287903,T_2727891,T_1382841,T_841218,T_1013990,T_1033222,T_758800,T_127451,T_360594,T_1261744,T_510157,T_829321,T_297782,T_144267,T_861995,T_868959,T_630876	GT:DP:PL:AD:HQ	1/1:1885:36040,4833,59:41,1844:72,72
T_lutea_GenomeV2.4_Contig_006	116848	74317	A	G	.	MULTIPLE	Ty=SNP;Rk=0;UL=2;UR=2;CL=.;CR=.;Genome=A;Sd=1;XA=T_419846,T_861867,T_92044,T_16604,T_868829,T_190597,T_2015956,T_1445570,T_110248,T_978000	GT:DP:PL:AD:HQ	1/1:463:7767,779,283:44,419:73,71
T_lutea_GenomeV2.4_Contig_006	116939	25151	C	A	.	MULTIPLE	Ty=SNP;Rk=0;UL=1;UR=0;CL=.;CR=.;Genome=C;Sd=-1	GT:DP:PL:AD:HQ	1/1:2686:50967,6710,119:69,2617:67,70
T_lutea_GenomeV2.4_Contig_006	117428	58026	C	T	.	MULTIPLE	Ty=SNP;Rk=0;UL=7;UR=0;CL=.;CR=.;Genome=C;Sd=-1;XA=T_489697,T_180612,T_189068	GT:DP:PL:AD:HQ	1/1:2282:43077,5604,131:65,2217:71,71
T_lutea_GenomeV2.4_Contig_006	117546	15055	G	A	.	MULTIPLE	Ty=SNP;Rk=0;UL=8;UR=0;CL=.;CR=.;Genome=G;Sd=-1;XA=T_164173,T_166878,T_232297,T_221251,T_117546,T_317478,T_1236446,T_241268,T_295211,T_1999075,T_56213,T_39829,T_1504394,T_383671,T_487246,T_525327,T_2595496,T_291066,T_1086119,T_69030,T_32020,T_294093,T_1488189,T_5619,T_175496,T_688417,T_294506,T_109200,T_602714,T_178179,T_1841928,T_1563293,T_24144,T_1210623,T_213891,T_645716,T_92095,T_2735844,T_580…	GT:DP:PL:AD:HQ	1/1:3970:76793,10581,41:62,3908:70,70
T_lutea_GenomeV2.4_Contig_006	117587	51186	A	T	.	MULTIPLE	Ty=SNP;Rk=0;UL=2;UR=0;CL=.;CR=.;Genome=A;Sd=1	GT:DP:PL:AD:HQ	1/1:1582:29905,3906,91:44,1538:70,71
T_lutea_GenomeV2.4_Contig_006	117639	20777	A	G	.	MULTIPLE	Ty=SNP;Rk=0;UL=2;UR=0;CL=.;CR=.;Genome=A;Sd=1;XA=T_29637,T_106456,T_555605,T_72920,T_194190,T_293762,T_616154,T_81576,T_382505,T_1134952	GT:DP:PL:AD:HQ	1/1:2983:57995,8093,22:39,2944:70,70
T_lutea_GenomeV2.4_Contig_006	125398	8939	A	G	.	MULTIPLE	Ty=SNP;Rk=0;UL=2;UR=1;CL=.;CR=.;Genome=A;Sd=1;XA=T_682296,T_52947,T_31999,T_623971,T_295108,T_346202,T_308718,T_682709,T_521973,T_468709,T_54978,T_267934,T_1780255,T_24586,T_206913,T_433517,T_1921459,T_1209986,T_153210,T_297076,T_606857,T_708074,T_366090,T_2636241,T_61274,T_2163652,T_4822,T_47712,T_9315,T_163374,T_271139,T_113732,T_1174972,T_1321086,T_1338309,T_372375	GT:DP:PL:AD:HQ	1/1:1226:23077,2986,87:37,1189:72,70
T_lutea_GenomeV2.4_Contig_006	133627	44012	A	G	.	MULTIPLE	Ty=SNP;Rk=0;UL=1;UR=1;CL=.;CR=.;Genome=A;Sd=-1	GT:DP:PL:AD:HQ	0/1:167:2310,152,335:34,133:72,72
T_lutea_GenomeV2.4_Contig_006	134034	68089	A	G	.	MULTIPLE	Ty=SNP;Rk=0;UL=0;UR=2;CL=.;CR=.;Genome=A;Sd=1;XA=T_58592,T_170642,T_307762,T_134034,T_696802,T_497146,T_26181,T_37133,T_1467464	GT:DP:PL:AD:HQ	1/1:292:4664,421,273:36,256:72,71
T_lutea_GenomeV2.4_Contig_006	134250	18474	G	T	.	MULTIPLE	Ty=SNP;Rk=0;UL=0;UR=0;CL=.;CR=.;Genome=G;Sd=1;XA=T_91468,T_278579,T_58501,T_2047125,T_260299,T_262221,T_48694,T_1149796,T_99424,T_21290,T_46855,T_319618,T_56597,T_533332,T_266983,T_203968	GT:DP:PL:AD:HQ	0/1:1251:11932,177,5965:476,775:43,43
T_lutea_GenomeV2.4_Contig_006	140464	22760	C	T	.	MULTIPLE	Ty=SNP;Rk=0;UL=7;UR=0;CL=.;CR=.;Genome=C;Sd=1;XA=T_140464,T_377713	GT:DP:PL:AD:HQ	1/1:2387:41119,4336,1026:189,2198:70,70
T_lutea_GenomeV2.4_Contig_006	149895	74604	C	G	.	MULTIPLE	Ty=SNP;Rk=0;UL=19;UR=2;CL=.;CR=.;Genome=C;Sd=-1	GT:DP:PL:AD:HQ	1/1:1799:33147,4079,239:75,1724:72,72
T_lutea_GenomeV2.4_Contig_006	154078	28424	A	T	.	MULTIPLE	Ty=SNP;Rk=0;UL=0;UR=2;CL=.;CR=.;Genome=A;Sd=-1	GT:DP:PL:AD:HQ	1/1:1455:27993,3812,34:27,1428:70,71
T_lutea_GenomeV2.4_Contig_006	154858	53804	C	T	.	MULTIPLE	Ty=SNP;Rk=0;UL=62;UR=2;CL=.;CR=.;Genome=C;Sd=1;XA=T_986530,T_154858,T_138822,T_342576,T_142442,T_9080	GT:DP:PL:AD:HQ	0/1:239:1374,27,2032:136,103:72,72
T_lutea_GenomeV2.4_Contig_006	154863	11143	G	A	.	MULTIPLE	Ty=SNP;Rk=0;UL=19;UR=5;CL=.;CR=.;Genome=G;Sd=-1;XA=T_342571,T_9075,T_154863,T_764868,T_986535	GT:DP:PL:AD:HQ	0/1:220:1364,21,1763:120,100:72,72
T_lutea_GenomeV2.4_Contig_006	160202	27329	A	G	.	MULTIPLE	Ty=SNP;Rk=0;UL=2;UR=1;CL=.;CR=.;Genome=A;Sd=-1;XA=T_51205,T_226382,T_1809090,T_421826	GT:DP:PL:AD:HQ	1/1:1220:23098,3030,69:33,1187:73,72
T_lutea_GenomeV2.4_Contig_006	161934	15502	G	C	.	MULTIPLE	Ty=SNP;Rk=0;UL=1;UR=32;CL=.;CR=.;Genome=G;Sd=1;XA=T_979168,T_384535,T_291609,T_67450,T_601307,T_64271,T_936469,T_629836	GT:DP:PL:AD:HQ	1/1:300:5203,566,135:23,277:73,72
T_lutea_GenomeV2.4_Contig_006	161997	67366	A	G	.	MULTIPLE	Ty=SNP;Rk=0;UL=6;UR=32;CL=.;CR=.;Genome=A;Sd=-1	GT:DP:PL:AD:HQ	1/1:574:10651,1338,74:22,552:72,70
T_lutea_GenomeV2.4_Contig_006	162794	7276	C	T	.	MULTIPLE	Ty=SNP;Rk=0;UL=0;UR=0;CL=.;CR=.;Genome=C;Sd=-1	GT:DP:PL:AD:HQ	1/1:792:14176,1638,207:46,746:71,70
T_lutea_GenomeV2.4_Contig_006	178918	12691	C	T	.	MULTIPLE	Ty=SNP;Rk=0;UL=0;UR=6;CL=.;CR=.;Genome=C;Sd=-1;XA=T_902850	GT:DP:PL:AD:HQ	0/1:128:893,16,933:65,63:72,72
T_lutea_GenomeV2.4_Contig_006	180103	61780	A	C	.	MULTIPLE	Ty=SNP;Rk=0;UL=2;UR=2;CL=.;CR=.;Genome=A;Sd=-1;XA=T_180103	GT:DP:PL:AD:HQ	0/1:675:1651,440,8695:514,161:70,69
T_lutea_GenomeV2.4_Contig_006	181493	33660	A	G	.	MULTIPLE	Ty=SNP;Rk=0;UL=8;UR=33;CL=.;CR=.;Genome=A;Sd=-1;XA=T_1119813	GT:DP:PL:AD:HQ	0/1:131:1194,26,695:53,78:70,72
T_lutea_GenomeV2.4_Contig_006	181549	54752	G	C	.	MULTIPLE	Ty=SNP;Rk=0;UL=2;UR=8;CL=.;CR=.;Genome=G;Sd=-1;XA=T_181549,T_773567	GT:DP:PL:AD:HQ	0/1:132:1390,45,552:45,87:72,72
T_lutea_GenomeV2.4_Contig_006	181895	62338	A	C	.	MULTIPLE	Ty=SNP;Rk=0;UL=1;UR=1;CL=.;CR=.;Genome=A;Sd=-1;XA=T_181895,T_42240,T_221185,T_133019,T_83389	GT:DP:PL:AD:HQ	0/1:225:2975,171,521:51,174:70,71
T_lutea_GenomeV2.4_Contig_006	189210	39557	G	A	.	MULTIPLE	Ty=SNP;Rk=0;UL=1;UR=0;CL=.;CR=.;Genome=G;Sd=-1;XA=T_1268865,T_476102,T_929266,T_1403597,T_175360,T_848713,T_405454,T_1172624,T_19336,T_78375,T_83602,T_294805,T_1138452,T_253900,T_490792,T_1116886,T_1875831,T_474087,T_391970,T_129789,T_461018,T_1553533,T_227943,T_1018947,T_30801,T_177926,T_980500,T_2878,T_98548,T_164468,T_285197,T_1387318,T_1317051,T_1514579,T_108100,T_763377,T_142998,T_2032835,T_…	GT:DP:PL:AD:HQ	1/1:4915:96347,13721,18:44,4871:71,71
T_lutea_GenomeV2.4_Contig_006	196846	20787	T	A	.	MULTIPLE	Ty=SNP;Rk=0;UL=0;UR=0;CL=.;CR=.;Genome=T;Sd=1;XA=T_371719,T_1565110,T_369106,T_1603550,T_880652,T_1235609,T_620332,T_1850947,T_582697,T_468164,T_38049,T_35500,T_26488,T_225822,T_394286,T_712954,T_533791,T_576043,T_196041	GT:DP:PL:AD:HQ	0/1:1012:7928,34,6331:466,546:68,68
T_lutea_GenomeV2.4_Contig_006	196846	21440	T	A	.	MULTIPLE	Ty=SNP;Rk=0;UL=0;UR=0;CL=.;CR=.;Genome=T;Sd=1;XA=T_468164,T_582697,T_26488,T_1565110,T_1850947,T_35500,T_369106,T_620332,T_225822,T_38049,T_880652,T_1235609,T_1603550,T_726625,T_75403,T_878179,T_999093,T_88304,T_375606,T_199514,T_712954,T_315695,T_2714263	GT:DP:PL:AD:HQ	0/1:831:4363,83,7456:493,338:67,68
T_lutea_GenomeV2.4_Contig_006	196846	68818	T	A	.	MULTIPLE	Ty=SNP;Rk=0;UL=1;UR=0;CL=.;CR=.;Genome=T;Sd=1;XA=T_38049,T_1603550,T_369106,T_1235609,T_620332,T_1565110,T_26488,T_1850947,T_880652,T_35500,T_225822,T_582697,T_468164,T_712954,T_533791,T_188557,T_196041	GT:DP:PL:AD:HQ	0/1:1089:3719,404,12361:761,328:69,68
T_lutea_GenomeV2.4_Contig_006	197155	9075	A	G	.	MULTIPLE	Ty=SNP;Rk=0;UL=3;UR=15;CL=.;CR=.;Genome=A;Sd=-1;XA=T_39778,T_176495,T_57996,T_1348726,T_117406,T_431382,T_1544415,T_34940,T_261197,T_353245,T_979969,T_270335	GT:DP:PL:AD:HQ	0/1:881:6856,30,5559:408,473:72,72
T_lutea_GenomeV2.4_Contig_006	197639	48394	A	T	.	MULTIPLE	Ty=SNP;Rk=0;UL=1;UR=0;CL=.;CR=.;Genome=A;Sd=1;XA=T_197639,T_959230,T_2466741,T_1184263,T_919391,T_12272,T_52494,T_946405,T_253943	GT:DP:PL:AD:HQ	1/1:1066:18945,2151,306:66,1000:72,70
T_lutea_GenomeV2.4_Contig_006	197845	75001	A	G	.	MULTIPLE	Ty=SNP;Rk=0;UL=6;UR=2;CL=.;CR=.;Genome=A;Sd=-1	GT:DP:PL:AD:HQ	1/1:3271:63202,8686,40:53,3218:71,72
T_lutea_GenomeV2.4_Contig_006	206348	68983	T	C	.	MULTIPLE	Ty=SNP;Rk=0;UL=16;UR=2;CL=.;CR=.;Genome=T;Sd=1	GT:DP:PL:AD:HQ	1/1:1408:25506,3022,281:72,1336:71,72
T_lutea_GenomeV2.4_Contig_006	214138	167	A	G	.	MULTIPLE	Ty=SNP;Rk=0;UL=0;UR=6;CL=.;CR=.;Genome=A;Sd=1;XA=T_802534,T_175063,T_428399,T_542234,T_816823,T_723659,T_791523,T_197720,T_59865,T_1691485,T_281284,T_448170,T_472194,T_1850827,T_759533,T_1326840	GT:DP:PL:AD:HQ	1/1:644:10423,958,525:74,570:71,70
T_lutea_GenomeV2.4_Contig_006	234464	4074	G	A	.	MULTIPLE	Ty=SNP;Rk=0;UL=2;UR=0;CL=.;CR=.;Genome=G;Sd=-1;XA=T_234464,T_229852	GT:DP:PL:AD:HQ	0/1:396:710,368,5580:320,76:72,71
T_lutea_GenomeV2.4_Contig_006	238957	26677	A	G	.	MULTIPLE	Ty=SNP;Rk=0;UL=3;UR=1;CL=.;CR=.;Genome=A;Sd=-1;XA=T_353560	GT:DP:PL:AD:HQ	0/1:192:1443,17,1284:92,100:72,72
T_lutea_GenomeV2.4_Contig_007	5731	14177	G	A	.	MULTIPLE	Ty=SNP;Rk=0;UL=0;UR=1;CL=.;CR=.;Genome=G;Sd=1	GT:DP:PL:AD:HQ	1/1:6316:123348,17399,18:68,6248:70,72
T_lutea_GenomeV2.4_Contig_007	15378	28918	A	G	.	MULTIPLE	Ty=SNP;Rk=0;UL=2;UR=1;CL=.;CR=.;Genome=A;Sd=-1;XA=T_37997	GT:DP:PL:AD:HQ	1/1:970:18271,2369,70:29,941:73,71
T_lutea_GenomeV2.4_Contig_007	15821	64288	A	C	.	MULTIPLE	Ty=SNP;Rk=0;UL=9;UR=1;CL=.;CR=.;Genome=A;Sd=-1;XA=T_15821,T_376876	GT:DP:PL:AD:HQ	0/1:121:435,56,1373:84,37:72,72
T_lutea_GenomeV2.4_Contig_007	25872	8743	G	C	.	MULTIPLE	Ty=SNP;Rk=0;UL=0;UR=0;CL=.;CR=.;Genome=G;Sd=1;XA=T_1095985,T_88509	GT:DP:PL:AD:HQ	1/1:2481:44091,4993,686:153,2328:71,71
T_lutea_GenomeV2.4_Contig_007	26036	34772	A	C	.	MULTIPLE	Ty=SNP;Rk=0;UL=0;UR=10;CL=.;CR=.;Genome=A;Sd=1;XA=T_204961,T_394043,T_849603,T_63141,T_234820,T_520508,T_436136,T_411731,T_1967114,T_129512,T_2310719,T_576373,T_494678,T_54671,T_2537196,T_54594,T_171616,T_628588	GT:DP:PL:AD:HQ	1/1:386:6409,629,262:39,347:72,71
T_lutea_GenomeV2.4_Contig_007	26077	51873	T	C	.	MULTIPLE	Ty=SNP;Rk=0;UL=0;UR=10;CL=.;CR=.;Genome=T;Sd=-1;XA=T_849644,T_234861,T_26077,T_394084,T_411772,T_32306	GT:DP:PL:AD:HQ	1/1:880:15914,1881,189:46,834:71,71
T_lutea_GenomeV2.4_Contig_007	26187	78881	C	T	.	MULTIPLE	Ty=SNP;Rk=0;UL=1;UR=0;CL=.;CR=.;Genome=C;Sd=-1	GT:DP:PL:AD:HQ	0/1:6862:47381,26,48898:3469,3393:72,71
T_lutea_GenomeV2.4_Contig_007	26404	34843	A	G	.	MULTIPLE	Ty=SNP;Rk=0;UL=0;UR=0;CL=.;CR=.;Genome=A;Sd=1;XA=T_126230,T_258540,T_740579,T_44574,T_221265,T_175409,T_518392,T_1877138,T_287630,T_312298,T_2327761	GT:DP:PL:AD:HQ	1/1:403:7169,821,125:25,378:66,70
T_lutea_GenomeV2.4_Contig_007	26516	51790	G	A	.	MULTIPLE	Ty=SNP;Rk=0;UL=0;UR=2;CL=.;CR=.;Genome=G;Sd=1;XA=T_372703,T_128417,T_924830,T_603503,T_10104,T_691864,T_65867,T_585246,T_68523,T_33432,T_268673,T_570216,T_159245,T_941069	GT:DP:PL:AD:HQ	0/1:1897:24844,1295,4349:435,1462:72,72
T_lutea_GenomeV2.4_Contig_007	26518	29221	A	G	.	MULTIPLE	Ty=SNP;Rk=0;UL=0;UR=2;CL=.;CR=.;Genome=A;Sd=-1;XA=T_68523,T_600818,T_896442	GT:DP:PL:AD:HQ	1/1:4001:75024,9602,287:128,3873:71,71
T_lutea_GenomeV2.4_Contig_007	26621	30107	C	G	.	MULTIPLE	Ty=SNP;Rk=0;UL=1;UR=0;CL=.;CR=.;Genome=C;Sd=-1;XA=T_222534	GT:DP:PL:AD:HQ	1/1:12318:243923,35661,136:51,12267:71,71
T_lutea_GenomeV2.4_Contig_007	26735	69976	T	G	.	MULTIPLE	Ty=SNP;Rk=0;UL=1;UR=0;CL=.;CR=.;Genome=T;Sd=1;XA=T_26735,T_303024,T_1421195,T_387196,T_193438,T_2048797,T_1886323,T_621769,T_15829,T_2298846,T_88458	GT:DP:PL:AD:HQ	0/1:626:809,730,9430:529,97:71,72
T_lutea_GenomeV2.4_Contig_007	29425	74356	A	G	.	MULTIPLE	Ty=SNP;Rk=0;UL=11;UR=4;CL=.;CR=.;Genome=A;Sd=1;XA=T_29425,T_83047,T_925504,T_888435,T_180785	GT:DP:PL:AD:HQ	0/1:103:1022,31,483:38,65:72,72
T_lutea_GenomeV2.4_Contig_007	30807	10806	C	A	.	MULTIPLE	Ty=SNP;Rk=0;UL=15;UR=6;CL=.;CR=.;Genome=C;Sd=1;XA=T_427278,T_2131254,T_333178	GT:DP:PL:AD:HQ	0/1:182:1822,47,824:66,116:71,72
T_lutea_GenomeV2.4_Contig_007	30879	68466	A	G	.	MULTIPLE	Ty=SNP;Rk=0;UL=6;UR=4;CL=.;CR=.;Genome=A;Sd=-1;XA=T_2131182,T_91804,T_344262,T_43541	GT:DP:PL:AD:HQ	0/1:356:748,287,4819:280,76:72,71
T_lutea_GenomeV2.4_Contig_007	36268	33256	A	G	.	MULTIPLE	Ty=SNP;Rk=0;UL=2;UR=0;CL=.;CR=.;Genome=A;Sd=1;XA=T_950741,T_252202,T_780650,T_47579,T_1586203,T_628585,T_184973,T_3063,T_902923,T_1218009,T_743808,T_107135,T_679105,T_1765717,T_488457,T_736607,T_79642,T_36393,T_875540,T_79500,T_550917,T_237644,T_18012,T_533069,T_1833532,T_266788,T_48599,T_58825,T_417733,T_310789,T_796772,T_449444,T_729769,T_18323,T_871230,T_76039,T_189130,T_9268,T_371113,T_251756…	GT:DP:PL:AD:HQ	1/1:4185:80964,11160,41:65,4120:68,72
T_lutea_GenomeV2.4_Contig_007	36796	52416	A	G	.	MULTIPLE	Ty=SNP;Rk=0;UL=0;UR=4;CL=.;CR=.;Genome=A;Sd=1;XA=T_818152,T_632403,T_240911,T_174184,T_50199,T_56468,T_682270,T_640873,T_929782,T_231827,T_819394,T_35315,T_368945,T_667311,T_836995,T_376018,T_448237,T_209780,T_1121057,T_148123,T_132607,T_75351,T_260856,T_174136,T_85016,T_401956,T_451526,T_222136,T_106718,T_296318,T_63029,T_1262819,T_723615,T_1714791,T_398513,T_748764,T_2030341,T_337691	GT:DP:PL:AD:HQ	1/1:1106:20421,2529,146:45,1061:71,72
T_lutea_GenomeV2.4_Contig_007	36831	76025	C	T	.	MULTIPLE	Ty=SNP;Rk=0;UL=4;UR=1;CL=.;CR=.;Genome=C;Sd=1;XA=T_63064,T_2455844,T_1670638,T_716970,T_818187,T_260821,T_451491,T_75316,T_36831,T_104986,T_106683,T_966410,T_85051,T_448272,T_375983,T_632368,T_368910,T_56503,T_231862,T_836960,T_65290,T_137602,T_50164,T_1266299,T_298200,T_116432,T_428644,T_90606,T_25373	GT:DP:PL:AD:HQ	0/1:259:2235,30,1457:110,149:73,72
T_lutea_GenomeV2.4_Contig_007	37476	79189	A	G	.	MULTIPLE	Ty=SNP;Rk=0;UL=3;UR=8;CL=.;CR=.;Genome=A;Sd=1;XA=T_642373,T_577410,T_37476,T_903854,T_691806,T_389092,T_39361,T_469440,T_1994801,T_97242	GT:DP:PL:AD:HQ	1/1:700:11750,1175,415:66,634:71,72
T_lutea_GenomeV2.4_Contig_007	42158	11302	A	G	.	MULTIPLE	Ty=SNP;Rk=0;UL=6;UR=1;CL=.;CR=.;Genome=A;Sd=-1	GT:DP:PL:AD:HQ	1/1:3912:76569,10863,16:38,3874:72,72
T_lutea_GenomeV2.4_Contig_008	4799	74426	A	G	.	MULTIPLE	Ty=SNP;Rk=0;UL=6;UR=1;CL=.;CR=.;Genome=A;Sd=1;XA=T_262914,T_223012,T_1322388,T_777993,T_320868,T_495685,T_156258,T_144959,T_4799,T_454130,T_314738	GT:DP:PL:AD:HQ	0/1:378:5473,388,604:67,311:72,72
T_lutea_GenomeV2.4_Contig_008	5432	56933	C	T	.	MULTIPLE	Ty=SNP;Rk=0;UL=1;UR=1;CL=.;CR=.;Genome=C;Sd=1;XA=T_299805,T_1691361,T_56379,T_8074,T_619716,T_11557,T_57794,T_425749,T_147851,T_145707,T_423047,T_837340,T_241283,T_417640,T_96466,T_1004594,T_47995,T_13171,T_89574,T_1656659,T_284192,T_38398,T_126049,T_20479,T_420567,T_912315,T_388526,T_740036,T_53119,T_226798,T_1004000	GT:DP:PL:AD:HQ	1/1:1855:34769,4451,145:60,1795:72,70
T_lutea_GenomeV2.4_Contig_008	5972	27014	A	G	.	MULTIPLE	Ty=SNP;Rk=0;UL=11;UR=133;CL=.;CR=.;Genome=A;Sd=-1;XA=T_785746	GT:DP:PL:AD:HQ	0/1:159:1745,61,607:51,108:71,72
T_lutea_GenomeV2.4_Contig_008	9537	71991	C	A	.	MULTIPLE	Ty=SNP;Rk=0;UL=1;UR=0;CL=.;CR=.;Genome=C;Sd=1;XA=T_1885544	GT:DP:PL:AD:HQ	0/1:265:3631,226,538:55,210:71,71
T_lutea_GenomeV2.4_Contig_008	10129	49746	A	T	.	MULTIPLE	Ty=SNP;Rk=0;UL=0;UR=1;CL=.;CR=.;Genome=A;Sd=1;XA=T_581155,T_1103051,T_1058054,T_161327,T_469434,T_149780,T_772165,T_547537,T_870655,T_233721,T_829411,T_594585,T_628377,T_563572,T_277497,T_389892,T_367987,T_1469999,T_522808,T_1969413,T_719948,T_853309,T_95904,T_34028,T_1308462,T_2504221,T_108288,T_390140,T_1058888,T_393544,T_43346,T_182765,T_991100,T_1905774,T_2315313,T_398441,T_35536,T_61914,T_13…	GT:DP:PL:AD:HQ	1/1:5461:107494,15471,29:38,5423:66,70
T_lutea_GenomeV2.4_Contig_008	10329	54770	A	G	.	MULTIPLE	Ty=SNP;Rk=0;UL=5;UR=5;CL=.;CR=.;Genome=A;Sd=-1;XA=T_603452	GT:DP:PL:AD:HQ	1/1:704:11133,968,676:90,614:70,71
T_lutea_GenomeV2.4_Contig_008	10510	54991	C	T	.	MULTIPLE	Ty=SNP;Rk=0;UL=2;UR=23;CL=.;CR=.;Genome=C;Sd=-1;XA=T_872103,T_557572,T_175321	GT:DP:PL:AD:HQ	0/1:351:5332,426,443:53,298:72,71
T_lutea_GenomeV2.4_Contig_008	11118	31263	G	T	.	MULTIPLE	Ty=SNP;Rk=0;UL=1;UR=10;CL=.;CR=.;Genome=G;Sd=1;XA=T_1196006	GT:DP:PL:AD:HQ	1/1:340:5313,455,364:46,294:70,70
T_lutea_GenomeV2.4_Contig_008	11513	21483	G	T	.	MULTIPLE	Ty=SNP;Rk=0;UL=17;UR=9;CL=.;CR=.;Genome=G;Sd=-1;XA=T_354287,T_692389	GT:DP:PL:AD:HQ	0/1:165:1974,88,517:46,119:68,72
T_lutea_GenomeV2.4_Contig_008	20135	31470	C	T	.	MULTIPLE	Ty=SNP;Rk=0;UL=2;UR=13;CL=.;CR=.;Genome=C;Sd=1;XA=T_85490,T_20135,T_235924,T_69845	GT:DP:PL:AD:HQ	0/1:211:1291,21,1710:116,95:72,71
T_lutea_GenomeV2.4_Contig_008	21427	47749	A	G	.	MULTIPLE	Ty=SNP;Rk=0;UL=0;UR=4;CL=.;CR=.;Genome=A;Sd=-1;XA=T_775898	GT:DP:PL:AD:HQ	1/1:2368:45585,6211,44:43,2325:73,72
T_lutea_GenomeV2.4_Contig_008	21481	48226	A	G	.	MULTIPLE	Ty=SNP;Rk=0;UL=0;UR=1;CL=.;CR=.;Genome=A;Sd=-1;XA=T_254190	GT:DP:PL:AD:HQ	1/1:7723:152420,22087,54:44,7679:70,72
T_lutea_GenomeV2.4_Contig_008	27814	7898	A	C	.	MULTIPLE	Ty=SNP;Rk=0;UL=1;UR=0;CL=.;CR=.;Genome=A;Sd=1;XA=T_152013,T_1134646,T_642020,T_515449,T_630294,T_676320,T_1338436,T_160576,T_50761,T_310947	GT:DP:PL:AD:HQ	1/1:1924:35156,4244,313:89,1835:69,71
T_lutea_GenomeV2.4_Contig_008	27814	7899	A	T	.	MULTIPLE	Ty=SNP;Rk=0;UL=1;UR=0;CL=.;CR=.;Genome=A;Sd=1	GT:DP:PL:AD:HQ	0/1:172:1163,17,1283:89,83:69,70
T_lutea_GenomeV2.4_Contig_008	27949	28737	T	C	.	MULTIPLE	Ty=SNP;Rk=0;UL=8;UR=0;CL=.;CR=.;Genome=T;Sd=-1;XA=T_244989,T_1109302,T_167000,T_166930,T_376331,T_454134,T_1876884,T_409486,T_32767,T_1184201,T_87526,T_1021379,T_73080,T_556899,T_1141997,T_1431230,T_389556,T_147546,T_906915,T_609313,T_1068599,T_405830,T_27949,T_245093,T_1020189,T_124733,T_1197565,T_2693295,T_567638,T_32181,T_562707,T_1027009,T_39968,T_907705,T_87716,T_131712	GT:DP:PL:AD:HQ	1/1:2212:42221,5638,73:50,2162:71,72
T_lutea_GenomeV2.4_Contig_008	29425	2323	G	A	.	MULTIPLE	Ty=SNP;Rk=0;UL=1;UR=0;CL=.;CR=.;Genome=G;Sd=-1;XA=T_38799,T_63025,T_29425,T_123253,T_433049,T_100703,T_15389,T_254685,T_372232,T_11985,T_1063664,T_595010,T_2047035,T_35802	GT:DP:PL:AD:HQ	1/1:1317:24200,2962,193:57,1260:72,71
T_lutea_GenomeV2.4_Contig_008	29640	39577	C	G	.	MULTIPLE	Ty=SNP;Rk=0;UL=3;UR=1;CL=.;CR=.;Genome=C;Sd=-1;XA=T_106459,T_81573,T_616151,T_398071	GT:DP:PL:AD:HQ	0/1:1053:2041,875,14474:838,215:69,71
T_lutea_GenomeV2.4_Contig_008	29643	52940	A	G	.	MULTIPLE	Ty=SNP;Rk=0;UL=0;UR=1;CL=.;CR=.;Genome=A;Sd=-1;XA=T_106462,T_81570,T_616148,T_398074	GT:DP:PL:AD:HQ	0/1:4699:44412,579,22640:1804,2895:71,72
T_lutea_GenomeV2.4_Contig_008	29648	58373	C	T	.	MULTIPLE	Ty=SNP;Rk=0;UL=2;UR=1;CL=.;CR=.;Genome=C;Sd=1;XA=T_721066,T_29648,T_1122102,T_106467,T_6570,T_457256,T_611824,T_90269,T_616143	GT:DP:PL:AD:HQ	0/1:754:1024,846,11241:633,121:71,70
T_lutea_GenomeV2.4_Contig_008	34062	38782	G	A	.	MULTIPLE	Ty=SNP;Rk=0;UL=4;UR=9;CL=.;CR=.;Genome=G;Sd=1;XA=T_423671	GT:DP:PL:AD:HQ	0/1:108:1046,29,527:41,67:72,72
T_lutea_GenomeV2.4_Contig_008	37976	31295	G	C	.	MULTIPLE	Ty=SNP;Rk=0;UL=4;UR=1;CL=.;CR=.;Genome=G;Sd=-1;XA=T_764542,T_37976,T_283845,T_73658,T_145184,T_359173,T_812910,T_855930,T_509905,T_677500,T_193656,T_215114,T_750183,T_44171,T_664384,T_460627,T_538627,T_148795	GT:DP:PL:AD:HQ	1/1:831:15307,1887,120:35,796:70,72
T_lutea_GenomeV2.4_Contig_008	43114	11102	T	A	.	MULTIPLE	Ty=SNP;Rk=0;UL=1;UR=8;CL=.;CR=.;Genome=T;Sd=1;XA=T_497280	GT:DP:PL:AD:HQ	0/1:148:2105,149,269:28,120:73,72
T_lutea_GenomeV2.4_Contig_008	43451	12848	G	T	.	MULTIPLE	Ty=SNP;Rk=0;UL=0;UR=0;CL=.;CR=.;Genome=G;Sd=1	GT:DP:PL:AD:HQ	1/1:2269:43429,5837,64:48,2221:70,71
T_lutea_GenomeV2.4_Contig_008	43491	32828	A	T	.	MULTIPLE	Ty=SNP;Rk=0;UL=0;UR=0;CL=.;CR=.;Genome=A;Sd=-1;XA=T_504234,T_1563685,T_393311,T_66532	GT:DP:PL:AD:HQ	1/1:2938:54511,6811,310:111,2827:71,72
T_lutea_GenomeV2.4_Contig_008	44059	51505	C	G	.	MULTIPLE	Ty=SNP;Rk=0;UL=0;UR=0;CL=.;CR=.;Genome=C;Sd=1;XA=T_2362,T_1075468,T_241354,T_124252,T_297217,T_136169,T_33192,T_976076,T_650099,T_967621,T_34064,T_1164351,T_1178916,T_2058173,T_248626,T_724279,T_345473,T_9713,T_104444,T_688155,T_245988,T_227428,T_1086033,T_237625,T_11321,T_1469567,T_134856,T_382154,T_225938,T_254982,T_2156498,T_58889,T_66070,T_666783,T_105936,T_430070,T_97100,T_1365774,T_66726,T_…	GT:DP:PL:AD:HQ	1/1:6704:131984,19003,33:46,6658:71,72
T_lutea_GenomeV2.4_Contig_008	44917	73912	A	T	.	MULTIPLE	Ty=SNP;Rk=0;UL=12;UR=1;CL=.;CR=.;Genome=A;Sd=1;XA=T_44917	GT:DP:PL:AD:HQ	0/1:90:587,16,707:48,42:71,71
T_lutea_GenomeV2.4_Contig_008	45091	37635	T	A	.	MULTIPLE	Ty=SNP;Rk=0;UL=1;UR=1;CL=.;CR=.;Genome=T;Sd=-1;XA=T_56472,T_66312,T_579431,T_193846,T_1999710,T_39486,T_32506,T_17052,T_6008,T_184362,T_183061,T_3230374,T_314859,T_1671126,T_535843,T_1293197,T_7510,T_468724,T_324871,T_162760,T_222520,T_13434,T_281172,T_382796	GT:DP:PL:AD:HQ	0/1:2600:36620,2345,4530:496,2104:71,72
T_lutea_GenomeV2.4_Contig_008	45253	61810	A	T	.	MULTIPLE	Ty=SNP;Rk=0;UL=12;UR=0;CL=.;CR=.;Genome=A;Sd=-1;XA=T_2138651	GT:DP:PL:AD:HQ	0/1:174:1789,51,752:61,113:72,70
T_lutea_GenomeV2.4_Contig_008	60126	45419	A	G	.	MULTIPLE	Ty=SNP;Rk=0;UL=110;UR=331;CL=.;CR=.;Genome=A;Sd=-1;XA=T_55766,T_50649,T_48476,T_57946,T_53592,T_52119	GT:DP:PL:AD:HQ	0/1:80:387,26,786:50,30:67,73
T_lutea_GenomeV2.4_Contig_008	69056	53490	A	C	.	MULTIPLE	Ty=SNP;Rk=0;UL=1;UR=0;CL=.;CR=.;Genome=A;Sd=-1;XA=T_69056,T_1004384,T_719470	GT:DP:PL:AD:HQ	0/1:147:415,93,1832:109,38:71,70
T_lutea_GenomeV2.4_Contig_008	69553	22614	C	A	.	MULTIPLE	Ty=SNP;Rk=0;UL=0;UR=3;CL=.;CR=.;Genome=C;Sd=1;XA=T_112200,T_1857210,T_2721869,T_612192,T_696147,T_488120,T_276637	GT:DP:PL:AD:HQ	1/1:5678:102560,12039,1141:298,5380:71,72
T_lutea_GenomeV2.4_Contig_008	69665	49577	A	G	.	MULTIPLE	Ty=SNP;Rk=0;UL=1;UR=7;CL=.;CR=.;Genome=A;Sd=1;XA=T_282713,T_69665,T_1001858,T_81937,T_384368,T_104957,T_102609,T_87291,T_78175,T_77267,T_469596,T_241702,T_543869,T_275755,T_369711	GT:DP:PL:AD:HQ	0/1:274:1959,17,1919:136,138:71,71
T_lutea_GenomeV2.4_Contig_008	70364	67387	G	A	.	MULTIPLE	Ty=SNP;Rk=0;UL=3;UR=0;CL=.;CR=.;Genome=G;Sd=1;XA=T_371538,T_203503,T_50055,T_767997,T_1930046,T_360108,T_225343	GT:DP:PL:AD:HQ	0/1:741:4909,22,5527:386,355:72,72
T_lutea_GenomeV2.4_Contig_008	70760	31515	G	T	.	MULTIPLE	Ty=SNP;Rk=0;UL=0;UR=1;CL=.;CR=.;Genome=G;Sd=-1;XA=T_1283961	GT:DP:PL:AD:HQ	1/1:1561:29106,3682,149:55,1506:71,69
T_lutea_GenomeV2.4_Contig_008	70817	62291	A	G	.	MULTIPLE	Ty=SNP;Rk=0;UL=1;UR=0;CL=.;CR=.;Genome=A;Sd=-1;XA=T_12936,T_45334,T_462644,T_180147,T_238013,T_281426,T_367291,T_24466,T_89386,T_122930,T_51951,T_40068	GT:DP:PL:AD:HQ	1/1:1156:21211,2589,177:51,1105:71,71
T_lutea_GenomeV2.4_Contig_008	75461	43393	G	A	.	MULTIPLE	Ty=SNP;Rk=0;UL=0;UR=8;CL=.;CR=.;Genome=G;Sd=-1;XA=T_75461,T_172934,T_487067,T_1557435,T_30977,T_732278,T_433737,T_396700,T_381292,T_581845,T_153783,T_2201732,T_145889,T_140159,T_1946677,T_2125296,T_453199,T_430175,T_737170,T_1198748,T_52293,T_338054,T_375780,T_1094143,T_2148205,T_237712,T_246308,T_148607,T_43581,T_143889,T_590246,T_63088	GT:DP:PL:AD:HQ	1/1:357:5558,471,390:49,308:71,71
T_lutea_GenomeV2.4_Contig_008	82067	48938	A	C	.	MULTIPLE	Ty=SNP;Rk=0;UL=12;UR=2;CL=.;CR=.;Genome=A;Sd=1;XA=T_120697,T_1329654,T_71350,T_394651,T_69929,T_120900,T_1329857,T_321111,T_70538,T_69118	GT:DP:PL:AD:HQ	1/1:3209:55336,5845,1354:252,2957:68,72
T_lutea_GenomeV2.4_Contig_008	82453	74274	C	G	.	MULTIPLE	Ty=SNP;Rk=0;UL=1;UR=0;CL=.;CR=.;Genome=C;Sd=-1	GT:DP:PL:AD:HQ	1/1:3159:61861,8789,16:30,3129:68,73
T_lutea_GenomeV2.4_Contig_008	100214	3208	C	T	.	MULTIPLE	Ty=SNP;Rk=0;UL=7;UR=8;CL=.;CR=.;Genome=C;Sd=-1;XA=T_1466100,T_733153	GT:DP:PL:AD:HQ	0/1:86:638,15,598:42,44:71,73
T_lutea_GenomeV2.4_Contig_008	100273	53298	C	T	.	MULTIPLE	Ty=SNP;Rk=0;UL=3;UR=15;CL=.;CR=.;Genome=C;Sd=-1;XA=T_1466159	GT:DP:PL:AD:HQ	0/1:82:493,17,692:46,36:71,71
T_lutea_GenomeV2.4_Contig_008	101327	51483	A	C	.	MULTIPLE	Ty=SNP;Rk=0;UL=216;UR=195;CL=.;CR=.;Genome=A;Sd=-1;XA=T_101327	GT:DP:PL:AD:HQ	0/1:157:1068,17,1167:81,76:72,71
T_lutea_GenomeV2.4_Contig_008	101613	36275	A	T	.	MULTIPLE	Ty=SNP;Rk=0;UL=11;UR=0;CL=.;CR=.;Genome=A;Sd=-1;XA=T_1110373	GT:DP:PL:AD:HQ	1/1:362:5740,507,351:46,316:69,70
T_lutea_GenomeV2.4_Contig_008	106952	51271	A	C	.	MULTIPLE	Ty=SNP;Rk=0;UL=6;UR=1;CL=.;CR=.;Genome=A;Sd=-1;XA=T_303372,T_782034,T_165767,T_478753,T_586356,T_2710258,T_106952,T_454,T_79825,T_756494,T_780467,T_425277	GT:DP:PL:AD:HQ	1/1:787:13577,1444,346:62,725:72,71
T_lutea_GenomeV2.4_Contig_008	112669	13100	A	G	.	MULTIPLE	Ty=SNP;Rk=0;UL=1;UR=0;CL=.;CR=.;Genome=A;Sd=-1;XA=T_190263,T_693400	GT:DP:PL:AD:HQ	0/1:1430:21755,1710,1719:213,1217:72,72
T_lutea_GenomeV2.4_Contig_008	113399	56659	A	G	.	MULTIPLE	Ty=SNP;Rk=0;UL=4;UR=1;CL=.;CR=.;Genome=A;Sd=-1;XA=T_907521,T_95877,T_506641,T_104268,T_162000,T_579431,T_222393,T_432449,T_201956	GT:DP:PL:AD:HQ	1/1:405:6751,668,265:40,365:71,71
T_lutea_GenomeV2.4_Contig_008	114457	26799	A	G	.	MULTIPLE	Ty=SNP;Rk=0;UL=25;UR=5;CL=.;CR=.;Genome=A;Sd=-1;XA=T_146296,T_490875,T_622548	GT:DP:PL:AD:HQ	0/1:250:361,284,3713:209,41:71,72
T_lutea_GenomeV2.4_Contig_008	114563	73506	A	T	.	MULTIPLE	Ty=SNP;Rk=0;UL=1;UR=6;CL=.;CR=.;Genome=A;Sd=1;XA=T_114563,T_146402	GT:DP:PL:AD:HQ	0/1:248:816,115,2891:176,72:72,72
T_lutea_GenomeV2.4_Contig_008	117760	7527	G	T	.	MULTIPLE	Ty=SNP;Rk=0;UL=0;UR=3;CL=.;CR=.;Genome=G;Sd=1;XA=T_263619,T_26410,T_204738	GT:DP:PL:AD:HQ	1/1:1084:20608,2730,53:27,1057:72,72
T_lutea_GenomeV2.4_Contig_008	119767	742	A	G	.	MULTIPLE	Ty=SNP;Rk=0;UL=0;UR=1;CL=.;CR=.;Genome=A;Sd=1	GT:DP:PL:AD:HQ	1/1:10608:209160,30231,58:65,10543:71,71
T_lutea_GenomeV2.4_Contig_008	120199	30885	C	G	.	MULTIPLE	Ty=SNP;Rk=0;UL=2;UR=1;CL=.;CR=.;Genome=C;Sd=-1;XA=T_118915	GT:DP:PL:AD:HQ	1/1:1918:36302,4753,101:52,1866:72,72
T_lutea_GenomeV2.4_Contig_008	120276	71556	C	G	.	MULTIPLE	Ty=SNP;Rk=0;UL=8;UR=1;CL=.;CR=.;Genome=C;Sd=-1;XA=T_181144	GT:DP:PL:AD:HQ	1/1:1528:28348,3546,170:58,1470:71,72
T_lutea_GenomeV2.4_Contig_008	120718	35767	A	G	.	MULTIPLE	Ty=SNP;Rk=0;UL=3;UR=0;CL=.;CR=.;Genome=A;Sd=1;XA=T_595419,T_664746,T_292571,T_63800,T_181586,T_66954,T_243904,T_190828,T_569445,T_264907,T_119426,T_133671,T_72420,T_54593	GT:DP:PL:AD:HQ	1/1:1770:33644,4450,77:44,1726:70,72
T_lutea_GenomeV2.4_Contig_008	125198	30949	A	G	.	MULTIPLE	Ty=SNP;Rk=0;UL=50;UR=185;CL=.;CR=.;Genome=A;Sd=1;XA=T_125198	GT:DP:PL:AD:HQ	0/1:95:815,19,555:41,54:72,72
T_lutea_GenomeV2.4_Contig_008	125591	22170	A	G	.	MULTIPLE	Ty=SNP;Rk=0;UL=35;UR=11;CL=.;CR=.;Genome=A;Sd=-1;XA=T_123524	GT:DP:PL:AD:HQ	0/1:116:1123,30,564:44,72:72,72
T_lutea_GenomeV2.4_Contig_008	126752	72103	A	G	.	MULTIPLE	Ty=SNP;Rk=0;UL=1;UR=1;CL=.;CR=.;Genome=A;Sd=-1;XA=T_95968	GT:DP:PL:AD:HQ	0/1:321:4334,258,682:69,252:71,70
T_lutea_GenomeV2.4_Contig_008	126834	36665	C	T	.	MULTIPLE	Ty=SNP;Rk=0;UL=9;UR=0;CL=.;CR=.;Genome=C;Sd=-1	GT:DP:PL:AD:HQ	1/1:618:11126,1304,150:34,584:71,71
T_lutea_GenomeV2.4_Contig_008	126888	76008	A	T	.	MULTIPLE	Ty=SNP;Rk=0;UL=14;UR=0;CL=.;CR=.;Genome=A;Sd=-1;XA=T_1453359	GT:DP:PL:AD:HQ	0/1:261:2989,111,894:78,183:71,70
T_lutea_GenomeV2.4_Contig_008	127736	32403	C	G	.	MULTIPLE	Ty=SNP;Rk=0;UL=43;UR=0;CL=.;CR=.;Genome=C;Sd=-1;XA=T_2309530,T_19902,T_1746373,T_860846,T_21127,T_95813,T_38567,T_20138,T_45807,T_65780,T_83893,T_336996	GT:DP:PL:AD:HQ	1/1:567:10215,1200,137:31,536:71,72
T_lutea_GenomeV2.4_Contig_008	128297	68560	A	C	.	MULTIPLE	Ty=SNP;Rk=0;UL=0;UR=1;CL=.;CR=.;Genome=A;Sd=1;XA=T_26758,T_239863,T_90047,T_1599402,T_33749,T_130561,T_94405,T_1987626,T_207833,T_776222,T_259650,T_27076,T_31374,T_2347280,T_1520056,T_18563,T_374081,T_84777	GT:DP:PL:AD:HQ	1/1:6111:119456,16889,17:63,6048:71,72
T_lutea_GenomeV2.4_Contig_008	128297	68561	A	G	.	MULTIPLE	Ty=SNP;Rk=0;UL=0;UR=1;CL=.;CR=.;Genome=A;Sd=1	GT:DP:PL:AD:HQ	0/1:140:1140,19,861:63,77:71,72
T_lutea_GenomeV2.4_Contig_008	128404	39522	A	G	.	MULTIPLE	Ty=SNP;Rk=0;UL=1;UR=1;CL=.;CR=.;Genome=A;Sd=-1;XA=T_312990,T_2486621,T_272305,T_1132009,T_1799875	GT:DP:PL:AD:HQ	0/1:355:4110,154,1176:104,251:72,72
T_lutea_GenomeV2.4_Contig_008	128451	44480	T	C	.	MULTIPLE	Ty=SNP;Rk=0;UL=3;UR=5;CL=.;CR=.;Genome=T;Sd=-1;XA=T_605871,T_159969,T_66368,T_128451,T_659410,T_243672,T_1216292,T_960445,T_272352	GT:DP:PL:AD:HQ	0/1:454:5786,288,1156:111,343:72,72
T_lutea_GenomeV2.4_Contig_008	128568	62064	A	T	.	MULTIPLE	Ty=SNP;Rk=0;UL=2;UR=0;CL=.;CR=.;Genome=A;Sd=-1;XA=T_1163076,T_415124,T_2486773,T_19575,T_922623,T_1799705,T_656008,T_831040,T_335099	GT:DP:PL:AD:HQ	0/1:363:3975,123,1361:116,247:72,70
T_lutea_GenomeV2.4_Contig_008	128568	62065	A	G	.	MULTIPLE	Ty=SNP;Rk=0;UL=2;UR=0;CL=.;CR=.;Genome=A;Sd=-1;XA=T_1799705,T_415124,T_19575,T_2486773,T_1163076,T_922623,T_656008,T_335099,T_831040	GT:DP:PL:AD:HQ	0/1:572:7891,487,1105:116,456:72,72
T_lutea_GenomeV2.4_Contig_008	129184	38365	C	A	.	MULTIPLE	Ty=SNP;Rk=0;UL=3;UR=4;CL=.;CR=.;Genome=C;Sd=1;XA=T_7713,T_13413	GT:DP:PL:AD:HQ	1/1:582:10609,1280,112:28,554:72,72
T_lutea_GenomeV2.4_Contig_008	134457	75444	A	G	.	MULTIPLE	Ty=SNP;Rk=0;UL=2;UR=0;CL=.;CR=.;Genome=A;Sd=1;XA=T_324077,T_736890,T_46896,T_1564071,T_1628462,T_340870,T_1901620,T_1891858,T_363386,T_10592,T_80289,T_912630,T_1194188,T_100447,T_200014,T_152005,T_425534,T_111923,T_281478,T_213238,T_655258,T_272511,T_635618,T_2173596	GT:DP:PL:AD:HQ	1/1:1770:31402,3545,509:111,1659:67,71
T_lutea_GenomeV2.4_Contig_008	134527	22961	A	C	.	MULTIPLE	Ty=SNP;Rk=0;UL=0;UR=0;CL=.;CR=.;Genome=A;Sd=-1	GT:DP:PL:AD:HQ	0/1:209:2221,67,844:70,139:66,70
T_lutea_GenomeV2.4_Contig_008	134706	52336	C	A	.	MULTIPLE	Ty=SNP;Rk=0;UL=0;UR=0;CL=.;CR=.;Genome=C;Sd=1;XA=T_919630,T_465577,T_850436,T_48112,T_630428,T_316958,T_56429	GT:DP:PL:AD:HQ	0/1:243:315,297,3687:206,37:71,71
T_lutea_GenomeV2.4_Contig_008	136838	16959	C	T	.	MULTIPLE	Ty=SNP;Rk=0;UL=1;UR=7;CL=.;CR=.;Genome=C;Sd=1;XA=T_748095,T_221071,T_95727,T_181703,T_1522062,T_115253,T_136838,T_2552225	GT:DP:PL:AD:HQ	1/1:459:7960,860,197:35,424:70,71
T_lutea_GenomeV2.4_Contig_008	137756	27406	C	T	.	MULTIPLE	Ty=SNP;Rk=0;UL=4;UR=4;CL=.;CR=.;Genome=C;Sd=-1	GT:DP:PL:AD:HQ	1/1:2904:57013,8153,17:24,2880:70,72
T_lutea_GenomeV2.4_Contig_008	143266	21297	G	A	.	MULTIPLE	Ty=SNP;Rk=0;UL=0;UR=1;CL=.;CR=.;Genome=G;Sd=-1;XA=T_98520,T_632762,T_736380,T_51113,T_167269,T_1364631,T_87380,T_855922,T_754357,T_2104278,T_927006,T_1155375,T_527971,T_1857951	GT:DP:PL:AD:HQ	1/1:5191:100220,13743,59:86,5105:72,71
T_lutea_GenomeV2.4_Contig_008	144635	48596	A	G	.	MULTIPLE	Ty=SNP;Rk=0;UL=8;UR=10;CL=.;CR=.;Genome=A;Sd=1;XA=T_357096,T_230682,T_1335318,T_561737,T_144635	GT:DP:PL:AD:HQ	0/1:277:3214,124,919:81,196:70,72
T_lutea_GenomeV2.4_Contig_008	145676	42729	A	G	.	MULTIPLE	Ty=SNP;Rk=0;UL=86;UR=192;CL=.;CR=.;Genome=A;Sd=1;XA=T_145676	GT:DP:PL:AD:HQ	0/1:80:678,17,479:35,45:70,72
T_lutea_GenomeV2.4_Contig_008	146846	66526	A	G	.	MULTIPLE	Ty=SNP;Rk=0;UL=26;UR=1;CL=.;CR=.;Genome=A;Sd=-1;XA=T_75177,T_57947	GT:DP:PL:AD:HQ	0/1:136:910,16,1030:71,65:72,72
T_lutea_GenomeV2.4_Contig_008	147199	57176	A	G	.	MULTIPLE	Ty=SNP;Rk=0;UL=16;UR=3;CL=.;CR=.;Genome=A;Sd=1;XA=T_57593,T_147199	GT:DP:PL:AD:HQ	0/1:206:2189,66,832:69,137:70,72
T_lutea_GenomeV2.4_Contig_008	154736	38727	C	T	.	MULTIPLE	Ty=SNP;Rk=0;UL=16;UR=0;CL=.;CR=.;Genome=C;Sd=-1;XA=T_1967397,T_967754	GT:DP:PL:AD:HQ	0/1:115:1240,45,462:38,77:73,72
T_lutea_GenomeV2.4_Contig_008	157419	52349	A	G	.	MULTIPLE	Ty=SNP;Rk=0;UL=1;UR=2;CL=.;CR=.;Genome=A;Sd=1	GT:DP:PL:AD:HQ	1/1:5236:103505,15066,51:26,5210:71,72
T_lutea_GenomeV2.4_Contig_008	159929	38336	G	T	.	MULTIPLE	Ty=SNP;Rk=0;UL=6;UR=2;CL=.;CR=.;Genome=G;Sd=1;XA=T_435144	GT:DP:PL:AD:HQ	0/1:82:531,16,651:44,38:70,72
T_lutea_GenomeV2.4_Contig_008	160035	15693	A	G	.	MULTIPLE	Ty=SNP;Rk=0;UL=1;UR=7;CL=.;CR=.;Genome=A;Sd=1;XA=T_160035,T_1140977	GT:DP:PL:AD:HQ	0/1:162:458,101,2015:120,42:72,72
T_lutea_GenomeV2.4_Contig_008	160042	58445	A	G	.	MULTIPLE	Ty=SNP;Rk=0;UL=5;UR=0;CL=.;CR=.;Genome=A;Sd=-1;XA=T_362044,T_240998	GT:DP:PL:AD:HQ	0/1:174:584,83,2021:123,51:71,71
T_lutea_GenomeV2.4_Contig_008	160047	70853	G	T	.	MULTIPLE	Ty=SNP;Rk=0;UL=8;UR=5;CL=.;CR=.;Genome=G;Sd=-1;XA=T_241003	GT:DP:PL:AD:HQ	0/1:191:577,105,2313:139,52:71,71
T_lutea_GenomeV2.4_Contig_008	161198	50064	A	G	.	MULTIPLE	Ty=SNP;Rk=0;UL=0;UR=10;CL=.;CR=.;Genome=A;Sd=1;XA=T_161198,T_2059773	GT:DP:PL:AD:HQ	0/1:91:766,18,546:40,51:66,73
T_lutea_GenomeV2.4_Contig_008	180078	43964	T	A	.	MULTIPLE	Ty=SNP;Rk=0;UL=9;UR=2;CL=.;CR=.;Genome=T;Sd=1;XA=T_497222,T_384695	GT:DP:PL:AD:HQ	0/1:139:506,61,1564:96,43:71,71
T_lutea_GenomeV2.4_Contig_008	181332	17403	G	A	.	MULTIPLE	Ty=SNP;Rk=0;UL=0;UR=4;CL=.;CR=.;Genome=G;Sd=1;XA=T_168281	GT:DP:PL:AD:HQ	1/1:1107:18794,1923,574:97,1010:72,70
T_lutea_GenomeV2.4_Contig_008	186108	9606	G	A	.	MULTIPLE	Ty=SNP;Rk=0;UL=0;UR=1;CL=.;CR=.;Genome=G;Sd=1;XA=T_969556,T_904873,T_580437,T_20846,T_15115,T_407372,T_115474,T_1751549,T_25598,T_1818795,T_418650,T_150646,T_511528,T_705675,T_1053296,T_205915,T_333060,T_444722,T_706,T_91794,T_214621,T_40653,T_90890,T_85445,T_133310,T_145130,T_91365,T_49253,T_788545,T_364044,T_381047	GT:DP:PL:AD:HQ	0/1:328:928,185,4041:242,86:71,72
T_lutea_GenomeV2.4_Contig_008	186968	59766	C	G	.	MULTIPLE	Ty=SNP;Rk=0;UL=2;UR=1;CL=.;CR=.;Genome=C;Sd=-1;XA=T_22847,T_179981,T_1044993,T_117670,T_286204,T_497644,T_644877,T_1187597,T_34302,T_171200,T_159017,T_1138067	GT:DP:PL:AD:HQ	0/1:710:1439,572,9661:561,149:72,72
T_lutea_GenomeV2.4_Contig_008	187349	32140	A	G	.	MULTIPLE	Ty=SNP;Rk=0;UL=16;UR=1;CL=.;CR=.;Genome=A;Sd=1;XA=T_115531,T_2307122,T_835507,T_187349,T_40653	GT:DP:PL:AD:HQ	0/1:238:3325,219,451:47,191:73,72
T_lutea_GenomeV2.4_Contig_008	187851	31920	T	A	.	MULTIPLE	Ty=SNP;Rk=0;UL=0;UR=1;CL=.;CR=.;Genome=T;Sd=-1;XA=T_41155,T_127234,T_116038,T_59880,T_99229	GT:DP:PL:AD:HQ	0/1:406:2211,43,3568:237,169:69,69
T_lutea_GenomeV2.4_Contig_008	190841	58990	G	A	.	MULTIPLE	Ty=SNP;Rk=0;UL=2;UR=1;CL=.;CR=.;Genome=G;Sd=1;XA=T_450374,T_613831,T_299445,T_219327	GT:DP:PL:AD:HQ	0/1:553:4415,29,3398:251,302:72,70
T_lutea_GenomeV2.4_Contig_008	190862	15145	A	G	.	MULTIPLE	Ty=SNP;Rk=0;UL=0;UR=1;CL=.;CR=.;Genome=A;Sd=-1;XA=T_613852,T_450353,T_299466,T_278480,T_756883,T_700271,T_181229,T_219306	GT:DP:PL:AD:HQ	0/1:2924:27943,396,13853:1109,1815:69,72
T_lutea_GenomeV2.4_Contig_008	191135	18525	A	C	.	MULTIPLE	Ty=SNP;Rk=0;UL=2;UR=0;CL=.;CR=.;Genome=A;Sd=-1;XA=T_84234,T_130107,T_268139,T_2349625,T_834048,T_510086,T_717620,T_36306,T_93499,T_657899,T_1700364,T_59835,T_27757,T_1244437,T_304863,T_1132031,T_139984,T_962094,T_191135,T_40081,T_460324,T_209384,T_75729,T_44281,T_278288,T_757155,T_924427,T_165434,T_448519,T_202059,T_1068784,T_1097833,T_642688,T_1071228,T_1004168,T_278205,T_967679,T_554975,T_10085…	GT:DP:PL:AD:HQ	1/1:2859:47514,4609,1794:284,2575:71,71
T_lutea_GenomeV2.4_Contig_008	197877	19119	A	G	.	MULTIPLE	Ty=SNP;Rk=0;UL=1;UR=0;CL=.;CR=.;Genome=A;Sd=1	GT:DP:PL:AD:HQ	1/1:2513:46694,5855,256:93,2420:71,71
T_lutea_GenomeV2.4_Contig_008	207291	65946	A	T	.	MULTIPLE	Ty=SNP;Rk=0;UL=1;UR=5;CL=.;CR=.;Genome=A;Sd=-1;XA=T_460961,T_62397,T_1464115,T_170231,T_178442,T_38016	GT:DP:PL:AD:HQ	0/1:361:4341,183,1088:99,262:72,70
T_lutea_GenomeV2.4_Contig_008	208341	1218	A	T	.	MULTIPLE	Ty=SNP;Rk=0;UL=1;UR=0;CL=.;CR=.;Genome=A;Sd=1;XA=T_208341,T_115212,T_423758,T_324232	GT:DP:PL:AD:HQ	0/1:153:1000,17,1180:81,72:71,71
T_lutea_GenomeV2.4_Contig_008	208415	24325	A	C	.	MULTIPLE	Ty=SNP;Rk=0;UL=2;UR=5;CL=.;CR=.;Genome=A;Sd=1;XA=T_95796,T_305751,T_423684,T_208415,T_69484	GT:DP:PL:AD:HQ	0/1:228:3058,182,503:50,178:70,72
T_lutea_GenomeV2.4_Contig_008	209335	72749	C	T	.	MULTIPLE	Ty=SNP;Rk=0;UL=6;UR=5;CL=.;CR=.;Genome=C;Sd=-1;XA=T_114218,T_471447,T_246845,T_249740	GT:DP:PL:AD:HQ	0/1:132:312,105,1749:102,30:72,69
T_lutea_GenomeV2.4_Contig_008	210004	30937	C	T	.	MULTIPLE	Ty=SNP;Rk=0;UL=6;UR=3;CL=.;CR=.;Genome=C;Sd=-1;XA=T_113549,T_52281,T_79836,T_339574,T_247520,T_461468,T_125392,T_1157948	GT:DP:PL:AD:HQ	0/1:522:7095,422,1069:110,412:70,71
T_lutea_GenomeV2.4_Contig_008	213808	67961	A	G	.	MULTIPLE	Ty=SNP;Rk=0;UL=1;UR=1;CL=.;CR=.;Genome=A;Sd=1;XA=T_2770,T_1147648,T_526193,T_384025,T_1340044,T_1726179,T_576183,T_829564,T_15478,T_242147,T_1757817,T_390955	GT:DP:PL:AD:HQ	0/1:2659:5298,2110,36210:2104,555:72,72
T_lutea_GenomeV2.4_Contig_008	213900	33117	A	G	.	MULTIPLE	Ty=SNP;Rk=0;UL=6;UR=0;CL=.;CR=.;Genome=A;Sd=-1;XA=T_250217,T_252445,T_86854,T_47171,T_201015,T_222011	GT:DP:PL:AD:HQ	0/1:290:4347,338,396:46,244:72,72
T_lutea_GenomeV2.4_Contig_008	225130	52569	G	A	.	MULTIPLE	Ty=SNP;Rk=0;UL=62;UR=48;CL=.;CR=.;Genome=G;Sd=-1;XA=T_53845,T_225130,T_1298451	GT:DP:PL:AD:HQ	0/1:122:1254,39,535:43,79:71,71
T_lutea_GenomeV2.4_Contig_008	225263	35060	A	G	.	MULTIPLE	Ty=SNP;Rk=0;UL=7;UR=39;CL=.;CR=.;Genome=A;Sd=-1;XA=T_338768,T_53135	GT:DP:PL:AD:HQ	0/1:189:1994,60,776:64,125:72,72
T_lutea_GenomeV2.4_Contig_008	227181	23116	A	G	.	MULTIPLE	Ty=SNP;Rk=0;UL=5;UR=2;CL=.;CR=.;Genome=A;Sd=1;XA=T_53341,T_227181	GT:DP:PL:AD:HQ	0/1:185:2153,88,617:54,131:70,72
T_lutea_GenomeV2.4_Contig_008	227601	40231	A	G	.	MULTIPLE	Ty=SNP;Rk=0;UL=4;UR=1;CL=.;CR=.;Genome=A;Sd=1;XA=T_579033,T_686738,T_53757,T_338140,T_690925,T_937877,T_227601,T_487274,T_341549,T_1624475	GT:DP:PL:AD:HQ	1/1:351:5902,597,214:33,318:70,72
T_lutea_GenomeV2.4_Contig_008	227666	28988	A	C	.	MULTIPLE	Ty=SNP;Rk=0;UL=1;UR=8;CL=.;CR=.;Genome=A;Sd=-1;XA=T_19821,T_918513,T_338075,T_341482,T_227666,T_53822,T_1624415,T_690860,T_53106,T_487339,T_446415	GT:DP:PL:AD:HQ	0/1:461:2716,33,3814:258,203:72,72
T_lutea_GenomeV2.4_Contig_008	230465	26729	A	T	.	MULTIPLE	Ty=SNP;Rk=0;UL=2;UR=22;CL=.;CR=.;Genome=A;Sd=1;XA=T_230465	GT:DP:PL:AD:HQ	0/1:248:1427,27,2105:141,107:70,72
T_lutea_GenomeV2.4_Contig_008	231397	540	G	A	.	MULTIPLE	Ty=SNP;Rk=0;UL=26;UR=6;CL=.;CR=.;Genome=G;Sd=-1;XA=T_24128,T_16546,T_231397	GT:DP:PL:AD:HQ	0/1:130:1399,49,521:43,87:71,72
T_lutea_GenomeV2.4_Contig_008	231733	22535	G	A	.	MULTIPLE	Ty=SNP;Rk=0;UL=2;UR=12;CL=.;CR=.;Genome=G;Sd=-1;XA=T_231733	GT:DP:PL:AD:HQ	0/1:120:740,18,979:66,54:72,72
T_lutea_GenomeV2.4_Contig_008	231889	25472	G	A	.	MULTIPLE	Ty=SNP;Rk=0;UL=5;UR=14;CL=.;CR=.;Genome=G;Sd=1;XA=T_70477,T_492606	GT:DP:PL:AD:HQ	0/1:186:799,54,1917:121,65:72,72
T_lutea_GenomeV2.4_Contig_008	231919	65165	A	G	.	MULTIPLE	Ty=SNP;Rk=0;UL=30;UR=32;CL=.;CR=.;Genome=A;Sd=1;XA=T_231919	GT:DP:PL:AD:HQ	0/1:134:725,25,1204:79,55:72,72
T_lutea_GenomeV2.4_Contig_008	232418	8526	C	T	.	MULTIPLE	Ty=SNP;Rk=0;UL=13;UR=17;CL=.;CR=.;Genome=C;Sd=-1;XA=T_726189	GT:DP:PL:AD:HQ	0/1:118:1007,20,688:51,67:72,72
T_lutea_GenomeV2.4_Contig_008	240763	22100	A	G	.	MULTIPLE	Ty=SNP;Rk=0;UL=0;UR=1;CL=.;CR=.;Genome=A;Sd=-1;XA=T_1081994	GT:DP:PL:AD:HQ	1/1:2388:45114,5879,132:67,2321:70,72
T_lutea_GenomeV2.4_Contig_008	240996	48845	A	C	.	MULTIPLE	Ty=SNP;Rk=0;UL=1;UR=2;CL=.;CR=.;Genome=A;Sd=1;XA=T_33472,T_700424,T_311,T_1182765,T_74339,T_170719,T_749033,T_192858,T_1065004,T_585571	GT:DP:PL:AD:HQ	1/1:319:4990,429,340:43,276:72,71
T_lutea_GenomeV2.4_Contig_008	241265	42221	G	A	.	MULTIPLE	Ty=SNP;Rk=0;UL=0;UR=5;CL=.;CR=.;Genome=G;Sd=-1;XA=T_1183028,T_166317,T_1719685,T_749301,T_2564778,T_1447474,T_59386,T_1850462,T_48176,T_700696,T_170982,T_91349,T_169070,T_335150	GT:DP:PL:AD:HQ	1/1:821:14557,1647,249:52,769:72,71
T_lutea_GenomeV2.4_Contig_008	241295	11673	G	T	.	MULTIPLE	Ty=SNP;Rk=0;UL=1;UR=0;CL=.;CR=.;Genome=G;Sd=-1;XA=T_1850432,T_376927,T_859519,T_1154864,T_2564748,T_1727851,T_79180,T_1183058,T_1338192,T_2024869,T_337261,T_852277,T_285244,T_59356,T_1447504,T_160502,T_143687,T_1203867,T_169040,T_136768,T_1717903,T_55461,T_126665,T_2824940,T_1719715,T_1771608,T_316611,T_378609,T_48206,T_1481451,T_556392,T_721287,T_335180,T_114171	GT:DP:PL:AD:HQ	0/1:2098:2886,2285,31104:1756,342:72,72
T_lutea_GenomeV2.4_Contig_008	244627	67761	A	G	.	MULTIPLE	Ty=SNP;Rk=0;UL=1;UR=2;CL=.;CR=.;Genome=A;Sd=1;XA=T_1135343,T_277775,T_177093,T_232585,T_2088955,T_736384,T_65545,T_2071670,T_383389,T_692254,T_174703,T_71933,T_582582,T_56495,T_544213,T_398209,T_736181,T_186679,T_410028,T_701176,T_1108410,T_2065549,T_477878,T_1841646,T_1487907,T_2440868,T_119194,T_10956,T_174601,T_165077,T_261091,T_1263515,T_738848,T_35520,T_694291,T_70931,T_220848,T_49287,T_3230…	GT:DP:PL:AD:HQ	0/1:1005:13976,873,1862:199,806:71,72
T_lutea_GenomeV2.4_Contig_008	262526	55294	A	C	.	MULTIPLE	Ty=SNP;Rk=0;UL=1;UR=0;CL=.;CR=.;Genome=A;Sd=1;XA=T_151635,T_151227,T_1952574,T_64440,T_2889,T_51286,T_1426702,T_116062,T_16407,T_441293,T_572889,T_303016,T_1535906,T_115450,T_2481,T_23578,T_229866,T_362186,T_151838,T_269377,T_64236,T_23986,T_362594,T_2277,T_258803,T_150411,T_115246,T_1426498,T_418830,T_16203,T_23374,T_150004,T_363002,T_571870	GT:DP:PL:AD:HQ	1/1:5491:106735,14881,28:72,5419:67,72
T_lutea_GenomeV2.4_Contig_008	263837	4506	A	G	.	MULTIPLE	Ty=SNP;Rk=0;UL=2;UR=39;CL=.;CR=.;Genome=A;Sd=1;XA=T_263837,T_44874,T_400065	GT:DP:PL:AD:HQ	0/1:246:1001,75,2598:163,83:71,72
T_lutea_GenomeV2.4_Contig_008	273616	52461	A	G	.	MULTIPLE	Ty=SNP;Rk=0;UL=1;UR=0;CL=.;CR=.;Genome=A;Sd=1;XA=T_445978,T_143402,T_382477,T_15646,T_143784,T_884072,T_342830,T_263381,T_279290,T_921449,T_1037870,T_143764,T_451432,T_357692,T_77093,T_579898,T_2180511,T_1717812,T_1084844,T_919615,T_920237,T_326802,T_343580,T_1384396,T_104123,T_430729,T_1188080,T_1728493,T_343755,T_999195,T_1384030,T_1384214	GT:DP:PL:AD:HQ	1/1:1893:35911,4728,90:49,1844:70,71
T_lutea_GenomeV2.4_Contig_008	278925	35158	C	G	.	MULTIPLE	Ty=SNP;Rk=0;UL=1;UR=3;CL=.;CR=.;Genome=C;Sd=1;XA=T_603304,T_884022	GT:DP:PL:AD:HQ	0/1:102:671,16,791:54,48:71,71
T_lutea_GenomeV2.4_Contig_008	278942	50779	C	G	.	MULTIPLE	Ty=SNP;Rk=0;UL=7;UR=3;CL=.;CR=.;Genome=C;Sd=-1;XA=T_832897	GT:DP:PL:AD:HQ	0/1:115:734,17,913:62,53:73,71
T_lutea_GenomeV2.4_Contig_008	279099	46995	A	G	.	MULTIPLE	Ty=SNP;Rk=0;UL=1;UR=5;CL=.;CR=.;Genome=A;Sd=1;XA=T_1869207,T_877063,T_279099,T_563713,T_1392504	GT:DP:PL:AD:HQ	0/1:197:2883,215,309:34,163:72,71
T_lutea_GenomeV2.4_Contig_008	279331	74383	C	G	.	MULTIPLE	Ty=SNP;Rk=0;UL=1;UR=5;CL=.;CR=.;Genome=C;Sd=1;XA=T_279331,T_75972,T_15280	GT:DP:PL:AD:HQ	0/1:131:846,17,1025:70,61:71,70
T_lutea_GenomeV2.4_Contig_008	279740	6929	A	C	.	MULTIPLE	Ty=SNP;Rk=0;UL=1;UR=6;CL=.;CR=.;Genome=A;Sd=1;XA=T_68974,T_67173,T_279536	GT:DP:PL:AD:HQ	1/1:1527:24763,2273,1195:173,1354:68,71
T_lutea_GenomeV2.4_Contig_008	279746	3525	C	T	.	MULTIPLE	Ty=SNP;Rk=0;UL=0;UR=2;CL=.;CR=.;Genome=C;Sd=-1;XA=T_280154,T_68968	GT:DP:PL:AD:HQ	1/1:1291:22315,2376,542:100,1191:71,71
T_lutea_GenomeV2.4_Contig_008	282065	70322	C	T	.	MULTIPLE	Ty=SNP;Rk=0;UL=39;UR=18;CL=.;CR=.;Genome=C;Sd=1;XA=T_282065,T_283784	GT:DP:PL:AD:HQ	0/1:67:435,15,535:36,31:72,72
T_lutea_GenomeV2.4_Contig_008	285279	21613	A	C	.	MULTIPLE	Ty=SNP;Rk=0;UL=5;UR=6;CL=.;CR=.;Genome=A;Sd=-1;XA=T_282612,T_285279	GT:DP:PL:AD:HQ	0/1:60:538,18,339:25,35:64,68
T_lutea_GenomeV2.4_Contig_008	287041	66986	A	G	.	MULTIPLE	Ty=SNP;Rk=0;UL=4;UR=3;CL=.;CR=.;Genome=A;Sd=-1;XA=T_35450,T_370629,T_372751,T_256206,T_367755,T_10157,T_153487,T_1354926,T_527261,T_2661734,T_675895,T_168473,T_143758,T_1034071	GT:DP:PL:AD:HQ	1/1:917:16103,1781,318:63,854:72,72
T_lutea_GenomeV2.4_Contig_008	288041	12389	C	T	.	MULTIPLE	Ty=SNP;Rk=0;UL=0;UR=0;CL=.;CR=.;Genome=C;Sd=1;XA=T_450366,T_640740,T_247887,T_8421,T_88106,T_165881,T_1238731,T_202812,T_332668,T_688437,T_188149,T_86357,T_263902,T_1095822,T_78670,T_244629,T_593287,T_279781,T_1848386,T_354347,T_1416703,T_532042,T_165230,T_1316118,T_453065,T_74827,T_1479396,T_2111904,T_348360,T_175739,T_775104,T_1358236,T_1390586,T_17984,T_1047150,T_343444,T_64694,T_478232,T_9574…	GT:DP:PL:AD:HQ	1/1:9069:175314,24108,77:144,8925:72,71
T_lutea_GenomeV2.4_Contig_008	288041	12390	C	G	.	MULTIPLE	Ty=SNP;Rk=0;UL=0;UR=0;CL=.;CR=.;Genome=C;Sd=1;XA=T_1439030,T_437228,T_181916	GT:DP:PL:AD:HQ	0/1:375:3560,62,1823:144,231:72,71
T_lutea_GenomeV2.4_Contig_008	290738	56491	A	G	.	MULTIPLE	Ty=SNP;Rk=0;UL=1;UR=7;CL=.;CR=.;Genome=A;Sd=-1;XA=T_10794	GT:DP:PL:AD:HQ	1/1:443:6833,564,507:63,380:71,71
T_lutea_GenomeV2.4_Contig_008	293950	49239	A	G	.	MULTIPLE	Ty=SNP;Rk=0;UL=3;UR=2;CL=.;CR=.;Genome=A;Sd=1;XA=T_230922,T_348717,T_1853704,T_293950,T_222149,T_74238,T_2923881,T_2921834,T_1726641,T_38660,T_303100,T_178304	GT:DP:PL:AD:HQ	0/1:219:3172,229,358:39,180:70,72
T_lutea_GenomeV2.4_Contig_008	294989	36334	A	G	.	MULTIPLE	Ty=SNP;Rk=0;UL=5;UR=2;CL=.;CR=.;Genome=A;Sd=-1	GT:DP:PL:AD:HQ	1/1:1171:22160,2903,68:32,1139:72,72
T_lutea_GenomeV2.4_Contig_009	4143	67955	A	T	.	MULTIPLE	Ty=SNP;Rk=0;UL=1;UR=4;CL=.;CR=.;Genome=A;Sd=-1;XA=T_1133864	GT:DP:PL:AD:HQ	0/1:153:1200,18,981:71,82:70,69
T_lutea_GenomeV2.4_Contig_009	33262	20705	A	G	.	MULTIPLE	Ty=SNP;Rk=0;UL=0;UR=3;CL=.;CR=.;Genome=A;Sd=1;XA=T_472460,T_913019,T_857265,T_626885,T_1106440,T_93443,T_684168,T_642413,T_1414022,T_398865,T_77547,T_474936,T_685627,T_107600,T_1014847,T_225963,T_169807	GT:DP:PL:AD:HQ	1/1:924:17151,2151,108:35,889:70,70
T_lutea_GenomeV2.4_Contig_009	35078	34410	A	G	.	MULTIPLE	Ty=SNP;Rk=0;UL=0;UR=0;CL=.;CR=.;Genome=A;Sd=1;XA=T_70685,T_163752,T_1437870,T_2099139,T_34167,T_73149,T_1349781,T_1067595,T_940170,T_48053,T_18658,T_447454,T_716238,T_1079050,T_139307,T_641451,T_852366,T_6025,T_2602927,T_522738,T_735435,T_280930,T_601068,T_581792,T_203835,T_677903,T_65016,T_300179,T_13272,T_57183,T_385234,T_619453,T_1232303,T_488765,T_228792,T_141298,T_1459445,T_1336,T_933000,T_5…	GT:DP:PL:AD:HQ	1/1:8642:165211,22118,212:187,8455:72,72
T_lutea_GenomeV2.4_Contig_009	35416	34687	A	T	.	MULTIPLE	Ty=SNP;Rk=0;UL=3;UR=3;CL=.;CR=.;Genome=A;Sd=1;XA=T_1583904,T_35416,T_531497,T_184858,T_142424,T_50641,T_142938,T_55255,T_1474009	GT:DP:PL:AD:HQ	0/1:494:6239,301,1290:123,371:71,72
T_lutea_GenomeV2.4_Contig_009	35488	22027	C	T	.	MULTIPLE	Ty=SNP;Rk=0;UL=3;UR=3;CL=.;CR=.;Genome=C;Sd=1;XA=T_142866,T_55183,T_142496,T_1473937,T_184786,T_531569,T_50713,T_389289,T_35488,T_1583976	GT:DP:PL:AD:HQ	1/1:675:10854,983,577:80,595:70,71
T_lutea_GenomeV2.4_Contig_009	36023	54993	A	G	.	MULTIPLE	Ty=SNP;Rk=0;UL=2;UR=4;CL=.;CR=.;Genome=A;Sd=1;XA=T_700183,T_463125,T_523196,T_746,T_543166,T_616247,T_174462,T_105333,T_1589963,T_372895,T_7882,T_7396,T_7565,T_167764,T_4573,T_165361,T_454927,T_1563137,T_4691,T_179071,T_28662,T_116255,T_2999	GT:DP:PL:AD:HQ	1/1:4008:78246,11030,17:44,3964:72,72
T_lutea_GenomeV2.4_Contig_009	36863	18274	A	G	.	MULTIPLE	Ty=SNP;Rk=0;UL=3;UR=0;CL=.;CR=.;Genome=A;Sd=-1;XA=T_284278	GT:DP:PL:AD:HQ	1/1:6216:119039,16005,139:129,6087:71,72
T_lutea_GenomeV2.4_Contig_009	43166	68223	T	C	.	MULTIPLE	Ty=SNP;Rk=0;UL=1;UR=0;CL=.;CR=.;Genome=T;Sd=-1;XA=T_4116,T_131194,T_1471742,T_30889,T_1113497,T_7895,T_92404,T_129224,T_76783,T_449092,T_74715,T_56998,T_129501,T_196525,T_128050,T_2320272,T_308890,T_242699,T_36600,T_300393,T_694853,T_66645,T_375864,T_24096,T_2012729,T_10937,T_319753,T_216066,T_77074,T_119589,T_1102709,T_808275,T_511504,T_49821,T_108405,T_270570,T_1102,T_473361,T_111377,T_290552,T…	GT:DP:PL:AD:HQ	1/1:483:8340,892,217:38,445:71,71
T_lutea_GenomeV2.4_Contig_009	43200	42739	A	T	.	MULTIPLE	Ty=SNP;Rk=0;UL=0;UR=2;CL=.;CR=.;Genome=A;Sd=-1;XA=T_957907,T_803852	GT:DP:PL:AD:HQ	0/1:585:2577,121,5869:375,210:68,71
T_lutea_GenomeV2.4_Contig_009	44344	41342	C	T	.	MULTIPLE	Ty=SNP;Rk=0;UL=2;UR=2;CL=.;CR=.;Genome=C;Sd=1;XA=T_51436,T_31682,T_126719,T_2242211,T_621886,T_1051856,T_538972,T_1051788,T_99412,T_2584193,T_1701357,T_11990,T_88971,T_704161,T_1127746,T_677810,T_506838,T_239245	GT:DP:PL:AD:HQ	1/1:1275:23842,3038,114:43,1232:72,71
T_lutea_GenomeV2.4_Contig_009	55915	23012	T	C	.	MULTIPLE	Ty=SNP;Rk=0;UL=0;UR=0;CL=.;CR=.;Genome=T;Sd=1	GT:DP:PL:AD:HQ	1/1:1176:21343,2541,229:59,1117:71,71
T_lutea_GenomeV2.4_Contig_009	57686	68626	T	G	.	MULTIPLE	Ty=SNP;Rk=0;UL=1;UR=0;CL=.;CR=.;Genome=T;Sd=1;XA=T_884046,T_1868322,T_773535,T_110749,T_157221,T_59686,T_659203,T_44858,T_1019680,T_638415,T_1189374,T_468107,T_419080,T_1234121,T_177516,T_899612,T_4370	GT:DP:PL:AD:HQ	1/1:548:9403,990,263:45,503:72,72
T_lutea_GenomeV2.4_Contig_009	60010	17863	A	C	.	MULTIPLE	Ty=SNP;Rk=0;UL=0;UR=1;CL=.;CR=.;Genome=A;Sd=1;XA=T_149425,T_112266,T_130285,T_1700196,T_27924,T_1066871,T_448687,T_1328950,T_238607,T_976271	GT:DP:PL:AD:HQ	0/1:1790:22979,1128,4379:429,1361:69,72
T_lutea_GenomeV2.4_Contig_009	60079	10608	T	A	.	MULTIPLE	Ty=SNP;Rk=0;UL=0;UR=2;CL=.;CR=.;Genome=T;Sd=1;XA=T_386965	GT:DP:PL:AD:HQ	1/1:9193:180572,25842,27:73,9120:70,71
T_lutea_GenomeV2.4_Contig_009	62317	74710	G	A	.	MULTIPLE	Ty=SNP;Rk=0;UL=2;UR=1;CL=.;CR=.;Genome=G;Sd=1;XA=T_110438,T_200696,T_342662,T_923603,T_1975158,T_2635619,T_1346840,T_33950,T_66058	GT:DP:PL:AD:HQ	0/1:534:973,482,7479:430,104:72,72
T_lutea_GenomeV2.4_Contig_009	73891	39039	A	G	.	MULTIPLE	Ty=SNP;Rk=0;UL=0;UR=0;CL=.;CR=.;Genome=A;Sd=1;XA=T_529470,T_754679,T_152050,T_308952,T_168498,T_81112,T_5727,T_97660,T_73891,T_245081,T_800527,T_1767267	GT:DP:PL:AD:HQ	1/1:2486:48086,6628,31:39,2447:71,71
T_lutea_GenomeV2.4_Contig_009	78109	6016	A	G	.	MULTIPLE	Ty=SNP;Rk=0;UL=15;UR=9;CL=.;CR=.;Genome=A;Sd=-1;XA=T_469662,T_102543,T_384434,T_105023,T_82003,T_87357	GT:DP:PL:AD:HQ	1/1:446:7259,679,354:50,396:71,71
T_lutea_GenomeV2.4_Contig_009	79531	26321	A	G	.	MULTIPLE	Ty=SNP;Rk=0;UL=3;UR=14;CL=.;CR=.;Genome=A;Sd=-1;XA=T_383879,T_104461,T_103098,T_469107,T_81448	GT:DP:PL:AD:HQ	1/1:404:6528,602,341:47,357:71,72
T_lutea_GenomeV2.4_Contig_009	79644	4423	A	G	.	MULTIPLE	Ty=SNP;Rk=0;UL=6;UR=19;CL=.;CR=.;Genome=A;Sd=-1;XA=T_81335,T_103211,T_104348,T_468994,T_383766	GT:DP:PL:AD:HQ	0/1:352:5108,365,558:62,290:72,72
T_lutea_GenomeV2.4_Contig_009	79771	56911	G	A	.	MULTIPLE	Ty=SNP;Rk=0;UL=4;UR=5;CL=.;CR=.;Genome=G;Sd=1;XA=T_383639,T_468867,T_30195,T_86556,T_81208,T_103338,T_368982	GT:DP:PL:AD:HQ	0/1:400:1146,217,4898:294,106:72,72
T_lutea_GenomeV2.4_Contig_009	80002	27876	T	A	.	MULTIPLE	Ty=SNP;Rk=0;UL=26;UR=8;CL=.;CR=.;Genome=T;Sd=-1;XA=T_103575,T_468625,T_80002,T_29956	GT:DP:PL:AD:HQ	0/1:211:2327,79,790:67,144:73,72
T_lutea_GenomeV2.4_Contig_009	80311	73738	G	C	.	MULTIPLE	Ty=SNP;Rk=0;UL=1;UR=9;CL=.;CR=.;Genome=G;Sd=1;XA=T_468321,T_368442,T_1445327	GT:DP:PL:AD:HQ	0/1:188:565,105,2281:137,51:72,73
T_lutea_GenomeV2.4_Contig_009	80501	5036	A	G	.	MULTIPLE	Ty=SNP;Rk=0;UL=14;UR=42;CL=.;CR=.;Genome=A;Sd=1;XA=T_368256,T_1445513,T_80501	GT:DP:PL:AD:HQ	0/1:200:2655,155,460:45,155:72,73
T_lutea_GenomeV2.4_Contig_009	80658	26509	A	G	.	MULTIPLE	Ty=SNP;Rk=0;UL=53;UR=8;CL=.;CR=.;Genome=A;Sd=1;XA=T_467978,T_116275,T_80658,T_368099	GT:DP:PL:AD:HQ	0/1:214:2844,166,489:48,166:71,72
T_lutea_GenomeV2.4_Contig_009	81352	2518	A	G	.	MULTIPLE	Ty=SNP;Rk=0;UL=0;UR=17;CL=.;CR=.;Genome=A;Sd=-1;XA=T_1446368	GT:DP:PL:AD:HQ	0/1:132:1322,37,604:48,84:72,71
T_lutea_GenomeV2.4_Contig_009	84234	59076	A	T	.	MULTIPLE	Ty=SNP;Rk=0;UL=13;UR=11;CL=.;CR=.;Genome=A;Sd=-1;XA=T_49687,T_1189104,T_33072,T_1591612,T_14507	GT:DP:PL:AD:HQ	0/1:370:624,364,5293:302,68:71,71
T_lutea_GenomeV2.4_Contig_009	84459	14923	A	C	.	MULTIPLE	Ty=SNP;Rk=0;UL=5;UR=3;CL=.;CR=.;Genome=A;Sd=1;XA=T_401337,T_1526755,T_150968,T_113768,T_143400	GT:DP:PL:AD:HQ	0/1:471:1736,160,5188:322,149:71,71
T_lutea_GenomeV2.4_Contig_009	89174	4321	C	T	.	MULTIPLE	Ty=SNP;Rk=0;UL=13;UR=1;CL=.;CR=.;Genome=C;Sd=-1;XA=T_252675,T_1053367,T_291388,T_609617,T_1035303,T_406142,T_1411054,T_99763,T_397563,T_1197250,T_185855,T_1184505,T_184454,T_1942053,T_41897,T_106494,T_178308,T_1098768,T_217545,T_738588,T_328105,T_1384059,T_124422,T_1140076,T_404734,T_2124416,T_108167,T_1020493,T_227300,T_1910153,T_631690,T_377439,T_1055838,T_15819,T_25253	GT:DP:PL:AD:HQ	0/1:2358:7736,922,27174:1666,692:71,70
T_lutea_GenomeV2.4_Contig_009	97150	14927	A	G	.	MULTIPLE	Ty=SNP;Rk=0;UL=0;UR=0;CL=.;CR=.;Genome=A;Sd=1;XA=T_79792,T_22436,T_507811,T_146698,T_151463,T_44931,T_1031331,T_121054,T_135681,T_253091,T_7441,T_7762,T_405623,T_285418,T_43883,T_404419,T_568434,T_2358870,T_52610,T_18132,T_2709719,T_1102023,T_935243,T_87449,T_633616,T_1211912,T_1301435,T_507123,T_91596,T_217294,T_1045161,T_813087,T_1329166,T_172480,T_50233,T_1950195,T_137569,T_55071,T_343251,T_12…	GT:DP:PL:AD:HQ	1/1:3830:72790,9615,149:95,3735:65,71
T_lutea_GenomeV2.4_Contig_009	101348	30396	C	G	.	MULTIPLE	Ty=SNP;Rk=0;UL=0;UR=1;CL=.;CR=.;Genome=C;Sd=1;XA=T_278084,T_970348,T_512380,T_2096881,T_1441903,T_746024,T_23501,T_12910,T_692606,T_1232253,T_372016,T_479345,T_264819,T_951958,T_430735,T_559500	GT:DP:PL:AD:HQ	1/1:1450:26836,3338,174:57,1393:71,72
T_lutea_GenomeV2.4_Contig_009	107530	14266	G	T	.	MULTIPLE	Ty=SNP;Rk=0;UL=0;UR=1;CL=.;CR=.;Genome=G;Sd=-1;XA=T_472390,T_1014777,T_530993,T_888528,T_635584,T_86067,T_526763,T_353768,T_912949,T_46008,T_474866,T_685697,T_1102220,T_684238,T_93373,T_642343	GT:DP:PL:AD:HQ	1/1:513:8960,983,199:37,476:71,71
T_lutea_GenomeV2.4_Contig_009	108517	24074	C	G	.	MULTIPLE	Ty=SNP;Rk=0;UL=3;UR=0;CL=.;CR=.;Genome=C;Sd=-1;XA=T_887814,T_539610,T_561039,T_579897	GT:DP:PL:AD:HQ	0/1:134:1403,45,565:46,88:71,72
T_lutea_GenomeV2.4_Contig_009	118781	62740	A	G	.	MULTIPLE	Ty=SNP;Rk=0;UL=8;UR=0;CL=.;CR=.;Genome=A;Sd=1;XA=T_91303,T_117056,T_2346888,T_580947	GT:DP:PL:AD:HQ	0/1:223:2913,162,538:52,171:69,72
T_lutea_GenomeV2.4_Contig_009	119100	12793	G	T	.	MULTIPLE	Ty=SNP;Rk=0;UL=7;UR=14;CL=.;CR=.;Genome=G;Sd=1;XA=T_459005,T_316198,T_569899	GT:DP:PL:AD:HQ	0/1:168:466,107,2103:125,43:72,72
T_lutea_GenomeV2.4_Contig_009	120414	56764	G	A	.	MULTIPLE	Ty=SNP;Rk=0;UL=3;UR=2;CL=.;CR=.;Genome=G;Sd=1;XA=T_88752	GT:DP:PL:AD:HQ	0/1:125:1447,62,429:37,88:70,71
T_lutea_GenomeV2.4_Contig_009	120584	76432	A	G	.	MULTIPLE	Ty=SNP;Rk=0;UL=5;UR=1;CL=.;CR=.;Genome=A;Sd=-1;XA=T_88572	GT:DP:PL:AD:HQ	0/1:191:2007,59,790:65,126:72,71
T_lutea_GenomeV2.4_Contig_009	132890	48357	C	G	.	MULTIPLE	Ty=SNP;Rk=0;UL=1;UR=1;CL=.;CR=.;Genome=C;Sd=-1	GT:DP:PL:AD:HQ	1/1:4741:92281,12910,23:59,4682:72,72
T_lutea_GenomeV2.4_Contig_009	132929	44375	A	T	.	MULTIPLE	Ty=SNP;Rk=0;UL=1;UR=5;CL=.;CR=.;Genome=A;Sd=1;XA=T_12021,T_259690	GT:DP:PL:AD:HQ	1/1:1273:23496,2906,167:52,1221:72,71
T_lutea_GenomeV2.4_Contig_009	133062	63131	A	G	.	MULTIPLE	Ty=SNP;Rk=0;UL=0;UR=0;CL=.;CR=.;Genome=A;Sd=-1	GT:DP:PL:AD:HQ	1/1:4509:87615,12206,27:60,4449:71,72
T_lutea_GenomeV2.4_Contig_009	133192	50987	C	T	.	MULTIPLE	Ty=SNP;Rk=0;UL=1;UR=1;CL=.;CR=.;Genome=C;Sd=1;XA=T_1791150,T_602432,T_735030,T_554634,T_1091790,T_606705,T_165074,T_203506,T_947775,T_733081,T_261257,T_1130472,T_649110,T_403800,T_11770,T_751962,T_1205335,T_143448	GT:DP:PL:AD:HQ	1/1:1225:23162,3029,73:34,1191:71,69
T_lutea_GenomeV2.4_Contig_009	133192	50988	C	G	.	MULTIPLE	Ty=SNP;Rk=0;UL=1;UR=1;CL=.;CR=.;Genome=C;Sd=1	GT:DP:PL:AD:HQ	0/1:67:474,14,494:34,33:71,70
T_lutea_GenomeV2.4_Contig_009	133519	34261	G	A	.	MULTIPLE	Ty=SNP;Rk=0;UL=0;UR=0;CL=.;CR=.;Genome=G;Sd=1	GT:DP:PL:AD:HQ	1/1:978:17787,2129,186:48,930:69,70
T_lutea_GenomeV2.4_Contig_009	133519	70188	G	A	.	MULTIPLE	Ty=SNP;Rk=0;UL=0;UR=0;CL=.;CR=.;Genome=G;Sd=-1	GT:DP:PL:AD:HQ	1/1:691:12028,1306,274:51,640:70,69
T_lutea_GenomeV2.4_Contig_009	142961	31679	G	T	.	MULTIPLE	Ty=SNP;Rk=0;UL=0;UR=1;CL=.;CR=.;Genome=G;Sd=-1	GT:DP:PL:AD:HQ	0/1:140:1606,66,488:42,98:72,69
T_lutea_GenomeV2.4_Contig_009	143631	48559	C	T	.	MULTIPLE	Ty=SNP;Rk=0;UL=0;UR=3;CL=.;CR=.;Genome=C;Sd=-1;XA=T_774286,T_1001351,T_765207	GT:DP:PL:AD:HQ	0/1:184:1189,18,1428:98,86:72,72
T_lutea_GenomeV2.4_Contig_009	143662	11352	C	G	.	MULTIPLE	Ty=SNP;Rk=0;UL=5;UR=0;CL=.;CR=.;Genome=C;Sd=-1;XA=T_774317	GT:DP:PL:AD:HQ	0/1:113:517,34,1136:72,41:72,71
T_lutea_GenomeV2.4_Contig_009	144210	51859	A	G	.	MULTIPLE	Ty=SNP;Rk=0;UL=1;UR=2;CL=.;CR=.;Genome=A;Sd=1;XA=T_924519,T_473602,T_941930,T_781605,T_38075,T_1546041,T_512644,T_122460,T_776378,T_901913,T_1820122,T_409175	GT:DP:PL:AD:HQ	1/1:874:15319,1687,312:61,813:72,71
T_lutea_GenomeV2.4_Contig_009	145008	40725	A	G	.	MULTIPLE	Ty=SNP;Rk=0;UL=2;UR=1;CL=.;CR=.;Genome=A;Sd=1;XA=T_134193,T_135333,T_34482,T_145008,T_192839	GT:DP:PL:AD:HQ	0/1:223:2362,70,905:75,148:71,70
T_lutea_GenomeV2.4_Contig_009	160297	64586	C	T	.	MULTIPLE	Ty=SNP;Rk=0;UL=1;UR=1;CL=.;CR=.;Genome=C;Sd=-1;XA=T_196858	GT:DP:PL:AD:HQ	1/1:5322:104189,14788,17:51,5271:72,72
T_lutea_GenomeV2.4_Contig_009	171068	60828	A	G	.	MULTIPLE	Ty=SNP;Rk=0;UL=1;UR=8;CL=.;CR=.;Genome=A;Sd=1;XA=T_238203,T_991614,T_395508,T_171068,T_438853,T_65776,T_35439	GT:DP:PL:AD:HQ	0/1:416:537,494,6284:352,64:68,71
T_lutea_GenomeV2.4_Contig_009	172838	44959	C	T	.	MULTIPLE	Ty=SNP;Rk=0;UL=2;UR=6;CL=.;CR=.;Genome=C;Sd=1;XA=T_172838	GT:DP:PL:AD:HQ	0/1:108:491,34,1090:69,39:72,71
T_lutea_GenomeV2.4_Contig_009	181214	16208	A	G	.	MULTIPLE	Ty=SNP;Rk=0;UL=13;UR=0;CL=.;CR=.;Genome=A;Sd=-1	GT:DP:PL:AD:HQ	1/1:4552:87863,12042,55:76,4476:71,71
T_lutea_GenomeV2.4_Contig_009	181808	27730	A	T	.	MULTIPLE	Ty=SNP;Rk=0;UL=2;UR=1;CL=.;CR=.;Genome=A;Sd=-1;XA=T_140083,T_297464,T_1446766,T_123384,T_145180,T_933124,T_10215	GT:DP:PL:AD:HQ	0/1:112:722,17,882:60,52:71,71
T_lutea_GenomeV2.4_Contig_009	181808	27731	A	G	.	MULTIPLE	Ty=SNP;Rk=0;UL=2;UR=1;CL=.;CR=.;Genome=A;Sd=-1;XA=T_1446766,T_140083,T_123384,T_297464,T_145180,T_933124,T_10215	GT:DP:PL:AD:HQ	1/1:2441:46417,6142,98:60,2381:71,72
T_lutea_GenomeV2.4_Contig_009	182118	48377	C	T	.	MULTIPLE	Ty=SNP;Rk=0;UL=1;UR=3;CL=.;CR=.;Genome=C;Sd=1;XA=T_59437,T_591827,T_303861,T_20691,T_385404,T_2169765,T_994439,T_1488798,T_421192,T_907560,T_329774,T_191492,T_2531504,T_182118,T_252138,T_586194,T_2406742,T_110769,T_78854	GT:DP:PL:AD:HQ	0/1:1339:11290,75,7638:578,761:71,71
T_lutea_GenomeV2.4_Contig_009	184697	45758	A	G	.	MULTIPLE	Ty=SNP;Rk=0;UL=0;UR=1;CL=.;CR=.;Genome=A;Sd=-1;XA=T_185104,T_152659	GT:DP:PL:AD:HQ	1/1:1973:32122,2972,1489:219,1754:68,71
T_lutea_GenomeV2.4_Contig_009	184915	48694	C	T	.	MULTIPLE	Ty=SNP;Rk=0;UL=7;UR=2;CL=.;CR=.;Genome=C;Sd=1;XA=T_31790,T_123655,T_1668824,T_185119,T_302790,T_1231975,T_354676,T_1005499,T_131311,T_440661,T_269806,T_1000311,T_928532,T_20243,T_1428558	GT:DP:PL:AD:HQ	0/1:1460:17274,651,4502:410,1050:70,70
T_lutea_GenomeV2.4_Contig_009	184923	27574	C	T	.	MULTIPLE	Ty=SNP;Rk=0;UL=8;UR=5;CL=.;CR=.;Genome=C;Sd=1;XA=T_1952137,T_49422,T_222787,T_269610,T_892032,T_440857,T_303394,T_1668425,T_1952341,T_49626,T_441060,T_31594,T_1536139	GT:DP:PL:AD:HQ	0/1:412:2497,28,3335:227,185:69,68
T_lutea_GenomeV2.4_Contig_009	185547	52609	G	C	.	MULTIPLE	Ty=SNP;Rk=0;UL=29;UR=4;CL=.;CR=.;Genome=G;Sd=-1;XA=T_1426336,T_185547,T_1428170,T_149639,T_1427966,T_185955,T_152084,T_1427151,T_260732,T_1427762,T_152492,T_1427355,T_185751,T_15753,T_1428782,T_4110,T_63788	GT:DP:PL:AD:HQ	0/1:410:1518,140,4511:280,130:69,65
T_lutea_GenomeV2.4_Contig_009	185733	36367	T	C	.	MULTIPLE	Ty=SNP;Rk=0;UL=0;UR=6;CL=.;CR=.;Genome=T;Sd=1;XA=T_1428764,T_1427337,T_1428152,T_185325,T_185937,T_1178567,T_1179179,T_877286,T_150639,T_153290,T_572661,T_343019,T_1535112,T_50650,T_51058,T_1534704,T_50854,T_149416,T_1535726,T_151047,T_1534500	GT:DP:PL:AD:HQ	0/1:890:8954,179,3885:318,572:68,69
T_lutea_GenomeV2.4_Contig_009	185739	27507	C	T	.	MULTIPLE	Ty=SNP;Rk=0;UL=6;UR=2;CL=.;CR=.;Genome=C;Sd=1;XA=T_185943,T_1427343,T_50644,T_1534506,T_261332,T_260720,T_149422,T_50848,T_1534710,T_153296,T_51052,T_877292,T_343025,T_1535118,T_151053,T_1179185,T_1535732,T_150645,T_572655,T_1427750,T_1535528,T_1178573	GT:DP:PL:AD:HQ	0/1:933:12917,798,1762:187,746:66,69
T_lutea_GenomeV2.4_Contig_009	191674	45386	C	T	.	MULTIPLE	Ty=SNP;Rk=0;UL=0;UR=0;CL=.;CR=.;Genome=C;Sd=1;XA=T_191674,T_321866	GT:DP:PL:AD:HQ	0/1:497:1079,379,6647:388,109:70,70
T_lutea_GenomeV2.4_Contig_009	191859	73919	A	G	.	MULTIPLE	Ty=SNP;Rk=0;UL=1;UR=4;CL=.;CR=.;Genome=A;Sd=1;XA=T_1214704,T_159634,T_91917,T_71080,T_630426	GT:DP:PL:AD:HQ	0/1:193:467,142,2523:148,45:70,71
T_lutea_GenomeV2.4_Contig_009	193397	64377	A	G	.	MULTIPLE	Ty=SNP;Rk=0;UL=7;UR=6;CL=.;CR=.;Genome=A;Sd=1;XA=T_42428,T_193397	GT:DP:PL:AD:HQ	0/1:341:734,269,4586:267,74:70,70
T_lutea_GenomeV2.4_Contig_009	198801	14429	C	T	.	MULTIPLE	Ty=SNP;Rk=0;UL=0;UR=1;CL=.;CR=.;Genome=C;Sd=1;XA=T_13780,T_151625,T_297748,T_642292,T_321157,T_1091581,T_105368,T_196448,T_1590878,T_153004,T_353814,T_221501,T_1148159,T_1094411,T_196030,T_416262,T_523768,T_681492,T_383226,T_309125,T_95938,T_146458,T_1811443,T_436532,T_313701,T_276496,T_2125672,T_347424,T_1983938,T_176366,T_203388,T_1537432,T_1126798,T_243413,T_269783,T_377787,T_305254,T_182234,T…	GT:DP:PL:AD:HQ	1/1:8459:166204,23805,27:66,8393:71,71
T_lutea_GenomeV2.4_Contig_009	208617	44853	C	T	.	MULTIPLE	Ty=SNP;Rk=0;UL=1;UR=1;CL=.;CR=.;Genome=C;Sd=-1;XA=T_277366,T_628750	GT:DP:PL:AD:HQ	1/1:918:17378,2280,56:25,893:73,71
T_lutea_GenomeV2.4_Contig_009	215066	26809	A	G	.	MULTIPLE	Ty=SNP;Rk=0;UL=0;UR=0;CL=.;CR=.;Genome=A;Sd=1;XA=T_643535,T_533941,T_163943,T_597535,T_179287,T_1116814,T_359221,T_10314,T_283893,T_352891,T_855882,T_19348,T_181082,T_1951551,T_103746,T_1746191,T_269804,T_61382,T_300525,T_84180,T_471887,T_84264,T_290553,T_750231,T_812958,T_183280,T_997821,T_770137,T_509953,T_339513,T_566643,T_207636,T_218439,T_54465,T_30365,T_300267,T_726698,T_73610,T_897,T_20943…	GT:DP:PL:AD:HQ	1/1:6575:128161,17991,22:77,6498:71,71
T_lutea_GenomeV2.4_Contig_009	221801	36800	A	G	.	MULTIPLE	Ty=SNP;Rk=0;UL=0;UR=0;CL=.;CR=.;Genome=A;Sd=1;XA=T_1955915,T_1929143,T_1384198,T_115115,T_2779310,T_651585,T_22389,T_17185,T_179007,T_405253,T_2195006,T_940207,T_566763,T_730371,T_135543,T_2542623,T_143061,T_614634,T_75011,T_854522,T_2304546,T_602171,T_1378124,T_2288544,T_46469,T_20518,T_315136,T_1325122,T_285597,T_1289998,T_531740,T_199082,T_71042,T_681172,T_30183,T_846808,T_93626,T_448958,T_502…	GT:DP:PL:AD:HQ	1/1:11788:220698,28126,859:386,11402:70,72
T_lutea_GenomeV2.4_Contig_009	221801	58962	A	G	.	MULTIPLE	Ty=SNP;Rk=0;UL=0;UR=0;CL=.;CR=.;Genome=A;Sd=-1;XA=T_793456,T_27741	GT:DP:PL:AD:HQ	1/1:5796:107047,13224,679:233,5563:70,71
T_lutea_GenomeV2.4_Contig_009	221801	72493	A	G	.	MULTIPLE	Ty=SNP;Rk=0;UL=5;UR=0;CL=.;CR=.;Genome=A;Sd=1;XA=T_262976,T_22389,T_601314,T_179007,T_73650,T_342114,T_448958,T_1929143,T_854522,T_1378124,T_31671,T_326231,T_513678,T_681172,T_502169,T_2304546,T_199082,T_464914,T_170424,T_614634,T_130403,T_220793,T_1325122,T_202304,T_36705,T_2288544,T_1289998,T_651585,T_691640,T_135543,T_1384198,T_405253,T_304225,T_730371,T_1955915,T_940207,T_30183,T_2779310,T_11…	GT:DP:PL:AD:HQ	1/1:5585:104086,13130,493:197,5388:70,71
T_lutea_GenomeV2.4_Contig_009	221801	73865	A	G	.	MULTIPLE	Ty=SNP;Rk=0;UL=1;UR=0;CL=.;CR=.;Genome=A;Sd=1;XA=T_20518,T_262976,T_202304,T_2779310,T_304225,T_730371,T_1002473,T_601314,T_115115,T_1317976,T_570522,T_170424,T_464914,T_448958,T_602171,T_36705,T_75011,T_187234,T_502169,T_285597,T_1929143,T_2195006,T_22389,T_566763,T_1955915,T_326231,T_1384198,T_17185,T_1118098,T_614634,T_691640,T_179007,T_846808,T_940207,T_1289998,T_854522,T_73650,T_220792,T_326…	GT:DP:PL:AD:HQ	1/1:5563:103719,13096,484:195,5368:70,71
T_lutea_GenomeV2.4_Contig_009	222163	42600	A	C	.	MULTIPLE	Ty=SNP;Rk=0;UL=0;UR=0;CL=.;CR=.;Genome=A;Sd=-1;XA=T_474101,T_388416,T_499862,T_695804,T_106823,T_346736,T_434637,T_151168,T_244483,T_93506,T_515840,T_197884,T_272513,T_1607315,T_836595	GT:DP:PL:AD:HQ	0/1:619:8474,512,1230:128,491:70,71
T_lutea_GenomeV2.4_Contig_009	224352	76859	A	C	.	MULTIPLE	Ty=SNP;Rk=0;UL=2;UR=1;CL=.;CR=.;Genome=A;Sd=1;XA=T_497332,T_22095,T_53375,T_48587,T_251110,T_30820,T_224352,T_82612,T_17671,T_5336,T_141015	GT:DP:PL:AD:HQ	1/1:770:13615,1531,244:50,720:69,72
T_lutea_GenomeV2.4_Contig_009	232580	76116	C	G	.	MULTIPLE	Ty=SNP;Rk=0;UL=1;UR=3;CL=.;CR=.;Genome=C;Sd=-1;XA=T_15944,T_95507,T_270152,T_622198,T_641027,T_642934	GT:DP:PL:AD:HQ	0/1:452:5974,330,1025:102,350:72,72
T_lutea_GenomeV2.4_Contig_009	236214	58040	A	G	.	MULTIPLE	Ty=SNP;Rk=0;UL=2;UR=0;CL=.;CR=.;Genome=A;Sd=-1;XA=T_671043,T_2536603,T_1184602,T_2475882,T_453505,T_440162,T_352625,T_91510	GT:DP:PL:AD:HQ	1/1:1472:27931,3681,72:38,1434:69,71
T_lutea_GenomeV2.4_Contig_009	236349	59650	G	A	.	MULTIPLE	Ty=SNP;Rk=0;UL=5;UR=28;CL=.;CR=.;Genome=G;Sd=-1;XA=T_236349,T_74998	GT:DP:PL:AD:HQ	0/1:75:511,15,571:39,36:71,73
T_lutea_GenomeV2.4_Contig_009	236349	59651	G	A	.	MULTIPLE	Ty=SNP;Rk=0;UL=3;UR=28;CL=.;CR=.;Genome=G;Sd=-1;XA=T_74998,T_236349,T_430087,T_397695,T_203540	GT:DP:PL:AD:HQ	0/1:76:470,16,629:42,34:71,73
T_lutea_GenomeV2.4_Contig_009	247335	71779	A	G	.	MULTIPLE	Ty=SNP;Rk=0;UL=6;UR=2;CL=.;CR=.;Genome=A;Sd=-1	GT:DP:PL:AD:HQ	1/1:1479:27789,3579,109:46,1433:71,72
T_lutea_GenomeV2.4_Contig_009	247705	21558	G	A	.	MULTIPLE	Ty=SNP;Rk=0;UL=1;UR=5;CL=.;CR=.;Genome=G;Sd=1;XA=T_923769,T_51651,T_45693,T_193840,T_511223,T_1103311	GT:DP:PL:AD:HQ	0/1:882:12520,828,1504:165,717:70,71
T_lutea_GenomeV2.4_Contig_009	255671	45775	A	G	.	MULTIPLE	Ty=SNP;Rk=0;UL=2;UR=0;CL=.;CR=.;Genome=A;Sd=1;XA=T_402608,T_139858,T_429172,T_53810,T_3049,T_573842,T_1562,T_529704,T_731412,T_50708	GT:DP:PL:AD:HQ	0/1:764:9820,492,1878:183,581:72,72
T_lutea_GenomeV2.4_Contig_009	261329	43249	T	A	.	MULTIPLE	Ty=SNP;Rk=0;UL=1;UR=12;CL=.;CR=.;Genome=T;Sd=-1;XA=T_261329,T_921012	GT:DP:PL:AD:HQ	0/1:173:2074,93,538:48,125:70,70
T_lutea_GenomeV2.4_Contig_009	261535	78279	A	G	.	MULTIPLE	Ty=SNP;Rk=0;UL=1;UR=9;CL=.;CR=.;Genome=A;Sd=1;XA=T_261535,T_921218,T_15701,T_159173,T_379023,T_1392215,T_193902,T_1506466,T_11271	GT:DP:PL:AD:HQ	0/1:488:1515,229,5786:351,137:71,72
T_lutea_GenomeV2.4_Contig_009	261544	30197	C	G	.	MULTIPLE	Ty=SNP;Rk=0;UL=0;UR=1;CL=.;CR=.;Genome=C;Sd=-1;XA=T_70131,T_193911,T_15692,T_20881,T_379032,T_1392206,T_1506457,T_11262,T_561199,T_216478,T_736075	GT:DP:PL:AD:HQ	0/1:605:6856,230,2087:183,422:72,72
T_lutea_GenomeV2.4_Contig_009	272374	58296	A	G	.	MULTIPLE	Ty=SNP;Rk=0;UL=12;UR=22;CL=.;CR=.;Genome=A;Sd=1;XA=T_134316,T_642598,T_1354228,T_123724,T_256314,T_474312,T_1005107,T_151647,T_272374,T_99357,T_417717	GT:DP:PL:AD:HQ	0/1:302:4128,254,616:63,239:72,72
T_lutea_GenomeV2.4_Contig_009	291520	74318	C	T	.	MULTIPLE	Ty=SNP;Rk=0;UL=1;UR=0;CL=.;CR=.;Genome=C;Sd=-1;XA=T_125580	GT:DP:PL:AD:HQ	1/1:3243:62795,8676,33:49,3194:70,71
T_lutea_GenomeV2.4_Contig_009	291690	57143	A	T	.	MULTIPLE	Ty=SNP;Rk=0;UL=1;UR=1;CL=.;CR=.;Genome=A;Sd=-1;XA=T_561286,T_426534	GT:DP:PL:AD:HQ	0/1:715:10331,718,1132:127,588:69,70
T_lutea_GenomeV2.4_Contig_009	315337	16915	C	T	.	MULTIPLE	Ty=SNP;Rk=0;UL=9;UR=11;CL=.;CR=.;Genome=C;Sd=-1	GT:DP:PL:AD:HQ	0/1:296:3988,237,636:64,232:71,73
T_lutea_GenomeV2.4_Contig_009	315758	15279	G	C	.	MULTIPLE	Ty=SNP;Rk=0;UL=0;UR=0;CL=.;CR=.;Genome=G;Sd=-1;XA=T_735316,T_433308,T_289649,T_199843,T_386576,T_221145,T_2500265,T_911771,T_320752,T_1091380,T_461783,T_546152,T_302996,T_474260,T_443086,T_187855,T_89453,T_437650,T_365985,T_604970,T_635827,T_101434,T_717101,T_1211115,T_228901,T_425192,T_190804,T_522880,T_728424,T_539099,T_487722,T_126033,T_704095,T_223869,T_1313041,T_1469077,T_328309,T_441271,T_8…	GT:DP:PL:AD:HQ	1/1:4236:64848,5152,4859:615,3621:70,71
T_lutea_GenomeV2.4_Contig_009	316305	7049	A	G	.	MULTIPLE	Ty=SNP;Rk=0;UL=3;UR=0;CL=.;CR=.;Genome=A;Sd=-1;XA=T_1431287,T_421321	GT:DP:PL:AD:HQ	1/1:4656:90470,12603,27:62,4594:71,72
T_lutea_GenomeV2.4_Contig_009	319591	38197	A	G	.	MULTIPLE	Ty=SNP;Rk=0;UL=0;UR=0;CL=.;CR=.;Genome=A;Sd=-1	GT:DP:PL:AD:HQ	1/1:4569:89521,12734,17:42,4527:70,70
T_lutea_GenomeV2.4_Contig_009	327215	11356	G	A	.	MULTIPLE	Ty=SNP;Rk=0;UL=18;UR=8;CL=.;CR=.;Genome=G;Sd=-1;XA=T_327215	GT:DP:PL:AD:HQ	0/1:277:1309,55,2686:173,104:72,71
T_lutea_GenomeV2.4_Contig_009	327332	58289	A	G	.	MULTIPLE	Ty=SNP;Rk=0;UL=20;UR=2;CL=.;CR=.;Genome=A;Sd=-1;XA=T_1122221,T_140190,T_1183601	GT:DP:PL:AD:HQ	0/1:342:5023,370,513:58,284:70,72
T_lutea_GenomeV2.4_Contig_009	328747	66283	A	C	.	MULTIPLE	Ty=SNP;Rk=0;UL=21;UR=14;CL=.;CR=.;Genome=A;Sd=-1;XA=T_328747	GT:DP:PL:AD:HQ	0/1:131:1067,19,807:59,72:71,72
T_lutea_GenomeV2.4_Contig_009	336564	77939	T	A	.	MULTIPLE	Ty=SNP;Rk=0;UL=15;UR=1;CL=.;CR=.;Genome=T;Sd=-1;XA=T_1082861,T_336564	GT:DP:PL:AD:HQ	0/1:121:1081,24,662:50,71:70,70
T_lutea_GenomeV2.4_Contig_009	336653	32247	C	A	.	MULTIPLE	Ty=SNP;Rk=0;UL=1;UR=3;CL=.;CR=.;Genome=C;Sd=-1;XA=T_1156570	GT:DP:PL:AD:HQ	0/1:100:562,21,882:58,42:72,71
T_lutea_GenomeV2.4_Contig_009	336768	29882	G	A	.	MULTIPLE	Ty=SNP;Rk=0;UL=0;UR=1;CL=.;CR=.;Genome=G;Sd=1;XA=T_133643,T_90948	GT:DP:PL:AD:HQ	1/1:342:5296,443,387:48,294:72,71
T_lutea_GenomeV2.4_Contig_009	337464	65648	C	T	.	MULTIPLE	Ty=SNP;Rk=0;UL=3;UR=7;CL=.;CR=.;Genome=C;Sd=1;XA=T_463979,T_727822,T_189441,T_478848,T_652283,T_337464,T_662102,T_63762	GT:DP:PL:AD:HQ	1/1:386:6321,601,294:42,344:73,72
T_lutea_GenomeV2.4_Contig_009	338035	20208	A	G	.	MULTIPLE	Ty=SNP;Rk=0;UL=5;UR=21;CL=.;CR=.;Genome=A;Sd=-1;XA=T_1127049	GT:DP:PL:AD:HQ	1/1:575:9811,1020,292:49,526:71,72
T_lutea_GenomeV2.4_Contig_009	338378	67031	A	G	.	MULTIPLE	Ty=SNP;Rk=0;UL=16;UR=5;CL=.;CR=.;Genome=A;Sd=-1;XA=T_321438,T_992584	GT:DP:PL:AD:HQ	0/1:179:1614,30,956:73,106:72,70
T_lutea_GenomeV2.4_Contig_009	338425	35863	G	A	.	MULTIPLE	Ty=SNP;Rk=0;UL=16;UR=6;CL=.;CR=.;Genome=G;Sd=1;XA=T_992537,T_321485	GT:DP:PL:AD:HQ	0/1:144:1274,25,795:60,84:71,72
T_lutea_GenomeV2.4_Contig_009	343150	71021	A	G	.	MULTIPLE	Ty=SNP;Rk=0;UL=1;UR=1;CL=.;CR=.;Genome=A;Sd=1;XA=T_343150,T_690664,T_55362,T_430490,T_968427,T_80805,T_533089,T_368748,T_43128,T_437584,T_231647,T_640745,T_599563,T_60596,T_1564752,T_746697,T_447224,T_1603195,T_280166,T_397285,T_582341,T_411148,T_897001,T_342152,T_1235965,T_35143,T_636617,T_195683,T_248471,T_152688,T_681748,T_361754,T_225465,T_596132,T_132445,T_620688,T_843849,T_816383,T_243064,T…	GT:DP:PL:AD:HQ	1/1:223:3439,288,266:32,191:72,70
T_lutea_GenomeV2.4_Contig_009	348686	20614	C	T	.	MULTIPLE	Ty=SNP;Rk=0;UL=0;UR=0;CL=.;CR=.;Genome=C;Sd=1;XA=T_1397832,T_676978,T_520979,T_59419,T_359210,T_2098191,T_129084,T_1442243,T_311260,T_556350,T_16515,T_38543,T_198959,T_176906,T_186067	GT:DP:PL:AD:HQ	1/1:750:14145,1841,55:22,728:67,71
T_lutea_GenomeV2.4_Contig_009	349955	62832	A	G	.	MULTIPLE	Ty=SNP;Rk=0;UL=1;UR=4;CL=.;CR=.;Genome=A;Sd=-1	GT:DP:PL:AD:HQ	1/1:2278:43904,5999,40:40,2238:70,71
T_lutea_GenomeV2.4_Contig_009	351251	22955	G	A	.	MULTIPLE	Ty=SNP;Rk=0;UL=15;UR=2;CL=.;CR=.;Genome=G;Sd=1;XA=T_112473,T_748872,T_551442,T_156952,T_1040660	GT:DP:PL:AD:HQ	0/1:423:5964,394,755:81,342:71,73
T_lutea_GenomeV2.4_Contig_009	353655	6206	G	A	.	MULTIPLE	Ty=SNP;Rk=0;UL=29;UR=73;CL=.;CR=.;Genome=G;Sd=1;XA=T_108454,T_1042280,T_64531,T_357571,T_453262	GT:DP:PL:AD:HQ	0/1:227:848,84,2504:155,72:72,72
T_lutea_GenomeV2.4_Contig_009	356930	54671	A	G	.	MULTIPLE	Ty=SNP;Rk=0;UL=22;UR=1;CL=.;CR=.;Genome=A;Sd=-1	GT:DP:PL:AD:HQ	1/1:345:6027,664,140:25,320:67,70
T_lutea_GenomeV2.4_Contig_009	363401	75279	T	C	.	MULTIPLE	Ty=SNP;Rk=0;UL=3;UR=1;CL=.;CR=.;Genome=T;Sd=1	GT:DP:PL:AD:HQ	0/1:106:1335,73,297:27,79:68,71
T_lutea_GenomeV2.4_Contig_009	363528	49341	A	G	.	MULTIPLE	Ty=SNP;Rk=0;UL=0;UR=1;CL=.;CR=.;Genome=A;Sd=-1;XA=T_88185,T_15888,T_117233,T_555765,T_79539,T_585487,T_308594,T_1786333,T_66509,T_274693,T_1901723	GT:DP:PL:AD:HQ	1/1:1286:24482,3252,56:31,1255:70,71
T_lutea_GenomeV2.4_Contig_009	363656	11807	A	C	.	MULTIPLE	Ty=SNP;Rk=0;UL=0;UR=0;CL=.;CR=.;Genome=A;Sd=-1;XA=T_1641972,T_289458,T_1024651,T_89729,T_216175,T_678755,T_671505,T_363656,T_77778,T_576659	GT:DP:PL:AD:HQ	1/1:657:12402,1619,49:19,638:71,68
T_lutea_GenomeV2.4_Contig_009	372783	40635	A	G	.	MULTIPLE	Ty=SNP;Rk=0;UL=2;UR=0;CL=.;CR=.;Genome=A;Sd=-1;XA=T_357415	GT:DP:PL:AD:HQ	1/1:5443:106604,15147,17:51,5392:69,72
T_lutea_GenomeV2.4_Contig_009	372889	21699	T	C	.	MULTIPLE	Ty=SNP;Rk=0;UL=1;UR=0;CL=.;CR=.;Genome=T;Sd=1;XA=T_373885,T_469638,T_248337,T_1135582,T_310652,T_250180,T_2170122,T_689538	GT:DP:PL:AD:HQ	0/1:509:6201,267,1471:136,373:69,71
T_lutea_GenomeV2.4_Contig_009	381212	27235	A	G	.	MULTIPLE	Ty=SNP;Rk=0;UL=8;UR=4;CL=.;CR=.;Genome=A;Sd=1;XA=T_1149885,T_381212,T_2635555,T_723356,T_526582	GT:DP:PL:AD:HQ	0/1:379:5256,333,726:76,303:72,72
T_lutea_GenomeV2.4_Contig_009	381454	19980	A	G	.	MULTIPLE	Ty=SNP;Rk=0;UL=22;UR=14;CL=.;CR=.;Genome=A;Sd=-1;XA=T_1148180	GT:DP:PL:AD:HQ	0/1:155:1448,31,789:61,94:70,71
T_lutea_GenomeV2.4_Contig_009	381892	60418	A	G	.	MULTIPLE	Ty=SNP;Rk=0;UL=0;UR=4;CL=.;CR=.;Genome=A;Sd=1;XA=T_1357864,T_46670,T_1676638,T_12476,T_1357660,T_62109,T_52370,T_382597	GT:DP:PL:AD:HQ	1/1:1356:25985,3505,41:28,1328:61,72
T_lutea_GenomeV2.4_Contig_009	383636	59154	C	G	.	MULTIPLE	Ty=SNP;Rk=0;UL=1;UR=1;CL=.;CR=.;Genome=C;Sd=-1	GT:DP:PL:AD:HQ	1/1:5582:109951,15853,32:37,5545:64,72
T_lutea_GenomeV2.4_Contig_009	384455	76006	A	C	.	MULTIPLE	Ty=SNP;Rk=0;UL=3;UR=1;CL=.;CR=.;Genome=A;Sd=1;XA=T_1975795,T_576613,T_248067,T_8501,T_1340474,T_4453,T_61870,T_829134,T_598484,T_1677366,T_3201,T_922770,T_120304,T_2268692,T_13203,T_53098,T_799661,T_1726609,T_922650,T_224903,T_141417,T_750367,T_1147218,T_201573	GT:DP:PL:AD:HQ	1/1:1993:36127,4282,385:101,1892:68,71
T_lutea_GenomeV2.4_Contig_009	390828	23122	T	A	.	MULTIPLE	Ty=SNP;Rk=0;UL=0;UR=0;CL=.;CR=.;Genome=T;Sd=1	GT:DP:PL:AD:HQ	0/1:64:367,18,566:37,27:70,72
T_lutea_GenomeV2.4_Contig_009	391412	34024	A	C	.	MULTIPLE	Ty=SNP;Rk=0;UL=2;UR=0;CL=.;CR=.;Genome=A;Sd=-1;XA=T_1109836,T_821303,T_97993,T_286075,T_1633856,T_35330,T_285755,T_20874,T_1137894,T_19192,T_220281,T_317111,T_2320,T_66885,T_171672,T_175918,T_1875267,T_1172059,T_18778,T_94017,T_1076569,T_30242,T_425578,T_581287,T_35088,T_521459,T_348636,T_354831,T_71504	GT:DP:PL:AD:HQ	1/1:1802:32612,3852,362:93,1709:70,72
T_lutea_GenomeV2.4_Contig_009	395540	76655	A	G	.	MULTIPLE	Ty=SNP;Rk=0;UL=3;UR=2;CL=.;CR=.;Genome=A;Sd=-1;XA=T_96062,T_352071,T_220755,T_1150668,T_621256,T_136507	GT:DP:PL:AD:HQ	0/1:382:668,364,5417:310,72:72,71
T_lutea_GenomeV2.4_Contig_009	396964	7054	A	G	.	MULTIPLE	Ty=SNP;Rk=0;UL=0;UR=0;CL=.;CR=.;Genome=A;Sd=-1;XA=T_2212199,T_185024,T_52208,T_1005852	GT:DP:PL:AD:HQ	1/1:7354:142345,19638,57:112,7242:71,72
T_lutea_GenomeV2.4_Contig_009	401969	56523	G	A	.	MULTIPLE	Ty=SNP;Rk=0;UL=13;UR=17;CL=.;CR=.;Genome=G;Sd=-1;XA=T_1499171,T_1498664,T_401969,T_144124,T_9272,T_828083,T_641202,T_762216,T_158328,T_1225887,T_230030,T_1108622,T_56554,T_823296,T_226201,T_1403609,T_293889,T_837281,T_415567,T_602333	GT:DP:PL:AD:HQ	0/1:510:3877,22,3319:241,269:72,70
T_lutea_GenomeV2.4_Contig_009	402029	33669	A	T	.	MULTIPLE	Ty=SNP;Rk=0;UL=0;UR=2;CL=.;CR=.;Genome=A;Sd=-1	GT:DP:PL:AD:HQ	1/1:1282:24190,3147,82:37,1245:71,71
T_lutea_GenomeV2.4_Contig_009	402332	19004	A	G	.	MULTIPLE	Ty=SNP;Rk=0;UL=1;UR=0;CL=.;CR=.;Genome=A;Sd=-1;XA=T_1403969,T_1108262,T_85807,T_229670,T_8912,T_761856,T_62149,T_640842,T_143766,T_533665,T_623375,T_158688	GT:DP:PL:AD:HQ	0/1:292:433,322,4305:243,49:71,72
T_lutea_GenomeV2.4_Contig_009	402499	14136	T	C	.	MULTIPLE	Ty=SNP;Rk=0;UL=9;UR=10;CL=.;CR=.;Genome=T;Sd=1	GT:DP:PL:AD:HQ	0/1:320:4601,322,530:58,262:72,72
T_lutea_GenomeV2.4_Contig_009	402581	57884	A	G	.	MULTIPLE	Ty=SNP;Rk=0;UL=4;UR=2;CL=.;CR=.;Genome=A;Sd=1;XA=T_933354,T_229421,T_1226497,T_158937,T_51178,T_822684,T_55945,T_8663,T_143517,T_837890,T_640593	GT:DP:PL:AD:HQ	0/1:795:9857,442,2174:205,590:71,71
T_lutea_GenomeV2.4_Contig_009	410441	64942	G	A	.	MULTIPLE	Ty=SNP;Rk=0;UL=2;UR=1;CL=.;CR=.;Genome=G;Sd=-1;XA=T_209048,T_34277,T_410441,T_92119,T_1037843,T_737290,T_735588,T_648605,T_551431,T_637822,T_27161,T_343699,T_217791,T_1768087,T_412821,T_2069525,T_522648,T_428994,T_726684,T_432851,T_238988	GT:DP:PL:AD:HQ	0/1:503:2313,94,4927:317,186:72,72
T_lutea_GenomeV2.4_Contig_009	410462	7792	A	G	.	MULTIPLE	Ty=SNP;Rk=0;UL=2;UR=4;CL=.;CR=.;Genome=A;Sd=1;XA=T_217770,T_648584,T_131288,T_966372,T_1768066,T_735609,T_737311,T_564488,T_410462,T_125503,T_207479	GT:DP:PL:AD:HQ	0/1:604:6259,148,2507:208,396:72,71
T_lutea_GenomeV2.4_Contig_009	414938	3552	A	G	.	MULTIPLE	Ty=SNP;Rk=0;UL=6;UR=0;CL=.;CR=.;Genome=A;Sd=-1	GT:DP:PL:AD:HQ	1/1:485:7646,664,482:63,422:71,70
T_lutea_GenomeV2.4_Contig_009	415194	40448	A	G	.	MULTIPLE	Ty=SNP;Rk=0;UL=4;UR=0;CL=.;CR=.;Genome=A;Sd=1;XA=T_415194,T_129860,T_429480,T_158188,T_519919,T_1400755	GT:DP:PL:AD:HQ	0/1:278:775,163,3449:206,72:71,70
T_lutea_GenomeV2.4_Contig_009	415368	77641	A	T	.	MULTIPLE	Ty=SNP;Rk=0;UL=1;UR=1;CL=.;CR=.;Genome=A;Sd=-1;XA=T_392744,T_603748	GT:DP:PL:AD:HQ	0/1:158:783,34,1501:97,61:70,68
T_lutea_GenomeV2.4_Contig_009	415368	77642	A	G	.	MULTIPLE	Ty=SNP;Rk=0;UL=1;UR=1;CL=.;CR=.;Genome=A;Sd=-1;XA=T_392744,T_603748	GT:DP:PL:AD:HQ	1/1:4670:89433,12027,109:97,4573:70,72
T_lutea_GenomeV2.4_Contig_009	417030	52967	A	G	.	MULTIPLE	Ty=SNP;Rk=0;UL=0;UR=4;CL=.;CR=.;Genome=A;Sd=1;XA=T_383937,T_682810,T_2027217,T_99918,T_458453,T_2703504,T_491585,T_674651,T_711962,T_615508,T_146371,T_525120,T_131319,T_2843,T_20204,T_1924937,T_508707,T_444563,T_135528,T_1068631,T_1003330,T_482735,T_541654,T_628765,T_538935,T_77613,T_10579,T_181075,T_985198,T_988290,T_565978,T_152039,T_1105316,T_602238,T_546332,T_2080493,T_1824101,T_544584,T_3930…	GT:DP:PL:AD:HQ	1/1:1573:29482,3775,126:51,1522:71,71
T_lutea_GenomeV2.4_Contig_009	421838	67856	G	A	.	MULTIPLE	Ty=SNP;Rk=0;UL=1;UR=0;CL=.;CR=.;Genome=G;Sd=1;XA=T_988562,T_33373,T_1826422,T_572736,T_668225,T_1609647,T_53842,T_53485	GT:DP:PL:AD:HQ	0/1:299:2772,47,1514:118,181:70,71
T_lutea_GenomeV2.4_Contig_009	421847	5852	G	T	.	PASS	Ty=SNP;Rk=0;UL=3;UR=3;CL=.;CR=.;Genome=G;Sd=1	GT:DP:PL:AD:HQ	0/1:104:952,24,553:42,62:69,72
T_lutea_GenomeV2.4_Contig_009	421881	77166	A	G	.	MULTIPLE	Ty=SNP;Rk=0;UL=1;UR=3;CL=.;CR=.;Genome=A;Sd=-1;XA=T_651605,T_418836,T_668182	GT:DP:PL:AD:HQ	0/1:275:3129,114,954:83,192:72,72
T_lutea_GenomeV2.4_Contig_009	421937	33050	A	G	.	MULTIPLE	Ty=SNP;Rk=0;UL=1;UR=3;CL=.;CR=.;Genome=A;Sd=1;XA=T_998911,T_207510,T_421937,T_2424077,T_255153,T_41555,T_592446,T_157306,T_110273	GT:DP:PL:AD:HQ	0/1:124:1699,112,263:26,98:71,72
T_lutea_GenomeV2.4_Contig_009	423158	40510	A	G	.	MULTIPLE	Ty=SNP;Rk=0;UL=7;UR=13;CL=.;CR=.;Genome=A;Sd=1;XA=T_422273,T_423158,T_568345	GT:DP:PL:AD:HQ	0/1:135:1467,52,530:44,91:66,72
T_lutea_GenomeV2.4_Contig_009	424736	77205	C	T	.	MULTIPLE	Ty=SNP;Rk=0;UL=21;UR=12;CL=.;CR=.;Genome=C;Sd=1;XA=T_400257,T_2585574,T_654588,T_521229,T_2118567,T_424736,T_666573	GT:DP:PL:AD:HQ	1/1:352:5631,508,322:43,309:72,71
T_lutea_GenomeV2.4_Contig_009	425351	39771	C	T	.	MULTIPLE	Ty=SNP;Rk=0;UL=0;UR=1;CL=.;CR=.;Genome=C;Sd=1;XA=T_709268,T_617720,T_7142,T_1443155,T_1070916,T_1262396,T_568738,T_473449,T_1696953,T_932419,T_262179,T_1044027,T_521849,T_918993,T_437514,T_171140,T_209922,T_266274,T_419142,T_2119180,T_239899,T_78640,T_877476,T_382920,T_58780,T_400876,T_605538,T_351250,T_2452321,T_372529,T_51565,T_243236,T_234778,T_699312,T_2585918,T_65682,T_315355,T_498587,T_1261…	GT:DP:PL:AD:HQ	1/1:2096:36414,3917,812:156,1940:71,71
T_lutea_GenomeV2.4_Contig_009	430088	24781	A	C	.	MULTIPLE	Ty=SNP;Rk=0;UL=0;UR=6;CL=.;CR=.;Genome=A;Sd=-1;XA=T_1226806,T_699745,T_500619,T_242751,T_1632259,T_673206,T_44402,T_730839,T_14011,T_258805,T_511489,T_558014,T_91147	GT:DP:PL:AD:HQ	1/1:2062:39058,5123,103:55,2007:70,72
T_lutea_GenomeV2.4_Contig_009	430959	42307	A	G	.	MULTIPLE	Ty=SNP;Rk=0;UL=1;UR=6;CL=.;CR=.;Genome=A;Sd=-1;XA=T_51100	GT:DP:PL:AD:HQ	0/1:242:3506,253,393:43,199:69,70
T_lutea_GenomeV2.4_Contig_009	431503	59179	A	G	.	MULTIPLE	Ty=SNP;Rk=0;UL=18;UR=0;CL=.;CR=.;Genome=A;Sd=-1;XA=T_283829,T_580693	GT:DP:PL:AD:HQ	0/1:384:3287,36,2170:164,220:72,71
T_lutea_GenomeV2.4_Contig_009	442977	56187	A	G	.	MULTIPLE	Ty=SNP;Rk=0;UL=5;UR=1;CL=.;CR=.;Genome=A;Sd=1;XA=T_189030,T_43334,T_1417112,T_340460,T_287903,T_1848242,T_206939	GT:DP:PL:AD:HQ	1/1:646:11843,1446,108:29,617:66,71
T_lutea_GenomeV2.4_Contig_009	445209	65065	A	C	.	MULTIPLE	Ty=SNP;Rk=0;UL=10;UR=1;CL=.;CR=.;Genome=A;Sd=-1;XA=T_26557,T_1772242,T_1037059,T_340930,T_23915,T_2720790,T_262507,T_658666,T_155569,T_985694,T_582721	GT:DP:PL:AD:HQ	1/1:373:6609,751,124:24,349:70,71
T_lutea_GenomeV2.4_Contig_009	450423	58311	C	T	.	MULTIPLE	Ty=SNP;Rk=0;UL=0;UR=1;CL=.;CR=.;Genome=C;Sd=1;XA=T_2531266,T_385166,T_450420,T_661669,T_392321,T_1019716,T_244572,T_453119,T_685337,T_83448,T_43415,T_1417031,T_297388,T_573671,T_1327342,T_516477	GT:DP:PL:AD:HQ	0/1:1557:2872,1344,21651:1249,308:71,70
T_lutea_GenomeV2.4_Contig_009	456038	3141	G	A	.	MULTIPLE	Ty=SNP;Rk=0;UL=2;UR=0;CL=.;CR=.;Genome=G;Sd=1;XA=T_201635,T_29085,T_265912	GT:DP:PL:AD:HQ	1/1:520:9383,1107,123:28,492:70,71
T_lutea_GenomeV2.4_Contig_009	457983	938	C	G	.	MULTIPLE	Ty=SNP;Rk=0;UL=8;UR=1;CL=.;CR=.;Genome=C;Sd=-1	GT:DP:PL:AD:HQ	1/1:2318:44078,5833,94:57,2261:70,70
T_lutea_GenomeV2.4_Contig_009	459024	34052	C	G	.	MULTIPLE	Ty=SNP;Rk=0;UL=0;UR=1;CL=.;CR=.;Genome=C;Sd=1;XA=T_2030612,T_723358,T_41675,T_231571,T_75603,T_106994,T_2455611,T_813715,T_1120807,T_84536,T_148382,T_10984,T_261116,T_238730,T_900069	GT:DP:PL:AD:HQ	1/1:2344:41707,4736,636:143,2201:71,71
T_lutea_GenomeV2.4_Contig_009	461953	13858	G	A	.	MULTIPLE	Ty=SNP;Rk=0;UL=5;UR=0;CL=.;CR=.;Genome=G;Sd=-1;XA=T_931931,T_450871,T_108435,T_418843,T_1082434,T_142962,T_473063,T_96048,T_302393,T_283231,T_1169565,T_91083,T_106722,T_146610	GT:DP:PL:AD:HQ	0/1:447:5655,275,1164:111,336:71,72
T_lutea_GenomeV2.4_Contig_009	462010	38552	G	A	.	MULTIPLE	Ty=SNP;Rk=0;UL=6;UR=2;CL=.;CR=.;Genome=G;Sd=-1;XA=T_462010,T_1851153,T_7026,T_91026	GT:DP:PL:AD:HQ	0/1:247:1779,17,1719:122,125:71,68
T_lutea_GenomeV2.4_Contig_009	474933	61799	G	C	.	MULTIPLE	Ty=SNP;Rk=0;UL=2;UR=0;CL=.;CR=.;Genome=G;Sd=1;XA=T_696550,T_35297,T_301537,T_358279,T_813630,T_101640,T_2918274,T_599315,T_295459,T_716895,T_49883,T_728912,T_183837,T_280929,T_97440	GT:DP:PL:AD:HQ	0/1:225:752,103,2608:159,66:70,69
T_lutea_GenomeV2.4_Contig_009	474934	55563	G	C	.	MULTIPLE	Ty=SNP;Rk=0;UL=1;UR=1;CL=.;CR=.;Genome=G;Sd=1;XA=T_358280,T_599314,T_301538,T_35298,T_101639,T_2918273,T_295458,T_696549,T_716894,T_728913	GT:DP:PL:AD:HQ	0/1:226:2845,142,609:57,169:69,71
T_lutea_GenomeV2.4_Contig_009	475488	25423	A	G	.	MULTIPLE	Ty=SNP;Rk=0;UL=6;UR=5;CL=.;CR=.;Genome=A;Sd=-1;XA=T_729797,T_522305,T_394054,T_2917419,T_65963,T_359894	GT:DP:PL:AD:HQ	0/1:735:10397,683,1277:139,596:72,72
T_lutea_GenomeV2.4_Contig_009	480317	57089	C	A	.	MULTIPLE	Ty=SNP;Rk=0;UL=2;UR=1;CL=.;CR=.;Genome=C;Sd=1;XA=T_1009839,T_2515712,T_105162,T_1005590,T_179789,T_2291931	GT:DP:PL:AD:HQ	0/1:169:420,123,2196:129,40:70,72
T_lutea_GenomeV2.4_Contig_009	480321	25461	T	C	.	MULTIPLE	Ty=SNP;Rk=0;UL=3;UR=4;CL=.;CR=.;Genome=T;Sd=-1;XA=T_179793,T_2515708,T_1005594,T_480321,T_1009835	GT:DP:PL:AD:HQ	0/1:284:2150,19,1871:135,149:71,72
T_lutea_GenomeV2.4_Contig_009	481841	27860	A	C	.	MULTIPLE	Ty=SNP;Rk=0;UL=16;UR=27;CL=.;CR=.;Genome=A;Sd=1;XA=T_481841	GT:DP:PL:AD:HQ	0/1:155:1034,17,1174:81,74:71,72
T_lutea_GenomeV2.4_Contig_009	482324	22319	G	A	.	MULTIPLE	Ty=SNP;Rk=0;UL=16;UR=26;CL=.;CR=.;Genome=G;Sd=-1;XA=T_482324,T_63622	GT:DP:PL:AD:HQ	0/1:156:954,20,1273:86,70:72,72
T_lutea_GenomeV2.4_Contig_009	488187	53977	A	G	.	MULTIPLE	Ty=SNP;Rk=0;UL=2;UR=1;CL=.;CR=.;Genome=A;Sd=-1;XA=T_558530,T_1215934	GT:DP:PL:AD:HQ	0/1:171:1559,30,900:69,102:71,73
T_lutea_GenomeV2.4_Contig_009	488241	11627	C	A	.	MULTIPLE	Ty=SNP;Rk=0;UL=4;UR=7;CL=.;CR=.;Genome=C;Sd=1	GT:DP:PL:AD:HQ	0/1:174:1997,79,601:52,122:72,71
T_lutea_GenomeV2.4_Contig_009	488369	35788	A	G	.	MULTIPLE	Ty=SNP;Rk=0;UL=7;UR=14;CL=.;CR=.;Genome=A;Sd=1;XA=T_1631568,T_488369,T_558348,T_88037,T_818132,T_1215752,T_808238	GT:DP:PL:AD:HQ	0/1:216:2907,175,472:47,169:72,71
T_lutea_GenomeV2.4_Contig_009	488938	52853	A	G	.	MULTIPLE	Ty=SNP;Rk=0;UL=9;UR=0;CL=.;CR=.;Genome=A;Sd=1;XA=T_87621,T_1215343,T_557669,T_836131,T_344039,T_376515,T_20325,T_156626,T_402806,T_817671,T_1532178,T_729808,T_563372,T_925596,T_292710,T_132704,T_1165432,T_381985,T_1631111,T_424216,T_347113	GT:DP:PL:AD:HQ	1/1:865:14713,1514,444:75,790:71,72
T_lutea_GenomeV2.4_Contig_009	489207	31943	C	T	.	MULTIPLE	Ty=SNP;Rk=0;UL=0;UR=2;CL=.;CR=.;Genome=C;Sd=-1;XA=T_967842	GT:DP:PL:AD:HQ	0/1:386:3757,73,1801:144,242:72,71
T_lutea_GenomeV2.4_Contig_009	489325	62903	C	T	.	MULTIPLE	Ty=SNP;Rk=0;UL=1;UR=7;CL=.;CR=.;Genome=C;Sd=-1;XA=T_49850,T_916845,T_61630,T_117782,T_65970	GT:DP:PL:AD:HQ	0/1:206:369,202,2923:167,39:72,70
T_lutea_GenomeV2.4_Contig_009	490847	71367	A	G	.	MULTIPLE	Ty=SNP;Rk=0;UL=78;UR=7;CL=.;CR=.;Genome=A;Sd=1;XA=T_490847,T_967618	GT:DP:PL:AD:HQ	0/1:105:362,54,1220:74,31:72,71
T_lutea_GenomeV2.4_Contig_009	497621	9057	G	T	.	MULTIPLE	Ty=SNP;Rk=0;UL=4;UR=1;CL=.;CR=.;Genome=G;Sd=1;XA=T_396200,T_369616,T_108667,T_27959,T_599211,T_124588	GT:DP:PL:AD:HQ	0/1:704:7280,168,2929:243,461:72,72
T_lutea_GenomeV2.4_Contig_009	498473	1255	A	G	.	MULTIPLE	Ty=SNP;Rk=0;UL=0;UR=8;CL=.;CR=.;Genome=A;Sd=-1;XA=T_153956	GT:DP:PL:AD:HQ	1/1:1140:19563,2050,524:93,1047:71,71
T_lutea_GenomeV2.4_Contig_009	498473	1257	A	C	.	MULTIPLE	Ty=SNP;Rk=0;UL=0;UR=8;CL=.;CR=.;Genome=A;Sd=-1;XA=T_672592	GT:DP:PL:AD:HQ	0/1:156:823,29,1422:93,63:71,70
T_lutea_GenomeV2.4_Contig_009	505918	21598	T	C	.	MULTIPLE	Ty=SNP;Rk=0;UL=5;UR=5;CL=.;CR=.;Genome=T;Sd=-1;XA=T_722898,T_192912,T_79224,T_1805028,T_505918,T_327085,T_97004,T_416354,T_138926,T_85353,T_403640,T_512603,T_158727,T_35695,T_1557752,T_201655,T_1095400,T_646114,T_2497453,T_52693,T_383529,T_291540,T_744138,T_298525,T_819902,T_77674	GT:DP:PL:AD:HQ	0/1:393:4889,228,1078:101,292:71,71
T_lutea_GenomeV2.4_Contig_009	513834	20775	C	G	.	MULTIPLE	Ty=SNP;Rk=0;UL=11;UR=26;CL=.;CR=.;Genome=C;Sd=1;XA=T_513834	GT:DP:PL:AD:HQ	0/1:82:474,19,713:47,35:72,72
T_lutea_GenomeV2.4_Contig_009	516418	59261	C	T	.	MULTIPLE	Ty=SNP;Rk=0;UL=1;UR=2;CL=.;CR=.;Genome=C;Sd=-1;XA=T_58857,T_58961,T_56926,T_55573,T_757040,T_321957,T_211551,T_45962	GT:DP:PL:AD:HQ	0/1:500:1452,261,6082:366,134:72,72
T_lutea_GenomeV2.4_Contig_009	516419	43837	C	A	.	MULTIPLE	Ty=SNP;Rk=0;UL=1;UR=0;CL=.;CR=.;Genome=C;Sd=1;XA=T_55572,T_56925,T_757039	GT:DP:PL:AD:HQ	0/1:416:1745,105,4299:272,144:72,71
T_lutea_GenomeV2.4_Contig_009	516442	16057	C	T	.	MULTIPLE	Ty=SNP;Rk=0;UL=0;UR=7;CL=.;CR=.;Genome=C;Sd=-1;XA=T_647939,T_58937,T_58833,T_45938,T_280429,T_757016,T_1694122,T_220498	GT:DP:PL:AD:HQ	0/1:468:1369,243,5680:342,126:72,72
T_lutea_GenomeV2.4_Contig_009	516843	37414	A	T	.	MULTIPLE	Ty=SNP;Rk=0;UL=7;UR=2;CL=.;CR=.;Genome=A;Sd=1;XA=T_516843,T_1007308,T_653737	GT:DP:PL:AD:HQ	0/1:167:872,31,1531:100,67:69,71
T_lutea_GenomeV2.4_Contig_009	516843	37415	A	G	.	MULTIPLE	Ty=SNP;Rk=0;UL=7;UR=2;CL=.;CR=.;Genome=A;Sd=1;XA=T_653737,T_1004151,T_516843	GT:DP:PL:AD:HQ	0/1:206:1521,17,1402:100,106:69,72
T_lutea_GenomeV2.4_Contig_009	521435	78097	T	C	.	MULTIPLE	Ty=SNP;Rk=0;UL=1;UR=1;CL=.;CR=.;Genome=T;Sd=-1;XA=T_521435,T_906198,T_146277,T_549789,T_721109,T_826403,T_396624,T_1260551	GT:DP:PL:AD:HQ	1/1:381:5828,473,460:56,325:72,71
T_lutea_GenomeV2.4_Contig_009	522733	76689	A	C	.	MULTIPLE	Ty=SNP;Rk=0;UL=5;UR=4;CL=.;CR=.;Genome=A;Sd=1;XA=T_209133,T_92034,T_522733,T_126519	GT:DP:PL:AD:HQ	0/1:228:3265,229,391:42,186:72,72
T_lutea_GenomeV2.4_Contig_009	524610	39722	A	C	.	MULTIPLE	Ty=SNP;Rk=0;UL=8;UR=3;CL=.;CR=.;Genome=A;Sd=1;XA=T_975117,T_205634,T_241668,T_524610,T_356014,T_406218	GT:DP:PL:AD:HQ	0/1:220:3191,232,357:39,181:72,71
T_lutea_GenomeV2.4_Contig_009	524882	8875	T	C	.	MULTIPLE	Ty=SNP;Rk=0;UL=0;UR=5;CL=.;CR=.;Genome=T;Sd=-1;XA=T_206592,T_240702,T_283995,T_406490,T_255330,T_205362,T_241938,T_3978,T_597966	GT:DP:PL:AD:HQ	0/1:198:2668,162,433:43,155:72,73
T_lutea_GenomeV2.4_Contig_009	524988	19455	C	T	.	MULTIPLE	Ty=SNP;Rk=0;UL=3;UR=2;CL=.;CR=.;Genome=C;Sd=1;XA=T_524988	GT:DP:PL:AD:HQ	0/1:126:801,17,1001:68,58:72,70
T_lutea_GenomeV2.4_Contig_009	525110	18778	C	A	.	MULTIPLE	Ty=SNP;Rk=0;UL=10;UR=4;CL=.;CR=.;Genome=C;Sd=-1;XA=T_975620,T_37565,T_2334597	GT:DP:PL:AD:HQ	0/1:229:561,162,2975:175,54:73,71
T_lutea_GenomeV2.4_Contig_009	525653	5340	A	T	.	MULTIPLE	Ty=SNP;Rk=0;UL=11;UR=3;CL=.;CR=.;Genome=A;Sd=1;XA=T_34066,T_701641,T_160180,T_126392	GT:DP:PL:AD:HQ	0/1:115:1310,54,412:35,80:70,72
T_lutea_GenomeV2.4_Contig_009	527620	74244	G	A	.	MULTIPLE	Ty=SNP;Rk=0;UL=2;UR=6;CL=.;CR=.;Genome=G;Sd=-1;XA=T_73343,T_527620,T_1262398,T_120169,T_925197,T_103752,T_959569,T_239644	GT:DP:PL:AD:HQ	0/1:163:720,46,1658:105,58:72,71
T_lutea_GenomeV2.4_Contig_009	527839	26015	A	G	.	MULTIPLE	Ty=SNP;Rk=0;UL=0;UR=2;CL=.;CR=.;Genome=A;Sd=1;XA=T_959411,T_239482,T_925362,T_528722,T_1262564,T_288145,T_929257,T_527839,T_938745	GT:DP:PL:AD:HQ	1/1:507:7765,628,601:74,433:71,72
T_lutea_GenomeV2.4_Contig_009	543954	74596	A	G	.	MULTIPLE	Ty=SNP;Rk=0;UL=7;UR=4;CL=.;CR=.;Genome=A;Sd=1;XA=T_1550401,T_53403,T_33558,T_1586554,T_543954,T_924187	GT:DP:PL:AD:HQ	0/1:238:3510,264,356:40,198:73,71
T_lutea_GenomeV2.4_Contig_009	545537	23354	G	A	.	MULTIPLE	Ty=SNP;Rk=0;UL=68;UR=19;CL=.;CR=.;Genome=G;Sd=1;XA=T_452766,T_1456249,T_1399228	GT:DP:PL:AD:HQ	0/1:190:594,100,2270:137,53:71,71
T_lutea_GenomeV2.4_Contig_009	545660	5976	C	T	.	MULTIPLE	Ty=SNP;Rk=0;UL=12;UR=2;CL=.;CR=.;Genome=C;Sd=1;XA=T_1456372,T_545660	GT:DP:PL:AD:HQ	0/1:131:732,23,1151:76,55:71,72
T_lutea_GenomeV2.4_Contig_009	546604	19702	A	G	.	MULTIPLE	Ty=SNP;Rk=0;UL=0;UR=0;CL=.;CR=.;Genome=A;Sd=-1	GT:DP:PL:AD:HQ	0/1:666:7299,214,2469:212,454:68,69
T_lutea_GenomeV2.4_Contig_009	546880	44921	A	G	.	MULTIPLE	Ty=SNP;Rk=0;UL=1;UR=1;CL=.;CR=.;Genome=A;Sd=1;XA=T_287041,T_68789,T_262903,T_465524,T_105979,T_621171,T_417985,T_48120,T_17872,T_563272,T_936040,T_3054444,T_778386,T_1455930,T_320525,T_268524,T_886834,T_327669,T_1786392,T_146609,T_145080,T_136492,T_1309602,T_1865685,T_1050873,T_2201584,T_57738,T_231433,T_136121,T_508350,T_424282,T_136505,T_46226,T_2523249,T_785804,T_150763,T_899919,T_70864,T_3026…	GT:DP:PL:AD:HQ	0/1:3787:49637,2579,8627:866,2921:69,70
T_lutea_GenomeV2.4_Contig_009	547665	12997	G	A	.	MULTIPLE	Ty=SNP;Rk=0;UL=8;UR=4;CL=.;CR=.;Genome=G;Sd=-1;XA=T_547665,T_1400828	GT:DP:PL:AD:HQ	0/1:131:1194,26,695:53,78:72,72
T_lutea_GenomeV2.4_Contig_009	547785	64625	A	G	.	MULTIPLE	Ty=SNP;Rk=0;UL=9;UR=3;CL=.;CR=.;Genome=A;Sd=-1;XA=T_720986,T_6784,T_268653	GT:DP:PL:AD:HQ	0/1:318:2287,18,2208:157,161:72,72
T_lutea_GenomeV2.4_Contig_009	548360	51830	A	G	.	MULTIPLE	Ty=SNP;Rk=0;UL=3;UR=1;CL=.;CR=.;Genome=A;Sd=1;XA=T_77793	GT:DP:PL:AD:HQ	0/1:527:7529,511,884:97,430:72,71
T_lutea_GenomeV2.4_Contig_009	551856	20198	C	G	.	MULTIPLE	Ty=SNP;Rk=0;UL=0;UR=0;CL=.;CR=.;Genome=C;Sd=1;XA=T_359472,T_19912,T_433622,T_289864,T_979807,T_1524398,T_2499950,T_717416,T_408647,T_686838,T_365669,T_629774,T_703780,T_545827,T_635512,T_15836,T_90551,T_21377,T_303310,T_1105643,T_253293,T_1821068,T_147914,T_190670,T_306878,T_541334,T_828220,T_426026,T_583294,T_427146,T_328624,T_99844,T_775911,T_271312,T_1313362,T_651466,T_802739,T_1620243,T_20630…	GT:DP:PL:AD:HQ	0/1:3757:41483,1182,13565:1179,2578:71,70
T_lutea_GenomeV2.4_Contig_009	552230	44479	A	G	.	MULTIPLE	Ty=SNP;Rk=0;UL=1;UR=0;CL=.;CR=.;Genome=A;Sd=1;XA=T_1261938,T_552230,T_2001682	GT:DP:PL:AD:HQ	1/1:1495:28106,3625,108:46,1449:71,71
T_lutea_GenomeV2.4_Contig_009	552292	44210	A	G	.	MULTIPLE	Ty=SNP;Rk=0;UL=0;UR=2;CL=.;CR=.;Genome=A;Sd=-1;XA=T_876957,T_1941878,T_157465,T_507071,T_594520,T_805147,T_479048,T_192670	GT:DP:PL:AD:HQ	0/1:1017:3164,453,12004:730,287:69,70
T_lutea_GenomeV2.4_Contig_009	552309	50263	C	G	.	MULTIPLE	Ty=SNP;Rk=0;UL=0;UR=0;CL=.;CR=.;Genome=C;Sd=-1;XA=T_157448,T_771380,T_297796,T_876974,T_12153,T_640418,T_258142	GT:DP:PL:AD:HQ	0/1:2182:22166,441,9314:769,1413:70,72
T_lutea_GenomeV2.4_Contig_009	552336	49183	T	A	.	MULTIPLE	Ty=SNP;Rk=0;UL=1;UR=0;CL=.;CR=.;Genome=T;Sd=1;XA=T_229334,T_771407,T_12180,T_157421,T_386250,T_105591,T_373379	GT:DP:PL:AD:HQ	0/1:145:793,25,1292:85,60:67,67
T_lutea_GenomeV2.4_Contig_009	552716	36772	A	G	.	MULTIPLE	Ty=SNP;Rk=0;UL=0;UR=0;CL=.;CR=.;Genome=A;Sd=-1;XA=T_216508,T_541705,T_1214276,T_750571,T_294168,T_1374400,T_857026	GT:DP:PL:AD:HQ	1/1:451:7927,883,164:31,420:70,71
T_lutea_GenomeV2.4_Contig_009	552748	36771	A	G	.	MULTIPLE	Ty=SNP;Rk=0;UL=0;UR=0;CL=.;CR=.;Genome=A;Sd=1;XA=T_856993,T_552748,T_105952,T_294200,T_1214308,T_750539,T_1374367,T_1019686,T_889686,T_171570,T_245312,T_1199888,T_396008,T_758530,T_476759,T_470895,T_355761,T_302259,T_523964,T_546082,T_573645,T_301813,T_309459,T_105448,T_48094,T_652281,T_541737,T_822838	GT:DP:PL:AD:HQ	1/1:1271:24148,3193,61:32,1239:68,69
T_lutea_GenomeV2.4_Contig_009	574952	45834	C	T	.	MULTIPLE	Ty=SNP;Rk=0;UL=4;UR=1;CL=.;CR=.;Genome=C;Sd=1;XA=T_713721,T_408574,T_2049883,T_1014128,T_328859,T_69033,T_1082667,T_1255419,T_1293068,T_334246,T_1433161,T_28424,T_1541458,T_412585,T_1872822,T_499888,T_1960876	GT:DP:PL:AD:HQ	0/1:502:1802,179,5594:346,156:72,71
T_lutea_GenomeV2.4_Contig_009	583770	13105	G	A	.	MULTIPLE	Ty=SNP;Rk=0;UL=0;UR=16;CL=.;CR=.;Genome=G;Sd=1;XA=T_1348597,T_2109679,T_1335723,T_503657,T_378173,T_1838455,T_138388,T_1305549,T_927966,T_437560,T_276771,T_612473,T_405049	GT:DP:PL:AD:HQ	0/1:302:1654,36,2652:176,126:72,71
T_lutea_GenomeV2.4_Contig_009	583883	74734	C	G	.	MULTIPLE	Ty=SNP;Rk=0;UL=1;UR=7;CL=.;CR=.;Genome=C;Sd=-1;XA=T_367184,T_2130961	GT:DP:PL:AD:HQ	0/1:440:5647,287,1097:106,334:71,72
T_lutea_GenomeV2.4_Contig_009	584745	52133	C	A	.	MULTIPLE	Ty=SNP;Rk=0;UL=0;UR=0;CL=.;CR=.;Genome=C;Sd=-1	GT:DP:PL:AD:HQ	0/1:117:826,16,846:59,58:68,70
T_lutea_GenomeV2.4_Contig_009	585057	9028	A	G	.	MULTIPLE	Ty=SNP;Rk=0;UL=1;UR=3;CL=.;CR=.;Genome=A;Sd=-1;XA=T_32077	GT:DP:PL:AD:HQ	1/1:5091:100023,14327,22:40,5051:70,72
T_lutea_GenomeV2.4_Contig_009	591455	6769	C	T	.	MULTIPLE	Ty=SNP;Rk=0;UL=0;UR=1;CL=.;CR=.;Genome=C;Sd=1;XA=T_591455,T_1629972,T_222577,T_448912,T_1170901,T_570437,T_181775	GT:DP:PL:AD:HQ	0/1:170:1228,16,1188:84,86:72,70
T_lutea_GenomeV2.4_Contig_009	591494	59262	A	G	.	MULTIPLE	Ty=SNP;Rk=0;UL=0;UR=0;CL=.;CR=.;Genome=A;Sd=-1;XA=T_855903,T_671945,T_1629933,T_558214,T_1564570,T_270916,T_2077026	GT:DP:PL:AD:HQ	0/1:419:5502,300,972:96,323:73,73
T_lutea_GenomeV2.4_Contig_009	591763	78472	T	G	.	MULTIPLE	Ty=SNP;Rk=0;UL=1;UR=0;CL=.;CR=.;Genome=T;Sd=-1;XA=T_128690,T_1643718,T_405259,T_301440,T_1714195,T_73214,T_78889,T_2316473,T_796670,T_591450,T_2506234,T_637291,T_1605302,T_586596,T_977990,T_1645598,T_57920	GT:DP:PL:AD:HQ	1/1:319:5103,462,294:39,280:68,71
T_lutea_GenomeV2.4_Contig_009	596350	74386	A	G	.	MULTIPLE	Ty=SNP;Rk=0;UL=4;UR=5;CL=.;CR=.;Genome=A;Sd=-1;XA=T_403755,T_68363	GT:DP:PL:AD:HQ	0/1:242:3272,198,518:52,190:72,72
T_lutea_GenomeV2.4_Contig_009	609923	38923	A	G	.	MULTIPLE	Ty=SNP;Rk=0;UL=3;UR=0;CL=.;CR=.;Genome=A;Sd=1;XA=T_782759,T_883934,T_218524,T_224382,T_382745,T_221286,T_117391,T_948723,T_376629,T_808259,T_1125320,T_54906,T_264158,T_1120332,T_102986,T_54555,T_449688,T_551850,T_382543,T_468619,T_50892,T_669208,T_328875,T_2297567,T_802903,T_290626,T_109761,T_234135,T_541041,T_776756,T_1684168,T_205292,T_984703,T_15612,T_1812103,T_1038161,T_120905,T_430458,T_5400…	GT:DP:PL:AD:HQ	1/1:8815:173937,25191,57:51,8764:71,72
T_lutea_GenomeV2.4_Contig_009	610674	57359	A	G	.	MULTIPLE	Ty=SNP;Rk=0;UL=3;UR=3;CL=.;CR=.;Genome=A;Sd=-1;XA=T_932023	GT:DP:PL:AD:HQ	0/1:107:736,16,796:55,52:71,71
T_lutea_GenomeV2.4_Contig_009	611490	57873	G	C	.	MULTIPLE	Ty=SNP;Rk=0;UL=6;UR=0;CL=.;CR=.;Genome=G;Sd=1;XA=T_1317385,T_611406	GT:DP:PL:AD:HQ	0/1:135:816,20,1116:75,60:72,71
T_lutea_GenomeV2.4_Contig_009	614213	16903	A	G	.	MULTIPLE	Ty=SNP;Rk=0;UL=0;UR=2;CL=.;CR=.;Genome=A;Sd=1;XA=T_902700,T_2650281,T_509522,T_578944,T_46443,T_659202	GT:DP:PL:AD:HQ	1/1:460:7416,679,392:54,406:71,72
T_lutea_GenomeV2.4_Contig_009	617780	1661	A	C	.	MULTIPLE	Ty=SNP;Rk=0;UL=0;UR=1;CL=.;CR=.;Genome=A;Sd=1;XA=T_1889993,T_328730,T_194541,T_82534,T_146367,T_1461074,T_1332607,T_456667,T_1879169,T_1186062,T_121785,T_417962,T_768659,T_125181,T_121300,T_642783,T_1911612,T_1021636,T_705942,T_1155628,T_620649,T_629481	GT:DP:PL:AD:HQ	1/1:3038:58225,7848,73:62,2976:70,72
T_lutea_GenomeV2.4_Contig_009	617877	44873	A	C	.	MULTIPLE	Ty=SNP;Rk=0;UL=10;UR=0;CL=.;CR=.;Genome=A;Sd=-1;XA=T_1155725,T_270134,T_1021539,T_74443,T_377517,T_82437,T_490168,T_103127,T_456764,T_851980,T_2401215,T_1461171,T_1185965,T_974922,T_705845,T_499928,T_576476,T_42993,T_1243334,T_204506,T_738552,T_98103,T_1911709,T_96141,T_776767,T_424079,T_1330028,T_581138,T_581393,T_34045,T_1129285,T_95921,T_563555,T_422523,T_1327161,T_853326,T_155142,T_149763,T_1…	GT:DP:PL:AD:HQ	1/1:1506:28325,3656,107:46,1460:68,72
T_lutea_GenomeV2.4_Contig_009	618578	3670	C	T	.	MULTIPLE	Ty=SNP;Rk=0;UL=3;UR=6;CL=.;CR=.;Genome=C;Sd=-1;XA=T_52141,T_357384	GT:DP:PL:AD:HQ	0/1:220:440,194,3034:175,45:71,72
T_lutea_GenomeV2.4_Contig_009	618853	52046	A	G	.	MULTIPLE	Ty=SNP;Rk=0;UL=4;UR=0;CL=.;CR=.;Genome=A;Sd=1;XA=T_280706,T_574084,T_1071455,T_1066929,T_1014452,T_314181,T_2288786,T_1139207,T_873267,T_45100,T_108601,T_846564,T_272884,T_1290241	GT:DP:PL:AD:HQ	1/1:702:12688,1500,156:37,665:69,71
T_lutea_GenomeV2.4_Contig_009	624802	69779	T	A	.	MULTIPLE	Ty=SNP;Rk=0;UL=2;UR=1;CL=.;CR=.;Genome=T;Sd=-1;XA=T_402346,T_797423	GT:DP:PL:AD:HQ	0/1:257:1991,20,1652:120,137:71,71
T_lutea_GenomeV2.4_Contig_009	648237	44587	G	C	.	MULTIPLE	Ty=SNP;Rk=0;UL=0;UR=3;CL=.;CR=.;Genome=G;Sd=-1;XA=T_695106,T_525709,T_663414,T_106509,T_44001,T_191359,T_1418191,T_89594,T_999398,T_685023,T_782806,T_73130,T_1778663,T_1136218,T_1639407,T_1968133,T_78442,T_281085,T_2333410,T_783763,T_654588	GT:DP:PL:AD:HQ	1/1:827:14644,1651,255:53,774:72,71
T_lutea_GenomeV2.4_Contig_009	659306	40179	A	G	.	MULTIPLE	Ty=SNP;Rk=0;UL=1;UR=1;CL=.;CR=.;Genome=A;Sd=1;XA=T_1164844,T_727356,T_56824,T_64191,T_186875,T_890853,T_1417195,T_68696,T_2332737,T_2509941,T_704199,T_13648,T_101821,T_6050,T_446642,T_1205663,T_216369,T_311169,T_835406,T_214038,T_163884,T_1335671,T_1865659,T_262779,T_46863,T_732751,T_489532,T_573781,T_204265,T_607033,T_407297,T_154888,T_676406,T_1942436,T_10140,T_22995,T_61946,T_365319,T_74561,T_…	GT:DP:PL:AD:HQ	1/1:4255:81871,11136,70:78,4177:69,72
T_lutea_GenomeV2.4_Contig_009	660579	12248	A	G	.	MULTIPLE	Ty=SNP;Rk=0;UL=0;UR=0;CL=.;CR=.;Genome=A;Sd=1;XA=T_837490,T_223985,T_203824,T_533948,T_822166,T_214721,T_293651,T_814415,T_324989,T_17460,T_865551,T_208228,T_65708,T_64750	GT:DP:PL:AD:HQ	1/1:1839:35271,4765,48:37,1802:67,72
T_lutea_GenomeV2.4_Contig_009	662376	26280	C	A	.	MULTIPLE	Ty=SNP;Rk=0;UL=1;UR=2;CL=.;CR=.;Genome=C;Sd=-1;XA=T_2385716	GT:DP:PL:AD:HQ	0/1:264:4010,323,338:40,224:71,69
T_lutea_GenomeV2.4_Contig_009	663412	10155	A	G	.	MULTIPLE	Ty=SNP;Rk=0;UL=5;UR=20;CL=.;CR=.;Genome=A;Sd=-1;XA=T_1652425,T_350800,T_232237	GT:DP:PL:AD:HQ	0/1:185:2601,177,346:36,149:71,70
T_lutea_GenomeV2.4_Contig_009	674127	35481	T	C	.	MULTIPLE	Ty=SNP;Rk=0;UL=0;UR=0;CL=.;CR=.;Genome=T;Sd=-1;XA=T_180022,T_176609,T_436853,T_660407,T_524558,T_119970,T_2129401,T_187135,T_208137,T_526038,T_895254,T_2499497,T_478597,T_580525,T_7097,T_1689659,T_141566,T_506212,T_448561,T_284191,T_1560694,T_248387,T_13210,T_861574,T_441115,T_129895,T_617189,T_803448,T_440952,T_505566,T_551530	GT:DP:PL:AD:HQ	0/1:1233:8064,27,9281:647,586:71,71
T_lutea_GenomeV2.4_Contig_009	674249	53368	G	A	.	MULTIPLE	Ty=SNP;Rk=0;UL=0;UR=1;CL=.;CR=.;Genome=G;Sd=-1;XA=T_616148,T_339659,T_29643,T_106462,T_619020,T_1429405,T_109113,T_434762,T_546725,T_569389,T_545555,T_544155,T_3095531,T_43326,T_287295,T_34801,T_688504,T_100019,T_1430917,T_393877	GT:DP:PL:AD:HQ	0/1:5328:13102,3284,68181:4044,1284:72,71
T_lutea_GenomeV2.4_Contig_009	674328	18533	G	A	.	MULTIPLE	Ty=SNP;Rk=0;UL=2;UR=1;CL=.;CR=.;Genome=G;Sd=1	GT:DP:PL:AD:HQ	1/1:576:9387,878,447:64,512:72,70
T_lutea_GenomeV2.4_Contig_009	674492	52902	C	G	.	MULTIPLE	Ty=SNP;Rk=0;UL=7;UR=11;CL=.;CR=.;Genome=C;Sd=1;XA=T_674492,T_2190875,T_1959403	GT:DP:PL:AD:HQ	0/1:274:3158,119,923:81,193:72,71
T_lutea_GenomeV2.4_Contig_009	674581	7498	A	G	.	MULTIPLE	Ty=SNP;Rk=0;UL=2;UR=24;CL=.;CR=.;Genome=A;Sd=1;XA=T_674581	GT:DP:PL:AD:HQ	0/1:195:1354,17,1414:99,96:73,71
T_lutea_GenomeV2.4_Contig_009	674605	23893	A	G	.	MULTIPLE	Ty=SNP;Rk=0;UL=2;UR=26;CL=.;CR=.;Genome=A;Sd=1;XA=T_66240,T_674605	GT:DP:PL:AD:HQ	0/1:361:3180,40,1963:150,211:72,72
T_lutea_GenomeV2.4_Contig_009	675215	60217	A	G	.	MULTIPLE	Ty=SNP;Rk=0;UL=24;UR=6;CL=.;CR=.;Genome=A;Sd=-1;XA=T_1960162	GT:DP:PL:AD:HQ	0/1:89:649,15,629:44,45:71,72
T_lutea_GenomeV2.4_Contig_009	675363	14656	G	A	.	MULTIPLE	Ty=SNP;Rk=0;UL=9;UR=8;CL=.;CR=.;Genome=G;Sd=1;XA=T_663846,T_525637,T_2773913,T_380742,T_230866,T_1398201	GT:DP:PL:AD:HQ	0/1:261:3711,255,458:49,212:72,72
T_lutea_GenomeV2.4_Contig_009	675678	59345	T	A	.	MULTIPLE	Ty=SNP;Rk=0;UL=1;UR=0;CL=.;CR=.;Genome=T;Sd=-1;XA=T_675678,T_414954,T_414921,T_726607,T_741817,T_682856,T_414855,T_414888,T_917180,T_722418,T_917246,T_716406,T_741843	GT:DP:PL:AD:HQ	0/1:454:599,529,6825:383,71:70,70
T_lutea_GenomeV2.4_Contig_009	688093	30436	T	A	.	MULTIPLE	Ty=SNP;Rk=0;UL=0;UR=1;CL=.;CR=.;Genome=T;Sd=1;XA=T_1162076	GT:DP:PL:AD:HQ	1/1:386:6235,575,328:45,341:70,70
T_lutea_GenomeV2.4_Contig_009	690878	3671	A	G	.	MULTIPLE	Ty=SNP;Rk=0;UL=0;UR=1;CL=.;CR=.;Genome=A;Sd=-1;XA=T_125904	GT:DP:PL:AD:HQ	1/1:1335:24128,2844,280:70,1265:72,71
T_lutea_GenomeV2.4_Contig_009	692389	17590	C	T	.	MULTIPLE	Ty=SNP;Rk=0;UL=4;UR=3;CL=.;CR=.;Genome=C;Sd=1;XA=T_448337,T_692558,T_257585,T_692389,T_692486,T_692534,T_1040909,T_497003,T_692365,T_448361,T_257609,T_496979,T_149142,T_257561,T_692582,T_1040885,T_149118	GT:DP:PL:AD:HQ	0/1:295:3101,85,1205:100,195:70,71
T_lutea_GenomeV2.4_Contig_009	692400	58422	A	G	.	MULTIPLE	Ty=SNP;Rk=0;UL=1;UR=6;CL=.;CR=.;Genome=A;Sd=1;XA=T_692400,T_1040898	GT:DP:PL:AD:HQ	0/1:155:499,81,1836:111,44:70,68
T_lutea_GenomeV2.4_Contig_009	693212	49827	A	C	.	MULTIPLE	Ty=SNP;Rk=0;UL=3;UR=0;CL=.;CR=.;Genome=A;Sd=-1;XA=T_500633,T_673888,T_673220,T_91161,T_1632245,T_242765,T_699759,T_33154,T_730853,T_328024,T_511493,T_557999	GT:DP:PL:AD:HQ	1/1:2772:53788,7470,25:39,2733:69,71
T_lutea_GenomeV2.4_Contig_009	698991	62675	C	T	.	MULTIPLE	Ty=SNP;Rk=0;UL=4;UR=34;CL=.;CR=.;Genome=C;Sd=1;XA=T_698991	GT:DP:PL:AD:HQ	0/1:128:933,16,893:63,65:73,71
T_lutea_GenomeV2.4_Contig_009	702691	75139	A	T	.	MULTIPLE	Ty=SNP;Rk=0;UL=1;UR=1;CL=.;CR=.;Genome=A;Sd=-1;XA=T_383604,T_311635,T_1018819,T_37915,T_53562,T_42306,T_271581,T_1526761,T_826678,T_1589,T_416589,T_730965	GT:DP:PL:AD:HQ	1/1:1342:24796,3073,170:54,1288:71,72
T_lutea_GenomeV2.4_Contig_009	712069	1723	A	C	.	MULTIPLE	Ty=SNP;Rk=0;UL=0;UR=0;CL=.;CR=.;Genome=A;Sd=1;XA=T_21966,T_243634,T_547694,T_333793,T_857469,T_2228453,T_72732,T_221994,T_906781,T_629604,T_667794,T_699640,T_189506,T_1202641,T_1803454,T_355893,T_553018,T_114636,T_1361612,T_440891,T_92152,T_1171271,T_1013111,T_111922,T_762164,T_8505,T_170808,T_95706,T_1775934,T_566385,T_26559,T_126023,T_2378769,T_1553433,T_80013,T_100503	GT:DP:PL:AD:HQ	1/1:1266:24266,3276,39:26,1240:72,72
T_lutea_GenomeV2.4_Contig_009	712617	42990	G	A	.	MULTIPLE	Ty=SNP;Rk=0;UL=9;UR=7;CL=.;CR=.;Genome=G;Sd=1;XA=T_61554,T_856371,T_2329913,T_671460,T_284263	GT:DP:PL:AD:HQ	0/1:972:10864,337,3440:300,672:71,69
T_lutea_GenomeV2.4_Contig_009	713559	58146	C	A	.	MULTIPLE	Ty=SNP;Rk=0;UL=0;UR=0;CL=.;CR=.;Genome=C;Sd=-1;XA=T_631	GT:DP:PL:AD:HQ	1/1:1853:34974,4550,110:53,1800:71,71
T_lutea_GenomeV2.4_Contig_009	717249	7585	C	T	.	MULTIPLE	Ty=SNP;Rk=0;UL=1;UR=0;CL=.;CR=.;Genome=C;Sd=1;XA=T_97046,T_717249,T_212548,T_168558,T_599007,T_270772,T_1812278,T_852717,T_1633144,T_527236,T_355148,T_160809,T_100617,T_26908,T_66869,T_1457757,T_296216,T_914460,T_808290	GT:DP:PL:AD:HQ	0/1:817:1132,902,12128:684,133:72,71
T_lutea_GenomeV2.4_Contig_009	727044	18519	G	A	.	MULTIPLE	Ty=SNP;Rk=0;UL=0;UR=3;CL=.;CR=.;Genome=G;Sd=-1;XA=T_536100,T_1667102,T_321111,T_259794,T_95261,T_1364366,T_214714,T_1567065,T_862399,T_816258,T_584143	GT:DP:PL:AD:HQ	0/1:434:4535,115,1781:148,286:72,69
T_lutea_GenomeV2.4_Contig_009	727692	18695	A	T	.	MULTIPLE	Ty=SNP;Rk=0;UL=0;UR=0;CL=.;CR=.;Genome=A;Sd=-1	GT:DP:PL:AD:HQ	1/1:3236:62732,8691,29:47,3189:71,70
T_lutea_GenomeV2.4_Contig_009	735456	1282	A	G	.	MULTIPLE	Ty=SNP;Rk=0;UL=0;UR=0;CL=.;CR=.;Genome=A;Sd=1	GT:DP:PL:AD:HQ	1/1:675:12318,1488,124:32,643:68,71
T_lutea_GenomeV2.4_Contig_009	736167	39751	A	C	.	MULTIPLE	Ty=SNP;Rk=0;UL=0;UR=2;CL=.;CR=.;Genome=A;Sd=-1;XA=T_556262,T_243271,T_20668,T_57982,T_314793,T_831435,T_121855,T_240642,T_84668,T_942788,T_279713,T_1080770,T_343378,T_268375,T_53507	GT:DP:PL:AD:HQ	1/1:1468:23500,2092,1269:177,1291:70,71
T_lutea_GenomeV2.4_Contig_009	736167	9107	A	C	.	MULTIPLE	Ty=SNP;Rk=0;UL=2;UR=4;CL=.;CR=.;Genome=A;Sd=1;XA=T_57982,T_556262,T_39556,T_243271,T_53507,T_736167,T_621353	GT:DP:PL:AD:HQ	1/1:866:14170,1333,640:94,772:72,71
T_lutea_GenomeV2.4_Contig_009	745401	21953	G	A	.	MULTIPLE	Ty=SNP;Rk=0;UL=0;UR=0;CL=.;CR=.;Genome=G;Sd=1;XA=T_629679,T_622454,T_2639715,T_1010494	GT:DP:PL:AD:HQ	0/1:445:3169,19,3109:221,224:72,69
T_lutea_GenomeV2.4_Contig_009	745601	14941	A	T	.	MULTIPLE	Ty=SNP;Rk=0;UL=0;UR=2;CL=.;CR=.;Genome=A;Sd=-1	GT:DP:PL:AD:HQ	1/1:2410:45622,5974,121:65,2345:72,71
T_lutea_GenomeV2.4_Contig_009	745650	27010	G	T	.	MULTIPLE	Ty=SNP;Rk=0;UL=1;UR=2;CL=.;CR=.;Genome=G;Sd=1;XA=T_122310	GT:DP:PL:AD:HQ	1/1:620:10694,1139,277:49,571:70,68
T_lutea_GenomeV2.4_Contig_009	745826	68163	A	G	.	MULTIPLE	Ty=SNP;Rk=0;UL=20;UR=0;CL=.;CR=.;Genome=A;Sd=-1;XA=T_831969	GT:DP:PL:AD:HQ	0/1:91:546,18,766:51,40:73,72
T_lutea_GenomeV2.4_Contig_009	751956	40610	A	C	.	MULTIPLE	Ty=SNP;Rk=0;UL=0;UR=0;CL=.;CR=.;Genome=A;Sd=-1;XA=T_1520085,T_90076,T_211846,T_541922,T_259621,T_273198,T_160453,T_144167,T_1659444,T_79981,T_27047,T_130590,T_225150,T_270285,T_273612,T_1599431,T_193123,T_321292,T_88343,T_297995,T_31403,T_33720,T_731300,T_2347309,T_775054	GT:DP:PL:AD:HQ	1/1:3087:59535,8146,46:53,3034:70,71
T_lutea_GenomeV2.4_Contig_009	757460	76810	A	G	.	MULTIPLE	Ty=SNP;Rk=0;UL=13;UR=15;CL=.;CR=.;Genome=A;Sd=-1;XA=T_2291538	GT:DP:PL:AD:HQ	0/1:81:675,17,495:36,45:72,72
T_lutea_GenomeV2.4_Contig_009	758246	48990	A	G	.	MULTIPLE	Ty=SNP;Rk=0;UL=0;UR=1;CL=.;CR=.;Genome=A;Sd=1;XA=T_439020,T_456173,T_310739,T_594959,T_229594,T_123481,T_2305118,T_360244,T_773919,T_923981,T_591377,T_85251	GT:DP:PL:AD:HQ	0/1:2299:4346,1926,31746:1836,463:71,71
T_lutea_GenomeV2.4_Contig_009	758759	72017	A	G	.	MULTIPLE	Ty=SNP;Rk=0;UL=7;UR=3;CL=.;CR=.;Genome=A;Sd=-1	GT:DP:PL:AD:HQ	1/1:781:14417,1787,108:32,749:70,71
T_lutea_GenomeV2.4_Contig_009	759791	44891	T	A	.	MULTIPLE	Ty=SNP;Rk=0;UL=0;UR=0;CL=.;CR=.;Genome=T;Sd=1;XA=T_44490,T_179215,T_1337680,T_856817,T_1209336,T_36653,T_564296,T_595270,T_69943,T_795231,T_41407,T_405968,T_453386,T_39345,T_175267,T_530933,T_910593,T_52246,T_147897,T_2267316,T_23997,T_434689,T_105472,T_581701,T_667187,T_584978,T_782928,T_1110703,T_44717,T_296509,T_838083,T_572933,T_312485,T_433702,T_2209163,T_752454,T_1514417,T_1877281,T_402746,…	GT:DP:PL:AD:HQ	0/1:194:2669,171,394:40,154:70,68
T_lutea_GenomeV2.4_Contig_009	766434	42532	C	T	.	MULTIPLE	Ty=SNP;Rk=0;UL=0;UR=3;CL=.;CR=.;Genome=C;Sd=1;XA=T_195768,T_493306,T_97733,T_343286	GT:DP:PL:AD:HQ	1/1:410:6819,671,273:41,369:70,72
T_lutea_GenomeV2.4_Contig_009	766491	56651	G	A	.	MULTIPLE	Ty=SNP;Rk=0;UL=8;UR=3;CL=.;CR=.;Genome=G;Sd=1;XA=T_683317	GT:DP:PL:AD:HQ	1/1:358:5950,586,243:36,322:69,70
T_lutea_GenomeV2.4_Contig_009	769833	65259	A	G	.	MULTIPLE	Ty=SNP;Rk=0;UL=1;UR=1;CL=.;CR=.;Genome=A;Sd=-1	GT:DP:PL:AD:HQ	1/1:4473:86477,11899,46:71,4402:72,72
T_lutea_GenomeV2.4_Contig_009	771206	72609	A	G	.	MULTIPLE	Ty=SNP;Rk=0;UL=5;UR=4;CL=.;CR=.;Genome=A;Sd=1;XA=T_83568,T_1020230,T_670027,T_1043690,T_651455,T_1401021,T_774417,T_213641,T_771227,T_56972,T_646981,T_201693,T_624196,T_1484116,T_766853,T_650323,T_1114673,T_517550,T_645349,T_145449,T_148126,T_1083,T_752133,T_156809,T_1623887,T_770225,T_654182,T_642258,T_672460,T_662034,T_675347,T_637902,T_432919,T_1403523,T_54329,T_1400253,T_1626551,T_1281511,T_7…	GT:DP:PL:AD:HQ	1/1:3634:69985,9541,57:65,3569:70,72
T_lutea_GenomeV2.4_Contig_009	771522	69477	G	A	.	MULTIPLE	Ty=SNP;Rk=0;UL=3;UR=3;CL=.;CR=.;Genome=G;Sd=-1;XA=T_74210,T_157704,T_1111474,T_751820,T_650276,T_1114360,T_433232,T_1281198,T_774730,T_157122,T_213954,T_11536,T_762513,T_57285,T_145765,T_649910,T_771540	GT:DP:PL:AD:HQ	0/1:2395:13201,150,20685:1385,1010:72,72
T_lutea_GenomeV2.4_Contig_009	779448	32373	C	T	.	MULTIPLE	Ty=SNP;Rk=0;UL=4;UR=0;CL=.;CR=.;Genome=C;Sd=1;XA=T_258774,T_647881,T_204224,T_512873,T_1403552,T_644790,T_207563	GT:DP:PL:AD:HQ	1/1:427:7332,775,207:35,392:69,72
T_lutea_GenomeV2.4_Contig_009	789188	51246	G	T	.	MULTIPLE	Ty=SNP;Rk=0;UL=5;UR=6;CL=.;CR=.;Genome=G;Sd=1;XA=T_839075,T_287800,T_24229,T_383535,T_12733,T_1281523,T_96780,T_2798069	GT:DP:PL:AD:HQ	0/1:290:461,304,4213:239,51:72,72
T_lutea_GenomeV2.4_Contig_009	789315	61527	A	G	.	MULTIPLE	Ty=SNP;Rk=0;UL=6;UR=8;CL=.;CR=.;Genome=A;Sd=1;XA=T_1281397,T_2797943,T_277977,T_839200,T_383409,T_12859,T_750567,T_287674,T_200488,T_789315,T_145445,T_24355	GT:DP:PL:AD:HQ	1/1:420:7347,810,163:30,390:72,72
T_lutea_GenomeV2.4_Contig_009	794496	75702	G	A	.	MULTIPLE	Ty=SNP;Rk=0;UL=3;UR=0;CL=.;CR=.;Genome=G;Sd=-1;XA=T_59612,T_302847,T_7800,T_1558556,T_110957,T_2169951,T_473372,T_83618,T_9890,T_586848,T_355517,T_538498,T_1190589,T_15060,T_413178,T_37202,T_116152,T_250814,T_109721,T_1301762,T_11901,T_10460,T_994264,T_60831,T_329949,T_28195,T_17870,T_907385,T_64174,T_421017,T_710288,T_143035,T_223620	GT:DP:PL:AD:HQ	1/1:7198:139579,19343,44:103,7095:72,72
T_lutea_GenomeV2.4_Contig_009	794503	65539	G	A	.	MULTIPLE	Ty=SNP;Rk=0;UL=6;UR=0;CL=.;CR=.;Genome=G;Sd=1;XA=T_110964,T_355510,T_302854,T_1301755,T_116145,T_348831,T_586855,T_413171,T_421010,T_538505,T_143042,T_64167,T_83611,T_109728,T_250807,T_59619,T_710295,T_297444,T_2169958,T_223613,T_907378,T_60824,T_1558563,T_473365,T_28202,T_85818,T_496123,T_239013,T_918801,T_126188,T_430830	GT:DP:PL:AD:HQ	0/1:5190:64012,2736,14241:1348,3842:72,71
T_lutea_GenomeV2.4_Contig_009	798964	23515	A	G	.	MULTIPLE	Ty=SNP;Rk=0;UL=0;UR=0;CL=.;CR=.;Genome=A;Sd=-1;XA=T_675415	GT:DP:PL:AD:HQ	1/1:8670:167250,22882,95:147,8523:70,72
T_lutea_GenomeV2.4_Contig_009	806662	44239	A	G	.	MULTIPLE	Ty=SNP;Rk=0;UL=27;UR=35;CL=.;CR=.;Genome=A;Sd=-1;XA=T_887184,T_671802	GT:DP:PL:AD:HQ	0/1:115:772,16,872:60,55:72,71
T_lutea_GenomeV2.4_Contig_009	806753	71829	A	G	.	MULTIPLE	Ty=SNP;Rk=0;UL=53;UR=33;CL=.;CR=.;Genome=A;Sd=-1;XA=T_887093,T_671893	GT:DP:PL:AD:HQ	0/1:169:1812,59,675:56,113:71,72
T_lutea_GenomeV2.4_Contig_009	811136	46153	A	C	.	MULTIPLE	Ty=SNP;Rk=0;UL=1;UR=1;CL=.;CR=.;Genome=A;Sd=-1;XA=T_1171910,T_179865,T_243323,T_165173,T_383360,T_80554,T_154460,T_766005,T_124635,T_292634,T_1139377,T_51978,T_2966981,T_894433,T_1551951	GT:DP:PL:AD:HQ	1/1:611:10987,1285,151:34,577:72,71
T_lutea_GenomeV2.4_Contig_009	811335	12669	A	G	.	MULTIPLE	Ty=SNP;Rk=0;UL=1;UR=2;CL=.;CR=.;Genome=A;Sd=-1;XA=T_261667,T_1551763,T_61873,T_979415,T_604444,T_2967193,T_29634	GT:DP:PL:AD:HQ	1/1:479:8541,982,140:29,450:71,72
T_lutea_GenomeV2.4_Contig_009	811670	24185	A	G	.	MULTIPLE	Ty=SNP;Rk=0;UL=0;UR=0;CL=.;CR=.;Genome=A;Sd=-1;XA=T_377935	GT:DP:PL:AD:HQ	1/1:7845:152987,21499,22:90,7755:70,71
T_lutea_GenomeV2.4_Contig_009	811716	15235	C	T	.	MULTIPLE	Ty=SNP;Rk=0;UL=0;UR=0;CL=.;CR=.;Genome=C;Sd=-1	GT:DP:PL:AD:HQ	1/1:4297:84294,12027,18:37,4260:71,71
T_lutea_GenomeV2.4_Contig_009	812305	47620	G	A	.	MULTIPLE	Ty=SNP;Rk=0;UL=41;UR=75;CL=.;CR=.;Genome=G;Sd=1;XA=T_24366,T_140599	GT:DP:PL:AD:HQ	0/1:133:1340,38,602:48,85:71,71
T_lutea_GenomeV2.4_Contig_009	820379	47290	G	T	.	MULTIPLE	Ty=SNP;Rk=0;UL=2;UR=5;CL=.;CR=.;Genome=G;Sd=-1;XA=T_294890,T_159749,T_1055456	GT:DP:PL:AD:HQ	0/1:413:4826,184,1334:119,294:72,70
T_lutea_GenomeV2.4_Contig_009	821188	65489	A	G	.	MULTIPLE	Ty=SNP;Rk=0;UL=15;UR=0;CL=.;CR=.;Genome=A;Sd=-1	GT:DP:PL:AD:HQ	0/1:8619:39500,1289,83942:5423,3196:71,72
T_lutea_GenomeV2.4_Contig_009	821426	24664	G	A	.	MULTIPLE	Ty=SNP;Rk=0;UL=0;UR=1;CL=.;CR=.;Genome=G;Sd=1;XA=T_1062569,T_554949,T_310736,T_1134858,T_39619,T_1098801	GT:DP:PL:AD:HQ	1/1:12191:225849,28087,1280:469,11722:71,72
T_lutea_GenomeV2.4_Contig_009	821613	55012	A	G	.	MULTIPLE	Ty=SNP;Rk=0;UL=0;UR=1;CL=.;CR=.;Genome=A;Sd=1;XA=T_603158,T_789097,T_197183,T_252345,T_385353,T_278784,T_748872	GT:DP:PL:AD:HQ	1/1:501:8100,745,416:58,443:72,71
T_lutea_GenomeV2.4_Contig_009	821679	19804	A	T	.	MULTIPLE	Ty=SNP;Rk=0;UL=2;UR=0;CL=.;CR=.;Genome=A;Sd=-1	GT:DP:PL:AD:HQ	1/1:990:17765,2062,243:56,934:72,71
T_lutea_GenomeV2.4_Contig_009	821720	60467	A	C	.	MULTIPLE	Ty=SNP;Rk=0;UL=0;UR=0;CL=.;CR=.;Genome=A;Sd=1;XA=T_564149,T_1099236,T_1060396,T_925974,T_95769	GT:DP:PL:AD:HQ	0/1:240:3008,148,654:61,179:72,72
T_lutea_GenomeV2.4_Contig_009	821720	60468	A	G	.	MULTIPLE	Ty=SNP;Rk=0;UL=0;UR=0;CL=.;CR=.;Genome=A;Sd=1;XA=T_616671,T_578384,T_90183,T_685600,T_385460,T_441782,T_1097470,T_343462,T_1454030,T_70748,T_131839	GT:DP:PL:AD:HQ	1/1:532:8617,796,435:61,471:72,71
T_lutea_GenomeV2.4_Contig_009	826996	3790	G	A	.	MULTIPLE	Ty=SNP;Rk=0;UL=10;UR=0;CL=.;CR=.;Genome=G;Sd=-1;XA=T_826996,T_280457,T_434100,T_987481	GT:DP:PL:AD:HQ	0/1:196:350,193,2785:159,37:71,71
T_lutea_GenomeV2.4_Contig_009	827006	58222	C	G	.	MULTIPLE	Ty=SNP;Rk=0;UL=26;UR=5;CL=.;CR=.;Genome=C;Sd=-1;XA=T_700393,T_280467,T_987491	GT:DP:PL:AD:HQ	0/1:169:1292,17,1113:80,89:71,72
T_lutea_GenomeV2.4_Contig_009	827670	2784	C	T	.	MULTIPLE	Ty=SNP;Rk=0;UL=0;UR=0;CL=.;CR=.;Genome=C;Sd=-1;XA=T_699713,T_988174,T_1802152	GT:DP:PL:AD:HQ	0/1:255:409,268,3702:210,45:72,71
T_lutea_GenomeV2.4_Contig_009	827777	26334	T	C	.	MULTIPLE	Ty=SNP;Rk=0;UL=1;UR=0;CL=.;CR=.;Genome=T;Sd=-1;XA=T_637397,T_334040,T_177522,T_948431,T_2072014,T_398615,T_683871,T_569667,T_999577,T_98936,T_2733195,T_1163489,T_1538041,T_325789,T_827777,T_521556,T_195775,T_1359308,T_532572	GT:DP:PL:AD:HQ	1/1:1199:21668,2554,254:63,1136:73,72
T_lutea_GenomeV2.4_Contig_009	830296	18891	A	G	.	MULTIPLE	Ty=SNP;Rk=0;UL=0;UR=2;CL=.;CR=.;Genome=A;Sd=1;XA=T_830296,T_100235,T_55670,T_416779,T_688398,T_151872,T_106141,T_374312,T_75445,T_1946503,T_15508,T_694738,T_67457,T_516029,T_654179,T_388966,T_111008,T_1128389	GT:DP:PL:AD:HQ	0/1:397:3559,47,2103:162,235:68,72
T_lutea_GenomeV2.4_Contig_009	830359	52355	A	G	.	MULTIPLE	Ty=SNP;Rk=0;UL=0;UR=1;CL=.;CR=.;Genome=A;Sd=-1;XA=T_1281051,T_106078,T_694675,T_1265654,T_2189974	GT:DP:PL:AD:HQ	1/1:432:7584,843,160:30,402:71,71
T_lutea_GenomeV2.4_Contig_009	831619	59670	C	T	.	MULTIPLE	Ty=SNP;Rk=0;UL=15;UR=54;CL=.;CR=.;Genome=C;Sd=-1;XA=T_446654,T_1263626	GT:DP:PL:AD:HQ	0/1:117:1418,69,361:32,85:70,69
T_lutea_GenomeV2.4_Contig_009	831690	13461	A	G	.	MULTIPLE	Ty=SNP;Rk=0;UL=25;UR=16;CL=.;CR=.;Genome=A;Sd=1;XA=T_831690,T_289313	GT:DP:PL:AD:HQ	0/1:143:688,35,1387:89,54:71,71
T_lutea_GenomeV2.4_Contig_009	832061	11133	A	G	.	MULTIPLE	Ty=SNP;Rk=0;UL=18;UR=21;CL=.;CR=.;Genome=A;Sd=-1;XA=T_243973	GT:DP:PL:AD:HQ	0/1:105:927,21,588:44,61:71,72
T_lutea_GenomeV2.4_Contig_009	841766	4877	G	A	.	MULTIPLE	Ty=SNP;Rk=0;UL=0;UR=1;CL=.;CR=.;Genome=G;Sd=-1;XA=T_74830,T_581085,T_179526,T_1021592,T_857806,T_1911656,T_82490,T_649686,T_734938,T_847223,T_574524,T_1047807,T_1327214,T_149710,T_1155672,T_873678,T_515652,T_1028059,T_125137,T_617824,T_406571,T_576423,T_918506,T_155089,T_672428,T_2323373,T_1135079,T_87709,T_2401268,T_1186018,T_420396,T_852033,T_563502,T_1461118,T_121256	GT:DP:PL:AD:HQ	1/1:3914:74823,10021,106:85,3829:71,69
T_lutea_GenomeV2.4_Contig_009	842090	50837	A	G	.	MULTIPLE	Ty=SNP;Rk=0;UL=1;UR=0;CL=.;CR=.;Genome=A;Sd=1;XA=T_397851,T_837549,T_42036,T_606697,T_389614,T_34865,T_764684,T_821827,T_236754,T_1103602,T_524852,T_870377,T_13224,T_187171,T_2138603,T_43293,T_1104825,T_190686,T_172153,T_888161,T_1102773,T_497804,T_129336,T_1795770,T_851738,T_10846,T_805384,T_30077,T_1906052,T_735863,T_1750376,T_870613,T_924978,T_226847,T_1969135,T_375143,T_2503940,T_394417,T_917…	GT:DP:PL:AD:HQ	1/1:1046:19266,2373,148:44,1002:71,71
T_lutea_GenomeV2.4_Contig_009	842153	3526	A	C	.	MULTIPLE	Ty=SNP;Rk=0;UL=0;UR=0;CL=.;CR=.;Genome=A;Sd=-1;XA=T_842153,T_239937,T_340043,T_162301,T_130921,T_47324,T_40506	GT:DP:PL:AD:HQ	1/1:1241:23270,2984,101:40,1201:69,70
T_lutea_GenomeV2.4_Contig_009	842419	64560	A	G	.	MULTIPLE	Ty=SNP;Rk=0;UL=5;UR=0;CL=.;CR=.;Genome=A;Sd=1;XA=T_487001,T_1975589,T_378108,T_1373357,T_661128,T_842419,T_1906383,T_418694,T_499304,T_775809,T_593931,T_525180,T_1056268,T_42162,T_78661,T_381940,T_834450,T_2138930,T_1070628,T_389277,T_410022,T_231955,T_395781,T_32443,T_375491,T_95765,T_131195,T_255129,T_1968806,T_979509,T_271733,T_43620,T_10520,T_41136,T_852066,T_419576,T_409967,T_170353,T_398108…	GT:DP:PL:AD:HQ	1/1:788:14589,1820,101:31,757:69,70
T_lutea_GenomeV2.4_Contig_009	845428	33698	G	A	.	MULTIPLE	Ty=SNP;Rk=0;UL=1;UR=0;CL=.;CR=.;Genome=G;Sd=-1	GT:DP:PL:AD:HQ	1/1:14418:286021,42022,206:48,14370:69,71
T_lutea_GenomeV2.4_Contig_009	845557	77835	T	C	.	MULTIPLE	Ty=SNP;Rk=0;UL=1;UR=9;CL=.;CR=.;Genome=T;Sd=-1;XA=T_254922,T_464686,T_105876,T_640477,T_84086,T_845557,T_18183,T_2798084,T_262209,T_190811,T_503727,T_43387,T_190482,T_1321216,T_1108718,T_2088647,T_205103,T_46558,T_434701,T_22675,T_545494,T_1614025,T_1430978,T_1143123,T_734622,T_116122,T_2161211,T_1695552,T_198584,T_3095592,T_278405,T_500841,T_262061,T_180099,T_398135	GT:DP:PL:AD:HQ	1/1:983:15110,1223,1120:141,842:68,71
T_lutea_GenomeV2.4_Contig_009	845686	6469	A	G	.	MULTIPLE	Ty=SNP;Rk=0;UL=0;UR=1;CL=.;CR=.;Genome=A;Sd=-1;XA=T_846296,T_344140,T_280466	GT:DP:PL:AD:HQ	1/1:3593:67478,8669,245:112,3481:69,70
T_lutea_GenomeV2.4_Contig_009	845770	31059	C	T	.	MULTIPLE	Ty=SNP;Rk=0;UL=0;UR=1;CL=.;CR=.;Genome=C;Sd=1;XA=T_845770,T_40708	GT:DP:PL:AD:HQ	0/1:668:1063,670,9644:549,119:72,72
T_lutea_GenomeV2.4_Contig_009	845954	61116	T	G	.	MULTIPLE	Ty=SNP;Rk=0;UL=6;UR=8;CL=.;CR=.;Genome=T;Sd=1;XA=T_266064,T_845954,T_341078	GT:DP:PL:AD:HQ	0/1:195:525,126,2461:146,49:68,69
T_lutea_GenomeV2.4_Contig_009	845993	19531	A	G	.	MULTIPLE	Ty=SNP;Rk=0;UL=8;UR=8;CL=.;CR=.;Genome=A;Sd=-1;XA=T_38843,T_333068,T_1179299,T_863577	GT:DP:PL:AD:HQ	0/1:223:3275,245,342:38,185:68,70
T_lutea_GenomeV2.4_Contig_009	849152	13750	C	G	.	MULTIPLE	Ty=SNP;Rk=0;UL=3;UR=4;CL=.;CR=.;Genome=C;Sd=1;XA=T_1586953,T_182433,T_280233,T_142255,T_591639,T_391728,T_2864120,T_123905,T_791162,T_1983578,T_5182,T_793140,T_145082,T_272434,T_153142,T_76642,T_966974,T_150583,T_36036,T_2838330,T_9146,T_7528,T_12361	GT:DP:PL:AD:HQ	1/1:1759:33247,4340,100:49,1710:72,71
T_lutea_GenomeV2.4_Contig_009	849931	47083	T	G	.	MULTIPLE	Ty=SNP;Rk=0;UL=1;UR=0;CL=.;CR=.;Genome=T;Sd=-1;XA=T_422549,T_1327187,T_42967,T_537874,T_1047834,T_285611,T_2315356,T_149737,T_155116,T_424053,T_1120970,T_2401241,T_576450,T_852006,T_1461145,T_353480,T_1134641,T_343230,T_974896,T_74417,T_673384,T_738526,T_918533,T_581112,T_917996,T_146438,T_563529,T_121229,T_95947,T_1911683,T_1185991,T_569295,T_913240,T_2323400,T_125110,T_17192,T_849931,T_1021565,…	GT:DP:PL:AD:HQ	1/1:2043:38364,4931,147:64,1979:71,72
T_lutea_GenomeV2.4_Contig_009	850064	48267	T	G	.	MULTIPLE	Ty=SNP;Rk=0;UL=0;UR=1;CL=.;CR=.;Genome=T;Sd=-1;XA=T_805848,T_59487,T_1261644,T_488444,T_112105	GT:DP:PL:AD:HQ	1/1:662:11037,1087,420:65,597:67,69
T_lutea_GenomeV2.4_Contig_009	853413	44572	C	G	.	MULTIPLE	Ty=SNP;Rk=0;UL=9;UR=1;CL=.;CR=.;Genome=C;Sd=1;XA=T_1679353,T_366107,T_462832,T_413433,T_356170,T_853413,T_60157,T_554091,T_140124,T_1209420	GT:DP:PL:AD:HQ	1/1:627:10324,988,445:66,561:73,72
T_lutea_GenomeV2.4_Contig_009	853473	75986	G	A	.	MULTIPLE	Ty=SNP;Rk=0;UL=10;UR=8;CL=.;CR=.;Genome=G;Sd=1;XA=T_366047,T_140062	GT:DP:PL:AD:HQ	1/1:539:8753,813,431:61,478:72,70
T_lutea_GenomeV2.4_Contig_009	853743	53328	A	G	.	MULTIPLE	Ty=SNP;Rk=0;UL=1;UR=2;CL=.;CR=.;Genome=A;Sd=-1;XA=T_509572,T_1209759,T_1172086,T_463162,T_61984,T_78179,T_939619,T_365775,T_139792,T_356500,T_413763	GT:DP:PL:AD:HQ	1/1:608:10428,1096,291:50,558:67,71
T_lutea_GenomeV2.4_Contig_009	854303	12972	A	G	.	MULTIPLE	Ty=SNP;Rk=0;UL=0;UR=4;CL=.;CR=.;Genome=A;Sd=1;XA=T_736777,T_116207,T_179931,T_441024,T_29065,T_1563182,T_89356,T_739241,T_672589,T_178068,T_204691,T_295322	GT:DP:PL:AD:HQ	1/1:5633:110236,15631,17:55,5578:70,71
T_lutea_GenomeV2.4_Contig_009	855514	13339	A	G	.	MULTIPLE	Ty=SNP;Rk=0;UL=1;UR=3;CL=.;CR=.;Genome=A;Sd=-1;XA=T_1908352	GT:DP:PL:AD:HQ	1/1:1854:34715,4433,150:61,1793:71,72
T_lutea_GenomeV2.4_Contig_009	863613	9309	T	C	.	MULTIPLE	Ty=SNP;Rk=0;UL=0;UR=0;CL=.;CR=.;Genome=T;Sd=1	GT:DP:PL:AD:HQ	1/1:1764:33032,4219,144:58,1706:72,72
T_lutea_GenomeV2.4_Contig_009	870326	70081	C	A	.	MULTIPLE	Ty=SNP;Rk=0;UL=1;UR=2;CL=.;CR=.;Genome=C;Sd=1;XA=T_120333,T_201879,T_236249,T_1184567,T_10072	GT:DP:PL:AD:HQ	0/1:219:3093,210,399:42,177:72,70
T_lutea_GenomeV2.4_Contig_009	870359	38494	C	A	.	MULTIPLE	Ty=SNP;Rk=0;UL=2;UR=6;CL=.;CR=.;Genome=C;Sd=1;XA=T_237678	GT:DP:PL:AD:HQ	0/1:118:1295,49,457:38,80:71,70
T_lutea_GenomeV2.4_Contig_009	870426	28658	G	A	.	MULTIPLE	Ty=SNP;Rk=0;UL=2;UR=1;CL=.;CR=.;Genome=G;Sd=-1;XA=T_870426	GT:DP:PL:AD:HQ	0/1:103:301,67,1279:76,27:72,70
T_lutea_GenomeV2.4_Contig_009	870578	62440	A	T	.	MULTIPLE	Ty=SNP;Rk=0;UL=2;UR=1;CL=.;CR=.;Genome=A;Sd=1;XA=T_261400,T_1392350,T_561055,T_348178,T_378888,T_159308,T_20737,T_216334,T_351675,T_572884,T_1119732,T_870578,T_70274,T_540131,T_193767,T_206792,T_960565,T_243563,T_565017,T_921087,T_758392,T_160078,T_659519	GT:DP:PL:AD:HQ	1/1:911:13912,1109,1080:134,777:71,71
T_lutea_GenomeV2.4_Contig_009	876383	64321	T	C	.	MULTIPLE	Ty=SNP;Rk=0;UL=3;UR=6;CL=.;CR=.;Genome=T;Sd=1	GT:DP:PL:AD:HQ	0/1:116:1258,46,460:38,78:71,72
T_lutea_GenomeV2.4_Contig_009	884352	46184	G	A	.	MULTIPLE	Ty=SNP;Rk=0;UL=0;UR=0;CL=.;CR=.;Genome=G;Sd=1	GT:DP:PL:AD:HQ	1/1:7243:142749,20610,41:46,7197:71,72
T_lutea_GenomeV2.4_Contig_009	885110	54741	A	G	.	MULTIPLE	Ty=SNP;Rk=0;UL=3;UR=0;CL=.;CR=.;Genome=A;Sd=-1;XA=T_841927,T_55512,T_603341,T_907016,T_582574,T_422936	GT:DP:PL:AD:HQ	1/1:5886:103819,11541,1802:387,5499:69,71
T_lutea_GenomeV2.4_Contig_009	885845	20199	C	A	.	MULTIPLE	Ty=SNP;Rk=0;UL=0;UR=4;CL=.;CR=.;Genome=C;Sd=1;XA=T_48151	GT:DP:PL:AD:HQ	0/1:89:590,16,690:47,42:72,70
T_lutea_GenomeV2.4_Contig_009	885945	37849	G	A	.	MULTIPLE	Ty=SNP;Rk=0;UL=34;UR=75;CL=.;CR=.;Genome=G;Sd=1;XA=T_48051	GT:DP:PL:AD:HQ	0/1:101:836,18,616:45,56:73,70
T_lutea_GenomeV2.4_Contig_009	887337	47279	G	T	.	MULTIPLE	Ty=SNP;Rk=0;UL=60;UR=41;CL=.;CR=.;Genome=G;Sd=1;XA=T_887748	GT:DP:PL:AD:HQ	0/1:77:565,15,545:38,39:70,70
T_lutea_GenomeV2.4_Contig_009	892827	63791	A	G	.	MULTIPLE	Ty=SNP;Rk=0;UL=0;UR=0;CL=.;CR=.;Genome=A;Sd=1;XA=T_2025531,T_12405,T_76032,T_27042,T_372662,T_422812,T_1431949,T_1010339,T_2503691,T_630116,T_220876,T_874702,T_108022,T_418893,T_86127	GT:DP:PL:AD:HQ	1/1:1838:31774,3380,762:142,1696:72,71
T_lutea_GenomeV2.4_Contig_009	892901	25916	G	T	.	MULTIPLE	Ty=SNP;Rk=0;UL=1;UR=1;CL=.;CR=.;Genome=G;Sd=1;XA=T_23689,T_88195	GT:DP:PL:AD:HQ	0/1:186:631,86,2148:131,55:72,71
T_lutea_GenomeV2.4_Contig_009	892902	40025	C	T	.	MULTIPLE	Ty=SNP;Rk=0;UL=1;UR=0;CL=.;CR=.;Genome=C;Sd=1;XA=T_892902	GT:DP:PL:AD:HQ	0/1:205:701,92,2357:144,61:72,71
T_lutea_GenomeV2.4_Contig_009	900898	11876	C	T	.	MULTIPLE	Ty=SNP;Rk=0;UL=1;UR=7;CL=.;CR=.;Genome=C;Sd=-1;XA=T_460979,T_420841,T_102673,T_1188933,T_770757,T_1154276,T_660866	GT:DP:PL:AD:HQ	0/1:169:239,201,2534:142,27:72,71
T_lutea_GenomeV2.4_Contig_009	901624	7913	C	T	.	MULTIPLE	Ty=SNP;Rk=0;UL=16;UR=1;CL=.;CR=.;Genome=C;Sd=-1;XA=T_1189646	GT:DP:PL:AD:HQ	0/1:98:476,28,955:61,37:72,69
T_lutea_GenomeV2.4_Contig_009	901671	52950	C	T	.	MULTIPLE	Ty=SNP;Rk=0;UL=16;UR=12;CL=.;CR=.;Genome=C;Sd=1;XA=T_901671	GT:DP:PL:AD:HQ	0/1:106:661,17,860:58,48:71,71
T_lutea_GenomeV2.4_Contig_009	902139	52122	G	A	.	MULTIPLE	Ty=SNP;Rk=0;UL=5;UR=0;CL=.;CR=.;Genome=G;Sd=1;XA=T_312501,T_86994	GT:DP:PL:AD:HQ	1/1:3288:56095,5781,1574:278,3010:71,71
T_lutea_GenomeV2.4_Contig_009	906700	73840	A	G	.	MULTIPLE	Ty=SNP;Rk=0;UL=1;UR=0;CL=.;CR=.;Genome=A;Sd=-1	GT:DP:PL:AD:HQ	1/1:1216:21874,2552,281:67,1149:71,72
T_lutea_GenomeV2.4_Contig_009	907012	33156	C	T	.	MULTIPLE	Ty=SNP;Rk=0;UL=2;UR=1;CL=.;CR=.;Genome=C;Sd=1;XA=T_38115,T_153238,T_150590,T_525562,T_289237,T_600002,T_826513,T_885200,T_242688,T_303149,T_4281,T_1402,T_585344,T_678065,T_177706,T_335430,T_146823,T_432871,T_830,T_233009,T_5109,T_132593,T_271882	GT:DP:PL:AD:HQ	1/1:1112:17021,1362,1296:162,950:72,72
T_lutea_GenomeV2.4_Contig_009	910001	22189	A	G	.	MULTIPLE	Ty=SNP;Rk=0;UL=10;UR=20;CL=.;CR=.;Genome=A;Sd=-1;XA=T_11836	GT:DP:PL:AD:HQ	0/1:112:987,22,627:47,65:69,72
T_lutea_GenomeV2.4_Contig_009	910132	65042	C	T	.	MULTIPLE	Ty=SNP;Rk=0;UL=100;UR=58;CL=.;CR=.;Genome=C;Sd=-1;XA=T_11967	GT:DP:PL:AD:HQ	0/1:97:915,25,496:38,59:72,72
T_lutea_GenomeV2.4_Contig_009	910329	61967	G	T	.	MULTIPLE	Ty=SNP;Rk=0;UL=136;UR=13;CL=.;CR=.;Genome=G;Sd=-1;XA=T_12164	GT:DP:PL:AD:HQ	0/1:100:860,19,581:43,57:72,72
T_lutea_GenomeV2.4_Contig_009	913089	6000	G	A	.	MULTIPLE	Ty=SNP;Rk=0;UL=1;UR=82;CL=.;CR=.;Genome=G;Sd=-1;XA=T_23669,T_458346,T_53894,T_913089	GT:DP:PL:AD:HQ	0/1:300:1096,110,3331:206,94:72,70
T_lutea_GenomeV2.4_Contig_009	913417	15633	A	C	.	MULTIPLE	Ty=SNP;Rk=0;UL=16;UR=9;CL=.;CR=.;Genome=A;Sd=-1;XA=T_383173,T_1635899,T_1608974,T_843820,T_913417	GT:DP:PL:AD:HQ	1/1:635:10657,1066,379:60,575:71,71
T_lutea_GenomeV2.4_Contig_009	913591	27579	G	A	.	MULTIPLE	Ty=SNP;Rk=0;UL=2;UR=1;CL=.;CR=.;Genome=G;Sd=1;XA=T_78896	GT:DP:PL:AD:HQ	1/1:4986:95285,12750,133:109,4877:72,71
T_lutea_GenomeV2.4_Contig_009	914760	54169	A	G	.	MULTIPLE	Ty=SNP;Rk=0;UL=5;UR=3;CL=.;CR=.;Genome=A;Sd=1;XA=T_171787,T_410358,T_51679,T_1461288,T_2573687,T_316722,T_787562,T_175469,T_2962338,T_361351,T_714143,T_1532672,T_1256064,T_912942	GT:DP:PL:AD:HQ	1/1:2504:47670,6325,94:60,2444:72,72
T_lutea_GenomeV2.4_Contig_009	914949	23487	C	G	.	MULTIPLE	Ty=SNP;Rk=0;UL=0;UR=1;CL=.;CR=.;Genome=C;Sd=1;XA=T_51486,T_1010585,T_663767,T_913525,T_1255875,T_93594,T_17280,T_316911,T_723194,T_138675,T_628832,T_445807,T_36268,T_400599,T_409098,T_515168,T_1461479,T_462815,T_487781,T_28117,T_982321,T_1092396,T_57019,T_175273	GT:DP:PL:AD:HQ	1/1:2477:47205,6279,88:58,2419:71,72
T_lutea_GenomeV2.4_Contig_009	916980	9769	A	G	.	MULTIPLE	Ty=SNP;Rk=0;UL=2;UR=13;CL=.;CR=.;Genome=A;Sd=1;XA=T_916980,T_158366	GT:DP:PL:AD:HQ	0/1:139:625,40,1404:89,50:71,71
T_lutea_GenomeV2.4_Contig_009	918094	34766	C	G	.	MULTIPLE	Ty=SNP;Rk=0;UL=1;UR=4;CL=.;CR=.;Genome=C;Sd=-1;XA=T_917847	GT:DP:PL:AD:HQ	0/1:121:1469,72,371:33,88:70,71
T_lutea_GenomeV2.4_Contig_009	918875	46812	A	C	.	MULTIPLE	Ty=SNP;Rk=0;UL=2;UR=1;CL=.;CR=.;Genome=A;Sd=-1;XA=T_2531248,T_516495,T_302934,T_367214,T_111038,T_42572,T_287966,T_478307,T_303605,T_2406998,T_257889,T_311893,T_74280,T_661687,T_840883	GT:DP:PL:AD:HQ	0/1:707:1260,643,9941:571,136:70,70
T_lutea_GenomeV2.4_Contig_009	918885	972	A	G	.	MULTIPLE	Ty=SNP;Rk=0;UL=0;UR=1;CL=.;CR=.;Genome=A;Sd=-1;XA=T_111048,T_42582,T_311903,T_257899,T_2531238,T_516505,T_367204,T_302944	GT:DP:PL:AD:HQ	1/1:3405:57215,5692,1916:317,3088:70,71
T_lutea_GenomeV2.4_Contig_009	918966	51156	G	A	.	MULTIPLE	Ty=SNP;Rk=0;UL=0;UR=3;CL=.;CR=.;Genome=G;Sd=1	GT:DP:PL:AD:HQ	1/1:866:15605,1830,199:47,819:71,70
T_lutea_GenomeV2.4_Contig_009	919318	13083	G	T	.	MULTIPLE	Ty=SNP;Rk=0;UL=0;UR=1;CL=.;CR=.;Genome=G;Sd=-1;XA=T_117951,T_18071,T_2201511,T_252145,T_262314	GT:DP:PL:AD:HQ	1/1:5833:114511,16368,21:48,5785:70,71
T_lutea_GenomeV2.4_Contig_009	919383	40998	A	T	.	MULTIPLE	Ty=SNP;Rk=0;UL=2;UR=0;CL=.;CR=.;Genome=A;Sd=1;XA=T_803947,T_356133,T_244816,T_317716,T_1691495,T_2297001,T_1677992,T_919383,T_37968,T_158252,T_718516,T_594161,T_736311,T_539577,T_367845,T_1330872,T_91136,T_367265,T_647313,T_440689,T_172732,T_75636,T_182112,T_170914,T_1132747,T_1254985,T_1760393,T_584240,T_224634,T_549515,T_311887,T_1541791,T_67792,T_1718061,T_34296,T_26093,T_1354991,T_1952832,T_1…	GT:DP:PL:AD:HQ	1/1:1260:22201,2470,409:84,1176:66,69
T_lutea_GenomeV2.4_Contig_009	919524	71112	A	C	.	MULTIPLE	Ty=SNP;Rk=0;UL=1;UR=2;CL=.;CR=.;Genome=A;Sd=-1;XA=T_458948,T_327221,T_1241794,T_431439,T_55482,T_71936,T_9001,T_311532,T_919524,T_35977,T_109049	GT:DP:PL:AD:HQ	1/1:577:9850,1025,291:49,528:71,72
T_lutea_GenomeV2.4_Contig_009	922390	47680	G	A	.	MULTIPLE	Ty=SNP;Rk=0;UL=1;UR=0;CL=.;CR=.;Genome=G;Sd=1;XA=T_13253,T_615553,T_891418,T_2773901,T_265025	GT:DP:PL:AD:HQ	1/1:1198:19251,1731,1011:142,1056:72,72
T_lutea_GenomeV2.4_Contig_009	924180	19444	G	T	.	MULTIPLE	Ty=SNP;Rk=0;UL=11;UR=1;CL=.;CR=.;Genome=G;Sd=-1;XA=T_33551,T_1550394,T_53396	GT:DP:PL:AD:HQ	1/1:230:3519,290,286:34,196:71,71
T_lutea_GenomeV2.4_Contig_009	925142	9463	G	A	.	MULTIPLE	Ty=SNP;Rk=0;UL=6;UR=0;CL=.;CR=.;Genome=G;Sd=-1;XA=T_925142,T_851683,T_863623	GT:DP:PL:AD:HQ	0/1:171:237,206,2572:144,27:72,71
T_lutea_GenomeV2.4_Contig_009	925797	20566	A	C	.	MULTIPLE	Ty=SNP;Rk=0;UL=0;UR=9;CL=.;CR=.;Genome=A;Sd=-1;XA=T_925797,T_177076,T_44292	GT:DP:PL:AD:HQ	0/1:120:1000,19,721:53,67:72,72
T_lutea_GenomeV2.4_Contig_009	926177	12550	A	G	.	MULTIPLE	Ty=SNP;Rk=0;UL=29;UR=15;CL=.;CR=.;Genome=A;Sd=1;XA=T_926177	GT:DP:PL:AD:HQ	0/1:106:739,15,779:54,52:72,72
T_lutea_GenomeV2.4_Contig_009	926319	60535	A	G	.	MULTIPLE	Ty=SNP;Rk=0;UL=11;UR=14;CL=.;CR=.;Genome=A;Sd=1;XA=T_1121326,T_926319	GT:DP:PL:AD:HQ	0/1:141:1819,102,362:34,107:71,73
T_lutea_GenomeV2.4_Contig_009	930898	63831	C	G	.	MULTIPLE	Ty=SNP;Rk=0;UL=0;UR=0;CL=.;CR=.;Genome=C;Sd=1;XA=T_930898,T_832949,T_433874,T_19844	GT:DP:PL:AD:HQ	0/1:166:254,188,2449:138,28:70,71
T_lutea_GenomeV2.4_Contig_009	931582	38305	A	G	.	MULTIPLE	Ty=SNP;Rk=0;UL=1;UR=0;CL=.;CR=.;Genome=A;Sd=1	GT:DP:PL:AD:HQ	1/1:12551:248799,36479,162:46,12505:70,72
T_lutea_GenomeV2.4_Contig_010	4389	68675	C	G	.	MULTIPLE	Ty=SNP;Rk=0;UL=1;UR=1;CL=.;CR=.;Genome=C;Sd=-1	GT:DP:PL:AD:HQ	1/1:1186:22458,2947,67:32,1154:71,72
T_lutea_GenomeV2.4_Contig_010	4524	15847	C	G	.	MULTIPLE	Ty=SNP;Rk=0;UL=0;UR=4;CL=.;CR=.;Genome=C;Sd=-1;XA=T_407206,T_170696,T_1205040	GT:DP:PL:AD:HQ	0/1:534:4609,46,2972:226,308:72,72
T_lutea_GenomeV2.4_Contig_010	5120	78191	C	G	.	MULTIPLE	Ty=SNP;Rk=0;UL=1;UR=1;CL=.;CR=.;Genome=C;Sd=1;XA=T_70351,T_451643,T_416400,T_1532682,T_47704,T_465352,T_13138,T_1225450,T_640440,T_117895,T_284530,T_292338,T_288012,T_702135,T_78470,T_58062,T_122054,T_55451,T_169274,T_102388,T_222627,T_326470,T_332829,T_898964,T_554344,T_472693,T_37817,T_86253,T_210759,T_843855,T_55015,T_635213,T_231776	GT:DP:PL:AD:HQ	1/1:5574:109259,15556,18:50,5524:69,71
T_lutea_GenomeV2.4_Contig_010	5914	21276	A	T	.	MULTIPLE	Ty=SNP;Rk=0;UL=0;UR=0;CL=.;CR=.;Genome=A;Sd=1;XA=T_362766,T_12079,T_6762	GT:DP:PL:AD:HQ	0/1:1678:16319,263,7738:624,1054:72,70
T_lutea_GenomeV2.4_Contig_010	9832	18286	A	T	.	MULTIPLE	Ty=SNP;Rk=0;UL=0;UR=0;CL=.;CR=.;Genome=A;Sd=1;XA=T_60846,T_1855727,T_23606,T_407923,T_1348807,T_876041,T_191423,T_200702,T_968589,T_202729,T_53307,T_2423412,T_745632,T_1276780,T_796977,T_825041,T_85455,T_80852,T_1760067,T_143720	GT:DP:PL:AD:HQ	0/1:1940:20317,468,7824:657,1283:71,71
T_lutea_GenomeV2.4_Contig_010	14350	2686	C	T	.	MULTIPLE	Ty=SNP;Rk=0;UL=2;UR=0;CL=.;CR=.;Genome=C;Sd=-1;XA=T_2438465,T_260427,T_770123,T_484229,T_347519,T_280145,T_485146,T_192633	GT:DP:PL:AD:HQ	1/1:1529:24429,2164,1340:186,1343:72,72
T_lutea_GenomeV2.4_Contig_010	14350	2687	C	G	.	MULTIPLE	Ty=SNP;Rk=0;UL=2;UR=0;CL=.;CR=.;Genome=C;Sd=-1;XA=T_2438465,T_260427,T_770123,T_347519,T_280145,T_484229,T_485146,T_192633	GT:DP:PL:AD:HQ	1/1:1332:20609,1690,1450:186,1146:72,72
T_lutea_GenomeV2.4_Contig_010	14869	45294	A	G	.	MULTIPLE	Ty=SNP;Rk=0;UL=3;UR=4;CL=.;CR=.;Genome=A;Sd=1;XA=T_14869,T_471832	GT:DP:PL:AD:HQ	0/1:147:698,36,1436:92,55:71,71
T_lutea_GenomeV2.4_Contig_010	14904	42550	A	C	.	MULTIPLE	Ty=SNP;Rk=0;UL=4;UR=16;CL=.;CR=.;Genome=A;Sd=1;XA=T_14904,T_471797,T_761402	GT:DP:PL:AD:HQ	0/1:107:836,16,697:50,57:71,71
T_lutea_GenomeV2.4_Contig_010	14904	42551	A	T	.	MULTIPLE	Ty=SNP;Rk=0;UL=4;UR=16;CL=.;CR=.;Genome=A;Sd=1;XA=T_761402,T_1840391,T_14904,T_675583	GT:DP:PL:AD:HQ	0/1:207:2661,142,526:50,157:71,71
T_lutea_GenomeV2.4_Contig_010	14951	71909	A	G	.	MULTIPLE	Ty=SNP;Rk=0;UL=16;UR=0;CL=.;CR=.;Genome=A;Sd=1;XA=T_1840344,T_471750,T_14951	GT:DP:PL:AD:HQ	0/1:248:2453,56,1136:91,157:71,70
T_lutea_GenomeV2.4_Contig_010	15086	41505	A	G	.	MULTIPLE	Ty=SNP;Rk=0;UL=10;UR=7;CL=.;CR=.;Genome=A;Sd=-1;XA=T_675401,T_471615	GT:DP:PL:AD:HQ	0/1:154:1518,39,720:57,97:71,72
T_lutea_GenomeV2.4_Contig_010	15520	13164	A	G	.	MULTIPLE	Ty=SNP;Rk=0;UL=5;UR=70;CL=.;CR=.;Genome=A;Sd=1;XA=T_555319,T_148381,T_80436,T_256917,T_15520	GT:DP:PL:AD:HQ	1/1:329:5384,513,255:36,293:72,72
T_lutea_GenomeV2.4_Contig_010	16488	60305	A	G	.	MULTIPLE	Ty=SNP;Rk=0;UL=2;UR=2;CL=.;CR=.;Genome=A;Sd=-1	GT:DP:PL:AD:HQ	1/1:966:17387,2033,225:53,913:73,72
T_lutea_GenomeV2.4_Contig_010	19361	2629	A	C	.	MULTIPLE	Ty=SNP;Rk=0;UL=5;UR=3;CL=.;CR=.;Genome=A;Sd=1;XA=T_1235499,T_1536061,T_15640,T_184845,T_350950,T_572326,T_1005975,T_130023,T_1232451,T_1006381,T_49907,T_19970,T_20173,T_1427468,T_1006787,T_1007193,T_1008005,T_927244,T_1233264,T_131241,T_1005569,T_19767,T_1233467,T_1007599,T_353185,T_573140,T_3997,T_1006178,T_928259,T_572937,T_1232045,T_926838,T_63675,T_354403,T_928462,T_128397,T_130226,T_3044,T_5…	GT:DP:PL:AD:HQ	1/1:4915:96550,13824,21:39,4876:65,72
T_lutea_GenomeV2.4_Contig_010	20959	16488	C	T	.	MULTIPLE	Ty=SNP;Rk=0;UL=1;UR=2;CL=.;CR=.;Genome=C;Sd=-1;XA=T_144091,T_190207,T_293857,T_1029188,T_177768,T_425260,T_1100939,T_655035,T_112021	GT:DP:PL:AD:HQ	0/1:533:7617,518,892:98,435:72,72
T_lutea_GenomeV2.4_Contig_010	28609	52923	G	A	.	MULTIPLE	Ty=SNP;Rk=0;UL=15;UR=5;CL=.;CR=.;Genome=G;Sd=-1;XA=T_28609,T_26741,T_193432,T_387202,T_1421201	GT:DP:PL:AD:HQ	0/1:220:2806,146,571:54,166:72,71
T_lutea_GenomeV2.4_Contig_010	33594	35308	C	T	.	MULTIPLE	Ty=SNP;Rk=0;UL=1;UR=5;CL=.;CR=.;Genome=C;Sd=1;XA=T_33594,T_1550437	GT:DP:PL:AD:HQ	0/1:144:986,16,1066:74,70:71,71
T_lutea_GenomeV2.4_Contig_010	33594	35309	C	G	.	MULTIPLE	Ty=SNP;Rk=0;UL=1;UR=5;CL=.;CR=.;Genome=C;Sd=1;XA=T_33594,T_53439	GT:DP:PL:AD:HQ	0/1:136:852,18,1092:74,62:71,72
T_lutea_GenomeV2.4_Contig_010	45367	38554	C	T	.	MULTIPLE	Ty=SNP;Rk=0;UL=6;UR=18;CL=.;CR=.;Genome=C;Sd=1;XA=T_1027332,T_404737,T_45367	GT:DP:PL:AD:HQ	0/1:245:3278,193,544:54,191:72,72
T_lutea_GenomeV2.4_Contig_010	45385	14566	A	G	.	MULTIPLE	Ty=SNP;Rk=0;UL=0;UR=4;CL=.;CR=.;Genome=A;Sd=-1;XA=T_1214566,T_1697570,T_62833,T_2213237,T_1027314,T_187757,T_404755	GT:DP:PL:AD:HQ	0/1:482:4573,76,2338:185,297:72,72
T_lutea_GenomeV2.4_Contig_010	46698	13930	A	G	.	MULTIPLE	Ty=SNP;Rk=0;UL=1;UR=1;CL=.;CR=.;Genome=A;Sd=1;XA=T_46698,T_580406,T_161145,T_199022,T_670969	GT:DP:PL:AD:HQ	0/1:222:3072,198,438:45,177:71,71
T_lutea_GenomeV2.4_Contig_010	47496	65747	G	A	.	MULTIPLE	Ty=SNP;Rk=0;UL=1;UR=0;CL=.;CR=.;Genome=G;Sd=-1;XA=T_397622,T_1999211,T_104556,T_105948,T_34639,T_735637,T_785771,T_622643,T_130410,T_958615,T_169109,T_240116,T_2035137,T_395511,T_306002,T_1300240,T_227069,T_497579,T_390648,T_101310,T_308960,T_476261,T_131090,T_969054,T_471244,T_1305212,T_1604767,T_404230,T_171923,T_594852,T_837782,T_486319,T_545583,T_171071,T_597815,T_620428,T_1277250,T_190266,T_…	GT:DP:PL:AD:HQ	1/1:440:7406,749,261:41,399:70,69
T_lutea_GenomeV2.4_Contig_010	53838	35952	A	T	.	MULTIPLE	Ty=SNP;Rk=0;UL=9;UR=14;CL=.;CR=.;Genome=A;Sd=1;XA=T_84555,T_53838	GT:DP:PL:AD:HQ	0/1:102:485,30,1004:64,38:70,72
T_lutea_GenomeV2.4_Contig_010	55194	67215	G	A	.	MULTIPLE	Ty=SNP;Rk=0;UL=2;UR=8;CL=.;CR=.;Genome=G;Sd=1;XA=T_245046,T_74048	GT:DP:PL:AD:HQ	0/1:65:346,20,605:39,26:69,69
T_lutea_GenomeV2.4_Contig_010	59167	29030	G	C	.	MULTIPLE	Ty=SNP;Rk=0;UL=1;UR=3;CL=.;CR=.;Genome=G;Sd=1;XA=T_2539094	GT:DP:PL:AD:HQ	0/1:307:4406,307,514:56,251:72,72
T_lutea_GenomeV2.4_Contig_010	62125	15761	A	T	.	MULTIPLE	Ty=SNP;Rk=0;UL=0;UR=0;CL=.;CR=.;Genome=A;Sd=-1;XA=T_182099	GT:DP:PL:AD:HQ	1/1:6769:132953,19027,23:54,6715:70,71
T_lutea_GenomeV2.4_Contig_010	62125	15762	A	G	.	MULTIPLE	Ty=SNP;Rk=0;UL=0;UR=0;CL=.;CR=.;Genome=A;Sd=-1;XA=T_182099	GT:DP:PL:AD:HQ	0/1:338:5054,389,464:54,284:70,71
T_lutea_GenomeV2.4_Contig_010	76107	77367	G	A	.	MULTIPLE	Ty=SNP;Rk=0;UL=2;UR=12;CL=.;CR=.;Genome=G;Sd=-1;XA=T_76107	GT:DP:PL:AD:HQ	0/1:84:507,17,706:47,37:71,71
T_lutea_GenomeV2.4_Contig_010	90634	38464	A	T	.	MULTIPLE	Ty=SNP;Rk=0;UL=16;UR=0;CL=.;CR=.;Genome=A;Sd=1;XA=T_90634,T_214924,T_353108,T_2574975,T_338181,T_600372,T_786440	GT:DP:PL:AD:HQ	0/1:178:1386,18,1147:83,95:71,72
T_lutea_GenomeV2.4_Contig_010	91805	74562	A	G	.	MULTIPLE	Ty=SNP;Rk=0;UL=7;UR=7;CL=.;CR=.;Genome=A;Sd=1;XA=T_574066,T_91805,T_191183	GT:DP:PL:AD:HQ	0/1:96:591,17,790:53,43:73,71
T_lutea_GenomeV2.4_Contig_010	98467	22163	A	C	.	MULTIPLE	Ty=SNP;Rk=0;UL=2;UR=2;CL=.;CR=.;Genome=A;Sd=1;XA=T_507377,T_650262,T_766689,T_652539,T_98467	GT:DP:PL:AD:HQ	1/1:497:8677,951,195:36,461:73,72
T_lutea_GenomeV2.4_Contig_010	100421	27732	G	C	.	MULTIPLE	Ty=SNP;Rk=0;UL=10;UR=17;CL=.;CR=.;Genome=G;Sd=-1;XA=T_100421	GT:DP:PL:AD:HQ	0/1:100:716,15,716:50,50:73,70
T_lutea_GenomeV2.4_Contig_010	100896	16285	A	G	.	MULTIPLE	Ty=SNP;Rk=0;UL=153;UR=308;CL=.;CR=.;Genome=A;Sd=-1;XA=T_140531	GT:DP:PL:AD:HQ	0/1:136:1240,27,721:55,81:72,72
T_lutea_GenomeV2.4_Contig_010	106182	65889	C	A	.	MULTIPLE	Ty=SNP;Rk=0;UL=34;UR=2;CL=.;CR=.;Genome=C;Sd=1;XA=T_236257,T_1254418,T_432134	GT:DP:PL:AD:HQ	0/1:269:834,135,3209:194,75:71,72
T_lutea_GenomeV2.4_Contig_010	106312	78695	A	C	.	MULTIPLE	Ty=SNP;Rk=0;UL=163;UR=6;CL=.;CR=.;Genome=A;Sd=-1;XA=T_106312	GT:DP:PL:AD:HQ	0/1:118:669,22,1029:68,50:71,72
T_lutea_GenomeV2.4_Contig_010	107010	76729	A	G	.	MULTIPLE	Ty=SNP;Rk=0;UL=3;UR=3;CL=.;CR=.;Genome=A;Sd=1;XA=T_1255246,T_107010	GT:DP:PL:AD:HQ	0/1:202:2004,48,926:74,128:73,72
T_lutea_GenomeV2.4_Contig_010	111762	47209	A	T	.	MULTIPLE	Ty=SNP;Rk=0;UL=1;UR=0;CL=.;CR=.;Genome=A;Sd=1;XA=T_111762,T_108431,T_189151	GT:DP:PL:AD:HQ	1/1:1666:30282,3613,307:82,1584:68,67
T_lutea_GenomeV2.4_Contig_010	117932	19436	A	C	.	MULTIPLE	Ty=SNP;Rk=0;UL=0;UR=0;CL=.;CR=.;Genome=A;Sd=-1;XA=T_579906,T_6005,T_1055431,T_694372,T_2608894,T_194770,T_386780,T_382584,T_1133198,T_224524,T_131592,T_169421,T_203155,T_950082,T_52179,T_294264,T_10115,T_31379,T_2323617,T_37930,T_1987777,T_165792,T_805092,T_208290,T_354544,T_172135,T_488490,T_85369,T_70740,T_702121	GT:DP:PL:AD:HQ	1/1:3017:58291,8011,38:49,2968:71,72
T_lutea_GenomeV2.4_Contig_010	121043	33450	G	C	.	MULTIPLE	Ty=SNP;Rk=0;UL=0;UR=1;CL=.;CR=.;Genome=G;Sd=1	GT:DP:PL:AD:HQ	1/1:4399:85850,12090,18:49,4350:72,72
T_lutea_GenomeV2.4_Contig_010	121308	4808	T	C	.	MULTIPLE	Ty=SNP;Rk=0;UL=0;UR=2;CL=.;CR=.;Genome=T;Sd=-1	GT:DP:PL:AD:HQ	0/1:527:2639,72,4894:320,207:70,71
T_lutea_GenomeV2.4_Contig_010	121362	72393	T	C	.	MULTIPLE	Ty=SNP;Rk=0;UL=5;UR=0;CL=.;CR=.;Genome=T;Sd=1;XA=T_1446869,T_35228	GT:DP:PL:AD:HQ	0/1:168:2103,107,466:43,125:70,70
T_lutea_GenomeV2.4_Contig_010	121848	63771	C	T	.	MULTIPLE	Ty=SNP;Rk=0;UL=5;UR=2;CL=.;CR=.;Genome=C;Sd=1;XA=T_121848,T_117579,T_69831,T_37539,T_258841,T_40119,T_944638,T_78154,T_783994	GT:DP:PL:AD:HQ	0/1:144:1382,34,704:55,89:72,72
T_lutea_GenomeV2.4_Contig_010	124573	5859	C	G	.	MULTIPLE	Ty=SNP;Rk=0;UL=5;UR=9;CL=.;CR=.;Genome=C;Sd=-1;XA=T_591269,T_1630143,T_2183231	GT:DP:PL:AD:HQ	0/1:147:297,135,2033:117,30:72,72
T_lutea_GenomeV2.4_Contig_010	124679	35594	G	A	.	MULTIPLE	Ty=SNP;Rk=0;UL=2;UR=0;CL=.;CR=.;Genome=G;Sd=-1;XA=T_713014,T_2183125,T_124679,T_222869	GT:DP:PL:AD:HQ	0/1:150:1009,17,1128:78,72:72,70
T_lutea_GenomeV2.4_Contig_010	132641	53122	A	G	.	MULTIPLE	Ty=SNP;Rk=0;UL=0;UR=4;CL=.;CR=.;Genome=A;Sd=-1;XA=T_561609,T_628666	GT:DP:PL:AD:HQ	0/1:219:2665,122,649:59,160:73,72
T_lutea_GenomeV2.4_Contig_010	132735	47455	G	C	.	MULTIPLE	Ty=SNP;Rk=0;UL=6;UR=4;CL=.;CR=.;Genome=G;Sd=-1;XA=T_132735	GT:DP:PL:AD:HQ	0/1:110:807,16,767:54,56:72,71
T_lutea_GenomeV2.4_Contig_010	141888	38148	A	G	.	MULTIPLE	Ty=SNP;Rk=0;UL=8;UR=1;CL=.;CR=.;Genome=A;Sd=-1;XA=T_522776	GT:DP:PL:AD:HQ	1/1:472:7650,709,386:54,418:71,72
T_lutea_GenomeV2.4_Contig_010	141888	44357	A	G	.	MULTIPLE	Ty=SNP;Rk=0;UL=0;UR=1;CL=.;CR=.;Genome=A;Sd=-1;XA=T_522776,T_594530,T_441173,T_447709,T_630189,T_819520,T_328211,T_682144,T_125603,T_1045223,T_1044744,T_1375191,T_584329,T_667763,T_1019593,T_35441,T_47613,T_956941,T_298113,T_1489582,T_106592,T_381771,T_426446,T_474163,T_717003,T_82195,T_35241,T_997524,T_1524811,T_89551,T_320654,T_940350,T_733323,T_302898,T_901063,T_396374,T_65719,T_258443,T_42529…	GT:DP:PL:AD:HQ	1/1:1297:24594,3237,68:34,1263:69,72
T_lutea_GenomeV2.4_Contig_010	149996	1387	A	G	.	MULTIPLE	Ty=SNP;Rk=0;UL=2;UR=0;CL=.;CR=.;Genome=A;Sd=-1;XA=T_1103521	GT:DP:PL:AD:HQ	1/1:6695:132482,19335,72:30,6665:70,72
T_lutea_GenomeV2.4_Contig_010	151770	64497	A	C	.	MULTIPLE	Ty=SNP;Rk=0;UL=3;UR=0;CL=.;CR=.;Genome=A;Sd=-1;XA=T_94056,T_350981,T_39272,T_41517,T_97475,T_573091	GT:DP:PL:AD:HQ	0/1:192:2118,73,721:61,131:72,70
T_lutea_GenomeV2.4_Contig_010	153570	51152	G	A	.	MULTIPLE	Ty=SNP;Rk=0;UL=3;UR=0;CL=.;CR=.;Genome=G;Sd=-1;XA=T_303493,T_89293,T_1176055,T_569860,T_1798281,T_83656,T_2193675,T_2124923,T_1355461,T_1250281,T_645001,T_578726,T_1289243,T_3196060,T_562023,T_153570,T_247942,T_384315,T_785272,T_1244063,T_1893609,T_533793,T_1951478,T_1285234,T_180909,T_208143,T_93478,T_1066742,T_658571,T_46490,T_52139,T_167729,T_598171,T_2831132,T_683378,T_2197792,T_988780,T_8914…	GT:DP:PL:AD:HQ	1/1:1889:32166,3305,934:162,1727:71,71
T_lutea_GenomeV2.4_Contig_010	156435	63139	A	C	.	MULTIPLE	Ty=SNP;Rk=0;UL=140;UR=68;CL=.;CR=.;Genome=A;Sd=1;XA=T_156435	GT:DP:PL:AD:HQ	0/1:108:937,21,618:46,62:72,72
T_lutea_GenomeV2.4_Contig_010	164283	31046	A	C	.	MULTIPLE	Ty=SNP;Rk=0;UL=0;UR=1;CL=.;CR=.;Genome=A;Sd=1;XA=T_142971,T_682731,T_796822,T_430584,T_315083,T_44089,T_243945,T_1081688,T_317803,T_494982,T_475986,T_542477,T_408810,T_175848,T_294705,T_72244,T_925140,T_74149,T_730279,T_59608,T_213894,T_178691,T_54643,T_98940,T_197962,T_742306	GT:DP:PL:AD:HQ	1/1:953:17457,2124,155:43,910:71,72
T_lutea_GenomeV2.4_Contig_010	171032	60219	C	A	.	MULTIPLE	Ty=SNP;Rk=0;UL=42;UR=11;CL=.;CR=.;Genome=C;Sd=1;XA=T_595653,T_1139965	GT:DP:PL:AD:HQ	0/1:163:1842,70,584:50,113:72,72
T_lutea_GenomeV2.4_Contig_010	171506	13515	C	G	.	MULTIPLE	Ty=SNP;Rk=0;UL=0;UR=3;CL=.;CR=.;Genome=C;Sd=1	GT:DP:PL:AD:HQ	1/1:3647:71521,10198,17:32,3615:69,71
T_lutea_GenomeV2.4_Contig_010	173038	48049	A	G	.	MULTIPLE	Ty=SNP;Rk=0;UL=1;UR=13;CL=.;CR=.;Genome=A;Sd=1;XA=T_71937,T_1162217,T_12487,T_225463,T_282982,T_11459,T_21988,T_1863041,T_457045,T_213752,T_184343,T_161260,T_99204,T_89030,T_367937,T_12282,T_355259,T_66078,T_366644,T_888235,T_64564,T_7171,T_269951,T_49481,T_152270,T_57166,T_706816,T_3435,T_308552,T_12758,T_164587,T_500033,T_486914,T_1939818,T_164949,T_183962	GT:DP:PL:AD:HQ	1/1:1689:31577,4019,146:57,1632:71,72
T_lutea_GenomeV2.4_Contig_010	173377	2267	A	G	.	MULTIPLE	Ty=SNP;Rk=0;UL=0;UR=0;CL=.;CR=.;Genome=A;Sd=-1;XA=T_999342	GT:DP:PL:AD:HQ	1/1:1026:18347,2113,267:60,966:72,71
T_lutea_GenomeV2.4_Contig_010	177523	5988	G	T	.	MULTIPLE	Ty=SNP;Rk=0;UL=5;UR=0;CL=.;CR=.;Genome=G;Sd=1;XA=T_793576	GT:DP:PL:AD:HQ	0/1:500:7412,554,707:82,418:70,71
T_lutea_GenomeV2.4_Contig_010	178500	60331	A	G	.	MULTIPLE	Ty=SNP;Rk=0;UL=12;UR=5;CL=.;CR=.;Genome=A;Sd=1;XA=T_178500,T_452429	GT:DP:PL:AD:HQ	0/1:167:713,51,1730:109,58:71,72
T_lutea_GenomeV2.4_Contig_010	178518	22741	A	G	.	MULTIPLE	Ty=SNP;Rk=0;UL=0;UR=18;CL=.;CR=.;Genome=A;Sd=-1;XA=T_52803,T_122554,T_344418	GT:DP:PL:AD:HQ	0/1:173:842,38,1660:107,66:72,71
T_lutea_GenomeV2.4_Contig_010	184678	50096	A	C	.	MULTIPLE	Ty=SNP;Rk=0;UL=0;UR=6;CL=.;CR=.;Genome=A;Sd=1;XA=T_256942,T_17812,T_163073,T_23241,T_193534,T_1250096,T_128527,T_1292884,T_155932,T_56785,T_348326,T_663792,T_2000023,T_1745979,T_55839,T_3230686	GT:DP:PL:AD:HQ	1/1:858:14788,1568,380:68,790:70,72
T_lutea_GenomeV2.4_Contig_010	184678	50097	A	T	.	MULTIPLE	Ty=SNP;Rk=0;UL=0;UR=6;CL=.;CR=.;Genome=A;Sd=1;XA=T_756158,T_123457,T_281729	GT:DP:PL:AD:HQ	0/1:186:1849,46,851:68,118:70,72
T_lutea_GenomeV2.4_Contig_010	184768	57765	C	T	.	MULTIPLE	Ty=SNP;Rk=0;UL=2;UR=10;CL=.;CR=.;Genome=C;Sd=-1;XA=T_1292794,T_55929,T_56875,T_1250186,T_348416,T_535440,T_2000113,T_1196540,T_156022	GT:DP:PL:AD:HQ	1/1:712:12135,1256,361:61,651:72,71
T_lutea_GenomeV2.4_Contig_010	190046	23270	A	G	.	MULTIPLE	Ty=SNP;Rk=0;UL=6;UR=0;CL=.;CR=.;Genome=A;Sd=-1;XA=T_512155,T_348027,T_293513,T_606752,T_1272057,T_1532895,T_787790,T_450859,T_210692,T_727629,T_346803,T_547077,T_180570,T_14892,T_18769,T_1173216,T_1315458,T_165157,T_170398,T_714366,T_406519,T_56277,T_758908,T_64117,T_309785,T_462853,T_420888,T_104489,T_2573460,T_515130,T_65194,T_801102,T_1190334,T_172971,T_60880	GT:DP:PL:AD:HQ	1/1:3208:49108,3905,3687:466,2742:72,72
T_lutea_GenomeV2.4_Contig_010	190046	23271	A	G	.	MULTIPLE	Ty=SNP;Rk=0;UL=2;UR=0;CL=.;CR=.;Genome=A;Sd=-1;XA=T_787786,T_346799,T_512155,T_727625,T_293513,T_801098,T_210692,T_1190334	GT:DP:PL:AD:HQ	1/1:3077:55214,6390,714:173,2904:71,72
T_lutea_GenomeV2.4_Contig_010	190046	23272	A	G	.	MULTIPLE	Ty=SNP;Rk=0;UL=3;UR=0;CL=.;CR=.;Genome=A;Sd=-1;XA=T_346799,T_512155,T_293513,T_801098,T_727625,T_210692,T_787786,T_1190334	GT:DP:PL:AD:HQ	1/1:5888:110761,14278,363:178,5710:71,72
T_lutea_GenomeV2.4_Contig_010	193178	65842	G	T	.	MULTIPLE	Ty=SNP;Rk=0;UL=4;UR=1;CL=.;CR=.;Genome=G;Sd=1;XA=T_1674227,T_1108695	GT:DP:PL:AD:HQ	0/1:171:2134,107,478:44,127:70,72
T_lutea_GenomeV2.4_Contig_010	193251	66821	C	T	.	MULTIPLE	Ty=SNP;Rk=0;UL=1;UR=0;CL=.;CR=.;Genome=C;Sd=-1;XA=T_1108768,T_456092,T_2067828,T_676791,T_1325295,T_1166874,T_1433235,T_697147	GT:DP:PL:AD:HQ	0/1:647:2984,114,6317:407,240:69,70
T_lutea_GenomeV2.4_Contig_010	195947	1408	A	G	.	MULTIPLE	Ty=SNP;Rk=0;UL=1;UR=1;CL=.;CR=.;Genome=A;Sd=-1;XA=T_63604	GT:DP:PL:AD:HQ	0/1:338:4303,217,870:83,255:72,70
T_lutea_GenomeV2.4_Contig_010	196969	57389	A	G	.	MULTIPLE	Ty=SNP;Rk=0;UL=0;UR=0;CL=.;CR=.;Genome=A;Sd=1;XA=T_1807959,T_65496,T_97529,T_187402,T_2334036,T_578502,T_1339261,T_60469,T_2467674,T_206356,T_499642,T_1720416,T_83754,T_1827538,T_490370,T_274593	GT:DP:PL:AD:HQ	1/1:995:17296,1868,393:74,921:71,71
T_lutea_GenomeV2.4_Contig_010	197913	75033	G	A	.	MULTIPLE	Ty=SNP;Rk=0;UL=1;UR=7;CL=.;CR=.;Genome=G;Sd=-1;XA=T_1716705,T_715,T_528853,T_2198,T_51559,T_732263,T_1002249,T_197913,T_691198,T_16241,T_1760227,T_1102045	GT:DP:PL:AD:HQ	0/1:568:7944,509,1039:111,457:72,70
T_lutea_GenomeV2.4_Contig_010	197923	23418	C	T	.	MULTIPLE	Ty=SNP;Rk=0;UL=10;UR=2;CL=.;CR=.;Genome=C;Sd=1;XA=T_197923,T_1002259,T_528863,T_1716715,T_2208	GT:DP:PL:AD:HQ	0/1:359:1075,184,4328:261,98:72,71
T_lutea_GenomeV2.4_Contig_010	206277	74240	C	T	.	MULTIPLE	Ty=SNP;Rk=0;UL=2;UR=1;CL=.;CR=.;Genome=C;Sd=-1;XA=T_605488,T_88004,T_110374,T_1000211,T_95152,T_107930	GT:DP:PL:AD:HQ	0/1:146:298,133,2014:116,30:72,72
T_lutea_GenomeV2.4_Contig_010	213415	24126	T	G	.	MULTIPLE	Ty=SNP;Rk=0;UL=7;UR=3;CL=.;CR=.;Genome=T;Sd=-1;XA=T_213415,T_1015390,T_859315,T_1733865,T_2157634	GT:DP:PL:AD:HQ	0/1:135:1909,134,252:26,109:70,70
T_lutea_GenomeV2.4_Contig_010	213427	76193	A	G	.	MULTIPLE	Ty=SNP;Rk=0;UL=3;UR=10;CL=.;CR=.;Genome=A;Sd=-1;XA=T_1733843,T_1733860,T_45872	GT:DP:PL:AD:HQ	0/1:134:1472,54,514:43,91:70,71
T_lutea_GenomeV2.4_Contig_010	213484	26727	A	C	.	MULTIPLE	Ty=SNP;Rk=0;UL=0;UR=6;CL=.;CR=.;Genome=A;Sd=-1;XA=T_859350,T_528118,T_692744,T_2157599,T_213467	GT:DP:PL:AD:HQ	1/1:612:10879,1240,183:38,574:69,72
T_lutea_GenomeV2.4_Contig_010	217982	41663	A	G	.	MULTIPLE	Ty=SNP;Rk=0;UL=2;UR=2;CL=.;CR=.;Genome=A;Sd=-1;XA=T_80438	GT:DP:PL:AD:HQ	0/1:218:2744,138,589:55,163:71,70
T_lutea_GenomeV2.4_Contig_010	217982	51295	A	G	.	MULTIPLE	Ty=SNP;Rk=0;UL=2;UR=3;CL=.;CR=.;Genome=A;Sd=1;XA=T_1562559,T_721995,T_483603,T_48580,T_734498,T_1677948,T_9363,T_1342440	GT:DP:PL:AD:HQ	0/1:338:4709,303,638:67,271:71,70
T_lutea_GenomeV2.4_Contig_010	218022	63125	A	G	.	MULTIPLE	Ty=SNP;Rk=0;UL=0;UR=2;CL=.;CR=.;Genome=A;Sd=-1	GT:DP:PL:AD:HQ	1/1:1372:24633,2860,326:77,1295:69,70
T_lutea_GenomeV2.4_Contig_010	218032	76338	A	G	.	MULTIPLE	Ty=SNP;Rk=0;UL=7;UR=0;CL=.;CR=.;Genome=A;Sd=1;XA=T_218032,T_164478,T_46460,T_37085,T_352540,T_1014535,T_40608,T_49046	GT:DP:PL:AD:HQ	0/1:337:625,307,4716:271,66:70,72
T_lutea_GenomeV2.4_Contig_010	223593	48056	A	G	.	MULTIPLE	Ty=SNP;Rk=0;UL=1;UR=3;CL=.;CR=.;Genome=A;Sd=1;XA=T_2327299,T_1048538,T_234122,T_142694,T_147670,T_38133,T_427855,T_1274764,T_83632,T_618750,T_288814,T_113372,T_447178,T_543152,T_334697,T_193102,T_56541,T_1517232,T_840395,T_843624,T_592955,T_755049,T_353926,T_427157,T_1053786,T_98393,T_1476598,T_234589	GT:DP:PL:AD:HQ	1/1:3376:64994,8854,56:61,3315:71,71
T_lutea_GenomeV2.4_Contig_010	225823	14385	G	A	.	MULTIPLE	Ty=SNP;Rk=0;UL=0;UR=0;CL=.;CR=.;Genome=G;Sd=1;XA=T_1026422,T_291466,T_585997,T_228333,T_2693544,T_118939,T_50257,T_31930,T_1039235,T_529309,T_2185677,T_303130,T_218713	GT:DP:PL:AD:HQ	0/1:1713:6620,467,18335:1150,563:71,70
T_lutea_GenomeV2.4_Contig_010	228650	57201	T	C	.	MULTIPLE	Ty=SNP;Rk=0;UL=3;UR=0;CL=.;CR=.;Genome=T;Sd=-1;XA=T_247427,T_499961,T_2267691,T_450272,T_46363,T_403605,T_163172,T_259459,T_200611,T_1739209,T_125672	GT:DP:PL:AD:HQ	0/1:158:1844,78,527:46,112:72,72
T_lutea_GenomeV2.4_Contig_010	231999	2542	G	A	.	MULTIPLE	Ty=SNP;Rk=0;UL=5;UR=1;CL=.;CR=.;Genome=G;Sd=1	GT:DP:PL:AD:HQ	1/1:277:4515,428,225:31,246:71,71
T_lutea_GenomeV2.4_Contig_010	232031	16760	G	A	.	MULTIPLE	Ty=SNP;Rk=0;UL=0;UR=5;CL=.;CR=.;Genome=G;Sd=1;XA=T_1632731	GT:DP:PL:AD:HQ	0/1:325:3465,98,1290:108,217:72,72
T_lutea_GenomeV2.4_Contig_010	232227	72261	G	A	.	MULTIPLE	Ty=SNP;Rk=0;UL=2;UR=6;CL=.;CR=.;Genome=G;Sd=1;XA=T_434039,T_504610,T_872310	GT:DP:PL:AD:HQ	0/1:220:3271,252,318:36,184:72,72
T_lutea_GenomeV2.4_Contig_010	233492	13691	A	G	.	MULTIPLE	Ty=SNP;Rk=0;UL=2;UR=2;CL=.;CR=.;Genome=A;Sd=1;XA=T_233492,T_2171896,T_1376298,T_231587,T_28442,T_124133	GT:DP:PL:AD:HQ	0/1:233:2076,33,1257:96,137:70,70
T_lutea_GenomeV2.4_Contig_010	235860	2641	A	C	.	MULTIPLE	Ty=SNP;Rk=0;UL=1;UR=5;CL=.;CR=.;Genome=A;Sd=-1;XA=T_249258,T_935325,T_108060,T_641838,T_981084,T_1054224,T_520087,T_204267,T_748060,T_118165,T_88083,T_372693,T_630147,T_1431980,T_12436,T_924786,T_1031458,T_1328828,T_190945,T_177067	GT:DP:PL:AD:HQ	0/1:3274:39180,1516,9764:900,2374:71,71
T_lutea_GenomeV2.4_Contig_010	239259	38071	C	A	.	MULTIPLE	Ty=SNP;Rk=0;UL=5;UR=3;CL=.;CR=.;Genome=C;Sd=1;XA=T_157464	GT:DP:PL:AD:HQ	0/1:125:1693,108,276:27,98:70,70
T_lutea_GenomeV2.4_Contig_010	239717	20460	A	G	.	MULTIPLE	Ty=SNP;Rk=0;UL=1;UR=1;CL=.;CR=.;Genome=A;Sd=1;XA=T_1748189,T_147145,T_391172,T_72052,T_16980,T_113989,T_1868759,T_736717,T_2431836,T_157832,T_76277,T_139868,T_24315,T_184442,T_1641202,T_373705,T_1072221,T_583433	GT:DP:PL:AD:HQ	1/1:1463:27264,3445,143:52,1411:72,70
T_lutea_GenomeV2.4_Contig_010	240265	25063	C	T	.	MULTIPLE	Ty=SNP;Rk=0;UL=25;UR=73;CL=.;CR=.;Genome=C;Sd=1;XA=T_240265	GT:DP:PL:AD:HQ	0/1:137:907,17,1047:72,65:72,71
T_lutea_GenomeV2.4_Contig_010	240691	29779	G	T	.	MULTIPLE	Ty=SNP;Rk=0;UL=1;UR=2;CL=.;CR=.;Genome=G;Sd=-1;XA=T_400591,T_349012,T_94728,T_863488,T_2083604,T_401686	GT:DP:PL:AD:HQ	0/1:251:976,84,2712:169,82:71,71
T_lutea_GenomeV2.4_Contig_010	241035	77839	C	T	.	MULTIPLE	Ty=SNP;Rk=0;UL=1;UR=1;CL=.;CR=.;Genome=C;Sd=1;XA=T_557148,T_1849896	GT:DP:PL:AD:HQ	0/1:312:2009,21,2408:166,146:72,72
T_lutea_GenomeV2.4_Contig_010	249511	71865	A	G	.	MULTIPLE	Ty=SNP;Rk=0;UL=3;UR=0;CL=.;CR=.;Genome=A;Sd=1;XA=T_154861,T_36860,T_406787,T_184663,T_633559,T_29132,T_590279,T_272691,T_217726,T_93245,T_88617,T_1073784,T_99709,T_40150,T_53194,T_809495,T_199072,T_54932,T_12410,T_11218,T_217729,T_133561,T_605373,T_636465,T_57588,T_247482,T_865834,T_180363,T_27720,T_313904,T_657372,T_141734,T_973657,T_25141,T_188213,T_226378,T_47384,T_680493	GT:DP:PL:AD:HQ	1/1:3378:52395,4304,3582:466,2912:72,72
T_lutea_GenomeV2.4_Contig_010	250713	21619	C	T	.	MULTIPLE	Ty=SNP;Rk=0;UL=12;UR=2;CL=.;CR=.;Genome=C;Sd=1;XA=T_11524,T_250713	GT:DP:PL:AD:HQ	0/1:283:784,167,3518:210,73:72,73
T_lutea_GenomeV2.4_Contig_010	250854	67993	A	G	.	MULTIPLE	Ty=SNP;Rk=0;UL=5;UR=1;CL=.;CR=.;Genome=A;Sd=-1;XA=T_1626576,T_11665,T_2191580,T_164706,T_1342463,T_138198	GT:DP:PL:AD:HQ	1/1:507:8216,760,413:58,449:71,71
T_lutea_GenomeV2.4_Contig_010	251333	77252	A	G	.	MULTIPLE	Ty=SNP;Rk=0;UL=52;UR=14;CL=.;CR=.;Genome=A;Sd=1;XA=T_251333	GT:DP:PL:AD:HQ	0/1:78:484,16,643:43,35:72,71
T_lutea_GenomeV2.4_Contig_010	251378	33368	C	T	.	MULTIPLE	Ty=SNP;Rk=0;UL=14;UR=39;CL=.;CR=.;Genome=C;Sd=1;XA=T_251378	GT:DP:PL:AD:HQ	0/1:77:486,16,626:42,35:72,71
T_lutea_GenomeV2.4_Contig_010	251670	30618	A	C	.	MULTIPLE	Ty=SNP;Rk=0;UL=28;UR=59;CL=.;CR=.;Genome=A;Sd=1;XA=T_251670	GT:DP:PL:AD:HQ	0/1:92:721,16,601:43,49:72,72
T_lutea_GenomeV2.4_Contig_010	252232	75948	C	T	.	MULTIPLE	Ty=SNP;Rk=0;UL=1;UR=365;CL=.;CR=.;Genome=C;Sd=-1;XA=T_285351	GT:DP:PL:AD:HQ	0/1:121:894,16,834:59,62:72,71
T_lutea_GenomeV2.4_Contig_010	252264	75949	G	T	.	MULTIPLE	Ty=SNP;Rk=0;UL=1;UR=11;CL=.;CR=.;Genome=G;Sd=1;XA=T_285383	GT:DP:PL:AD:HQ	0/1:128:1035,18,796:58,70:71,69
T_lutea_GenomeV2.4_Contig_010	252596	72120	A	G	.	MULTIPLE	Ty=SNP;Rk=0;UL=1;UR=7;CL=.;CR=.;Genome=A;Sd=1;XA=T_252596	GT:DP:PL:AD:HQ	0/1:82:713,19,474:35,47:70,72
T_lutea_GenomeV2.4_Contig_010	252634	62869	A	T	.	MULTIPLE	Ty=SNP;Rk=0;UL=7;UR=5;CL=.;CR=.;Genome=A;Sd=1;XA=T_252634	GT:DP:PL:AD:HQ	0/1:85:641,15,581:41,44:71,71
T_lutea_GenomeV2.4_Contig_010	252670	14559	C	T	.	MULTIPLE	Ty=SNP;Rk=0;UL=5;UR=78;CL=.;CR=.;Genome=C;Sd=1;XA=T_252670	GT:DP:PL:AD:HQ	0/1:85:504,18,724:48,37:71,69
T_lutea_GenomeV2.4_Contig_010	252881	69411	A	G	.	MULTIPLE	Ty=SNP;Rk=0;UL=81;UR=6;CL=.;CR=.;Genome=A;Sd=-1;XA=T_286000	GT:DP:PL:AD:HQ	0/1:85:661,16,562:40,45:72,72
T_lutea_GenomeV2.4_Contig_010	253371	56512	G	T	.	MULTIPLE	Ty=SNP;Rk=0;UL=86;UR=334;CL=.;CR=.;Genome=G;Sd=-1;XA=T_286490	GT:DP:PL:AD:HQ	0/1:85:377,31,876:55,30:73,72
T_lutea_GenomeV2.4_Contig_010	254765	23288	G	A	.	MULTIPLE	Ty=SNP;Rk=0;UL=1;UR=0;CL=.;CR=.;Genome=G;Sd=1	GT:DP:PL:AD:HQ	1/1:6778:132488,18729,18:70,6708:72,71
T_lutea_GenomeV2.4_Contig_010	259017	32478	G	A	.	MULTIPLE	Ty=SNP;Rk=0;UL=4;UR=2;CL=.;CR=.;Genome=G;Sd=1;XA=T_81498,T_579460,T_1040268,T_1169168,T_696350,T_675635,T_1848251	GT:DP:PL:AD:HQ	1/1:584:9399,854,498:69,515:72,72
T_lutea_GenomeV2.4_Contig_010	259227	22770	A	G	.	MULTIPLE	Ty=SNP;Rk=0;UL=0;UR=4;CL=.;CR=.;Genome=A;Sd=-1;XA=T_246608,T_165436,T_675425,T_662840,T_1168958	GT:DP:PL:AD:HQ	1/1:492:8011,749,387:55,437:71,72
T_lutea_GenomeV2.4_Contig_010	259379	15562	A	C	.	MULTIPLE	Ty=SNP;Rk=0;UL=1;UR=17;CL=.;CR=.;Genome=A;Sd=1;XA=T_165291,T_308911,T_81863,T_202890,T_204217,T_389170,T_696732,T_579826,T_151263,T_1168813,T_2256609,T_569966,T_349499,T_160925,T_246753,T_390938	GT:DP:PL:AD:HQ	1/1:736:12914,1427,262:51,685:72,72
T_lutea_GenomeV2.4_Contig_010	263497	64120	C	G	.	MULTIPLE	Ty=SNP;Rk=0;UL=7;UR=1;CL=.;CR=.;Genome=C;Sd=1;XA=T_89393,T_263497,T_98615,T_185069,T_260146,T_866275,T_54418,T_50504,T_44816,T_548679	GT:DP:PL:AD:HQ	1/1:626:11029,1232,213:42,584:72,71
T_lutea_GenomeV2.4_Contig_010	265743	69310	A	G	.	MULTIPLE	Ty=SNP;Rk=0;UL=6;UR=2;CL=.;CR=.;Genome=A;Sd=-1;XA=T_46308	GT:DP:PL:AD:HQ	1/1:2607:48869,6254,196:84,2523:72,72
T_lutea_GenomeV2.4_Contig_010	266222	64602	A	G	.	MULTIPLE	Ty=SNP;Rk=0;UL=0;UR=0;CL=.;CR=.;Genome=A;Sd=1;XA=T_700262,T_1173346,T_794566,T_124068,T_14762,T_1012674,T_693747,T_172864,T_425878,T_38639,T_164226,T_189909,T_591191,T_649966	GT:DP:PL:AD:HQ	1/1:3275:62145,8180,141:84,3191:72,72
T_lutea_GenomeV2.4_Contig_010	267489	1834	C	T	.	MULTIPLE	Ty=SNP;Rk=0;UL=4;UR=1;CL=.;CR=.;Genome=C;Sd=-1;XA=T_122081	GT:DP:PL:AD:HQ	1/1:1296:23619,2837,230:62,1234:72,70
T_lutea_GenomeV2.4_Contig_010	269444	13118	G	C	.	MULTIPLE	Ty=SNP;Rk=0;UL=3;UR=0;CL=.;CR=.;Genome=G;Sd=1;XA=T_990869,T_60805,T_578723,T_30307,T_5916,T_12767,T_27014,T_270059,T_709563,T_204811,T_41604,T_656976	GT:DP:PL:AD:HQ	1/1:558:9358,936,338:53,505:65,67
T_lutea_GenomeV2.4_Contig_010	269444	13119	G	T	.	MULTIPLE	Ty=SNP;Rk=0;UL=3;UR=0;CL=.;CR=.;Genome=G;Sd=1;XA=T_990869,T_30307,T_709563,T_41604,T_204811,T_60805,T_270059,T_12767,T_5916,T_578723,T_27014,T_656976	GT:DP:PL:AD:HQ	1/1:1294:23878,2951,170:53,1241:65,70
T_lutea_GenomeV2.4_Contig_010	269629	9175	G	A	.	MULTIPLE	Ty=SNP;Rk=0;UL=0;UR=4;CL=.;CR=.;Genome=G;Sd=1;XA=T_2162351,T_2162146,T_569206,T_344081	GT:DP:PL:AD:HQ	0/1:4133:6939,3833,58685:3363,770:70,66
T_lutea_GenomeV2.4_Contig_010	272171	60457	C	A	.	MULTIPLE	Ty=SNP;Rk=0;UL=4;UR=7;CL=.;CR=.;Genome=C;Sd=1;XA=T_113729,T_511278	GT:DP:PL:AD:HQ	0/1:153:349,124,2045:119,34:71,72
T_lutea_GenomeV2.4_Contig_010	272187	37256	A	C	.	MULTIPLE	Ty=SNP;Rk=0;UL=2;UR=2;CL=.;CR=.;Genome=A;Sd=-1;XA=T_272187,T_511294,T_108596,T_161070,T_241189,T_813722,T_568265,T_1101190,T_405466,T_949544,T_186108	GT:DP:PL:AD:HQ	0/1:252:1474,26,2112:142,110:70,72
T_lutea_GenomeV2.4_Contig_010	272509	43986	A	T	.	MULTIPLE	Ty=SNP;Rk=0;UL=0;UR=3;CL=.;CR=.;Genome=A;Sd=-1;XA=T_523521,T_1028847,T_128744,T_49462	GT:DP:PL:AD:HQ	0/1:75:453,17,633:42,33:72,70
T_lutea_GenomeV2.4_Contig_010	278646	78868	G	A	.	MULTIPLE	Ty=SNP;Rk=0;UL=12;UR=43;CL=.;CR=.;Genome=G;Sd=-1;XA=T_278646	GT:DP:PL:AD:HQ	0/1:105:702,16,802:55,50:72,72
T_lutea_GenomeV2.4_Contig_010	282038	12679	A	G	.	MULTIPLE	Ty=SNP;Rk=0;UL=0;UR=1;CL=.;CR=.;Genome=A;Sd=1;XA=T_297089,T_421834,T_291646,T_239745,T_297369,T_726472,T_178273,T_35096,T_50657,T_605331,T_727066,T_55195,T_196914,T_106186,T_123851,T_119998,T_1211646,T_93261,T_1524651,T_1147411,T_144676,T_692422,T_884332,T_2371610,T_396226,T_728942,T_141836,T_1205838,T_181841,T_810016,T_608867,T_590480,T_1659338,T_2528671,T_346784,T_1725903,T_742919,T_858560,T_34…	GT:DP:PL:AD:HQ	1/1:3613:69905,9638,38:56,3557:69,71
T_lutea_GenomeV2.4_Contig_010	282843	14013	C	T	.	MULTIPLE	Ty=SNP;Rk=0;UL=0;UR=1;CL=.;CR=.;Genome=C;Sd=-1;XA=T_196238,T_190183,T_711657,T_1268437,T_237644,T_1514158,T_298236,T_389480,T_505538,T_265400,T_308560,T_325735,T_164050,T_107674,T_22356,T_343509,T_142248	GT:DP:PL:AD:HQ	0/1:728:3372,124,7084:457,271:70,69
T_lutea_GenomeV2.4_Contig_010	282951	33931	A	C	.	MULTIPLE	Ty=SNP;Rk=0;UL=4;UR=2;CL=.;CR=.;Genome=A;Sd=-1;XA=T_227633,T_505653,T_520718,T_178243,T_185377,T_980186,T_1514266,T_142350,T_1268545,T_428148,T_249126,T_343401,T_432000,T_164158	GT:DP:PL:AD:HQ	1/1:436:7631,842,168:31,405:71,72
T_lutea_GenomeV2.4_Contig_010	283259	10408	C	T	.	MULTIPLE	Ty=SNP;Rk=0;UL=0;UR=13;CL=.;CR=.;Genome=C;Sd=1	GT:DP:PL:AD:HQ	1/1:7147:140214,20006,21:61,7086:70,72
T_lutea_GenomeV2.4_Contig_010	283410	19846	T	C	.	MULTIPLE	Ty=SNP;Rk=0;UL=0;UR=3;CL=.;CR=.;Genome=T;Sd=-1;XA=T_460048,T_294787,T_1431290,T_1520502,T_410376,T_2218453,T_433865,T_853670,T_1378938,T_400737,T_1559125,T_227726,T_122018,T_28180,T_1788279,T_53092,T_109094,T_56792,T_244329,T_465771,T_344167,T_713275,T_247896,T_678074,T_242734	GT:DP:PL:AD:HQ	1/1:668:11576,1245,281:51,617:71,71
T_lutea_GenomeV2.4_Contig_010	283497	13367	A	G	.	MULTIPLE	Ty=SNP;Rk=0;UL=2;UR=0;CL=.;CR=.;Genome=A;Sd=-1	GT:DP:PL:AD:HQ	1/1:1064:19423,2344,185:50,1014:70,72
T_lutea_GenomeV2.4_Contig_010	283629	29317	A	G	.	MULTIPLE	Ty=SNP;Rk=0;UL=0;UR=1;CL=.;CR=.;Genome=A;Sd=-1	GT:DP:PL:AD:HQ	1/1:8299:164055,23876,74:41,8258:63,72
T_lutea_GenomeV2.4_Contig_010	284096	34463	A	G	.	MULTIPLE	Ty=SNP;Rk=0;UL=1;UR=0;CL=.;CR=.;Genome=A;Sd=-1;XA=T_3232961	GT:DP:PL:AD:HQ	1/1:7690:150489,21335,18:75,7615:69,71
T_lutea_GenomeV2.4_Contig_010	284644	62838	A	G	.	MULTIPLE	Ty=SNP;Rk=0;UL=51;UR=2;CL=.;CR=.;Genome=A;Sd=-1;XA=T_251525	GT:DP:PL:AD:HQ	0/1:75:591,15,491:35,40:71,73
T_lutea_GenomeV2.4_Contig_010	284879	58387	A	G	.	MULTIPLE	Ty=SNP;Rk=0;UL=5;UR=59;CL=.;CR=.;Genome=A;Sd=-1;XA=T_251760	GT:DP:PL:AD:HQ	0/1:100:798,17,638:46,54:71,72
T_lutea_GenomeV2.4_Contig_010	287959	78084	C	G	.	MULTIPLE	Ty=SNP;Rk=0;UL=3;UR=8;CL=.;CR=.;Genome=C;Sd=1;XA=T_287959,T_383694,T_24070,T_201733	GT:DP:PL:AD:HQ	0/1:228:2808,132,653:60,168:72,72
T_lutea_GenomeV2.4_Contig_010	288565	9428	A	C	.	MULTIPLE	Ty=SNP;Rk=0;UL=28;UR=1;CL=.;CR=.;Genome=A;Sd=1;XA=T_288565	GT:DP:PL:AD:HQ	0/1:101:487,29,986:63,38:72,73
T_lutea_GenomeV2.4_Contig_010	290281	29431	G	C	.	MULTIPLE	Ty=SNP;Rk=0;UL=2;UR=15;CL=.;CR=.;Genome=G;Sd=-1;XA=T_116985,T_290281	GT:DP:PL:AD:HQ	0/1:161:1972,95,475:43,118:72,72
T_lutea_GenomeV2.4_Contig_010	293538	76821	C	G	.	MULTIPLE	Ty=SNP;Rk=0;UL=3;UR=3;CL=.;CR=.;Genome=C;Sd=-1;XA=T_293572,T_293470,T_293504,T_293487,T_293402	GT:DP:PL:AD:HQ	0/1:148:477,78,1754:106,42:71,68
T_lutea_GenomeV2.4_Contig_010	300861	19671	A	G	.	MULTIPLE	Ty=SNP;Rk=0;UL=0;UR=0;CL=.;CR=.;Genome=A;Sd=-1;XA=T_504322,T_757421	GT:DP:PL:AD:HQ	1/1:3614:67617,8611,284:120,3494:72,72
T_lutea_GenomeV2.4_Contig_012	1702	37759	G	A	.	MULTIPLE	Ty=SNP;Rk=0;UL=4;UR=1;CL=.;CR=.;Genome=G;Sd=1;XA=T_308859,T_33049,T_1164775,T_183408,T_40722,T_339110,T_16760,T_181984	GT:DP:PL:AD:HQ	1/1:946:17452,2158,130:39,907:68,70
T_lutea_GenomeV2.4_Contig_012	1748	8853	C	T	.	MULTIPLE	Ty=SNP;Rk=0;UL=0;UR=5;CL=.;CR=.;Genome=C;Sd=1;XA=T_33003,T_1164729,T_308813,T_1748,T_16714,T_648988,T_339064	GT:DP:PL:AD:HQ	1/1:315:5082,469,273:37,278:70,70
T_lutea_GenomeV2.4_Contig_012	1865	53357	G	A	.	MULTIPLE	Ty=SNP;Rk=0;UL=2;UR=2;CL=.;CR=.;Genome=G;Sd=-1;XA=T_603120,T_182892,T_1164612,T_1981574,T_32882,T_172692,T_370407	GT:DP:PL:AD:HQ	1/1:347:5648,531,280:39,308:71,72
T_lutea_GenomeV2.4_Contig_012	5550	16567	A	G	.	MULTIPLE	Ty=SNP;Rk=0;UL=0;UR=0;CL=.;CR=.;Genome=A;Sd=-1;XA=T_135212,T_406420	GT:DP:PL:AD:HQ	1/1:476:7416,626,511:65,411:70,71
T_lutea_GenomeV2.4_Contig_012	5596	77888	A	T	.	MULTIPLE	Ty=SNP;Rk=0;UL=1;UR=0;CL=.;CR=.;Genome=A;Sd=-1;XA=T_44840,T_62383,T_546595	GT:DP:PL:AD:HQ	1/1:2107:35746,3640,1082:185,1922:72,71
T_lutea_GenomeV2.4_Contig_012	6762	18793	T	A	.	MULTIPLE	Ty=SNP;Rk=0;UL=0;UR=0;CL=.;CR=.;Genome=T;Sd=1;XA=T_12079,T_362766,T_12005,T_2047015,T_759179,T_85458	GT:DP:PL:AD:HQ	0/1:5761:9578,5376,81960:4694,1067:71,72
T_lutea_GenomeV2.4_Contig_012	6795	8124	A	G	.	MULTIPLE	Ty=SNP;Rk=0;UL=1;UR=3;CL=.;CR=.;Genome=A;Sd=1;XA=T_46347,T_752166,T_569368	GT:DP:PL:AD:HQ	0/1:1305:4420,489,14857:914,391:72,72
T_lutea_GenomeV2.4_Contig_012	7818	36421	A	G	.	MULTIPLE	Ty=SNP;Rk=0;UL=6;UR=7;CL=.;CR=.;Genome=A;Sd=-1;XA=T_76234,T_638231,T_843093,T_840252,T_53585,T_141156,T_60463,T_892947,T_126878,T_361650,T_6302,T_1068254,T_162802	GT:DP:PL:AD:HQ	1/1:704:13025,1623,94:28,676:73,72
T_lutea_GenomeV2.4_Contig_012	8878	77035	A	T	.	MULTIPLE	Ty=SNP;Rk=0;UL=1;UR=8;CL=.;CR=.;Genome=A;Sd=-1	GT:DP:PL:AD:HQ	0/1:393:5841,442,553:64,329:70,70
T_lutea_GenomeV2.4_Contig_012	8911	62978	A	C	.	MULTIPLE	Ty=SNP;Rk=0;UL=13;UR=1;CL=.;CR=.;Genome=A;Sd=-1;XA=T_605741,T_862118	GT:DP:PL:AD:HQ	0/1:351:4878,312,668:70,281:71,69
T_lutea_GenomeV2.4_Contig_012	12835	27934	G	C	.	MULTIPLE	Ty=SNP;Rk=0;UL=9;UR=17;CL=.;CR=.;Genome=G;Sd=-1;XA=T_550123,T_12835	GT:DP:PL:AD:HQ	0/1:139:1831,108,334:32,107:71,71
T_lutea_GenomeV2.4_Contig_012	19514	54728	G	A	.	PASS	Ty=SNP;Rk=0;UL=7;UR=0;CL=.;CR=.;Genome=G;Sd=-1	GT:DP:PL:AD:HQ	0/1:885:2233,548,11273:669,216:70,70
T_lutea_GenomeV2.4_Contig_012	31590	12120	C	T	.	MULTIPLE	Ty=SNP;Rk=0;UL=3;UR=4;CL=.;CR=.;Genome=C;Sd=1;XA=T_404955,T_205693,T_135551,T_822225,T_796171,T_845250,T_247906,T_454254,T_104648,T_628003,T_568030,T_1188306,T_131018,T_809911,T_749757,T_2161257,T_2016385,T_47288,T_298538,T_739575,T_257233,T_117957	GT:DP:PL:AD:HQ	1/1:835:15155,1807,168:42,793:72,72
T_lutea_GenomeV2.4_Contig_012	35515	63064	T	A	.	MULTIPLE	Ty=SNP;Rk=0;UL=2;UR=0;CL=.;CR=.;Genome=T;Sd=-1;XA=T_127657,T_1364027,T_35515,T_19505,T_150606,T_69368,T_35482,T_1796402,T_880065,T_357113,T_493201,T_9289,T_62951,T_142835,T_16595,T_893888,T_263514,T_338749,T_38612	GT:DP:PL:AD:HQ	0/1:551:7212,385,1285:127,424:72,70
T_lutea_GenomeV2.4_Contig_012	36451	73671	A	G	.	MULTIPLE	Ty=SNP;Rk=0;UL=1;UR=4;CL=.;CR=.;Genome=A;Sd=-1;XA=T_948352	GT:DP:PL:AD:HQ	1/1:1049:19805,2582,69:30,1019:70,71
T_lutea_GenomeV2.4_Contig_012	37523	24409	A	G	.	MULTIPLE	Ty=SNP;Rk=0;UL=2;UR=0;CL=.;CR=.;Genome=A;Sd=1	GT:DP:PL:AD:HQ	1/1:5525:85662,7020,5856:763,4762:69,72
T_lutea_GenomeV2.4_Contig_012	37589	9199	A	G	.	MULTIPLE	Ty=SNP;Rk=0;UL=6;UR=3;CL=.;CR=.;Genome=A;Sd=-1;XA=T_209755	GT:DP:PL:AD:HQ	0/1:1030:15277,1130,1427:168,862:70,71
T_lutea_GenomeV2.4_Contig_012	37610	77104	A	G	.	MULTIPLE	Ty=SNP;Rk=0;UL=7;UR=3;CL=.;CR=.;Genome=A;Sd=-1;XA=T_209734,T_750531	GT:DP:PL:AD:HQ	0/1:119:1025,21,686:51,68:72,72
T_lutea_GenomeV2.4_Contig_012	37822	8891	G	C	.	MULTIPLE	Ty=SNP;Rk=0;UL=0;UR=0;CL=.;CR=.;Genome=G;Sd=-1;XA=T_576087	GT:DP:PL:AD:HQ	0/1:87:499,19,759:50,37:68,72
T_lutea_GenomeV2.4_Contig_012	37985	72224	G	T	.	MULTIPLE	Ty=SNP;Rk=0;UL=1;UR=0;CL=.;CR=.;Genome=G;Sd=-1;XA=T_803879	GT:DP:PL:AD:HQ	1/1:2116:34766,3286,1478:224,1892:69,71
T_lutea_GenomeV2.4_Contig_012	37985	72226	G	C	.	MULTIPLE	Ty=SNP;Rk=0;UL=1;UR=0;CL=.;CR=.;Genome=G;Sd=-1;XA=T_209359,T_576530,T_665904,T_125957,T_750704,T_576739,T_575722,T_126361,T_751108,T_74327	GT:DP:PL:AD:HQ	0/1:672:7131,184,2661:224,448:69,68
T_lutea_GenomeV2.4_Contig_012	45347	5930	G	A	.	MULTIPLE	Ty=SNP;Rk=0;UL=24;UR=13;CL=.;CR=.;Genome=G;Sd=1;XA=T_11989,T_84223	GT:DP:PL:AD:HQ	0/1:148:768,29,1366:89,59:72,71
T_lutea_GenomeV2.4_Contig_012	45598	60121	A	T	.	MULTIPLE	Ty=SNP;Rk=0;UL=3;UR=25;CL=.;CR=.;Genome=A;Sd=1;XA=T_45598,T_11738	GT:DP:PL:AD:HQ	0/1:230:635,140,2870:171,59:71,71
T_lutea_GenomeV2.4_Contig_012	46304	39937	A	G	.	MULTIPLE	Ty=SNP;Rk=0;UL=5;UR=17;CL=.;CR=.;Genome=A;Sd=-1;XA=T_11032,T_476969	GT:DP:PL:AD:HQ	0/1:291:3768,201,714:69,222:72,72
T_lutea_GenomeV2.4_Contig_012	46350	56687	A	T	.	MULTIPLE	Ty=SNP;Rk=0;UL=10;UR=11;CL=.;CR=.;Genome=A;Sd=1;XA=T_46350,T_481428,T_169956	GT:DP:PL:AD:HQ	0/1:133:879,17,1019:70,63:73,72
T_lutea_GenomeV2.4_Contig_012	46779	71171	A	C	.	MULTIPLE	Ty=SNP;Rk=0;UL=1;UR=6;CL=.;CR=.;Genome=A;Sd=-1;XA=T_38735,T_701061,T_1461506,T_173174,T_597522,T_257053,T_181052,T_120369,T_246524,T_415011,T_50145,T_186318,T_40123,T_90441,T_195699,T_88332,T_221597,T_106147,T_158931,T_266013,T_76004,T_1009120,T_521453,T_237403,T_2101632,T_225518,T_11015,T_613417,T_118813,T_348544,T_24269,T_905672,T_100224,T_368584,T_80773,T_394560,T_691624,T_50781,T_49662,T_1036…	GT:DP:PL:AD:HQ	1/1:3849:73275,9718,135:92,3757:70,72
T_lutea_GenomeV2.4_Contig_012	49044	16434	A	G	.	MULTIPLE	Ty=SNP;Rk=0;UL=2;UR=0;CL=.;CR=.;Genome=A;Sd=1;XA=T_227781,T_342307,T_358156,T_465046,T_91868,T_95020,T_104011,T_986763,T_80725,T_1107531,T_664574,T_407330	GT:DP:PL:AD:HQ	0/1:1182:9574,49,7099:529,653:68,71
T_lutea_GenomeV2.4_Contig_012	49431	30573	C	T	.	MULTIPLE	Ty=SNP;Rk=0;UL=6;UR=2;CL=.;CR=.;Genome=C;Sd=1	GT:DP:PL:AD:HQ	1/1:1876:32275,3396,824:150,1726:72,72
T_lutea_GenomeV2.4_Contig_012	49558	61582	C	A	.	MULTIPLE	Ty=SNP;Rk=0;UL=5;UR=3;CL=.;CR=.;Genome=C;Sd=-1;XA=T_1076210	GT:DP:PL:AD:HQ	1/1:617:10070,945,471:68,549:72,71
T_lutea_GenomeV2.4_Contig_012	54837	45567	A	T	.	MULTIPLE	Ty=SNP;Rk=0;UL=0;UR=1;CL=.;CR=.;Genome=A;Sd=1;XA=T_18681	GT:DP:PL:AD:HQ	0/1:274:1192,69,2788:177,97:71,70
T_lutea_GenomeV2.4_Contig_012	54837	45568	A	G	.	MULTIPLE	Ty=SNP;Rk=0;UL=0;UR=1;CL=.;CR=.;Genome=A;Sd=1;XA=T_660372,T_13693,T_939966,T_86227,T_217593,T_563271,T_899170,T_40419,T_277265,T_595047,T_203833,T_118600,T_763158,T_416907,T_981840,T_302318,T_27971,T_179044,T_79002,T_2158509,T_405775,T_26615,T_2165386,T_24540,T_32030,T_285027,T_1083665,T_124979,T_39358,T_193360,T_301452,T_1113241,T_53399,T_511728,T_771897,T_657771,T_1033595,T_54809,T_85008,T_3531…	GT:DP:PL:AD:HQ	1/1:5663:106327,13646,378:177,5486:71,71
T_lutea_GenomeV2.4_Contig_012	55069	57649	A	C	.	MULTIPLE	Ty=SNP;Rk=0;UL=1;UR=0;CL=.;CR=.;Genome=A;Sd=1;XA=T_54575,T_24304,T_107406,T_79230,T_511500,T_42006,T_261910,T_376727,T_2431430,T_735838,T_997573,T_1102410,T_118363,T_22730,T_204243,T_66084,T_1492090,T_21782	GT:DP:PL:AD:HQ	1/1:2192:40838,5154,207:78,2114:71,72
T_lutea_GenomeV2.4_Contig_012	55314	60757	A	G	.	MULTIPLE	Ty=SNP;Rk=0;UL=1;UR=1;CL=.;CR=.;Genome=A;Sd=1;XA=T_1689178,T_737637,T_55314,T_155835,T_65115	GT:DP:PL:AD:HQ	1/1:917:15642,1619,455:78,839:71,71
T_lutea_GenomeV2.4_Contig_012	59067	32827	A	T	.	MULTIPLE	Ty=SNP;Rk=0;UL=0;UR=1;CL=.;CR=.;Genome=A;Sd=-1;XA=T_66536,T_1563689,T_393311,T_166164,T_504238,T_602232	GT:DP:PL:AD:HQ	1/1:3247:56732,6176,1153:231,3016:71,72
T_lutea_GenomeV2.4_Contig_012	63698	18669	A	G	.	MULTIPLE	Ty=SNP;Rk=0;UL=10;UR=3;CL=.;CR=.;Genome=A;Sd=1;XA=T_63698,T_2762702	GT:DP:PL:AD:HQ	0/1:145:1228,21,849:63,82:71,71
T_lutea_GenomeV2.4_Contig_012	64080	8485	C	T	.	MULTIPLE	Ty=SNP;Rk=0;UL=72;UR=33;CL=.;CR=.;Genome=C;Sd=-1;XA=T_23788	GT:DP:PL:AD:HQ	0/1:103:768,16,708:50,53:73,73
T_lutea_GenomeV2.4_Contig_012	64265	71154	A	G	.	MULTIPLE	Ty=SNP;Rk=0;UL=13;UR=9;CL=.;CR=.;Genome=A;Sd=-1;XA=T_23973	GT:DP:PL:AD:HQ	0/1:76:608,16,489:35,41:73,72
T_lutea_GenomeV2.4_Contig_012	72164	50685	C	T	.	MULTIPLE	Ty=SNP;Rk=0;UL=0;UR=14;CL=.;CR=.;Genome=C;Sd=-1;XA=T_139312	GT:DP:PL:AD:HQ	0/1:88:977,41,338:28,60:72,69
T_lutea_GenomeV2.4_Contig_012	80262	75706	G	C	.	MULTIPLE	Ty=SNP;Rk=0;UL=2;UR=21;CL=.;CR=.;Genome=G;Sd=-1;XA=T_1450113,T_291850,T_80262,T_143574	GT:DP:PL:AD:HQ	0/1:394:2221,37,3378:226,168:72,72
T_lutea_GenomeV2.4_Contig_012	80335	52763	G	A	.	MULTIPLE	Ty=SNP;Rk=0;UL=2;UR=5;CL=.;CR=.;Genome=G;Sd=1;XA=T_143647,T_773746,T_135643,T_1450186,T_291777	GT:DP:PL:AD:HQ	1/1:374:6059,563,311:43,331:72,72
T_lutea_GenomeV2.4_Contig_012	80863	6378	A	T	.	MULTIPLE	Ty=SNP;Rk=0;UL=0;UR=1;CL=.;CR=.;Genome=A;Sd=-1	GT:DP:PL:AD:HQ	0/1:108:618,21,937:62,46:70,71
T_lutea_GenomeV2.4_Contig_012	80863	6379	A	G	.	MULTIPLE	Ty=SNP;Rk=0;UL=0;UR=2;CL=.;CR=.;Genome=A;Sd=-1;XA=T_731297,T_775051,T_1520082,T_263302,T_193126,T_736386,T_160450,T_79984,T_90073,T_130587,T_273195,T_1339034,T_270288,T_31400,T_88340,T_259624,T_27050,T_144170,T_225147,T_321289,T_2347306,T_1087031,T_3137729,T_1659441,T_273609,T_1599428,T_33723,T_297998,T_541919,T_211849,T_659836,T_834790,T_679989,T_140277,T_23276,T_171312,T_113672,T_494183,T_10553…	GT:DP:PL:AD:HQ	1/1:1897:35849,4677,107:53,1844:71,72
T_lutea_GenomeV2.4_Contig_012	81420	74461	A	G	.	MULTIPLE	Ty=SNP;Rk=0;UL=1;UR=1;CL=.;CR=.;Genome=A;Sd=1;XA=T_504206,T_439618,T_191015,T_1109435,T_1707452,T_549104,T_462344,T_342073,T_99591,T_200364,T_2179133,T_1211709,T_54837,T_602804,T_21647,T_160450,T_150867	GT:DP:PL:AD:HQ	0/1:1034:15517,1182,1348:162,872:72,72
T_lutea_GenomeV2.4_Contig_012	86463	36775	G	A	.	MULTIPLE	Ty=SNP;Rk=0;UL=0;UR=0;CL=.;CR=.;Genome=G;Sd=1;XA=T_727131,T_726818,T_50312,T_273227,T_608517,T_590827,T_1744524,T_901927,T_88949,T_1184597	GT:DP:PL:AD:HQ	0/1:831:8114,142,3823:308,523:71,71
T_lutea_GenomeV2.4_Contig_012	86519	60551	A	C	.	MULTIPLE	Ty=SNP;Rk=0;UL=1;UR=6;CL=.;CR=.;Genome=A;Sd=1;XA=T_692712,T_92784,T_35386,T_727075,T_422124,T_1184541,T_1147106,T_177983,T_621750,T_124155,T_608573,T_142529,T_582641,T_809727,T_182140,T_590771,T_396516,T_142126,T_296799,T_1524941,T_727356,T_119707,T_45390,T_88893,T_1251092,T_726762	GT:DP:PL:AD:HQ	1/1:1798:34714,4766,30:30,1768:66,72
T_lutea_GenomeV2.4_Contig_012	99713	16758	T	C	.	MULTIPLE	Ty=SNP;Rk=0;UL=1;UR=4;CL=.;CR=.;Genome=T;Sd=-1;XA=T_191022,T_412943,T_79863	GT:DP:PL:AD:HQ	0/1:302:3557,143,963:86,216:72,72
T_lutea_GenomeV2.4_Contig_012	100768	67422	A	G	.	MULTIPLE	Ty=SNP;Rk=0;UL=20;UR=4;CL=.;CR=.;Genome=A;Sd=1;XA=T_100768	GT:DP:PL:AD:HQ	0/1:72:519,15,519:36,36:70,71
T_lutea_GenomeV2.4_Contig_012	104475	9495	C	T	.	MULTIPLE	Ty=SNP;Rk=0;UL=8;UR=11;CL=.;CR=.;Genome=C;Sd=1;XA=T_71547,T_104475	GT:DP:PL:AD:HQ	0/1:94:949,31,430:34,60:73,72
T_lutea_GenomeV2.4_Contig_012	111466	15760	C	A	.	MULTIPLE	Ty=SNP;Rk=0;UL=0;UR=4;CL=.;CR=.;Genome=C;Sd=1;XA=T_262355,T_335212,T_163569,T_6112,T_94028,T_101138,T_966850	GT:DP:PL:AD:HQ	1/1:1434:25890,3044,306:76,1358:71,71
T_lutea_GenomeV2.4_Contig_012	112544	49688	G	T	.	MULTIPLE	Ty=SNP;Rk=0;UL=1;UR=1;CL=.;CR=.;Genome=G;Sd=-1;XA=T_1120499,T_45997,T_137009,T_5816,T_941556,T_795561,T_288534,T_60617,T_39958,T_184857,T_348492,T_215011	GT:DP:PL:AD:HQ	0/1:1822:2599,1937,26826:1518,304:72,70
T_lutea_GenomeV2.4_Contig_012	112969	69482	A	G	.	MULTIPLE	Ty=SNP;Rk=0;UL=18;UR=29;CL=.;CR=.;Genome=A;Sd=-1;XA=T_101507,T_177416,T_178234,T_700239	GT:DP:PL:AD:HQ	1/1:525:8253,710,530:69,456:68,71
T_lutea_GenomeV2.4_Contig_012	115706	8916	G	A	.	MULTIPLE	Ty=SNP;Rk=0;UL=0;UR=3;CL=.;CR=.;Genome=G;Sd=1	GT:DP:PL:AD:HQ	1/1:3501:67040,9016,86:73,3428:72,70
T_lutea_GenomeV2.4_Contig_012	116140	54647	T	A	.	MULTIPLE	Ty=SNP;Rk=0;UL=1;UR=10;CL=.;CR=.;Genome=T;Sd=1;XA=T_1408031,T_98892,T_145540,T_960523,T_1402203,T_343617,T_906321,T_960275,T_1593571,T_465588,T_24836,T_1111977,T_42690,T_1107571,T_1103283,T_55453	GT:DP:PL:AD:HQ	1/1:1043:19240,2378,142:43,1000:70,72
T_lutea_GenomeV2.4_Contig_012	122246	1398	A	G	.	MULTIPLE	Ty=SNP;Rk=0;UL=24;UR=1;CL=.;CR=.;Genome=A;Sd=1;XA=T_122246,T_830668	GT:DP:PL:AD:HQ	0/1:114:1087,28,568:44,70:73,71
T_lutea_GenomeV2.4_Contig_012	122822	76136	A	G	.	MULTIPLE	Ty=SNP;Rk=0;UL=4;UR=10;CL=.;CR=.;Genome=A;Sd=-1;XA=T_1859814,T_1868363,T_59727,T_57645,T_255950,T_9702,T_1019721,T_1048476,T_164091,T_185886,T_638456,T_492392,T_154464	GT:DP:PL:AD:HQ	1/1:436:7478,789,214:36,400:69,70
T_lutea_GenomeV2.4_Contig_012	135900	13445	A	G	.	MULTIPLE	Ty=SNP;Rk=0;UL=0;UR=1;CL=.;CR=.;Genome=A;Sd=1;XA=T_324322,T_157952,T_539900,T_607361,T_1059396,T_254972,T_755769,T_665769,T_563085,T_339104,T_208437,T_260467,T_470115,T_496925,T_767985,T_31509,T_346964,T_290258,T_281322,T_96990,T_2904487,T_108142,T_1151055,T_64069,T_474003,T_74375	GT:DP:PL:AD:HQ	1/1:1676:31917,4241,67:40,1636:71,72
T_lutea_GenomeV2.4_Contig_012	138493	32366	A	T	.	MULTIPLE	Ty=SNP;Rk=0;UL=3;UR=0;CL=.;CR=.;Genome=A;Sd=-1;XA=T_1305443,T_503551,T_437659,T_927860,T_612367,T_276870	GT:DP:PL:AD:HQ	0/1:521:4317,35,3060:229,292:70,71
T_lutea_GenomeV2.4_Contig_012	140017	33707	G	A	.	MULTIPLE	Ty=SNP;Rk=0;UL=1;UR=0;CL=.;CR=.;Genome=G;Sd=1;XA=T_428768	GT:DP:PL:AD:HQ	1/1:4984:97011,13572,23:62,4922:70,71
T_lutea_GenomeV2.4_Contig_012	141875	64558	A	C	.	MULTIPLE	Ty=SNP;Rk=0;UL=1;UR=1;CL=.;CR=.;Genome=A;Sd=1;XA=T_590420,T_809354,T_199213,T_54791,T_633418,T_88758,T_406928,T_133703,T_25000,T_840452,T_27580,T_69698,T_1030944,T_184522,T_1079853,T_515421,T_99851,T_2176820,T_680635,T_217585,T_191828,T_13581,T_865976,T_40009,T_137018,T_657232,T_35901,T_350174,T_493615,T_53053,T_173454,T_203770,T_389231,T_140804,T_31931,T_481182	GT:DP:PL:AD:HQ	1/1:892:13990,1190,899:118,774:72,72
T_lutea_GenomeV2.4_Contig_012	143673	29670	A	T	.	MULTIPLE	Ty=SNP;Rk=0;UL=12;UR=3;CL=.;CR=.;Genome=A;Sd=1;XA=T_173838,T_825599,T_737841,T_408587,T_1549987,T_1465543,T_143673,T_420766,T_16396	GT:DP:PL:AD:HQ	0/1:249:2561,67,1064:87,162:72,72
T_lutea_GenomeV2.4_Contig_012	152544	54667	C	T	.	MULTIPLE	Ty=SNP;Rk=0;UL=18;UR=2;CL=.;CR=.;Genome=C;Sd=1;XA=T_152544,T_189791,T_233690,T_294193,T_119868,T_1256062	GT:DP:PL:AD:HQ	0/1:406:1232,201,4864:294,112:72,72
T_lutea_GenomeV2.4_Contig_012	152934	63842	A	G	.	MULTIPLE	Ty=SNP;Rk=0;UL=6;UR=1;CL=.;CR=.;Genome=A;Sd=-1;XA=T_67511,T_189401,T_119493,T_233300	GT:DP:PL:AD:HQ	1/1:372:5905,523,358:47,325:70,71
T_lutea_GenomeV2.4_Contig_012	160193	15845	G	A	.	MULTIPLE	Ty=SNP;Rk=0;UL=2;UR=10;CL=.;CR=.;Genome=G;Sd=-1;XA=T_160193,T_3137072,T_50065,T_621447,T_35086,T_42300,T_931482	GT:DP:PL:AD:HQ	0/1:209:313,235,3087:174,35:72,71
T_lutea_GenomeV2.4_Contig_012	164758	85	A	C	.	MULTIPLE	Ty=SNP;Rk=0;UL=0;UR=0;CL=.;CR=.;Genome=A;Sd=-1;XA=T_2214204,T_219388,T_2531203,T_188029,T_287921,T_331134,T_41125,T_457976,T_1848260,T_206957,T_28175,T_214471,T_591824,T_43352,T_189048,T_1417094,T_536822,T_1296956	GT:DP:PL:AD:HQ	0/1:1731:5332,769,20479:1245,486:72,71
T_lutea_GenomeV2.4_Contig_012	172683	6703	G	A	.	MULTIPLE	Ty=SNP;Rk=0;UL=11;UR=27;CL=.;CR=.;Genome=G;Sd=-1;XA=T_172683	GT:DP:PL:AD:HQ	0/1:67:685,26,306:24,43:71,69
T_lutea_GenomeV2.4_Contig_012	173498	40813	A	C	.	MULTIPLE	Ty=SNP;Rk=0;UL=1;UR=21;CL=.;CR=.;Genome=A;Sd=-1;XA=T_350129,T_605558,T_590464,T_37045,T_24955,T_217544,T_344439,T_633374,T_2176775,T_95350,T_47199,T_247667,T_29299,T_259326,T_680679,T_1079897,T_313720,T_191783,T_180178,T_99895,T_39964,T_31975,T_4654,T_93060,T_12595,T_866020,T_137062,T_199257,T_57403,T_154675,T_272507,T_141919,T_11403,T_54747,T_140759,T_88802,T_389186,T_406972,T_188396,T_515465,T_…	GT:DP:PL:AD:HQ	1/1:2054:36846,4264,486:116,1938:70,72
T_lutea_GenomeV2.4_Contig_012	176623	67232	C	G	.	MULTIPLE	Ty=SNP;Rk=0;UL=1;UR=7;CL=.;CR=.;Genome=C;Sd=-1;XA=T_989346,T_445868,T_1231851,T_1607325,T_62063	GT:DP:PL:AD:HQ	1/1:273:4524,445,194:28,245:72,72
T_lutea_GenomeV2.4_Contig_012	176700	79151	G	A	.	MULTIPLE	Ty=SNP;Rk=0;UL=7;UR=12;CL=.;CR=.;Genome=G;Sd=1;XA=T_445945,T_1607248,T_989269,T_61979	GT:DP:PL:AD:HQ	0/1:227:3299,240,365:40,187:73,71
T_lutea_GenomeV2.4_Contig_012	178226	62510	A	G	.	MULTIPLE	Ty=SNP;Rk=0;UL=1;UR=9;CL=.;CR=.;Genome=A;Sd=-1;XA=T_3085524,T_511139	GT:DP:PL:AD:HQ	0/1:344:4694,286,702:72,272:70,72
T_lutea_GenomeV2.4_Contig_012	181894	2011	A	G	.	MULTIPLE	Ty=SNP;Rk=0;UL=0;UR=2;CL=.;CR=.;Genome=A;Sd=-1;XA=T_2552032,T_747904,T_115444,T_1522253,T_621382,T_136645,T_95924,T_42833	GT:DP:PL:AD:HQ	1/1:455:7760,808,236:39,416:71,72
T_lutea_GenomeV2.4_Contig_012	189497	8918	A	T	.	MULTIPLE	Ty=SNP;Rk=0;UL=17;UR=3;CL=.;CR=.;Genome=A;Sd=-1;XA=T_939093	GT:DP:PL:AD:HQ	1/1:1573:28606,3418,288:77,1496:71,71
T_lutea_GenomeV2.4_Contig_012	190174	32752	C	G	.	MULTIPLE	Ty=SNP;Rk=0;UL=0;UR=3;CL=.;CR=.;Genome=C;Sd=1;XA=T_1138403,T_800526,T_308950,T_754681,T_529472,T_641981,T_1767265,T_152052,T_1683949,T_508899,T_160537	GT:DP:PL:AD:HQ	0/1:402:6069,476,521:62,340:68,71
T_lutea_GenomeV2.4_Contig_012	201290	48170	A	G	.	MULTIPLE	Ty=SNP;Rk=0;UL=0;UR=0;CL=.;CR=.;Genome=A;Sd=-1;XA=T_390701	GT:DP:PL:AD:HQ	1/1:2442:46690,6259,72:53,2389:72,72
T_lutea_GenomeV2.4_Contig_012	206431	28576	C	G	.	MULTIPLE	Ty=SNP;Rk=0;UL=5;UR=7;CL=.;CR=.;Genome=C;Sd=-1;XA=T_465553,T_1158985,T_79069,T_213904	GT:DP:PL:AD:HQ	0/1:258:3101,134,786:71,187:71,72
T_lutea_GenomeV2.4_Contig_012	216520	61462	A	G	.	MULTIPLE	Ty=SNP;Rk=0;UL=9;UR=1;CL=.;CR=.;Genome=A;Sd=-1	GT:DP:PL:AD:HQ	1/1:7265:143655,20923,69:35,7230:68,72
T_lutea_GenomeV2.4_Contig_012	223529	36142	C	A	.	MULTIPLE	Ty=SNP;Rk=0;UL=1;UR=0;CL=.;CR=.;Genome=C;Sd=-1;XA=T_520994,T_803012,T_168197,T_5633,T_5590	GT:DP:PL:AD:HQ	1/1:3935:75461,10183,86:79,3856:68,70
T_lutea_GenomeV2.4_Contig_012	224332	77061	A	G	.	MULTIPLE	Ty=SNP;Rk=0;UL=1;UR=1;CL=.;CR=.;Genome=A;Sd=-1;XA=T_918245,T_365607,T_2826285	GT:DP:PL:AD:HQ	0/1:473:6500,399,932:97,376:70,72
T_lutea_GenomeV2.4_Contig_012	224518	71961	G	T	.	MULTIPLE	Ty=SNP;Rk=0;UL=2;UR=1;CL=.;CR=.;Genome=G;Sd=-1;XA=T_328480	GT:DP:PL:AD:HQ	1/1:602:10907,1297,130:31,571:67,71
T_lutea_GenomeV2.4_Contig_012	224777	49905	A	C	.	MULTIPLE	Ty=SNP;Rk=0;UL=0;UR=1;CL=.;CR=.;Genome=A;Sd=-1;XA=T_142309,T_851072,T_267090,T_873626,T_359152,T_270551,T_885583,T_10145,T_398595,T_749966,T_2532759,T_1969959,T_216090,T_74496,T_228199	GT:DP:PL:AD:HQ	1/1:1294:24606,3260,59:32,1262:68,71
T_lutea_GenomeV2.4_Contig_012	225954	8954	C	A	.	MULTIPLE	Ty=SNP;Rk=0;UL=0;UR=1;CL=.;CR=.;Genome=C;Sd=-1;XA=T_713278	GT:DP:PL:AD:HQ	1/1:597:10711,1246,154:34,563:71,70
T_lutea_GenomeV2.4_Contig_012	228711	37520	C	T	.	MULTIPLE	Ty=SNP;Rk=0;UL=1;UR=56;CL=.;CR=.;Genome=C;Sd=1;XA=T_1039388,T_177882,T_228711,T_911866,T_687478	GT:DP:PL:AD:HQ	0/1:264:539,224,3612:209,55:71,71
T_lutea_GenomeV2.4_Contig_012	229073	62093	C	A	.	MULTIPLE	Ty=SNP;Rk=0;UL=4;UR=40;CL=.;CR=.;Genome=C;Sd=-1;XA=T_1039025	GT:DP:PL:AD:HQ	0/1:133:1165,23,746:56,77:70,71
T_lutea_GenomeV2.4_Contig_012	229418	79094	G	T	.	MULTIPLE	Ty=SNP;Rk=0;UL=1;UR=36;CL=.;CR=.;Genome=G;Sd=-1;XA=T_912593	GT:DP:PL:AD:HQ	0/1:98:722,15,682:48,50:72,71
T_lutea_GenomeV2.4_Contig_012	232505	73418	G	A	.	MULTIPLE	Ty=SNP;Rk=0;UL=15;UR=0;CL=.;CR=.;Genome=G;Sd=-1	GT:DP:PL:AD:HQ	1/1:4678:91859,13140,20:38,4640:71,71
T_lutea_GenomeV2.4_Contig_012	244606	1932	C	A	.	MULTIPLE	Ty=SNP;Rk=0;UL=7;UR=0;CL=.;CR=.;Genome=C;Sd=1;XA=T_840731,T_259557,T_3103888,T_331771,T_58917	GT:DP:PL:AD:HQ	0/1:118:1071,25,632:48,70:72,72
T_lutea_GenomeV2.4_Contig_012	250586	152	G	T	.	MULTIPLE	Ty=SNP;Rk=0;UL=2;UR=0;CL=.;CR=.;Genome=G;Sd=1;XA=T_461929,T_256671,T_420891,T_219387,T_392258,T_164757	GT:DP:PL:AD:HQ	0/1:881:10513,414,2670:244,637:71,71
T_lutea_GenomeV2.4_Contig_012	251845	40313	C	T	.	MULTIPLE	Ty=SNP;Rk=0;UL=19;UR=0;CL=.;CR=.;Genome=C;Sd=-1;XA=T_878431	GT:DP:PL:AD:HQ	0/1:131:1680,93,343:32,99:71,69
T_lutea_GenomeV2.4_Contig_012	252243	74035	A	G	.	MULTIPLE	Ty=SNP;Rk=0;UL=5;UR=9;CL=.;CR=.;Genome=A;Sd=1;XA=T_252243,T_1342853,T_78078,T_972182,T_878843,T_1158781,T_80424,T_845400	GT:DP:PL:AD:HQ	0/1:125:963,17,823:59,66:72,71
T_lutea_GenomeV2.4_Contig_012	252290	31290	G	A	.	MULTIPLE	Ty=SNP;Rk=0;UL=0;UR=1;CL=.;CR=.;Genome=G;Sd=1;XA=T_691292,T_600736,T_165020,T_719074,T_532310,T_256389,T_40094,T_1452348,T_972229	GT:DP:PL:AD:HQ	1/1:678:10489,866,750:95,583:72,70
T_lutea_GenomeV2.4_Contig_012	252290	32513	G	A	.	MULTIPLE	Ty=SNP;Rk=0;UL=0;UR=1;CL=.;CR=.;Genome=G;Sd=1;XA=T_600736,T_165020,T_691292,T_719074,T_40094,T_415878	GT:DP:PL:AD:HQ	0/1:530:6302,251,1632:148,382:72,69
T_lutea_GenomeV2.4_Contig_012	252290	63996	G	A	.	MULTIPLE	Ty=SNP;Rk=0;UL=2;UR=1;CL=.;CR=.;Genome=G;Sd=1;XA=T_600736,T_165020,T_532310	GT:DP:PL:AD:HQ	0/1:246:2807,104,851:74,172:72,70
T_lutea_GenomeV2.4_Contig_012	252291	30056	A	G	.	MULTIPLE	Ty=SNP;Rk=0;UL=0;UR=0;CL=.;CR=.;Genome=A;Sd=-1;XA=T_600736,T_691291,T_878891,T_719073,T_165021,T_1452349,T_256390,T_532311,T_972230,T_40093	GT:DP:PL:AD:HQ	0/1:384:1877,62,3633:236,148:71,72
T_lutea_GenomeV2.4_Contig_012	252292	60377	A	G	.	MULTIPLE	Ty=SNP;Rk=0;UL=1;UR=1;CL=.;CR=.;Genome=A;Sd=-1;XA=T_600736,T_165022,T_719072,T_691290,T_40087,T_891515,T_78127	GT:DP:PL:AD:HQ	0/1:367:2989,27,2211:164,203:70,71
T_lutea_GenomeV2.4_Contig_012	255353	17212	A	G	.	MULTIPLE	Ty=SNP;Rk=0;UL=0;UR=0;CL=.;CR=.;Genome=A;Sd=-1	GT:DP:PL:AD:HQ	1/1:2144:41160,5572,50:42,2102:70,72
T_lutea_GenomeV2.4_Contig_012	261741	60503	A	T	.	MULTIPLE	Ty=SNP;Rk=0;UL=4;UR=4;CL=.;CR=.;Genome=A;Sd=1;XA=T_99897,T_261741,T_920633	GT:DP:PL:AD:HQ	0/1:133:1102,20,802:59,74:67,70
T_lutea_GenomeV2.4_Contig_012	261931	17413	C	G	.	MULTIPLE	Ty=SNP;Rk=0;UL=0;UR=0;CL=.;CR=.;Genome=C;Sd=1;XA=T_104512	GT:DP:PL:AD:HQ	0/1:181:1216,17,1356:94,87:69,68
T_lutea_GenomeV2.4_Contig_012	262517	7983	A	G	.	MULTIPLE	Ty=SNP;Rk=0;UL=4;UR=0;CL=.;CR=.;Genome=A;Sd=-1;XA=T_658676,T_340940,T_23925,T_163193,T_1772232,T_1037049,T_26547,T_525911,T_985684,T_665044,T_445219,T_1152978,T_99850,T_78529	GT:DP:PL:AD:HQ	0/1:616:5350,53,3394:259,357:70,71
T_lutea_GenomeV2.4_Contig_012	265538	14147	A	G	.	MULTIPLE	Ty=SNP;Rk=0;UL=0;UR=0;CL=.;CR=.;Genome=A;Sd=-1;XA=T_1467440	GT:DP:PL:AD:HQ	1/1:542:9469,1039,209:39,503:71,69
T_lutea_GenomeV2.4_Contig_012	265744	17401	G	T	.	MULTIPLE	Ty=SNP;Rk=0;UL=0;UR=1;CL=.;CR=.;Genome=G;Sd=-1	GT:DP:PL:AD:HQ	1/1:1469:27765,3626,86:41,1428:73,72
T_lutea_GenomeV2.4_Contig_012	266193	71560	C	G	.	MULTIPLE	Ty=SNP;Rk=0;UL=2;UR=0;CL=.;CR=.;Genome=C;Sd=1;XA=T_155672,T_569771,T_214471	GT:DP:PL:AD:HQ	1/1:272:4389,406,238:32,240:72,71
T_lutea_GenomeV2.4_Contig_012	269146	47042	A	C	.	MULTIPLE	Ty=SNP;Rk=0;UL=4;UR=8;CL=.;CR=.;Genome=A;Sd=1;XA=T_269146,T_230545	GT:DP:PL:AD:HQ	0/1:87:982,43,323:27,60:71,72
T_lutea_GenomeV2.4_Contig_012	271220	47651	T	C	.	MULTIPLE	Ty=SNP;Rk=0;UL=5;UR=2;CL=.;CR=.;Genome=T;Sd=-1;XA=T_795484,T_80209,T_1270570,T_139464,T_534687,T_1292297,T_439270,T_36120,T_271220,T_2122227,T_3199146,T_212898,T_2881621,T_437039,T_70796,T_44401,T_118150,T_267809	GT:DP:PL:AD:HQ	0/1:513:7689,590,685:81,432:72,71
T_lutea_GenomeV2.4_Contig_012	271794	40845	A	G	.	MULTIPLE	Ty=SNP;Rk=0;UL=0;UR=2;CL=.;CR=.;Genome=A;Sd=-1;XA=T_582384,T_25207,T_622899	GT:DP:PL:AD:HQ	1/1:2612:46199,5175,778:168,2444:72,72
T_lutea_GenomeV2.4_Contig_012	275740	18831	A	G	.	MULTIPLE	Ty=SNP;Rk=0;UL=0;UR=3;CL=.;CR=.;Genome=A;Sd=-1;XA=T_287351	GT:DP:PL:AD:HQ	1/1:5825:113125,15737,32:79,5746:71,72
T_lutea_GenomeV2.4_Contig_012	276032	12648	A	C	.	MULTIPLE	Ty=SNP;Rk=0;UL=0;UR=1;CL=.;CR=.;Genome=A;Sd=-1;XA=T_387904,T_92091,T_455002,T_52634,T_179119	GT:DP:PL:AD:HQ	1/1:1129:19934,2230,357:74,1055:72,72
T_lutea_GenomeV2.4_Contig_012	285781	806	T	G	.	MULTIPLE	Ty=SNP;Rk=0;UL=0;UR=9;CL=.;CR=.;Genome=T;Sd=1;XA=T_285781,T_1043491,T_740133,T_745701,T_81431,T_1153293,T_543779,T_413225,T_869034,T_189253,T_190267,T_407205,T_722415,T_348361,T_1015296	GT:DP:PL:AD:HQ	0/1:977:4140,214,9988:635,342:70,70
T_lutea_GenomeV2.4_Contig_012	285870	72487	C	T	.	MULTIPLE	Ty=SNP;Rk=0;UL=8;UR=0;CL=.;CR=.;Genome=C;Sd=-1;XA=T_83594,T_447309,T_144383,T_834655	GT:DP:PL:AD:HQ	0/1:183:376,161,2511:145,38:72,69
T_lutea_GenomeV2.4_Contig_012	286336	6221	G	A	.	MULTIPLE	Ty=SNP;Rk=0;UL=10;UR=3;CL=.;CR=.;Genome=G;Sd=-1;XA=T_1721006,T_512350,T_286336,T_41666,T_1835304	GT:DP:PL:AD:HQ	0/1:201:2098,60,841:69,132:72,70
T_lutea_GenomeV2.4_Contig_012	286377	35869	G	A	.	MULTIPLE	Ty=SNP;Rk=0;UL=5;UR=10;CL=.;CR=.;Genome=G;Sd=-1;XA=T_512309,T_286377	GT:DP:PL:AD:HQ	0/1:162:847,30,1485:97,65:71,71
T_lutea_GenomeV2.4_Contig_012	286382	19167	G	A	.	MULTIPLE	Ty=SNP;Rk=0;UL=0;UR=2;CL=.;CR=.;Genome=G;Sd=1;XA=T_1712293,T_24764,T_1059273,T_512304,T_123662	GT:DP:PL:AD:HQ	0/1:216:799,83,2395:148,68:72,71
T_lutea_GenomeV2.4_Contig_012	286434	77876	A	C	.	MULTIPLE	Ty=SNP;Rk=0;UL=20;UR=19;CL=.;CR=.;Genome=A;Sd=-1;XA=T_286434	GT:DP:PL:AD:HQ	0/1:138:964,16,1004:70,68:72,72
T_lutea_GenomeV2.4_Contig_012	287886	70523	T	A	.	MULTIPLE	Ty=SNP;Rk=0;UL=2;UR=2;CL=.;CR=.;Genome=T;Sd=1;XA=T_227397,T_593904,T_525784,T_95305	GT:DP:PL:AD:HQ	0/1:249:704,145,3079:184,65:72,72
T_lutea_GenomeV2.4_Contig_012	287971	60375	A	G	.	MULTIPLE	Ty=SNP;Rk=0;UL=38;UR=0;CL=.;CR=.;Genome=A;Sd=-1;XA=T_227312,T_593819,T_525699	GT:DP:PL:AD:HQ	0/1:324:4866,379,436:51,273:72,72
T_lutea_GenomeV2.4_Contig_012	288336	72528	G	A	.	MULTIPLE	Ty=SNP;Rk=0;UL=2;UR=3;CL=.;CR=.;Genome=G;Sd=-1;XA=T_226947,T_28463,T_593447,T_252788,T_729647	GT:DP:PL:AD:HQ	0/1:156:2231,159,275:29,127:73,72
T_lutea_GenomeV2.4_Contig_012	288631	70860	A	G	.	MULTIPLE	Ty=SNP;Rk=0;UL=3;UR=9;CL=.;CR=.;Genome=A;Sd=-1;XA=T_591676,T_96050,T_226652	GT:DP:PL:AD:HQ	0/1:287:1747,24,2326:158,129:70,72
T_lutea_GenomeV2.4_Contig_012	289149	70529	C	T	.	MULTIPLE	Ty=SNP;Rk=0;UL=11;UR=21;CL=.;CR=.;Genome=C;Sd=-1;XA=T_1206221,T_591163,T_226139	GT:DP:PL:AD:HQ	0/1:163:956,22,1375:92,71:71,73
T_lutea_GenomeV2.4_Contig_012	296474	55210	A	G	.	MULTIPLE	Ty=SNP;Rk=0;UL=2;UR=23;CL=.;CR=.;Genome=A;Sd=1;XA=T_297230,T_297041,T_296852,T_296474	GT:DP:PL:AD:HQ	0/1:184:2159,90,602:53,131:70,72
T_lutea_GenomeV2.4_Contig_012	296528	23824	C	G	.	MULTIPLE	Ty=SNP;Rk=0;UL=23;UR=40;CL=.;CR=.;Genome=C;Sd=1;XA=T_296717,T_296906,T_296528	GT:DP:PL:AD:HQ	0/1:139:1518,54,540:45,94:66,70
T_lutea_GenomeV2.4_Contig_012	296599	19271	A	G	.	MULTIPLE	Ty=SNP;Rk=0;UL=40;UR=0;CL=.;CR=.;Genome=A;Sd=1;XA=T_297166,T_296977,T_296599	GT:DP:PL:AD:HQ	0/1:145:1819,94,403:37,108:65,70
T_lutea_GenomeV2.4_Contig_012	300888	79085	A	G	.	MULTIPLE	Ty=SNP;Rk=0;UL=66;UR=40;CL=.;CR=.;Genome=A;Sd=-1;XA=T_822826	GT:DP:PL:AD:HQ	0/1:135:972,16,953:67,68:72,71
T_lutea_GenomeV2.4_Contig_013	3445	6438	A	G	.	MULTIPLE	Ty=SNP;Rk=0;UL=2;UR=1;CL=.;CR=.;Genome=A;Sd=-1;XA=T_7165	GT:DP:PL:AD:HQ	1/1:558:8640,717,618:78,480:71,71
T_lutea_GenomeV2.4_Contig_013	15267	38041	C	T	.	MULTIPLE	Ty=SNP;Rk=0;UL=0;UR=0;CL=.;CR=.;Genome=C;Sd=1;XA=T_1290525,T_456102,T_2034515,T_715983,T_985,T_89615,T_367063,T_582180,T_12221,T_400298,T_591306,T_63147,T_858994,T_372110,T_232914,T_353951,T_85322,T_47558,T_471146,T_35924,T_34272,T_512188	GT:DP:PL:AD:HQ	1/1:1076:19860,2457,143:44,1032:72,71
T_lutea_GenomeV2.4_Contig_013	15478	3829	A	G	.	MULTIPLE	Ty=SNP;Rk=0;UL=0;UR=1;CL=.;CR=.;Genome=A;Sd=1;XA=T_676128	GT:DP:PL:AD:HQ	0/1:1518:10765,21,10565:754,764:71,71
T_lutea_GenomeV2.4_Contig_013	15601	40798	A	G	.	MULTIPLE	Ty=SNP;Rk=0;UL=10;UR=2;CL=.;CR=.;Genome=A;Sd=1;XA=T_15601,T_106129,T_992192,T_410911,T_616544,T_744584,T_2564425,T_340061,T_1258636,T_385305,T_347469,T_741323,T_121296	GT:DP:PL:AD:HQ	0/1:546:1486,312,6795:406,140:71,72
T_lutea_GenomeV2.4_Contig_013	15788	42172	T	G	.	MULTIPLE	Ty=SNP;Rk=0;UL=1;UR=3;CL=.;CR=.;Genome=T;Sd=1;XA=T_387445,T_209505,T_92540,T_1107279,T_423446,T_431415,T_17407,T_178389,T_187542,T_185384,T_65132,T_388096,T_1082563,T_200306,T_181006,T_334497,T_111328,T_252352,T_431404,T_368463,T_660434,T_643800,T_171363,T_55794,T_388678,T_115020,T_538079,T_1606826,T_1114751,T_107199,T_510323,T_149840,T_808694,T_372708,T_70854,T_1147977,T_277174,T_27883,T_158204,…	GT:DP:PL:AD:HQ	1/1:2351:44662,5897,100:59,2292:69,72
T_lutea_GenomeV2.4_Contig_013	18724	28649	C	T	.	MULTIPLE	Ty=SNP;Rk=0;UL=16;UR=82;CL=.;CR=.;Genome=C;Sd=-1;XA=T_134981,T_1685314	GT:DP:PL:AD:HQ	0/1:180:640,77,2037:125,55:72,71
T_lutea_GenomeV2.4_Contig_013	18785	44653	G	T	.	MULTIPLE	Ty=SNP;Rk=0;UL=12;UR=14;CL=.;CR=.;Genome=G;Sd=-1;XA=T_135042,T_1685253	GT:DP:PL:AD:HQ	0/1:136:776,22,1175:78,58:71,71
T_lutea_GenomeV2.4_Contig_013	18828	52671	A	G	.	MULTIPLE	Ty=SNP;Rk=0;UL=1;UR=12;CL=.;CR=.;Genome=A;Sd=-1;XA=T_135085,T_1685210	GT:DP:PL:AD:HQ	0/1:199:1668,24,1169:87,112:71,72
T_lutea_GenomeV2.4_Contig_013	19517	70210	G	A	.	MULTIPLE	Ty=SNP;Rk=0;UL=19;UR=31;CL=.;CR=.;Genome=G;Sd=1;XA=T_712848	GT:DP:PL:AD:HQ	0/1:130:968,16,888:63,67:72,73
T_lutea_GenomeV2.4_Contig_013	19786	41877	G	A	.	MULTIPLE	Ty=SNP;Rk=0;UL=8;UR=18;CL=.;CR=.;Genome=G;Sd=1;XA=T_347722	GT:DP:PL:AD:HQ	0/1:195:1048,30,1747:115,80:72,71
T_lutea_GenomeV2.4_Contig_013	19816	46936	G	A	.	MULTIPLE	Ty=SNP;Rk=0;UL=19;UR=30;CL=.;CR=.;Genome=G;Sd=-1;XA=T_19816	GT:DP:PL:AD:HQ	0/1:143:618,44,1476:93,50:72,72
T_lutea_GenomeV2.4_Contig_013	20185	2909	G	A	.	MULTIPLE	Ty=SNP;Rk=0;UL=35;UR=41;CL=.;CR=.;Genome=G;Sd=-1;XA=T_20185	GT:DP:PL:AD:HQ	0/1:116:655,22,1015:67,49:73,72
T_lutea_GenomeV2.4_Contig_013	20288	31107	A	G	.	MULTIPLE	Ty=SNP;Rk=0;UL=3;UR=32;CL=.;CR=.;Genome=A;Sd=-1;XA=T_347220,T_1263061	GT:DP:PL:AD:HQ	0/1:249:628,169,3202:189,60:72,72
T_lutea_GenomeV2.4_Contig_013	20330	58156	T	A	.	MULTIPLE	Ty=SNP;Rk=0;UL=8;UR=8;CL=.;CR=.;Genome=T;Sd=1;XA=T_347178,T_1263104	GT:DP:PL:AD:HQ	0/1:185:617,88,2153:131,54:70,71
T_lutea_GenomeV2.4_Contig_013	20622	66052	A	G	.	MULTIPLE	Ty=SNP;Rk=0;UL=4;UR=5;CL=.;CR=.;Genome=A;Sd=1;XA=T_554364,T_20622,T_346886,T_447257,T_1072208	GT:DP:PL:AD:HQ	0/1:280:1862,19,2102:146,134:71,72
T_lutea_GenomeV2.4_Contig_013	40621	41758	A	T	.	MULTIPLE	Ty=SNP;Rk=0;UL=0;UR=1;CL=.;CR=.;Genome=A;Sd=1;XA=T_136283,T_417438,T_1201477,T_767548,T_91441,T_843361,T_954921,T_82683,T_534088,T_2018941,T_685118	GT:DP:PL:AD:HQ	0/1:1309:3622,700,16134:968,341:71,72
T_lutea_GenomeV2.4_Contig_013	52773	69297	A	G	.	MULTIPLE	Ty=SNP;Rk=0;UL=0;UR=1;CL=.;CR=.;Genome=A;Sd=1;XA=T_189747,T_52773,T_859984,T_982312,T_299284,T_94630,T_1752348,T_734632,T_155890	GT:DP:PL:AD:HQ	0/1:170:1695,44,777:62,108:70,70
T_lutea_GenomeV2.4_Contig_013	53081	26406	A	C	.	MULTIPLE	Ty=SNP;Rk=0;UL=0;UR=5;CL=.;CR=.;Genome=A;Sd=1;XA=T_584319,T_622982	GT:DP:PL:AD:HQ	0/1:250:2334,43,1257:98,152:69,69
T_lutea_GenomeV2.4_Contig_013	57962	12296	A	G	.	MULTIPLE	Ty=SNP;Rk=0;UL=18;UR=28;CL=.;CR=.;Genome=A;Sd=1;XA=T_57962,T_6463,T_553046,T_12735,T_1003264,T_2067454,T_778254,T_724766,T_222744,T_112135,T_315000,T_85579,T_1411594,T_38780,T_1519061,T_811674,T_197464,T_99723,T_495946,T_263175,T_682270,T_244149,T_403829,T_387660,T_454878	GT:DP:PL:AD:HQ	1/1:300:4964,486,214:31,269:71,71
T_lutea_GenomeV2.4_Contig_013	58472	38678	A	G	.	MULTIPLE	Ty=SNP;Rk=0;UL=13;UR=1;CL=.;CR=.;Genome=A;Sd=1;XA=T_307881,T_58472	GT:DP:PL:AD:HQ	0/1:214:1784,24,1265:94,120:71,73
T_lutea_GenomeV2.4_Contig_013	63642	32023	A	C	.	MULTIPLE	Ty=SNP;Rk=0;UL=8;UR=0;CL=.;CR=.;Genome=A;Sd=-1;XA=T_537685,T_22309,T_785980,T_18517,T_539542,T_602725,T_74119,T_806388,T_69567,T_38871,T_58842	GT:DP:PL:AD:HQ	1/1:276:4793,523,123:21,255:71,72
T_lutea_GenomeV2.4_Contig_013	63959	57909	A	G	.	MULTIPLE	Ty=SNP;Rk=0;UL=9;UR=28;CL=.;CR=.;Genome=A;Sd=1;XA=T_63959	GT:DP:PL:AD:HQ	0/1:78:707,20,427:32,46:70,71
T_lutea_GenomeV2.4_Contig_013	65600	41380	T	A	.	MULTIPLE	Ty=SNP;Rk=0;UL=0;UR=0;CL=.;CR=.;Genome=T;Sd=-1;XA=T_693853	GT:DP:PL:AD:HQ	0/1:212:1121,33,1919:126,86:66,63
T_lutea_GenomeV2.4_Contig_013	72981	23851	A	G	.	MULTIPLE	Ty=SNP;Rk=0;UL=0;UR=0;CL=.;CR=.;Genome=A;Sd=1;XA=T_2129367,T_145213,T_368338,T_217719,T_789537,T_29552,T_1106594,T_394480,T_187101	GT:DP:PL:AD:HQ	1/1:1202:21630,2525,276:66,1136:71,71
T_lutea_GenomeV2.4_Contig_013	73045	48739	A	G	.	MULTIPLE	Ty=SNP;Rk=0;UL=0;UR=5;CL=.;CR=.;Genome=A;Sd=1	GT:DP:PL:AD:HQ	1/1:857:15141,1698,273:56,801:72,72
T_lutea_GenomeV2.4_Contig_013	74247	39127	C	G	.	MULTIPLE	Ty=SNP;Rk=0;UL=1;UR=1;CL=.;CR=.;Genome=C;Sd=-1;XA=T_439694,T_241091,T_897868,T_349511,T_1182860,T_1081663,T_1719549,T_406,T_1488067,T_91213,T_883107,T_349950	GT:DP:PL:AD:HQ	1/1:606:11184,1387,88:25,581:71,72
T_lutea_GenomeV2.4_Contig_013	74466	51199	A	G	.	MULTIPLE	Ty=SNP;Rk=0;UL=1;UR=5;CL=.;CR=.;Genome=A;Sd=-1	GT:DP:PL:AD:HQ	1/1:1076:20098,2556,102:37,1039:70,70
T_lutea_GenomeV2.4_Contig_013	75564	26921	A	C	.	MULTIPLE	Ty=SNP;Rk=0;UL=1;UR=1;CL=.;CR=.;Genome=A;Sd=-1;XA=T_75564,T_659334,T_78398,T_78700	GT:DP:PL:AD:HQ	0/1:205:290,240,3064:172,33:72,72
T_lutea_GenomeV2.4_Contig_013	75643	32320	A	G	.	MULTIPLE	Ty=SNP;Rk=0;UL=1;UR=3;CL=.;CR=.;Genome=A;Sd=-1;XA=T_660284,T_82030,T_185353,T_1052144	GT:DP:PL:AD:HQ	1/1:243:3826,336,254:32,211:72,71
T_lutea_GenomeV2.4_Contig_013	80405	77699	T	A	.	MULTIPLE	Ty=SNP;Rk=0;UL=1;UR=1;CL=.;CR=.;Genome=T;Sd=-1;XA=T_918034,T_243451,T_972198,T_1452317,T_455412	GT:DP:PL:AD:HQ	0/1:272:1709,21,2148:147,125:70,68
T_lutea_GenomeV2.4_Contig_013	82285	40597	A	G	.	MULTIPLE	Ty=SNP;Rk=0;UL=1;UR=0;CL=.;CR=.;Genome=A;Sd=-1;XA=T_124923	GT:DP:PL:AD:HQ	1/1:1309:23421,2698,332:76,1233:68,72
T_lutea_GenomeV2.4_Contig_013	82297	33522	G	C	.	MULTIPLE	Ty=SNP;Rk=0;UL=0;UR=0;CL=.;CR=.;Genome=G;Sd=1;XA=T_1911849	GT:DP:PL:AD:HQ	1/1:1808:32310,3708,460:106,1702:71,71
T_lutea_GenomeV2.4_Contig_013	89488	26030	T	A	.	MULTIPLE	Ty=SNP;Rk=0;UL=1;UR=1;CL=.;CR=.;Genome=T;Sd=-1;XA=T_252300,T_273321,T_6936,T_1804060,T_916019,T_486628,T_855922,T_70987,T_2007863,T_2424561,T_500305,T_1802745,T_753779,T_1364249,T_536206,T_24856,T_535715,T_490381,T_330221,T_1221802,T_206493	GT:DP:PL:AD:HQ	1/1:1222:22485,2761,174:52,1170:73,72
T_lutea_GenomeV2.4_Contig_013	90233	63763	A	G	.	MULTIPLE	Ty=SNP;Rk=0;UL=0;UR=2;CL=.;CR=.;Genome=A;Sd=1;XA=T_372972,T_1826847,T_136077,T_90233,T_2755204,T_560778	GT:DP:PL:AD:HQ	0/1:121:1668,111,251:25,96:72,72
T_lutea_GenomeV2.4_Contig_013	91399	26650	A	T	.	MULTIPLE	Ty=SNP;Rk=0;UL=1;UR=1;CL=.;CR=.;Genome=A;Sd=1;XA=T_723151,T_1905572,T_229662,T_218461,T_703386,T_2493786,T_156301,T_5461,T_24750,T_422041,T_279736,T_24722,T_188239,T_307469,T_1892205,T_37299,T_98281,T_105067,T_209400,T_2522225,T_10147,T_412890,T_804769,T_177880,T_194594,T_508259,T_944030,T_44811,T_512311,T_1150304,T_299187,T_1001410,T_1311451,T_19303,T_129473,T_343138,T_69588,T_446901,T_246429,T_…	GT:DP:PL:AD:HQ	1/1:2220:41428,5248,199:77,2143:72,71
T_lutea_GenomeV2.4_Contig_013	92296	72171	A	G	.	MULTIPLE	Ty=SNP;Rk=0;UL=6;UR=12;CL=.;CR=.;Genome=A;Sd=1;XA=T_92296,T_98683	GT:DP:PL:AD:HQ	0/1:103:1067,36,449:36,67:69,72
T_lutea_GenomeV2.4_Contig_013	92357	57530	C	G	.	MULTIPLE	Ty=SNP;Rk=0;UL=7;UR=3;CL=.;CR=.;Genome=C;Sd=-1;XA=T_209479,T_1906850,T_171231,T_98744	GT:DP:PL:AD:HQ	0/1:242:713,134,2948:177,65:71,72
T_lutea_GenomeV2.4_Contig_013	92421	64629	A	G	.	MULTIPLE	Ty=SNP;Rk=0;UL=6;UR=20;CL=.;CR=.;Genome=A;Sd=-1;XA=T_209543,T_1906786	GT:DP:PL:AD:HQ	0/1:164:1456,27,897:68,96:71,71
T_lutea_GenomeV2.4_Contig_013	92611	77292	A	C	.	MULTIPLE	Ty=SNP;Rk=0;UL=10;UR=23;CL=.;CR=.;Genome=A;Sd=-1;XA=T_171477,T_92913,T_92611,T_1906597,T_71944	GT:DP:PL:AD:HQ	0/1:371:1868,55,3444:225,146:71,72
T_lutea_GenomeV2.4_Contig_013	99228	65401	G	A	.	MULTIPLE	Ty=SNP;Rk=0;UL=164;UR=9;CL=.;CR=.;Genome=G;Sd=-1;XA=T_99228	GT:DP:PL:AD:HQ	0/1:68:637,21,358:27,41:73,72
T_lutea_GenomeV2.4_Contig_013	107593	77499	T	A	.	MULTIPLE	Ty=SNP;Rk=0;UL=2;UR=2;CL=.;CR=.;Genome=T;Sd=-1;XA=T_107593	GT:DP:PL:AD:HQ	0/1:247:849,105,2825:173,74:71,72
T_lutea_GenomeV2.4_Contig_013	108256	56768	G	T	.	MULTIPLE	Ty=SNP;Rk=0;UL=5;UR=6;CL=.;CR=.;Genome=G;Sd=1;XA=T_115266,T_281888,T_52303,T_237102	GT:DP:PL:AD:HQ	0/1:270:3398,168,724:68,202:72,70
T_lutea_GenomeV2.4_Contig_013	114497	35585	G	A	.	MULTIPLE	Ty=SNP;Rk=0;UL=3;UR=2;CL=.;CR=.;Genome=G;Sd=-1;XA=T_2494150,T_1024034,T_78125,T_91335,T_423659,T_1102235	GT:DP:PL:AD:HQ	0/1:274:3854,257,502:53,221:70,72
T_lutea_GenomeV2.4_Contig_013	114684	29883	C	G	.	MULTIPLE	Ty=SNP;Rk=0;UL=2;UR=5;CL=.;CR=.;Genome=C;Sd=1;XA=T_114684,T_91149	GT:DP:PL:AD:HQ	0/1:267:885,120,3100:189,78:72,71
T_lutea_GenomeV2.4_Contig_013	120977	39936	G	A	.	MULTIPLE	Ty=SNP;Rk=0;UL=2;UR=6;CL=.;CR=.;Genome=G;Sd=1;XA=T_689972,T_770510	GT:DP:PL:AD:HQ	0/1:168:2177,121,421:40,128:72,70
T_lutea_GenomeV2.4_Contig_013	121429	3999	G	A	.	MULTIPLE	Ty=SNP;Rk=0;UL=25;UR=10;CL=.;CR=.;Genome=G;Sd=-1;XA=T_121429,T_650232	GT:DP:PL:AD:HQ	0/1:172:1798,54,721:59,113:71,72
T_lutea_GenomeV2.4_Contig_013	121485	30813	A	C	.	MULTIPLE	Ty=SNP;Rk=0;UL=25;UR=11;CL=.;CR=.;Genome=A;Sd=1;XA=T_14028,T_121485,T_689465	GT:DP:PL:AD:HQ	0/1:251:3043,136,748:68,183:70,72
T_lutea_GenomeV2.4_Contig_013	121622	28788	T	A	.	MULTIPLE	Ty=SNP;Rk=0;UL=5;UR=2;CL=.;CR=.;Genome=T;Sd=1;XA=T_13891,T_689328,T_1815777,T_544572,T_701353	GT:DP:PL:AD:HQ	1/1:381:5828,473,460:56,325:72,72
T_lutea_GenomeV2.4_Contig_013	122105	5972	C	T	.	MULTIPLE	Ty=SNP;Rk=0;UL=0;UR=43;CL=.;CR=.;Genome=C;Sd=-1;XA=T_12643	GT:DP:PL:AD:HQ	0/1:91:509,20,808:53,38:72,72
T_lutea_GenomeV2.4_Contig_013	123365	6404	T	C	.	MULTIPLE	Ty=SNP;Rk=0;UL=7;UR=2;CL=.;CR=.;Genome=T;Sd=1;XA=T_1208190	GT:DP:PL:AD:HQ	0/1:298:3531,145,937:84,214:71,72
T_lutea_GenomeV2.4_Contig_013	130318	52240	T	C	.	MULTIPLE	Ty=SNP;Rk=0;UL=2;UR=1;CL=.;CR=.;Genome=T;Sd=-1;XA=T_130318,T_2283574,T_98410,T_178908,T_858960,T_1215209,T_422550,T_1003707,T_91238,T_61254,T_467282,T_185205,T_415781,T_195853,T_1696489,T_187570,T_644760,T_576285,T_1575458,T_1863423,T_2942299	GT:DP:PL:AD:HQ	1/1:301:5072,517,183:28,273:73,71
T_lutea_GenomeV2.4_Contig_013	130802	13491	A	G	.	MULTIPLE	Ty=SNP;Rk=0;UL=0;UR=0;CL=.;CR=.;Genome=A;Sd=-1;XA=T_169397,T_545868,T_532578,T_469407,T_105668,T_309244,T_453074,T_476544,T_404513,T_1076878,T_590943,T_1119663,T_198408,T_355547,T_355431	GT:DP:PL:AD:HQ	0/1:2342:28977,1261,6387:605,1737:70,72
T_lutea_GenomeV2.4_Contig_013	133599	28705	G	C	.	MULTIPLE	Ty=SNP;Rk=0;UL=5;UR=1;CL=.;CR=.;Genome=G;Sd=-1;XA=T_177314,T_133599,T_252117,T_289846,T_3513,T_143859,T_1340663,T_788887,T_759235,T_372849,T_157836,T_1187503,T_47081,T_105445,T_114796,T_357593,T_725597,T_580981,T_877913,T_128612,T_501785,T_344689,T_256034,T_64695,T_1254672,T_318366,T_505353,T_94198,T_763509,T_183374,T_35893,T_174289,T_752718,T_50445,T_1217157,T_325497,T_149603,T_778956,T_1026223,…	GT:DP:PL:AD:HQ	0/1:388:3838,79,1762:142,246:71,70
T_lutea_GenomeV2.4_Contig_013	138426	9150	A	C	.	MULTIPLE	Ty=SNP;Rk=0;UL=1;UR=2;CL=.;CR=.;Genome=A;Sd=-1	GT:DP:PL:AD:HQ	1/1:5153:101017,14387,18:46,5107:68,72
T_lutea_GenomeV2.4_Contig_013	138662	3714	T	G	.	MULTIPLE	Ty=SNP;Rk=0;UL=6;UR=2;CL=.;CR=.;Genome=T;Sd=-1	GT:DP:PL:AD:HQ	0/1:3949:6553,3700,56225:3219,730:71,72
T_lutea_GenomeV2.4_Contig_013	139555	4832	A	G	.	MULTIPLE	Ty=SNP;Rk=0;UL=1;UR=5;CL=.;CR=.;Genome=A;Sd=-1	GT:DP:PL:AD:HQ	1/1:4481:87134,12161,25:58,4423:70,72
T_lutea_GenomeV2.4_Contig_013	139866	49160	A	G	.	MULTIPLE	Ty=SNP;Rk=0;UL=5;UR=0;CL=.;CR=.;Genome=A;Sd=-1	GT:DP:PL:AD:HQ	1/1:4958:96727,13610,19:56,4902:72,72
T_lutea_GenomeV2.4_Contig_013	141815	35779	A	G	.	MULTIPLE	Ty=SNP;Rk=0;UL=3;UR=4;CL=.;CR=.;Genome=A;Sd=1;XA=T_1435521,T_6821,T_98568,T_94277,T_131367,T_120475,T_11469,T_6015,T_136821,T_489867,T_210696,T_494408,T_171671,T_660,T_8053,T_178337,T_39366,T_234420,T_7732,T_375582,T_156441,T_500,T_10083,T_2944,T_502521,T_5043,T_1453539,T_682295,T_540477,T_1565817,T_102643,T_11734,T_320,T_178083,T_5236,T_8772	GT:DP:PL:AD:HQ	1/1:2500:47881,6444,66:52,2448:72,72
T_lutea_GenomeV2.4_Contig_013	159747	2645	G	T	.	MULTIPLE	Ty=SNP;Rk=0;UL=0;UR=1;CL=.;CR=.;Genome=G;Sd=-1	GT:DP:PL:AD:HQ	1/1:1650:31046,4011,113:50,1600:70,71
T_lutea_GenomeV2.4_Contig_013	160435	23633	A	G	.	MULTIPLE	Ty=SNP;Rk=0;UL=6;UR=1;CL=.;CR=.;Genome=A;Sd=1;XA=T_1109420,T_1707437,T_191000,T_504221,T_439603,T_342058,T_45614,T_150882,T_2179118,T_200349,T_602796,T_160435,T_1211694,T_549089,T_99576,T_726392,T_462329	GT:DP:PL:AD:HQ	1/1:975:17860,2173,158:44,931:71,71
T_lutea_GenomeV2.4_Contig_013	160477	56383	C	T	.	MULTIPLE	Ty=SNP;Rk=0;UL=1;UR=1;CL=.;CR=.;Genome=C;Sd=-1;XA=T_342097	GT:DP:PL:AD:HQ	1/1:539:9076,916,315:50,489:71,70
T_lutea_GenomeV2.4_Contig_013	162449	19989	A	G	.	MULTIPLE	Ty=SNP;Rk=0;UL=3;UR=0;CL=.;CR=.;Genome=A;Sd=-1	GT:DP:PL:AD:HQ	1/1:4841:94432,13283,19:55,4786:69,71
T_lutea_GenomeV2.4_Contig_013	163127	33080	C	G	.	MULTIPLE	Ty=SNP;Rk=0;UL=2;UR=0;CL=.;CR=.;Genome=C;Sd=1;XA=T_9203,T_490480,T_382251,T_307519,T_1585978,T_1598509,T_353238,T_162704,T_9030,T_147552,T_505199,T_3139,T_40393,T_9307,T_8560,T_455006,T_470778,T_14602,T_163691,T_8974,T_303219,T_773457,T_7993,T_64466,T_72616,T_298541,T_1434222,T_331901	GT:DP:PL:AD:HQ	1/1:5939:116424,16580,18:53,5886:72,72
T_lutea_GenomeV2.4_Contig_013	168665	9396	A	C	.	MULTIPLE	Ty=SNP;Rk=0;UL=6;UR=1;CL=.;CR=.;Genome=A;Sd=1;XA=T_817736,T_131707,T_6058,T_68068,T_1346173,T_110317,T_31331	GT:DP:PL:AD:HQ	1/1:372:6750,809,84:19,353:71,70
T_lutea_GenomeV2.4_Contig_013	168702	35564	G	C	.	MULTIPLE	Ty=SNP;Rk=0;UL=4;UR=0;CL=.;CR=.;Genome=G;Sd=-1;XA=T_252577,T_405342,T_625874,T_49323,T_1033517,T_29732,T_307948,T_753603,T_508053	GT:DP:PL:AD:HQ	0/1:211:926,56,2144:136,75:71,71
T_lutea_GenomeV2.4_Contig_013	168702	35566	G	C	.	MULTIPLE	Ty=SNP;Rk=0;UL=0;UR=0;CL=.;CR=.;Genome=G;Sd=-1;XA=T_252577,T_405342,T_625874,T_168702,T_56632,T_817773,T_1503876,T_325333	GT:DP:PL:AD:HQ	0/1:822:2770,319,9395:577,245:71,71
T_lutea_GenomeV2.4_Contig_013	168706	67260	C	G	.	MULTIPLE	Ty=SNP;Rk=0;UL=4;UR=1;CL=.;CR=.;Genome=C;Sd=-1;XA=T_2276646,T_2183836,T_1503880,T_1191706,T_830794,T_355125,T_31372,T_1346214,T_607346,T_21002,T_2205215,T_281184,T_25698,T_442163,T_1438523,T_296066,T_666395,T_22972,T_276891,T_592624,T_386981,T_723910,T_1556978,T_438097,T_42957	GT:DP:PL:AD:HQ	0/1:318:941,168,3855:232,86:71,72
T_lutea_GenomeV2.4_Contig_013	169316	71281	G	A	.	MULTIPLE	Ty=SNP;Rk=0;UL=1;UR=25;CL=.;CR=.;Genome=G;Sd=-1;XA=T_90466,T_1775832,T_427318,T_169316,T_1930535,T_260147,T_567306,T_245283,T_31301,T_295097,T_27651,T_118984,T_1054779,T_72832,T_144875,T_66640,T_94436	GT:DP:PL:AD:HQ	0/1:444:6338,431,751:82,362:72,71
T_lutea_GenomeV2.4_Contig_013	175874	52835	A	T	.	MULTIPLE	Ty=SNP;Rk=0;UL=5;UR=3;CL=.;CR=.;Genome=A;Sd=1;XA=T_239160,T_1135819,T_175874,T_157570,T_294420	GT:DP:PL:AD:HQ	0/1:222:2995,181,480:48,174:70,71
T_lutea_GenomeV2.4_Contig_013	179129	16887	A	G	.	MULTIPLE	Ty=SNP;Rk=0;UL=6;UR=3;CL=.;CR=.;Genome=A;Sd=-1;XA=T_92101	GT:DP:PL:AD:HQ	1/1:1073:19243,2230,264:61,1012:72,72
T_lutea_GenomeV2.4_Contig_013	179689	30273	A	C	.	MULTIPLE	Ty=SNP;Rk=0;UL=0;UR=1;CL=.;CR=.;Genome=A;Sd=1;XA=T_1891832,T_151979,T_80354,T_10618,T_363360,T_635592,T_736916,T_103618,T_655284,T_223618,T_1194162,T_912656,T_2173622,T_118093,T_1524098,T_200040,T_425560,T_149103,T_281504,T_111949	GT:DP:PL:AD:HQ	1/1:1995:37307,4749,168:67,1928:70,72
T_lutea_GenomeV2.4_Contig_013	184445	53299	A	G	.	MULTIPLE	Ty=SNP;Rk=0;UL=1;UR=1;CL=.;CR=.;Genome=A;Sd=1;XA=T_141951,T_27503,T_137094,T_636682,T_93028,T_217508,T_29331,T_840528,T_407004,T_69774,T_12627,T_191751,T_251354,T_13504,T_247699,T_24923,T_39932,T_313688,T_37077,T_2176743,T_11435,T_57371,T_180146,T_1079929,T_481260,T_866052,T_226596,T_605590,T_47167,T_99927,T_515497,T_1031020,T_973874,T_52976,T_680711,T_402691,T_217512,T_657154,T_305699,T_21770,T_…	GT:DP:PL:AD:HQ	1/1:2295:44317,6084,34:38,2257:70,71
T_lutea_GenomeV2.4_Contig_013	189925	2129	A	G	.	MULTIPLE	Ty=SNP;Rk=0;UL=0;UR=0;CL=.;CR=.;Genome=A;Sd=1;XA=T_639515,T_1161098,T_1325683,T_990523,T_100967,T_154361,T_205574,T_245829,T_1004080,T_157288,T_219693,T_97829,T_171582,T_131359,T_182996,T_217818,T_376784,T_364778	GT:DP:PL:AD:HQ	1/1:3173:60295,7964,127:79,3094:72,71
T_lutea_GenomeV2.4_Contig_013	189925	74996	A	G	.	MULTIPLE	Ty=SNP;Rk=0;UL=1;UR=0;CL=.;CR=.;Genome=A;Sd=1;XA=T_990523,T_131359,T_217818,T_100967,T_639515,T_157288,T_171582,T_182996,T_97829,T_1325683,T_1004080,T_205574,T_245829,T_1161098,T_1029542,T_364778,T_219693,T_154361,T_313454,T_247039,T_2302436,T_1348785,T_747599,T_410957,T_12990,T_450849,T_418718,T_1263504,T_787677,T_656844,T_221112,T_685180,T_130319,T_91463	GT:DP:PL:AD:HQ	1/1:2140:39704,4963,231:81,2059:72,71
T_lutea_GenomeV2.4_Contig_013	206742	45308	A	G	.	MULTIPLE	Ty=SNP;Rk=0;UL=8;UR=0;CL=.;CR=.;Genome=A;Sd=-1	GT:DP:PL:AD:HQ	1/1:2260:42996,5697,90:55,2205:70,71
T_lutea_GenomeV2.4_Contig_013	210590	10897	A	C	.	MULTIPLE	Ty=SNP;Rk=0;UL=0;UR=3;CL=.;CR=.;Genome=A;Sd=1;XA=T_406653,T_1182213,T_456052,T_1766055,T_1591971,T_492479,T_2061019	GT:DP:PL:AD:HQ	1/1:621:10806,1174,249:46,575:73,71
T_lutea_GenomeV2.4_Contig_013	210987	78448	C	G	.	MULTIPLE	Ty=SNP;Rk=0;UL=28;UR=5;CL=.;CR=.;Genome=C;Sd=-1;XA=T_158333	GT:DP:PL:AD:HQ	0/1:79:389,25,768:49,30:71,71
T_lutea_GenomeV2.4_Contig_013	211476	40412	A	G	.	MULTIPLE	Ty=SNP;Rk=0;UL=0;UR=2;CL=.;CR=.;Genome=A;Sd=1;XA=T_505311,T_257182,T_18106,T_427428,T_1276970,T_493305,T_267751,T_434047,T_158857,T_2609299,T_431327,T_1159712,T_291479,T_841424,T_1005978,T_728989,T_252446,T_1136636,T_1077311,T_246459,T_1026563,T_768117,T_1442693,T_74834,T_904174,T_63195,T_82365,T_387408,T_74993,T_491111,T_182128,T_104273,T_179651,T_968044,T_64744,T_55836,T_413836,T_259436,T_69740…	GT:DP:PL:AD:HQ	1/1:4490:87198,12131,29:61,4429:69,72
T_lutea_GenomeV2.4_Contig_013	211561	37240	A	C	.	MULTIPLE	Ty=SNP;Rk=0;UL=3;UR=8;CL=.;CR=.;Genome=A;Sd=1;XA=T_158772,T_1006063,T_670011,T_62558,T_1353279,T_491196,T_252361,T_824251,T_190226,T_505396,T_697487,T_72985,T_1134428,T_1837603,T_291461,T_413921,T_653050,T_360534	GT:DP:PL:AD:HQ	1/1:1360:21973,2000,1099:157,1203:72,72
T_lutea_GenomeV2.4_Contig_013	212469	23986	G	C	.	MULTIPLE	Ty=SNP;Rk=0;UL=0;UR=10;CL=.;CR=.;Genome=G;Sd=-1;XA=T_307851,T_133081,T_663918,T_1046326,T_96981,T_1407402,T_67628,T_536752,T_250015,T_1470321,T_255017,T_615039,T_530003,T_1282737,T_227993,T_186819,T_583100,T_213691,T_48197,T_488876,T_424288,T_42376,T_719082,T_1129551	GT:DP:PL:AD:HQ	1/1:2230:42114,5485,126:63,2167:72,71
T_lutea_GenomeV2.4_Contig_013	219399	28169	T	C	.	MULTIPLE	Ty=SNP;Rk=0;UL=1;UR=1;CL=.;CR=.;Genome=T;Sd=-1;XA=T_759863,T_1577542,T_1532119,T_191399,T_1354859,T_16648,T_69430,T_479349,T_99521,T_62599,T_111058,T_2176693,T_326144,T_29790,T_340536,T_479809,T_904258,T_182730,T_11296,T_1093871,T_83537,T_365020,T_811067,T_1620276,T_403275,T_2314726,T_1230681,T_958060,T_1689606,T_363043,T_261095,T_412470,T_1018016,T_641659,T_652821,T_430090,T_770877,T_204351,T_12…	GT:DP:PL:AD:HQ	1/1:257:3930,322,318:38,219:71,69
T_lutea_GenomeV2.4_Contig_013	222566	61342	C	T	.	MULTIPLE	Ty=SNP;Rk=0;UL=1;UR=7;CL=.;CR=.;Genome=C;Sd=-1;XA=T_340567,T_111668,T_94522,T_390215,T_525582,T_34519,T_99065,T_508836,T_718886,T_209623,T_1292144,T_1433800,T_98177,T_238719,T_757243,T_840174,T_1361287,T_893511,T_7028,T_1126975,T_541276,T_973752,T_419512,T_2086953,T_1412053,T_1070863,T_402545,T_1846635,T_130540,T_1301407	GT:DP:PL:AD:HQ	0/1:164:1499,30,860:66,98:71,72
T_lutea_GenomeV2.4_Contig_013	224939	4943	G	C	.	MULTIPLE	Ty=SNP;Rk=0;UL=6;UR=26;CL=.;CR=.;Genome=G;Sd=-1;XA=T_224939	GT:DP:PL:AD:HQ	0/1:93:697,15,637:45,48:71,71
T_lutea_GenomeV2.4_Contig_013	225484	75494	A	G	.	MULTIPLE	Ty=SNP;Rk=0;UL=5;UR=6;CL=.;CR=.;Genome=A;Sd=1;XA=T_328645,T_768175,T_225484,T_197589	GT:DP:PL:AD:HQ	0/1:183:1707,35,929:72,111:71,72
T_lutea_GenomeV2.4_Contig_013	228658	62742	A	C	.	MULTIPLE	Ty=SNP;Rk=0;UL=23;UR=0;CL=.;CR=.;Genome=A;Sd=1;XA=T_363913,T_204408,T_235036	GT:DP:PL:AD:HQ	0/1:170:1717,46,759:61,109:70,72
T_lutea_GenomeV2.4_Contig_013	229050	7479	A	T	.	MULTIPLE	Ty=SNP;Rk=0;UL=3;UR=10;CL=.;CR=.;Genome=A;Sd=1;XA=T_229050	GT:DP:PL:AD:HQ	0/1:214:335,232,3129:177,37:72,71
T_lutea_GenomeV2.4_Contig_013	230191	42748	G	A	.	MULTIPLE	Ty=SNP;Rk=0;UL=5;UR=7;CL=.;CR=.;Genome=G;Sd=-1;XA=T_230191	GT:DP:PL:AD:HQ	0/1:112:665,19,944:63,49:72,71
T_lutea_GenomeV2.4_Contig_013	230759	61334	A	T	.	MULTIPLE	Ty=SNP;Rk=0;UL=2;UR=7;CL=.;CR=.;Genome=A;Sd=1;XA=T_38822,T_2921996,T_2923719,T_230759,T_302938,T_38145	GT:DP:PL:AD:HQ	0/1:318:4751,366,440:51,267:70,71
T_lutea_GenomeV2.4_Contig_013	231010	79180	C	G	.	MULTIPLE	Ty=SNP;Rk=0;UL=1;UR=5;CL=.;CR=.;Genome=C;Sd=1;XA=T_76453,T_231010,T_266422,T_510979,T_545535,T_74964,T_3084189,T_1528521,T_286293,T_6158,T_1857585,T_2921746,T_512468,T_222061,T_1726553,T_2923969,T_38572,T_291407,T_74326,T_243482,T_37900,T_342187,T_827831,T_1637075	GT:DP:PL:AD:HQ	1/1:332:5075,412,405:49,283:72,72
T_lutea_GenomeV2.4_Contig_013	231688	73147	T	A	.	MULTIPLE	Ty=SNP;Rk=0;UL=2;UR=0;CL=.;CR=.;Genome=T;Sd=-1;XA=T_75490,T_723471,T_231688,T_61332,T_209641,T_398639,T_173991,T_2455724,T_258199	GT:DP:PL:AD:HQ	0/1:66:518,15,438:31,35:68,69
T_lutea_GenomeV2.4_Contig_013	235435	20754	T	G	.	MULTIPLE	Ty=SNP;Rk=0;UL=0;UR=1;CL=.;CR=.;Genome=T;Sd=1;XA=T_228134,T_1027118,T_784911,T_156485,T_1721048	GT:DP:PL:AD:HQ	0/1:223:2548,96,771:67,156:70,69
T_lutea_GenomeV2.4_Contig_013	236329	79146	A	T	.	MULTIPLE	Ty=SNP;Rk=0;UL=10;UR=7;CL=.;CR=.;Genome=A;Sd=-1;XA=T_1093466	GT:DP:PL:AD:HQ	0/1:112:882,17,722:52,60:71,72
T_lutea_GenomeV2.4_Contig_013	237239	33137	A	G	.	MULTIPLE	Ty=SNP;Rk=0;UL=0;UR=0;CL=.;CR=.;Genome=A;Sd=1;XA=T_110083,T_290990,T_1565721,T_400849,T_424535,T_1931861,T_664029,T_3232923,T_2086844,T_571715,T_762859,T_105725,T_509862,T_488006,T_486821,T_34659,T_76284,T_289339	GT:DP:PL:AD:HQ	1/1:2654:49287,6172,274:99,2555:70,72
T_lutea_GenomeV2.4_Contig_013	237310	54577	A	G	.	MULTIPLE	Ty=SNP;Rk=0;UL=2;UR=3;CL=.;CR=.;Genome=A;Sd=1;XA=T_31262,T_389477,T_263383,T_233267,T_335394,T_525939,T_596808,T_562610,T_1005456,T_837627,T_321446,T_1719	GT:DP:PL:AD:HQ	0/1:634:9639,763,778:95,539:71,72
T_lutea_GenomeV2.4_Contig_013	237574	59173	G	A	.	MULTIPLE	Ty=SNP;Rk=0;UL=1;UR=0;CL=.;CR=.;Genome=G;Sd=-1;XA=T_237574	GT:DP:PL:AD:HQ	0/1:79:425,21,724:47,32:72,71
T_lutea_GenomeV2.4_Contig_013	237684	22435	C	T	.	MULTIPLE	Ty=SNP;Rk=0;UL=1;UR=0;CL=.;CR=.;Genome=C;Sd=-1;XA=T_16134	GT:DP:PL:AD:HQ	0/1:118:440,52,1318:81,37:71,71
T_lutea_GenomeV2.4_Contig_013	239065	64210	A	C	.	MULTIPLE	Ty=SNP;Rk=0;UL=1;UR=0;CL=.;CR=.;Genome=A;Sd=1;XA=T_239065,T_502344,T_451541,T_49373	GT:DP:PL:AD:HQ	0/1:144:1951,123,314:31,113:71,72
T_lutea_GenomeV2.4_Contig_013	248114	75484	C	T	.	MULTIPLE	Ty=SNP;Rk=0;UL=1;UR=0;CL=.;CR=.;Genome=C;Sd=-1	GT:DP:PL:AD:HQ	1/1:14060:278645,40827,174:53,14007:69,71
T_lutea_GenomeV2.4_Contig_013	257453	60620	C	T	.	MULTIPLE	Ty=SNP;Rk=0;UL=1;UR=6;CL=.;CR=.;Genome=C;Sd=-1	GT:DP:PL:AD:HQ	0/1:862:12138,786,1521:165,697:70,70
T_lutea_GenomeV2.4_Contig_013	260271	32608	G	A	.	MULTIPLE	Ty=SNP;Rk=0;UL=1;UR=0;CL=.;CR=.;Genome=G;Sd=-1;XA=T_260271	GT:DP:PL:AD:HQ	0/1:173:859,36,1638:106,67:70,70
T_lutea_GenomeV2.4_Contig_013	266803	37751	C	T	.	MULTIPLE	Ty=SNP;Rk=0;UL=4;UR=3;CL=.;CR=.;Genome=C;Sd=-1	GT:DP:PL:AD:HQ	1/1:438:6904,600,438:57,381:69,70
T_lutea_GenomeV2.4_Contig_013	267608	2789	A	C	.	MULTIPLE	Ty=SNP;Rk=0;UL=1;UR=1;CL=.;CR=.;Genome=A;Sd=1;XA=T_288604,T_126970,T_34342,T_248795,T_89738,T_1055295,T_459048,T_269528,T_502807,T_679876,T_267608	GT:DP:PL:AD:HQ	1/1:1304:24043,2966,175:54,1250:71,72
T_lutea_GenomeV2.4_Contig_013	273353	21828	T	C	.	MULTIPLE	Ty=SNP;Rk=0;UL=22;UR=18;CL=.;CR=.;Genome=T;Sd=-1;XA=T_76219,T_273353,T_352680,T_4630,T_353695,T_121127,T_1330490,T_270511,T_1330084,T_77639,T_60179,T_272947,T_76624,T_271932,T_79060,T_61194	GT:DP:PL:AD:HQ	0/1:1070:2603,689,13779:815,255:71,71
T_lutea_GenomeV2.4_Contig_013	274772	12628	A	T	.	MULTIPLE	Ty=SNP;Rk=0;UL=0;UR=0;CL=.;CR=.;Genome=A;Sd=1;XA=T_1689834,T_387526,T_321829,T_530364,T_33917	GT:DP:PL:AD:HQ	0/1:186:599,93,2196:133,53:71,71
T_lutea_GenomeV2.4_Contig_013	285892	58810	A	C	.	MULTIPLE	Ty=SNP;Rk=0;UL=1;UR=1;CL=.;CR=.;Genome=A;Sd=1;XA=T_503751,T_285892,T_774653,T_565629,T_339969,T_772827,T_502065,T_129997,T_336863,T_1935927,T_252466,T_228872,T_992512,T_283658,T_430898,T_2149586,T_865211	GT:DP:PL:AD:HQ	1/1:516:7995,665,571:72,444:72,72
T_lutea_GenomeV2.4_Contig_013	291145	68351	C	T	.	MULTIPLE	Ty=SNP;Rk=0;UL=3;UR=8;CL=.;CR=.;Genome=C;Sd=1;XA=T_291145	GT:DP:PL:AD:HQ	0/1:74:494,15,574:39,35:72,71
T_lutea_GenomeV2.4_Contig_013	294995	6608	A	G	.	MULTIPLE	Ty=SNP;Rk=0;UL=8;UR=39;CL=.;CR=.;Genome=A;Sd=1;XA=T_294995	GT:DP:PL:AD:HQ	0/1:96:708,15,668:47,49:71,72
T_lutea_GenomeV2.4_Contig_013	295222	61281	G	A	.	MULTIPLE	Ty=SNP;Rk=0;UL=18;UR=15;CL=.;CR=.;Genome=G;Sd=1;XA=T_2474469	GT:DP:PL:AD:HQ	0/1:83:509,17,689:46,37:71,71
T_lutea_GenomeV2.4_Contig_013	295268	24375	T	A	.	MULTIPLE	Ty=SNP;Rk=0;UL=15;UR=37;CL=.;CR=.;Genome=T;Sd=1;XA=T_2474423	GT:DP:PL:AD:HQ	0/1:77:430,19,689:45,32:71,72
T_lutea_GenomeV2.4_Contig_013	299240	35910	A	G	.	MULTIPLE	Ty=SNP;Rk=0;UL=0;UR=0;CL=.;CR=.;Genome=A;Sd=-1;XA=T_908141,T_801773,T_85453,T_549793,T_906202,T_335402,T_281871,T_486002,T_146281	GT:DP:PL:AD:HQ	1/1:1263:23298,2877,168:52,1211:72,71
T_lutea_GenomeV2.4_Contig_013	299240	47563	A	G	.	MULTIPLE	Ty=SNP;Rk=0;UL=0;UR=0;CL=.;CR=.;Genome=A;Sd=-1;XA=T_908141,T_721113,T_85453,T_801773,T_560321,T_676050,T_367578,T_1416869,T_255071,T_14437,T_4980,T_117204	GT:DP:PL:AD:HQ	1/1:782:13726,1518,275:54,728:72,71
T_lutea_GenomeV2.4_Contig_013	307053	60382	A	G	.	MULTIPLE	Ty=SNP;Rk=0;UL=0;UR=0;CL=.;CR=.;Genome=A;Sd=-1;XA=T_334664,T_75166,T_256110,T_585907,T_700204	GT:DP:PL:AD:HQ	1/1:972:14842,1182,1152:143,829:71,71
T_lutea_GenomeV2.4_Contig_013	307057	33722	G	A	.	MULTIPLE	Ty=SNP;Rk=0;UL=6;UR=1;CL=.;CR=.;Genome=G;Sd=-1;XA=T_585903,T_700208,T_90901	GT:DP:PL:AD:HQ	0/1:223:1026,51,2203:141,82:71,72
T_lutea_GenomeV2.4_Contig_013	308236	62930	A	G	.	MULTIPLE	Ty=SNP;Rk=0;UL=32;UR=16;CL=.;CR=.;Genome=A;Sd=1;XA=T_1108997,T_308236	GT:DP:PL:AD:HQ	0/1:175:1969,73,632:54,121:70,71
T_lutea_GenomeV2.4_Contig_013	308329	53477	C	A	.	MULTIPLE	Ty=SNP;Rk=0;UL=2;UR=2;CL=.;CR=.;Genome=C;Sd=-1;XA=T_1517066	GT:DP:PL:AD:HQ	0/1:201:2524,127,548:51,150:73,71
T_lutea_GenomeV2.4_Contig_013	309200	30233	A	G	.	MULTIPLE	Ty=SNP;Rk=0;UL=1;UR=4;CL=.;CR=.;Genome=A;Sd=1;XA=T_1109618,T_1169389,T_1517199,T_513871,T_47964,T_309200,T_513583,T_1516521,T_219027,T_594553	GT:DP:PL:AD:HQ	1/1:334:5253,456,344:44,290:72,71
T_lutea_GenomeV2.4_Contig_013	309274	70771	C	T	.	MULTIPLE	Ty=SNP;Rk=0;UL=3;UR=4;CL=.;CR=.;Genome=C;Sd=-1;XA=T_1169473,T_513945,T_48038,T_1851435,T_219101,T_222760	GT:DP:PL:AD:HQ	1/1:481:8362,908,200:36,445:72,70
T_lutea_GenomeV2.4_Contig_013	312582	23540	C	G	.	MULTIPLE	Ty=SNP;Rk=0;UL=0;UR=0;CL=.;CR=.;Genome=C;Sd=-1	GT:DP:PL:AD:HQ	1/1:5264:103767,14992,34:33,5231:71,71
T_lutea_GenomeV2.4_Contig_013	312763	26891	A	G	.	MULTIPLE	Ty=SNP;Rk=0;UL=1;UR=0;CL=.;CR=.;Genome=A;Sd=-1	GT:DP:PL:AD:HQ	1/1:4590:90184,12920,21:36,4554:72,72
T_lutea_GenomeV2.4_Contig_013	316150	26740	A	C	.	MULTIPLE	Ty=SNP;Rk=0;UL=1;UR=0;CL=.;CR=.;Genome=A;Sd=-1;XA=T_67377,T_162190,T_83970,T_1504974,T_784406,T_1195909,T_503725,T_532781,T_25052,T_1305617,T_928034,T_365916,T_1838523,T_967935,T_246271,T_276702,T_378104,T_612541,T_711393	GT:DP:PL:AD:HQ	1/1:576:9861,1033,282:48,528:70,72
T_lutea_GenomeV2.4_Contig_013	316287	4738	A	G	.	MULTIPLE	Ty=SNP;Rk=0;UL=35;UR=0;CL=.;CR=.;Genome=A;Sd=-1;XA=T_838124	GT:DP:PL:AD:HQ	0/1:69:285,31,744:46,23:70,72
T_lutea_GenomeV2.4_Contig_013	316589	65520	C	T	.	MULTIPLE	Ty=SNP;Rk=0;UL=2;UR=38;CL=.;CR=.;Genome=C;Sd=-1;XA=T_843109	GT:DP:PL:AD:HQ	0/1:98:586,18,825:55,43:70,72
T_lutea_GenomeV2.4_Contig_013	324709	15645	G	T	.	MULTIPLE	Ty=SNP;Rk=0;UL=2;UR=0;CL=.;CR=.;Genome=G;Sd=1;XA=T_31962,T_319012,T_196126,T_182903,T_2152753,T_192593,T_1742580,T_468566,T_128056,T_3195567,T_117435,T_17341,T_2261328,T_1008763,T_314774	GT:DP:PL:AD:HQ	0/1:261:2509,51,1252:99,162:70,70
T_lutea_GenomeV2.4_Contig_013	325073	47158	C	T	.	MULTIPLE	Ty=SNP;Rk=0;UL=6;UR=5;CL=.;CR=.;Genome=C;Sd=-1;XA=T_128401	GT:DP:PL:AD:HQ	0/1:93:1069,48,330:28,65:72,70
T_lutea_GenomeV2.4_Contig_013	325272	62304	A	G	.	MULTIPLE	Ty=SNP;Rk=0;UL=2;UR=0;CL=.;CR=.;Genome=A;Sd=1;XA=T_2183898,T_350105,T_17093,T_1009663,T_76323,T_924367,T_127552,T_598322,T_62685	GT:DP:PL:AD:HQ	1/1:1122:20050,2305,293:66,1056:71,72
T_lutea_GenomeV2.4_Contig_013	325272	66620	A	G	.	MULTIPLE	Ty=SNP;Rk=0;UL=3;UR=0;CL=.;CR=.;Genome=A;Sd=-1;XA=T_817834,T_2217971,T_56571,T_109333,T_5965,T_276944,T_1191649	GT:DP:PL:AD:HQ	1/1:1793:34282,4598,57:39,1754:72,72
T_lutea_GenomeV2.4_Contig_013	326730	25433	A	G	.	MULTIPLE	Ty=SNP;Rk=0;UL=8;UR=0;CL=.;CR=.;Genome=A;Sd=-1;XA=T_666865	GT:DP:PL:AD:HQ	1/1:458:7819,816,235:39,419:72,72
T_lutea_GenomeV2.4_Contig_013	331865	75517	A	G	.	MULTIPLE	Ty=SNP;Rk=0;UL=3;UR=1;CL=.;CR=.;Genome=A;Sd=-1	GT:DP:PL:AD:HQ	1/1:7206:141473,20223,23:59,7147:71,72
T_lutea_GenomeV2.4_Contig_013	338588	17463	G	A	.	MULTIPLE	Ty=SNP;Rk=0;UL=5;UR=2;CL=.;CR=.;Genome=G;Sd=1;XA=T_1140119,T_686133,T_177324	GT:DP:PL:AD:HQ	0/1:206:2871,189,397:41,165:72,72
T_lutea_GenomeV2.4_Contig_013	344674	37091	T	A	.	MULTIPLE	Ty=SNP;Rk=0;UL=3;UR=0;CL=.;CR=.;Genome=T;Sd=-1;XA=T_678132,T_781245,T_1417290,T_19296,T_43234,T_534048,T_372122,T_76395,T_2711206,T_15614,T_779678,T_106163,T_304164,T_849913,T_35281,T_16698,T_549938,T_311761,T_585566,T_545884,T_477957,T_1764734,T_319085,T_757283,T_221344,T_190103,T_870258,T_221345,T_60466,T_144472,T_2044332,T_940348,T_107985	GT:DP:PL:AD:HQ	0/1:2980:39480,2122,6552:665,2315:71,71
T_lutea_GenomeV2.4_Contig_013	349944	43998	A	G	.	MULTIPLE	Ty=SNP;Rk=0;UL=41;UR=2;CL=.;CR=.;Genome=A;Sd=1;XA=T_349944	GT:DP:PL:AD:HQ	0/1:116:789,16,869:60,56:72,73
T_lutea_GenomeV2.4_Contig_013	350089	61874	C	G	.	MULTIPLE	Ty=SNP;Rk=0;UL=13;UR=0;CL=.;CR=.;Genome=C;Sd=1;XA=T_968249,T_350089,T_17031,T_1313359	GT:DP:PL:AD:HQ	0/1:192:2405,120,529:49,143:72,71
T_lutea_GenomeV2.4_Contig_013	350215	14946	G	A	.	MULTIPLE	Ty=SNP;Rk=0;UL=10;UR=31;CL=.;CR=.;Genome=G;Sd=1;XA=T_968123	GT:DP:PL:AD:HQ	0/1:74:701,22,381:29,45:72,73
T_lutea_GenomeV2.4_Contig_013	350549	78177	A	G	.	MULTIPLE	Ty=SNP;Rk=0;UL=4;UR=12;CL=.;CR=.;Genome=A;Sd=-1;XA=T_17234	GT:DP:PL:AD:HQ	0/1:201:2854,198,360:38,163:72,72
T_lutea_GenomeV2.4_Contig_013	350710	13982	G	A	.	MULTIPLE	Ty=SNP;Rk=0;UL=22;UR=5;CL=.;CR=.;Genome=G;Sd=1;XA=T_203224,T_967628,T_164684	GT:DP:PL:AD:HQ	0/1:268:1937,18,1857:132,136:72,70
T_lutea_GenomeV2.4_Contig_013	355582	49851	C	T	.	MULTIPLE	Ty=SNP;Rk=0;UL=1;UR=2;CL=.;CR=.;Genome=C;Sd=1;XA=T_67601,T_796929,T_919571,T_169167,T_754080,T_1346640,T_390437,T_799348,T_62517,T_342462,T_200489,T_923803,T_1974958,T_65858,T_110638,T_295757,T_33750	GT:DP:PL:AD:HQ	0/1:1497:2677,1331,20977:1207,290:72,70
T_lutea_GenomeV2.4_Contig_013	368551	15748	G	T	.	MULTIPLE	Ty=SNP;Rk=0;UL=0;UR=0;CL=.;CR=.;Genome=G;Sd=1	GT:DP:PL:AD:HQ	1/1:1684:31582,4049,131:54,1630:73,71
T_lutea_GenomeV2.4_Contig_013	368822	29810	A	G	.	MULTIPLE	Ty=SNP;Rk=0;UL=0;UR=0;CL=.;CR=.;Genome=A;Sd=-1	GT:DP:PL:AD:HQ	1/1:3869:74480,10143,62:70,3799:71,71
T_lutea_GenomeV2.4_Contig_013	369192	38491	A	G	.	MULTIPLE	Ty=SNP;Rk=0;UL=18;UR=0;CL=.;CR=.;Genome=A;Sd=1;XA=T_553219,T_1006343,T_1431602,T_1707826,T_108186,T_170788,T_128610,T_405407,T_147127,T_682435,T_1019819,T_126745,T_291936,T_397650,T_246371,T_245379,T_286331,T_964794,T_49135,T_777988,T_177982,T_758793,T_481289,T_466138,T_122515,T_44596,T_666947,T_2201672,T_3122626,T_1197944,T_113825,T_570077,T_901291,T_159817,T_868368,T_152771,T_539673,T_377491,T_…	GT:DP:PL:AD:HQ	1/1:2411:45748,6024,108:62,2349:70,71
T_lutea_GenomeV2.4_Contig_013	375568	42015	A	G	.	MULTIPLE	Ty=SNP;Rk=0;UL=1;UR=2;CL=.;CR=.;Genome=A;Sd=1;XA=T_563250,T_402210,T_103221,T_300862,T_395092,T_2026237,T_610092,T_708522,T_265347,T_830509,T_1445863,T_254435,T_266400,T_149762,T_324157,T_26067,T_411621,T_815375,T_2851785,T_636318,T_658231,T_440879,T_269487,T_56420,T_290093	GT:DP:PL:AD:HQ	1/1:2938:56125,7507,88:65,2873:72,71
T_lutea_GenomeV2.4_Contig_013	379458	64499	A	G	.	MULTIPLE	Ty=SNP;Rk=0;UL=1;UR=1;CL=.;CR=.;Genome=A;Sd=-1;XA=T_1068232,T_22213,T_1492520,T_243138,T_397695,T_307585,T_78095,T_1069433	GT:DP:PL:AD:HQ	0/1:413:891,320,5541:323,90:71,72
T_lutea_GenomeV2.4_Contig_013	379491	7654	C	A	.	MULTIPLE	Ty=SNP;Rk=0;UL=1;UR=2;CL=.;CR=.;Genome=C;Sd=1;XA=T_122126,T_1068265,T_1578298,T_49352,T_156611,T_468352,T_497307,T_1038424,T_266867,T_166876,T_930648,T_18822,T_1010531,T_21727,T_641015,T_724417	GT:DP:PL:AD:HQ	0/1:1132:14671,747,2697:266,866:71,71
T_lutea_GenomeV2.4_Contig_013	379945	27517	C	T	.	MULTIPLE	Ty=SNP;Rk=0;UL=2;UR=1;CL=.;CR=.;Genome=C;Sd=-1;XA=T_1068719,T_803304,T_539991,T_167681,T_1491627,T_236307,T_31261,T_742741,T_152863,T_398182,T_1069920,T_1148878	GT:DP:PL:AD:HQ	1/1:661:10468,914,630:84,577:72,72
T_lutea_GenomeV2.4_Contig_013	389557	7417	G	A	.	MULTIPLE	Ty=SNP;Rk=0;UL=5;UR=3;CL=.;CR=.;Genome=G;Sd=-1;XA=T_9104,T_389557,T_35490,T_510373,T_1297157,T_107663,T_954475,T_263396,T_581150,T_930578	GT:DP:PL:AD:HQ	0/1:292:3613,169,819:76,216:72,72
T_lutea_GenomeV2.4_Contig_013	390426	6743	C	G	.	MULTIPLE	Ty=SNP;Rk=0;UL=0;UR=0;CL=.;CR=.;Genome=C;Sd=1;XA=T_446979,T_1150382,T_299109,T_19225,T_2522303,T_34039,T_511400,T_2213933,T_24828,T_86714,T_10069,T_1639961,T_1425603,T_246351,T_5383,T_104989,T_69666,T_31714,T_1013555,T_256489,T_109732,T_944108,T_1001332,T_421963,T_105083,T_327789,T_723229,T_188161,T_2620116,T_79695,T_1488404	GT:DP:PL:AD:HQ	1/1:2386:44933,5813,151:71,2315:72,72
T_lutea_GenomeV2.4_Contig_013	391750	68559	A	C	.	MULTIPLE	Ty=SNP;Rk=0;UL=4;UR=10;CL=.;CR=.;Genome=A;Sd=-1;XA=T_869224,T_804661,T_268992,T_828428,T_368897,T_11322,T_184922,T_163989,T_12418,T_707776,T_175676,T_458005,T_1938859,T_485954,T_65524,T_887275,T_165547,T_65118,T_13781,T_212792,T_307592,T_1424796,T_8131,T_185303,T_1862081,T_160300,T_663530,T_70977,T_1161257,T_283942,T_151310,T_50441,T_98244,T_2479,T_1871037	GT:DP:PL:AD:HQ	1/1:1737:32810,4276,101:49,1688:71,72
T_lutea_GenomeV2.4_Contig_013	396430	54003	C	T	.	MULTIPLE	Ty=SNP;Rk=0;UL=64;UR=20;CL=.;CR=.;Genome=C;Sd=-1;XA=T_489547	GT:DP:PL:AD:HQ	0/1:173:1840,58,702:58,115:72,72
T_lutea_GenomeV2.4_Contig_013	404071	74828	G	A	.	MULTIPLE	Ty=SNP;Rk=0;UL=2;UR=26;CL=.;CR=.;Genome=G;Sd=-1;XA=T_404071	GT:DP:PL:AD:HQ	0/1:112:1095,31,537:42,70:72,72
T_lutea_GenomeV2.4_Contig_013	404229	30068	C	A	.	MULTIPLE	Ty=SNP;Rk=0;UL=0;UR=0;CL=.;CR=.;Genome=C;Sd=-1;XA=T_273263,T_619552,T_813270,T_64549,T_17477,T_96204,T_606470,T_474666,T_598513,T_568617,T_507621,T_1044971,T_335087,T_2013532	GT:DP:PL:AD:HQ	0/1:2101:29329,1836,3805:411,1690:71,69
T_lutea_GenomeV2.4_Contig_013	405222	20905	A	G	.	MULTIPLE	Ty=SNP;Rk=0;UL=0;UR=0;CL=.;CR=.;Genome=A;Sd=-1;XA=T_376112,T_178539	GT:DP:PL:AD:HQ	1/1:2977:57158,7737,63:58,2919:70,72
T_lutea_GenomeV2.4_Contig_013	406218	36615	G	A	.	MULTIPLE	Ty=SNP;Rk=0;UL=1;UR=0;CL=.;CR=.;Genome=G;Sd=1;XA=T_202469,T_339999	GT:DP:PL:AD:HQ	0/1:675:1084,672,9725:554,121:69,71
T_lutea_GenomeV2.4_Contig_013	406695	25825	A	G	.	MULTIPLE	Ty=SNP;Rk=0;UL=0;UR=9;CL=.;CR=.;Genome=A;Sd=1;XA=T_395972,T_23523,T_909770,T_831673,T_745549,T_1402757,T_406695,T_80769,T_143637,T_1760150,T_1855810,T_31309,T_229054,T_480611,T_2423495,T_60763,T_2722095,T_538388,T_200785,T_824958,T_875958,T_179713,T_10857,T_452374,T_132418,T_659157,T_869848,T_225862	GT:DP:PL:AD:HQ	1/1:1077:19290,2229,271:62,1015:71,72
T_lutea_GenomeV2.4_Contig_013	410197	15675	T	C	.	MULTIPLE	Ty=SNP;Rk=0;UL=1;UR=39;CL=.;CR=.;Genome=T;Sd=1;XA=T_27442,T_330503,T_298929	GT:DP:PL:AD:HQ	0/1:78:622,16,503:36,42:70,71
T_lutea_GenomeV2.4_Contig_013	410433	73582	A	C	.	MULTIPLE	Ty=SNP;Rk=0;UL=5;UR=2;CL=.;CR=.;Genome=A;Sd=-1;XA=T_431537,T_201579,T_316981,T_1630819,T_390853,T_1590397,T_299169,T_330730,T_171885,T_1241252,T_1184519,T_1172641,T_410433,T_27200	GT:DP:PL:AD:HQ	1/1:765:13643,1564,213:46,719:72,72
T_lutea_GenomeV2.4_Contig_013	417923	13023	C	A	.	MULTIPLE	Ty=SNP;Rk=0;UL=0;UR=1;CL=.;CR=.;Genome=C;Sd=1;XA=T_321818,T_538949,T_419869,T_396266,T_56441,T_78136,T_144716,T_1214945,T_97746,T_297255,T_163557,T_43369,T_1725863,T_742962	GT:DP:PL:AD:HQ	0/1:1245:11213,119,6484:504,741:72,71
T_lutea_GenomeV2.4_Contig_013	417923	76740	C	A	.	MULTIPLE	Ty=SNP;Rk=0;UL=1;UR=1;CL=.;CR=.;Genome=C;Sd=1;XA=T_321818,T_1443364,T_163557,T_386997,T_297409,T_241090,T_322215,T_959261,T_356270,T_873304,T_1827224,T_1603663,T_935141,T_449666	GT:DP:PL:AD:HQ	0/1:925:8937,147,4327:347,578:71,71
T_lutea_GenomeV2.4_Contig_013	421789	14163	C	T	.	MULTIPLE	Ty=SNP;Rk=0;UL=3;UR=9;CL=.;CR=.;Genome=C;Sd=-1;XA=T_972012,T_3148181,T_944052,T_635940,T_1308705	GT:DP:PL:AD:HQ	0/1:350:2294,20,2654:184,166:71,72
T_lutea_GenomeV2.4_Contig_013	424142	75458	A	G	.	MULTIPLE	Ty=SNP;Rk=0;UL=1;UR=0;CL=.;CR=.;Genome=A;Sd=-1;XA=T_287178,T_224771,T_1354859,T_1952969,T_825844,T_837799,T_10990,T_778246,T_1259269	GT:DP:PL:AD:HQ	0/1:1698:4007,1122,22048:1301,397:70,70
T_lutea_GenomeV2.4_Contig_013	428130	42012	A	C	.	MULTIPLE	Ty=SNP;Rk=0;UL=1;UR=0;CL=.;CR=.;Genome=A;Sd=1;XA=T_1029530,T_1161086,T_678986,T_657054,T_374443,T_346364,T_170891,T_997765,T_157300,T_370216,T_1004068,T_271636,T_245841,T_648449,T_96070,T_92341,T_141279,T_1315393,T_1082393,T_436590,T_409689,T_584691,T_2886704,T_217806,T_376796,T_219681,T_178410,T_378302,T_591965,T_613635,T_1086879,T_1325695,T_182984,T_844273,T_624424,T_418905,T_2949782,T_57053,T_…	GT:DP:PL:AD:HQ	1/1:2458:46719,6176,101:61,2397:71,71
T_lutea_GenomeV2.4_Contig_013	428188	62109	C	T	.	MULTIPLE	Ty=SNP;Rk=0;UL=8;UR=2;CL=.;CR=.;Genome=C;Sd=-1	GT:DP:PL:AD:HQ	0/1:233:2805,123,709:64,169:72,71
T_lutea_GenomeV2.4_Contig_013	428598	57014	A	T	.	MULTIPLE	Ty=SNP;Rk=0;UL=15;UR=4;CL=.;CR=.;Genome=A;Sd=1;XA=T_179835,T_115346,T_29890,T_596026,T_428598,T_119429,T_395863,T_1047323,T_52595	GT:DP:PL:AD:HQ	0/1:499:4017,29,3039:225,274:71,72
T_lutea_GenomeV2.4_Contig_013	430653	78711	A	G	.	MULTIPLE	Ty=SNP;Rk=0;UL=22;UR=7;CL=.;CR=.;Genome=A;Sd=1;XA=T_958123,T_153645,T_981281,T_1109825,T_642405,T_231233,T_1497461,T_145324,T_41847,T_61985,T_314678,T_10475,T_747287,T_398008,T_430653	GT:DP:PL:AD:HQ	1/1:908:16115,1825,269:57,851:72,72
T_lutea_GenomeV2.4_Contig_013	433454	43458	C	T	.	MULTIPLE	Ty=SNP;Rk=0;UL=22;UR=3;CL=.;CR=.;Genome=C;Sd=1;XA=T_433454	GT:DP:PL:AD:HQ	0/1:110:689,17,888:60,50:72,71
T_lutea_GenomeV2.4_Contig_013	461046	36572	A	T	.	MULTIPLE	Ty=SNP;Rk=0;UL=16;UR=23;CL=.;CR=.;Genome=A;Sd=-1;XA=T_516867	GT:DP:PL:AD:HQ	0/1:54:433,15,353:25,29:69,70
T_lutea_GenomeV2.4_Contig_013	461396	20416	A	C	.	MULTIPLE	Ty=SNP;Rk=0;UL=0;UR=0;CL=.;CR=.;Genome=A;Sd=-1;XA=T_247453,T_1173929,T_546279,T_1200085,T_302010,T_105253,T_191198,T_307829,T_451722,T_520288,T_875809,T_621037,T_171767,T_549675,T_524161,T_302068,T_1301345,T_889633,T_83877,T_1019496,T_31451,T_396205,T_310404,T_727754,T_192223,T_909912,T_75677,T_23381,T_1788764,T_172766,T_824815,T_60947,T_332410,T_1717968,T_851266,T_112558,T_2423637,T_1855952,T_31…	GT:DP:PL:AD:HQ	1/1:4197:81090,11141,47:68,4129:70,70
T_lutea_GenomeV2.4_Contig_013	466255	61454	A	C	.	MULTIPLE	Ty=SNP;Rk=0;UL=19;UR=68;CL=.;CR=.;Genome=A;Sd=1;XA=T_94509,T_466255	GT:DP:PL:AD:HQ	0/1:151:1508,40,690:55,96:71,72
T_lutea_GenomeV2.4_Contig_013	468141	355	A	G	.	MULTIPLE	Ty=SNP;Rk=0;UL=2;UR=2;CL=.;CR=.;Genome=A;Sd=1;XA=T_1594621,T_802343,T_2241835,T_1578831,T_495404,T_99336,T_22214,T_303722,T_1700981,T_704537,T_73801,T_436434	GT:DP:PL:AD:HQ	0/1:925:12973,830,1658:179,746:72,72
T_lutea_GenomeV2.4_Contig_013	468306	14714	A	G	.	MULTIPLE	Ty=SNP;Rk=0;UL=4;UR=2;CL=.;CR=.;Genome=A;Sd=-1	GT:DP:PL:AD:HQ	1/1:853:15188,1734,241:52,801:71,71
T_lutea_GenomeV2.4_Contig_013	468591	2416	T	C	.	MULTIPLE	Ty=SNP;Rk=0;UL=2;UR=0;CL=.;CR=.;Genome=T;Sd=-1;XA=T_117193,T_65597,T_590451,T_57539,T_49054,T_8514,T_69640,T_56188,T_179086,T_276088,T_185320,T_545905,T_246301,T_460625,T_1354478,T_356331,T_628931,T_1267939,T_1802121,T_257240,T_72394,T_1744174,T_192898,T_241341,T_594509,T_90698,T_1040418,T_313218,T_1363047,T_227837,T_241665,T_113504,T_151468,T_107138,T_218481,T_1156799,T_81030,T_179898	GT:DP:PL:AD:HQ	1/1:347:5337,440,408:50,297:71,71
T_lutea_GenomeV2.4_Contig_013	472485	42454	G	A	.	MULTIPLE	Ty=SNP;Rk=0;UL=0;UR=4;CL=.;CR=.;Genome=G;Sd=1;XA=T_73003	GT:DP:PL:AD:HQ	1/1:1423:27172,3635,52:32,1391:72,70
T_lutea_GenomeV2.4_Contig_013	477917	62193	A	G	.	MULTIPLE	Ty=SNP;Rk=0;UL=5;UR=3;CL=.;CR=.;Genome=A;Sd=1;XA=T_44882,T_35408,T_477917	GT:DP:PL:AD:HQ	0/1:133:1524,63,466:40,93:71,72
T_lutea_GenomeV2.4_Contig_013	483207	12998	A	G	.	MULTIPLE	Ty=SNP;Rk=0;UL=4;UR=8;CL=.;CR=.;Genome=A;Sd=-1;XA=T_15976,T_216020,T_24884	GT:DP:PL:AD:HQ	1/1:530:8900,893,318:50,480:72,71
T_lutea_GenomeV2.4_Contig_013	483244	27802	A	G	.	MULTIPLE	Ty=SNP;Rk=0;UL=27;UR=2;CL=.;CR=.;Genome=A;Sd=-1;XA=T_215983,T_24921,T_200270,T_15939,T_800140	GT:DP:PL:AD:HQ	1/1:378:5853,489,425:53,325:72,72
T_lutea_GenomeV2.4_Contig_013	483587	39046	A	G	.	MULTIPLE	Ty=SNP;Rk=0;UL=0;UR=7;CL=.;CR=.;Genome=A;Sd=1;XA=T_199933,T_395410,T_339578,T_220332,T_1652485,T_35508,T_169328,T_499539,T_499742,T_118440,T_897511,T_483587,T_15602,T_25258,T_215646,T_800477,T_993162,T_846200,T_467715	GT:DP:PL:AD:HQ	1/1:1057:19186,2285,207:53,1004:72,72
T_lutea_GenomeV2.4_Contig_013	483967	26996	A	C	.	MULTIPLE	Ty=SNP;Rk=0;UL=0;UR=0;CL=.;CR=.;Genome=A;Sd=-1;XA=T_134236,T_1373011,T_190670,T_985093,T_1568713,T_606859,T_170121,T_179435,T_520265,T_279977,T_624273,T_247812,T_1049284,T_302710,T_605531	GT:DP:PL:AD:HQ	1/1:2540:49509,6954,17:30,2510:71,71
T_lutea_GenomeV2.4_Contig_013	486961	15868	A	G	.	MULTIPLE	Ty=SNP;Rk=0;UL=0;UR=0;CL=.;CR=.;Genome=A;Sd=-1	GT:DP:PL:AD:HQ	0/1:11984:27512,8024,156589:9226,2758:72,72
T_lutea_GenomeV2.4_Contig_013	487572	36629	C	G	.	MULTIPLE	Ty=SNP;Rk=0;UL=4;UR=2;CL=.;CR=.;Genome=C;Sd=1;XA=T_1998545,T_615609,T_805595,T_317112,T_38621,T_361726,T_800937,T_188958,T_718730,T_381046,T_487572,T_410894,T_182351,T_424394,T_979063	GT:DP:PL:AD:HQ	1/1:3439:66212,9021,56:62,3377:72,72
T_lutea_GenomeV2.4_Contig_013	489367	33926	C	T	.	MULTIPLE	Ty=SNP;Rk=0;UL=0;UR=4;CL=.;CR=.;Genome=C;Sd=1;XA=T_422413,T_161306,T_2341197,T_1537956,T_352676,T_2138406,T_489367,T_143281,T_1297661,T_268686,T_440922	GT:DP:PL:AD:HQ	1/1:1202:22812,3009,61:31,1171:69,70
T_lutea_GenomeV2.4_Contig_013	494470	53334	A	C	.	MULTIPLE	Ty=SNP;Rk=0;UL=0;UR=0;CL=.;CR=.;Genome=A;Sd=1;XA=T_171824,T_129906,T_265477,T_407468,T_17632,T_1884059,T_48903,T_527486	GT:DP:PL:AD:HQ	1/1:1210:21468,2427,354:76,1134:69,70
T_lutea_GenomeV2.4_Contig_013	495041	57947	A	T	.	MULTIPLE	Ty=SNP;Rk=0;UL=2;UR=0;CL=.;CR=.;Genome=A;Sd=1;XA=T_32218,T_495041,T_337289	GT:DP:PL:AD:HQ	0/1:333:1917,31,2815:189,144:70,68
T_lutea_GenomeV2.4_Contig_013	510394	73303	A	G	.	MULTIPLE	Ty=SNP;Rk=0;UL=1;UR=1;CL=.;CR=.;Genome=A;Sd=1;XA=T_78911,T_1040054,T_784203,T_378502,T_105075,T_685490,T_1778200,T_662925,T_999867,T_2332939,T_280617,T_782343,T_72665,T_1638943,T_1967669,T_1135753,T_456779,T_233619	GT:DP:PL:AD:HQ	1/1:845:14594,1555,365:66,779:71,71
T_lutea_GenomeV2.4_Contig_013	510995	41445	A	G	.	MULTIPLE	Ty=SNP;Rk=0;UL=3;UR=0;CL=.;CR=.;Genome=A;Sd=-1	GT:DP:PL:AD:HQ	1/1:1132:21563,2869,50:27,1105:68,71
T_lutea_GenomeV2.4_Contig_013	516443	41815	A	C	.	MULTIPLE	Ty=SNP;Rk=0;UL=3;UR=1;CL=.;CR=.;Genome=A;Sd=-1;XA=T_250785,T_302876,T_2214107,T_348853,T_42520,T_64145,T_223591,T_538527,T_413149,T_1558585,T_116123,T_710317,T_59641,T_126210,T_83589,T_250684	GT:DP:PL:AD:HQ	1/1:3469:66959,9179,46:58,3411:70,72
T_lutea_GenomeV2.4_Contig_013	523818	2087	A	G	.	MULTIPLE	Ty=SNP;Rk=0;UL=0;UR=1;CL=.;CR=.;Genome=A;Sd=-1	GT:DP:PL:AD:HQ	1/1:840:14104,1409,493:79,761:69,71
T_lutea_GenomeV2.4_Contig_013	526156	8880	A	C	.	MULTIPLE	Ty=SNP;Rk=0;UL=1;UR=4;CL=.;CR=.;Genome=A;Sd=-1;XA=T_1147611,T_52705,T_384062,T_1340081,T_12810,T_576220,T_344111,T_47004,T_1726216,T_201180,T_2807,T_137692,T_1676973,T_119905,T_381854,T_829527,T_526156	GT:DP:PL:AD:HQ	1/1:852:13468,1168,815:109,743:72,72
T_lutea_GenomeV2.4_Contig_013	526569	64341	C	T	.	MULTIPLE	Ty=SNP;Rk=0;UL=1;UR=8;CL=.;CR=.;Genome=C;Sd=-1;XA=T_723343,T_1149872,T_2635568,T_35749,T_33899,T_1346789	GT:DP:PL:AD:HQ	0/1:746:10216,615,1475:154,592:72,71
T_lutea_GenomeV2.4_Contig_013	526727	56502	T	G	.	MULTIPLE	Ty=SNP;Rk=0;UL=2;UR=10;CL=.;CR=.;Genome=T;Sd=-1;XA=T_1346631,T_799339,T_200480,T_1974949,T_33741,T_62526,T_342453,T_141766,T_43256,T_526727,T_723501,T_200847,T_1150030,T_35591,T_381067,T_2635410,T_923812,T_65849,T_708343	GT:DP:PL:AD:HQ	1/1:1065:16725,1425,1059:140,925:70,72
T_lutea_GenomeV2.4_Contig_013	533798	1007	G	A	.	MULTIPLE	Ty=SNP;Rk=0;UL=1;UR=2;CL=.;CR=.;Genome=G;Sd=1;XA=T_928110,T_1036297,T_365288,T_226639,T_251313,T_121426,T_284725,T_256569,T_643078,T_1095298,T_1290118,T_294694,T_602605,T_878100	GT:DP:PL:AD:HQ	1/1:1737:33424,4552,37:32,1705:68,71
T_lutea_GenomeV2.4_Contig_013	537196	43829	A	C	.	MULTIPLE	Ty=SNP;Rk=0;UL=6;UR=10;CL=.;CR=.;Genome=A;Sd=1;XA=T_782635,T_615412,T_2011198,T_537196,T_801823,T_718634	GT:DP:PL:AD:HQ	0/1:233:3387,247,374:41,192:72,72
T_lutea_GenomeV2.4_Contig_013	537788	35387	A	G	.	MULTIPLE	Ty=SNP;Rk=0;UL=2;UR=2;CL=.;CR=.;Genome=A;Sd=-1;XA=T_801231,T_175768,T_782043,T_2010606,T_616003,T_681783,T_115660,T_133209,T_895617,T_541894,T_585803,T_777952,T_2565167,T_706191,T_892979	GT:DP:PL:AD:HQ	1/1:676:10478,869,739:94,582:71,72
T_lutea_GenomeV2.4_Contig_013	538343	46660	A	G	.	MULTIPLE	Ty=SNP;Rk=0;UL=15;UR=39;CL=.;CR=.;Genome=A;Sd=-1;XA=T_800676,T_616558,T_712320,T_67448	GT:DP:PL:AD:HQ	0/1:136:462,67,1579:96,40:71,72
T_lutea_GenomeV2.4_Contig_013	538450	76082	C	T	.	MULTIPLE	Ty=SNP;Rk=0;UL=28;UR=8;CL=.;CR=.;Genome=C;Sd=-1;XA=T_800569,T_616665	GT:DP:PL:AD:HQ	0/1:122:402,65,1439:87,35:72,73
T_lutea_GenomeV2.4_Contig_013	543955	70336	A	C	.	MULTIPLE	Ty=SNP;Rk=0;UL=5;UR=11;CL=.;CR=.;Genome=A;Sd=-1;XA=T_41742,T_373953,T_543955,T_14990,T_394090,T_592397,T_471386,T_986597,T_443736,T_94246,T_152548	GT:DP:PL:AD:HQ	0/1:299:2144,18,2084:148,151:71,71
T_lutea_GenomeV2.4_Contig_013	567176	1333	A	C	.	MULTIPLE	Ty=SNP;Rk=0;UL=1;UR=0;CL=.;CR=.;Genome=A;Sd=1;XA=T_433512,T_318616,T_2761292,T_430113,T_349066,T_1530950,T_452753,T_982502,T_204507,T_205302,T_379678,T_166363,T_959795,T_970129,T_1363871,T_986487,T_313667,T_257407	GT:DP:PL:AD:HQ	1/1:1726:32876,4370,68:41,1685:72,72
T_lutea_GenomeV2.4_Contig_013	568342	72435	C	G	.	MULTIPLE	Ty=SNP;Rk=0;UL=3;UR=0;CL=.;CR=.;Genome=C;Sd=1;XA=T_568342,T_977764,T_112912,T_776590	GT:DP:PL:AD:HQ	1/1:2276:43715,5925,51:44,2232:71,71
T_lutea_GenomeV2.4_Contig_013	568994	66389	A	C	.	MULTIPLE	Ty=SNP;Rk=0;UL=3;UR=1;CL=.;CR=.;Genome=A;Sd=-1;XA=T_846126,T_31143,T_537452,T_634319,T_137244,T_13086,T_1460505,T_1068655,T_282362,T_2392,T_32561,T_101229,T_987109,T_213063,T_473497,T_1180382,T_509617	GT:DP:PL:AD:HQ	1/1:1507:27763,3417,204:63,1444:72,72
T_lutea_GenomeV2.4_Contig_013	569419	45416	C	T	.	MULTIPLE	Ty=SNP;Rk=0;UL=14;UR=10;CL=.;CR=.;Genome=C;Sd=-1;XA=T_2681971	GT:DP:PL:AD:HQ	0/1:120:740,18,979:66,54:72,70
T_lutea_GenomeV2.4_Contig_013	572934	72349	A	T	.	MULTIPLE	Ty=SNP;Rk=0;UL=3;UR=6;CL=.;CR=.;Genome=A;Sd=-1;XA=T_996227	GT:DP:PL:AD:HQ	0/1:149:1472,38,694:55,94:70,71
T_lutea_GenomeV2.4_Contig_013	580586	16655	G	A	.	MULTIPLE	Ty=SNP;Rk=0;UL=0;UR=9;CL=.;CR=.;Genome=G;Sd=-1;XA=T_580586,T_248682,T_106949,T_1138601,T_1875980,T_72534,T_490643,T_294656,T_34617,T_1633144,T_258300,T_355550,T_53466,T_94724,T_756877,T_392119,T_30946,T_216307,T_67593,T_126252,T_220995,T_33055,T_1455853,T_1172773,T_1049296,T_17651,T_426285,T_177777,T_763526,T_324191,T_401014,T_1109123,T_189359,T_506123,T_175211,T_1270566,T_471109,T_760777,T_28851…	GT:DP:PL:AD:HQ	0/1:1985:3143,1947,28588:1630,355:70,70
T_lutea_GenomeV2.4_Contig_013	580850	43765	G	A	.	MULTIPLE	Ty=SNP;Rk=0;UL=0;UR=1;CL=.;CR=.;Genome=G;Sd=-1	GT:DP:PL:AD:HQ	1/1:4782:92789,12882,32:67,4715:71,72
T_lutea_GenomeV2.4_Contig_013	581010	30619	A	G	.	MULTIPLE	Ty=SNP;Rk=0;UL=2;UR=1;CL=.;CR=.;Genome=A;Sd=1;XA=T_1808300,T_1256896,T_102027,T_1100166,T_459580,T_64094,T_240513,T_129192,T_501715,T_63700,T_402558,T_1364649,T_2160687,T_692835,T_200370,T_170209,T_98069,T_551574,T_657697,T_190334,T_73598,T_742940,T_296446,T_533407,T_36857,T_821744,T_19948,T_898407,T_359513,T_42370,T_238513,T_483519,T_261516,T_551642,T_455411,T_465291,T_862713,T_88112,T_84816,T_2…	GT:DP:PL:AD:HQ	1/1:2635:51056,7067,28:39,2596:69,72
T_lutea_GenomeV2.4_Contig_013	581193	57591	G	T	.	MULTIPLE	Ty=SNP;Rk=0;UL=1;UR=0;CL=.;CR=.;Genome=G;Sd=1	GT:DP:PL:AD:HQ	0/1:2272:21248,269,11150:883,1389:70,69
T_lutea_GenomeV2.4_Contig_013	581442	60302	A	C	.	MULTIPLE	Ty=SNP;Rk=0;UL=1;UR=2;CL=.;CR=.;Genome=A;Sd=1;XA=T_486654,T_1362935,T_1947104,T_766929,T_775857,T_396293,T_453586,T_1662147,T_506470,T_581442,T_77326,T_1369218,T_773861,T_248668,T_2033834	GT:DP:PL:AD:HQ	1/1:722:12764,1435,231:47,675:73,72
T_lutea_GenomeV2.4_Contig_013	581614	41479	T	G	.	MULTIPLE	Ty=SNP;Rk=0;UL=11;UR=1;CL=.;CR=.;Genome=T;Sd=1;XA=T_581614,T_85802,T_248864,T_587823,T_1946933	GT:DP:PL:AD:HQ	0/1:246:3072,149,677:63,183:70,71
T_lutea_GenomeV2.4_Contig_013	592121	3055	C	T	.	MULTIPLE	Ty=SNP;Rk=0;UL=0;UR=2;CL=.;CR=.;Genome=C;Sd=-1;XA=T_624891,T_390958,T_243577	GT:DP:PL:AD:HQ	0/1:533:7330,450,1044:109,424:72,71
T_lutea_GenomeV2.4_Contig_013	592597	68586	A	G	.	MULTIPLE	Ty=SNP;Rk=0;UL=1;UR=4;CL=.;CR=.;Genome=A;Sd=1;XA=T_212241,T_304565,T_687084,T_157833,T_383787,T_328956,T_56218,T_16026,T_1175227,T_77794,T_345990,T_870929,T_212260,T_110670,T_31399,T_195674,T_957112,T_903224,T_77061,T_58524,T_2710141,T_418034,T_1586504,T_798003,T_18624,T_222017,T_179202,T_1217705,T_2043660,T_638832,T_546556,T_189431,T_1300579,T_941026,T_586239,T_756611,T_107313,T_533370,T_220672,…	GT:DP:PL:AD:HQ	1/1:4570:90074,13010,31:29,4541:71,72
T_lutea_GenomeV2.4_Contig_013	592641	22252	A	G	.	MULTIPLE	Ty=SNP;Rk=0;UL=2;UR=1;CL=.;CR=.;Genome=A;Sd=-1;XA=T_87094,T_212197,T_266443,T_371492,T_870885,T_35923,T_171123,T_145099,T_459846,T_758165,T_50023,T_77750,T_546512,T_304521	GT:DP:PL:AD:HQ	1/1:1334:23755,2707,366:81,1253:73,72
T_lutea_GenomeV2.4_Contig_013	593871	64227	A	G	.	MULTIPLE	Ty=SNP;Rk=0;UL=2;UR=4;CL=.;CR=.;Genome=A;Sd=-1;XA=T_2495891,T_337450,T_96855,T_1432601,T_883920,T_1490230	GT:DP:PL:AD:HQ	0/1:429:3846,50,2270:175,254:72,72
T_lutea_GenomeV2.4_Contig_013	594296	41391	G	T	.	MULTIPLE	Ty=SNP;Rk=0;UL=4;UR=0;CL=.;CR=.;Genome=G;Sd=-1;XA=T_947722,T_905379,T_885147,T_251945,T_868329,T_171607,T_487624,T_1006304,T_397689	GT:DP:PL:AD:HQ	1/1:1275:23946,3082,98:40,1235:72,70
T_lutea_GenomeV2.4_Contig_013	597927	31866	C	G	.	MULTIPLE	Ty=SNP;Rk=0;UL=0;UR=10;CL=.;CR=.;Genome=C;Sd=1;XA=T_825557,T_609202,T_236143,T_1615242	GT:DP:PL:AD:HQ	1/1:1989:36212,4335,350:96,1893:73,72
T_lutea_GenomeV2.4_Contig_013	597941	10051	A	G	.	MULTIPLE	Ty=SNP;Rk=0;UL=14;UR=0;CL=.;CR=.;Genome=A;Sd=1;XA=T_123771,T_1117017,T_177546,T_266887,T_781677,T_24841,T_944367,T_258891,T_36965,T_1905913,T_1666435,T_1311117,T_1150644,T_194260,T_229328,T_79959,T_40142,T_171361,T_219758,T_209066,T_804435,T_413230,T_486394,T_703726,T_706313,T_2522559,T_607261,T_155967,T_324646,T_511977,T_44477,T_238066,T_34295,T_2620372,T_2493452,T_170629	GT:DP:PL:AD:HQ	1/1:1508:23851,2062,1420:192,1316:72,72
T_lutea_GenomeV2.4_Contig_013	598264	40078	C	A	.	MULTIPLE	Ty=SNP;Rk=0;UL=1;UR=0;CL=.;CR=.;Genome=C;Sd=-1	GT:DP:PL:AD:HQ	0/1:113:1004,22,625:47,66:71,71
T_lutea_GenomeV2.4_Contig_013	598598	20148	A	G	.	MULTIPLE	Ty=SNP;Rk=0;UL=84;UR=11;CL=.;CR=.;Genome=A;Sd=-1;XA=T_64597	GT:DP:PL:AD:HQ	0/1:106:860,17,661:48,58:72,72
T_lutea_GenomeV2.4_Contig_013	599668	18350	A	T	.	MULTIPLE	Ty=SNP;Rk=0;UL=1;UR=1;CL=.;CR=.;Genome=A;Sd=1;XA=T_1219866,T_85705,T_444800,T_599668,T_516418,T_240574,T_44814,T_50830,T_85161,T_437541,T_188995,T_221188,T_164420	GT:DP:PL:AD:HQ	0/1:484:4390,58,2514:195,289:71,68
T_lutea_GenomeV2.4_Contig_013	601671	54241	G	T	.	MULTIPLE	Ty=SNP;Rk=0;UL=0;UR=3;CL=.;CR=.;Genome=G;Sd=1;XA=T_1021879,T_182927,T_281076,T_87851,T_166449,T_368089,T_43617	GT:DP:PL:AD:HQ	0/1:986:13666,846,1852:197,789:70,70
T_lutea_GenomeV2.4_Contig_013	604388	70698	C	A	.	MULTIPLE	Ty=SNP;Rk=0;UL=1;UR=0;CL=.;CR=.;Genome=C;Sd=1	GT:DP:PL:AD:HQ	1/1:506:7829,649,565:71,435:72,68
T_lutea_GenomeV2.4_Contig_013	605146	43422	G	T	.	MULTIPLE	Ty=SNP;Rk=0;UL=18;UR=6;CL=.;CR=.;Genome=G;Sd=-1;XA=T_880189	GT:DP:PL:AD:HQ	0/1:126:598,33,1236:79,47:72,71
T_lutea_GenomeV2.4_Contig_013	606594	12596	T	C	.	MULTIPLE	Ty=SNP;Rk=0;UL=0;UR=6;CL=.;CR=.;Genome=T;Sd=1	GT:DP:PL:AD:HQ	0/1:420:2572,27,3371:230,190:68,70
T_lutea_GenomeV2.4_Contig_013	606938	35861	A	G	.	MULTIPLE	Ty=SNP;Rk=0;UL=0;UR=0;CL=.;CR=.;Genome=A;Sd=1;XA=T_7719,T_598052,T_335562,T_341168,T_325433,T_618774,T_460373,T_1045439,T_253079,T_253369,T_44161,T_285140,T_94853,T_150493,T_572681,T_2014006,T_87171,T_633338,T_101228,T_53840,T_412614,T_22714,T_878554,T_508089,T_1074216,T_149036,T_317859,T_217572,T_568156,T_64088,T_463370,T_422599,T_1217476	GT:DP:PL:AD:HQ	1/1:1782:34321,4684,36:32,1750:71,72
T_lutea_GenomeV2.4_Contig_013	606938	35862	A	G	.	MULTIPLE	Ty=SNP;Rk=0;UL=1;UR=0;CL=.;CR=.;Genome=A;Sd=1	GT:DP:PL:AD:HQ	1/1:1620:31021,4176,48:34,1586:71,72
T_lutea_GenomeV2.4_Contig_013	609210	22183	A	T	.	MULTIPLE	Ty=SNP;Rk=0;UL=0;UR=0;CL=.;CR=.;Genome=A;Sd=1;XA=T_1197669,T_389453,T_466422,T_379080,T_345323,T_207124,T_368932,T_305770,T_1028625,T_563779,T_390382,T_554792,T_20350	GT:DP:PL:AD:HQ	1/1:1770:33430,4356,103:50,1720:71,69
T_lutea_GenomeV2.4_Contig_013	609538	2141	A	G	.	MULTIPLE	Ty=SNP;Rk=0;UL=5;UR=9;CL=.;CR=.;Genome=A;Sd=1;XA=T_609538,T_1197340	GT:DP:PL:AD:HQ	0/1:113:758,16,858:59,54:72,72
T_lutea_GenomeV2.4_Contig_013	609938	15492	A	C	.	MULTIPLE	Ty=SNP;Rk=0;UL=3;UR=0;CL=.;CR=.;Genome=A;Sd=-1	GT:DP:PL:AD:HQ	0/1:107:677,17,857:58,49:70,69
T_lutea_GenomeV2.4_Contig_013	620264	1889	T	C	.	MULTIPLE	Ty=SNP;Rk=0;UL=7;UR=22;CL=.;CR=.;Genome=T;Sd=1;XA=T_631374	GT:DP:PL:AD:HQ	1/1:415:6742,629,336:47,368:72,72
T_lutea_GenomeV2.4_Contig_013	620984	65695	C	A	.	MULTIPLE	Ty=SNP;Rk=0;UL=3;UR=3;CL=.;CR=.;Genome=C;Sd=1	GT:DP:PL:AD:HQ	0/1:123:1340,49,482:40,83:72,72
T_lutea_GenomeV2.4_Contig_013	627724	58940	G	A	.	MULTIPLE	Ty=SNP;Rk=0;UL=3;UR=9;CL=.;CR=.;Genome=G;Sd=-1;XA=T_122811,T_359683,T_627724,T_303410,T_36043	GT:DP:PL:AD:HQ	0/1:1556:23335,1769,2022:244,1312:71,71
T_lutea_GenomeV2.4_Contig_013	628368	61949	C	T	.	MULTIPLE	Ty=SNP;Rk=0;UL=1;UR=14;CL=.;CR=.;Genome=C;Sd=1;XA=T_628368	GT:DP:PL:AD:HQ	0/1:108:509,31,1068:68,40:72,71
T_lutea_GenomeV2.4_Contig_013	628807	62177	A	G	.	MULTIPLE	Ty=SNP;Rk=0;UL=77;UR=6;CL=.;CR=.;Genome=A;Sd=1;XA=T_628807	GT:DP:PL:AD:HQ	0/1:108:733,16,813:56,52:71,72
T_lutea_GenomeV2.4_Contig_013	628980	3333	G	A	.	MULTIPLE	Ty=SNP;Rk=0;UL=0;UR=9;CL=.;CR=.;Genome=G;Sd=1;XA=T_1671447,T_305462,T_373380,T_1056154	GT:DP:PL:AD:HQ	0/1:264:611,197,3485:204,60:72,71
T_lutea_GenomeV2.4_Contig_013	634531	67883	G	A	.	MULTIPLE	Ty=SNP;Rk=0;UL=2;UR=9;CL=.;CR=.;Genome=G;Sd=1;XA=T_128440,T_551972,T_114186,T_2842241,T_221812,T_299361,T_160863,T_414042	GT:DP:PL:AD:HQ	0/1:187:1181,19,1480:101,86:71,72
T_lutea_GenomeV2.4_Contig_013	637253	69892	A	G	.	MULTIPLE	Ty=SNP;Rk=0;UL=17;UR=3;CL=.;CR=.;Genome=A;Sd=1;XA=T_221521,T_637253	GT:DP:PL:AD:HQ	0/1:150:1468,37,710:56,94:71,71
T_lutea_GenomeV2.4_Contig_013	637330	9549	G	A	.	MULTIPLE	Ty=SNP;Rk=0;UL=2;UR=7;CL=.;CR=.;Genome=G;Sd=-1;XA=T_351640,T_637330,T_221444	GT:DP:PL:AD:HQ	0/1:214:2289,70,852:71,143:71,71
T_lutea_GenomeV2.4_Contig_013	643335	66483	G	T	.	MULTIPLE	Ty=SNP;Rk=0;UL=8;UR=1;CL=.;CR=.;Genome=G;Sd=-1;XA=T_359625,T_336196,T_130141,T_1339831,T_86408	GT:DP:PL:AD:HQ	0/1:235:440,219,3293:189,46:72,72
T_lutea_GenomeV2.4_Contig_013	643766	10799	G	T	.	MULTIPLE	Ty=SNP;Rk=0;UL=60;UR=56;CL=.;CR=.;Genome=G;Sd=1;XA=T_336627,T_1340262	GT:DP:PL:AD:HQ	0/1:196:2286,93,649:57,139:73,72
T_lutea_GenomeV2.4_Contig_013	644630	25947	C	A	.	MULTIPLE	Ty=SNP;Rk=0;UL=0;UR=0;CL=.;CR=.;Genome=C;Sd=1;XA=T_53953,T_440953,T_627101	GT:DP:PL:AD:HQ	1/1:3973:77391,10849,20:48,3925:69,70
T_lutea_GenomeV2.4_Contig_013	658474	24371	C	T	.	MULTIPLE	Ty=SNP;Rk=0;UL=1;UR=3;CL=.;CR=.;Genome=C;Sd=-1;XA=T_77174	GT:DP:PL:AD:HQ	1/1:412:6977,716,232:37,375:70,69
T_lutea_GenomeV2.4_Contig_013	665734	4289	A	G	.	MULTIPLE	Ty=SNP;Rk=0;UL=0;UR=3;CL=.;CR=.;Genome=A;Sd=1;XA=T_1478224,T_108107,T_254937,T_1059431,T_260432,T_2064177,T_1039667,T_157917,T_2026107,T_675337,T_408117,T_398967,T_281357,T_97025,T_441009,T_226503,T_265217,T_72786,T_74410,T_31544,T_755804,T_708392,T_468797,T_496960,T_1010900,T_1445733,T_1151090,T_312768,T_20616,T_135865,T_1251772,T_563120,T_607326,T_25937,T_324287,T_149892,T_60037,T_122008,T_6102…	GT:DP:PL:AD:HQ	1/1:3275:63472,8788,30:48,3227:71,72
T_lutea_GenomeV2.4_Contig_013	670770	37086	A	G	.	MULTIPLE	Ty=SNP;Rk=0;UL=2;UR=1;CL=.;CR=.;Genome=A;Sd=-1;XA=T_695163	GT:DP:PL:AD:HQ	1/1:1230:22577,2757,186:54,1176:71,72
T_lutea_GenomeV2.4_Contig_013	672926	40731	A	G	.	MULTIPLE	Ty=SNP;Rk=0;UL=0;UR=1;CL=.;CR=.;Genome=A;Sd=1;XA=T_358093,T_73323	GT:DP:PL:AD:HQ	0/1:471:2599,45,4095:273,198:70,71
T_lutea_GenomeV2.4_Contig_013	672970	16017	T	C	.	MULTIPLE	Ty=SNP;Rk=0;UL=0;UR=0;CL=.;CR=.;Genome=T;Sd=-1;XA=T_957044,T_956850,T_1678588,T_73279,T_1289101,T_29158,T_87420,T_179808,T_1678380,T_577420,T_481379,T_768736,T_70908,T_111982,T_698318,T_310363,T_184068,T_270370	GT:DP:PL:AD:HQ	1/1:392:7278,918,54:15,377:73,71
T_lutea_GenomeV2.4_Contig_013	689416	47397	A	G	.	MULTIPLE	Ty=SNP;Rk=0;UL=71;UR=1;CL=.;CR=.;Genome=A;Sd=-1;XA=T_488815	GT:DP:PL:AD:HQ	0/1:101:774,16,674:48,53:72,72
T_lutea_GenomeV2.4_Contig_013	693525	78302	A	G	.	MULTIPLE	Ty=SNP;Rk=0;UL=3;UR=5;CL=.;CR=.;Genome=A;Sd=-1;XA=T_98537	GT:DP:PL:AD:HQ	1/1:715:12880,1511,168:39,676:73,71
T_lutea_GenomeV2.4_Contig_013	695096	73159	C	G	.	MULTIPLE	Ty=SNP;Rk=0;UL=5;UR=3;CL=.;CR=.;Genome=C;Sd=-1;XA=T_974795,T_244977,T_822317,T_128410,T_112,T_595805,T_1784415,T_584836,T_9972	GT:DP:PL:AD:HQ	0/1:368:585,380,5335:303,65:72,72
T_lutea_GenomeV2.4_Contig_013	695861	31896	T	C	.	MULTIPLE	Ty=SNP;Rk=0;UL=0;UR=5;CL=.;CR=.;Genome=T;Sd=1;XA=T_7442,T_58038,T_3044,T_7566,T_1680,T_545853,T_429439,T_431880,T_794682,T_1157536	GT:DP:PL:AD:HQ	0/1:1489:6610,271,14812:950,539:71,71
T_lutea_GenomeV2.4_Contig_013	695933	63509	T	C	.	MULTIPLE	Ty=SNP;Rk=0;UL=0;UR=2;CL=.;CR=.;Genome=T;Sd=-1;XA=T_7370,T_545781,T_1538,T_842265,T_129246,T_385876,T_59942,T_596642,T_111643,T_174355,T_939,T_487430,T_429511,T_167885,T_2620364,T_61069,T_431952,T_176874,T_1752,T_393355,T_126678,T_526894,T_34757,T_478799,T_7187,T_292597,T_33977,T_823154,T_244140,T_154960,T_342633,T_150162,T_4274,T_38013,T_150262,T_186853	GT:DP:PL:AD:HQ	1/1:1274:23020,2712,270:67,1207:71,72
T_lutea_GenomeV2.4_Contig_013	696991	66438	A	G	.	MULTIPLE	Ty=SNP;Rk=0;UL=3;UR=9;CL=.;CR=.;Genome=A;Sd=-1;XA=T_1636762,T_382304,T_2794,T_151840,T_883802,T_4387,T_39509,T_827911,T_823875,T_842708,T_1168934	GT:DP:PL:AD:HQ	0/1:610:1870,287,7259:440,170:71,71
T_lutea_GenomeV2.4_Contig_013	697123	70131	C	T	.	MULTIPLE	Ty=SNP;Rk=0;UL=5;UR=1;CL=.;CR=.;Genome=C;Sd=-1;XA=T_2695,T_232817,T_384493,T_743573,T_229666,T_73575,T_1111918,T_689206,T_35276,T_359678,T_1367170,T_257779,T_1636894,T_108880,T_316542	GT:DP:PL:AD:HQ	0/1:2571:30260,1108,8009:728,1843:72,72
T_lutea_GenomeV2.4_Contig_013	697709	26287	G	T	.	MULTIPLE	Ty=SNP;Rk=0;UL=4;UR=0;CL=.;CR=.;Genome=G;Sd=1;XA=T_1637480,T_32211,T_21970	GT:DP:PL:AD:HQ	0/1:258:786,134,3101:187,71:71,72
T_lutea_GenomeV2.4_Contig_013	699847	75163	A	G	.	MULTIPLE	Ty=SNP;Rk=0;UL=5;UR=2;CL=.;CR=.;Genome=A;Sd=1;XA=T_2616410,T_1911742,T_173358,T_2090288,T_65041,T_337581,T_669869,T_148981,T_110133,T_563267	GT:DP:PL:AD:HQ	1/1:3491:67855,9462,24:46,3445:70,72
T_lutea_GenomeV2.4_Contig_013	709770	14617	A	C	.	MULTIPLE	Ty=SNP;Rk=0;UL=5;UR=11;CL=.;CR=.;Genome=A;Sd=-1;XA=T_1673063,T_321208,T_91677,T_579720,T_23774,T_81906,T_709770,T_81603	GT:DP:PL:AD:HQ	1/1:444:7105,639,400:54,390:71,72
T_lutea_GenomeV2.4_Contig_013	710191	21986	C	A	.	MULTIPLE	Ty=SNP;Rk=0;UL=4;UR=7;CL=.;CR=.;Genome=C;Sd=-1;XA=T_579274,T_1276425	GT:DP:PL:AD:HQ	0/1:201:893,52,2030:129,72:71,71
T_lutea_GenomeV2.4_Contig_013	723415	28794	C	G	.	MULTIPLE	Ty=SNP;Rk=0;UL=0;UR=13;CL=.;CR=.;Genome=C;Sd=-1;XA=T_266347,T_1461255,T_914727,T_361318,T_714110,T_1256092,T_410325,T_316689,T_787529,T_171754,T_13187,T_2573715,T_1092613,T_2962366,T_175497,T_138453	GT:DP:PL:AD:HQ	0/1:673:7900,297,2132:192,481:72,72
T_lutea_GenomeV2.4_Contig_013	723632	76629	A	C	.	MULTIPLE	Ty=SNP;Rk=0;UL=1;UR=0;CL=.;CR=.;Genome=A;Sd=1;XA=T_711542,T_199434,T_430275,T_90488,T_151985,T_280667,T_92498,T_723632,T_1231759,T_45861,T_487108,T_907600,T_622886	GT:DP:PL:AD:HQ	1/1:696:11263,1034,566:80,616:71,71
T_lutea_GenomeV2.4_Contig_013	723738	40722	A	G	.	MULTIPLE	Ty=SNP;Rk=0;UL=8;UR=3;CL=.;CR=.;Genome=A;Sd=1;XA=T_92392,T_199328,T_280773	GT:DP:PL:AD:HQ	0/1:281:3555,178,741:70,211:69,71
T_lutea_GenomeV2.4_Contig_013	728373	36350	G	A	.	MULTIPLE	Ty=SNP;Rk=0;UL=25;UR=1;CL=.;CR=.;Genome=G;Sd=-1	GT:DP:PL:AD:HQ	0/1:200:504,139,2580:152,48:71,70
T_lutea_GenomeV2.4_Contig_013	735554	31384	A	G	.	MULTIPLE	Ty=SNP;Rk=0;UL=0;UR=2;CL=.;CR=.;Genome=A;Sd=-1;XA=T_1342433,T_11695,T_164676,T_2191610	GT:DP:PL:AD:HQ	1/1:582:9948,1038,290:49,533:70,71
T_lutea_GenomeV2.4_Contig_013	741505	77044	A	G	.	MULTIPLE	Ty=SNP;Rk=0;UL=9;UR=2;CL=.;CR=.;Genome=A;Sd=1;XA=T_991043,T_741505,T_340186,T_213757	GT:DP:PL:AD:HQ	0/1:253:2476,54,1179:94,159:72,72
T_lutea_GenomeV2.4_Contig_013	742267	33773	C	T	.	MULTIPLE	Ty=SNP;Rk=0;UL=0;UR=7;CL=.;CR=.;Genome=C;Sd=1;XA=T_2575586,T_742267,T_1355004,T_84754,T_22340,T_254057,T_382505,T_711611	GT:DP:PL:AD:HQ	0/1:297:907,151,3561:215,82:70,70
T_lutea_GenomeV2.4_Contig_013	744428	25705	G	A	.	MULTIPLE	Ty=SNP;Rk=0;UL=1;UR=14;CL=.;CR=.;Genome=G;Sd=-1;XA=T_744428	GT:DP:PL:AD:HQ	0/1:278:982,111,3138:193,85:71,72
T_lutea_GenomeV2.4_Contig_013	756351	33038	G	A	.	MULTIPLE	Ty=SNP;Rk=0;UL=4;UR=6;CL=.;CR=.;Genome=G;Sd=-1;XA=T_230387,T_756351	GT:DP:PL:AD:HQ	0/1:186:1805,41,887:70,116:71,71
T_lutea_GenomeV2.4_Contig_013	756447	22734	A	G	.	MULTIPLE	Ty=SNP;Rk=0;UL=9;UR=17;CL=.;CR=.;Genome=A;Sd=-1;XA=T_21729,T_230487	GT:DP:PL:AD:HQ	0/1:146:790,26,1309:86,60:70,71
T_lutea_GenomeV2.4_Contig_013	756612	70391	A	G	.	MULTIPLE	Ty=SNP;Rk=0;UL=6;UR=5;CL=.;CR=.;Genome=A;Sd=-1;XA=T_167744,T_115426,T_12315,T_923248	GT:DP:PL:AD:HQ	0/1:390:2853,19,2653:190,200:72,72
T_lutea_GenomeV2.4_Contig_013	757095	74115	G	A	.	MULTIPLE	Ty=SNP;Rk=0;UL=1;UR=0;CL=.;CR=.;Genome=G;Sd=1	GT:DP:PL:AD:HQ	1/1:2095:39786,5250,92:53,2042:73,72
T_lutea_GenomeV2.4_Contig_013	764292	25867	G	T	.	MULTIPLE	Ty=SNP;Rk=0;UL=9;UR=13;CL=.;CR=.;Genome=G;Sd=1;XA=T_1084729	GT:DP:PL:AD:HQ	0/1:93:677,15,657:46,47:72,70
T_lutea_GenomeV2.4_Contig_013	765630	54056	A	G	.	MULTIPLE	Ty=SNP;Rk=0;UL=2;UR=0;CL=.;CR=.;Genome=A;Sd=-1;XA=T_6375	GT:DP:PL:AD:HQ	1/1:3041:56350,7019,333:117,2924:71,71
T_lutea_GenomeV2.4_Contig_013	771776	19387	A	G	.	MULTIPLE	Ty=SNP;Rk=0;UL=4;UR=0;CL=.;CR=.;Genome=A;Sd=-1;XA=T_60834,T_1154415	GT:DP:PL:AD:HQ	1/1:785:12911,1230,558:83,702:68,70
T_lutea_GenomeV2.4_Contig_013	779499	48777	A	G	.	MULTIPLE	Ty=SNP;Rk=0;UL=3;UR=0;CL=.;CR=.;Genome=A;Sd=-1	GT:DP:PL:AD:HQ	1/1:575:10503,1273,106:27,548:72,71
T_lutea_GenomeV2.4_Contig_013	785247	60674	G	C	.	MULTIPLE	Ty=SNP;Rk=0;UL=16;UR=7;CL=.;CR=.;Genome=G;Sd=-1;XA=T_785247,T_84473	GT:DP:PL:AD:HQ	0/1:150:1468,37,710:56,94:72,72
T_lutea_GenomeV2.4_Contig_013	785353	74949	C	T	.	MULTIPLE	Ty=SNP;Rk=0;UL=20;UR=12;CL=.;CR=.;Genome=C;Sd=-1;XA=T_84571,T_875192	GT:DP:PL:AD:HQ	0/1:124:749,19,1028:69,55:72,70
T_lutea_GenomeV2.4_Contig_013	785404	78575	A	G	.	MULTIPLE	Ty=SNP;Rk=0;UL=20;UR=0;CL=.;CR=.;Genome=A;Sd=1;XA=T_785404	GT:DP:PL:AD:HQ	0/1:117:748,17,927:63,54:72,72
T_lutea_GenomeV2.4_Contig_013	790411	63416	A	G	.	MULTIPLE	Ty=SNP;Rk=0;UL=24;UR=5;CL=.;CR=.;Genome=A;Sd=1;XA=T_342715,T_338935,T_1753957,T_6406,T_790411,T_4917,T_728057,T_240921,T_47346,T_301487,T_496932	GT:DP:PL:AD:HQ	1/1:559:8999,818,477:66,493:70,72
T_lutea_GenomeV2.4_Contig_013	791306	41727	C	T	.	MULTIPLE	Ty=SNP;Rk=0;UL=18;UR=1;CL=.;CR=.;Genome=C;Sd=1;XA=T_1428139,T_465941,T_836542,T_424311,T_682757,T_2275000,T_142997,T_84154,T_475960,T_489737,T_609818,T_243971,T_836302,T_67435,T_251132,T_625685,T_447889,T_142751,T_106153,T_787262,T_842290,T_796796,T_74123,T_1806097,T_211335,T_1061648,T_317777,T_294402,T_786929,T_346137,T_956533,T_730305,T_1061888,T_2756589,T_408784,T_259949,T_495008,T_143834	GT:DP:PL:AD:HQ	0/1:2272:25164,733,8162:710,1562:71,72
T_lutea_GenomeV2.4_Contig_013	793717	4351	C	T	.	MULTIPLE	Ty=SNP;Rk=0;UL=2;UR=0;CL=.;CR=.;Genome=C;Sd=-1	GT:DP:PL:AD:HQ	0/1:401:4050,91,1755:143,258:70,68
T_lutea_GenomeV2.4_Contig_013	805221	17884	A	T	.	MULTIPLE	Ty=SNP;Rk=0;UL=0;UR=0;CL=.;CR=.;Genome=A;Sd=1;XA=T_1352617,T_427496,T_119154,T_1313007,T_328275,T_125999,T_728458,T_320718,T_221111,T_1524747,T_1042729,T_315724,T_433274,T_19563,T_92413,T_857980,T_604936,T_161675,T_2500299,T_1469043,T_147565,T_775556,T_366019,T_92208,T_221108,T_584265,T_1211149,T_828569,T_631142,T_911737,T_205956,T_187889,T_717067	GT:DP:PL:AD:HQ	1/1:5283:102975,14456,21:62,5221:71,71
T_lutea_GenomeV2.4_Contig_013	805600	443	G	A	.	MULTIPLE	Ty=SNP;Rk=0;UL=0;UR=3;CL=.;CR=.;Genome=G;Sd=1;XA=T_435277,T_865819,T_1441931	GT:DP:PL:AD:HQ	0/1:770:3327,163,7797:497,273:70,70
T_lutea_GenomeV2.4_Contig_013	805704	50269	A	G	.	MULTIPLE	Ty=SNP;Rk=0;UL=4;UR=1;CL=.;CR=.;Genome=A;Sd=1	GT:DP:PL:AD:HQ	0/1:765:7483,133,3511:283,482:70,69
T_lutea_GenomeV2.4_Contig_013	811169	15608	G	A	.	MULTIPLE	Ty=SNP;Rk=0;UL=0;UR=0;CL=.;CR=.;Genome=G;Sd=-1;XA=T_1616061,T_464080,T_23670,T_197233,T_569714,T_811169,T_321645,T_64774,T_1130306,T_63987,T_162995,T_872839,T_865614,T_449100,T_568671	GT:DP:PL:AD:HQ	0/1:85:485,19,745:49,36:72,71
T_lutea_GenomeV2.4_Contig_013	813780	6651	A	G	.	MULTIPLE	Ty=SNP;Rk=0;UL=2;UR=0;CL=.;CR=.;Genome=A;Sd=-1	GT:DP:PL:AD:HQ	1/1:564:10253,1230,115:28,536:69,71
T_lutea_GenomeV2.4_Contig_013	819524	40347	C	T	.	MULTIPLE	Ty=SNP;Rk=0;UL=4;UR=0;CL=.;CR=.;Genome=C;Sd=1;XA=T_163992,T_1944450,T_640676,T_212295,T_850028	GT:DP:PL:AD:HQ	1/1:3275:62687,8423,84:69,3206:70,71
T_lutea_GenomeV2.4_Contig_013	820615	55464	A	G	.	MULTIPLE	Ty=SNP;Rk=0;UL=0;UR=2;CL=.;CR=.;Genome=A;Sd=1;XA=T_372226,T_294006,T_1196540,T_2213688,T_24126,T_105165,T_894271,T_335153,T_87747,T_16287,T_570180,T_174973,T_121065,T_567167,T_467492,T_909121,T_378491,T_2284706,T_397292,T_240077,T_83474,T_628313,T_200733,T_81702,T_104529,T_269314,T_17924,T_148903,T_622881,T_1671646,T_872241,T_250568,T_601693,T_1022535,T_52887,T_1543794,T_145943,T_7460,T_443260	GT:DP:PL:AD:HQ	1/1:7294:143601,20675,35:50,7244:69,72
T_lutea_GenomeV2.4_Contig_013	821038	69546	G	A	.	MULTIPLE	Ty=SNP;Rk=0;UL=8;UR=18;CL=.;CR=.;Genome=G;Sd=1;XA=T_183920,T_28827,T_118117	GT:DP:PL:AD:HQ	0/1:313:964,156,3738:226,87:72,71
T_lutea_GenomeV2.4_Contig_013	821160	3311	C	T	.	MULTIPLE	Ty=SNP;Rk=0;UL=1;UR=12;CL=.;CR=.;Genome=C;Sd=1;XA=T_821160,T_117995	GT:DP:PL:AD:HQ	0/1:132:748,22,1148:76,56:73,71
T_lutea_GenomeV2.4_Contig_013	821203	61045	C	T	.	MULTIPLE	Ty=SNP;Rk=0;UL=0;UR=12;CL=.;CR=.;Genome=C;Sd=-1;XA=T_28992	GT:DP:PL:AD:HQ	0/1:125:709,22,1088:72,53:72,72
T_lutea_GenomeV2.4_Contig_013	821379	33692	A	C	.	MULTIPLE	Ty=SNP;Rk=0;UL=3;UR=2;CL=.;CR=.;Genome=A;Sd=-1;XA=T_138414,T_1262033,T_172124,T_56561,T_171286,T_306202,T_486296,T_41212,T_389354,T_44566,T_600042,T_261927,T_143869,T_129130,T_790668,T_71138,T_307910,T_1229,T_386,T_7538,T_212322,T_2722176,T_448418,T_111893,T_67269,T_1735,T_30230,T_332631,T_3205262,T_2026,T_695840,T_9968,T_1442572,T_3606,T_28883,T_158773,T_217879,T_217,T_7706,T_66538,T_218001,T_46…	GT:DP:PL:AD:HQ	1/1:3550:68801,9525,32:52,3498:72,72
T_lutea_GenomeV2.4_Contig_013	821587	75579	A	G	.	MULTIPLE	Ty=SNP;Rk=0;UL=4;UR=1;CL=.;CR=.;Genome=A;Sd=-1	GT:DP:PL:AD:HQ	1/1:6227:121851,17273,17:61,6166:70,72
T_lutea_GenomeV2.4_Contig_013	822022	24097	A	C	.	MULTIPLE	Ty=SNP;Rk=0;UL=7;UR=2;CL=.;CR=.;Genome=A;Sd=1	GT:DP:PL:AD:HQ	0/1:133:1040,17,860:62,71:71,70
T_lutea_GenomeV2.4_Contig_013	822022	24099	A	G	.	MULTIPLE	Ty=SNP;Rk=0;UL=7;UR=2;CL=.;CR=.;Genome=A;Sd=1;XA=T_648245,T_109066,T_4151	GT:DP:PL:AD:HQ	0/1:220:2611,111,695:62,158:71,72
T_lutea_GenomeV2.4_Contig_013	822233	23945	G	A	.	MULTIPLE	Ty=SNP;Rk=0;UL=1;UR=13;CL=.;CR=.;Genome=G;Sd=-1;XA=T_233959,T_2289,T_2768,T_1197087,T_1845,T_496326,T_92382,T_1231,T_814634,T_1559616,T_1117712,T_630299,T_1397,T_4042,T_330470,T_4257,T_822233,T_2821585,T_216909,T_216531,T_599203,T_648456,T_3876,T_5516,T_1593486,T_500616,T_74512,T_55725,T_2482,T_1169,T_76933,T_654,T_465763,T_7376,T_108855,T_4361,T_227169,T_135602,T_447579,T_627480,T_772229,T_27610…	GT:DP:PL:AD:HQ	1/1:2319:44646,6085,43:42,2277:72,72
T_lutea_GenomeV2.4_Contig_013	822493	65945	A	G	.	MULTIPLE	Ty=SNP;Rk=0;UL=5;UR=2;CL=.;CR=.;Genome=A;Sd=1	GT:DP:PL:AD:HQ	1/1:6937:127307,15496,963:303,6634:72,72
T_lutea_GenomeV2.4_Contig_013	822670	76934	G	A	.	MULTIPLE	Ty=SNP;Rk=0;UL=18;UR=3;CL=.;CR=.;Genome=G;Sd=-1;XA=T_172556,T_697091,T_79697,T_333901,T_6090,T_2324,T_4290,T_303976,T_2911,T_3850,T_175979,T_380106,T_1900,T_142599,T_485026,T_898341,T_369803,T_1049,T_127860,T_6642,T_8698,T_6268,T_6435,T_699200,T_306640,T_298993,T_30153,T_467296,T_688073,T_227,T_1487,T_2338,T_31754,T_1600,T_113163,T_212853,T_297633,T_50425,T_307472,T_55294,T_390624,T_263196,T_5085…	GT:DP:PL:AD:HQ	1/1:386:6121,540,373:49,337:72,71
T_lutea_GenomeV2.4_Contig_013	822839	9609	A	G	.	MULTIPLE	Ty=SNP;Rk=0;UL=2;UR=0;CL=.;CR=.;Genome=A;Sd=-1;XA=T_486023	GT:DP:PL:AD:HQ	1/1:675:10320,828,801:99,576:67,71
T_lutea_GenomeV2.4_Contig_013	822839	9611	A	C	.	MULTIPLE	Ty=SNP;Rk=0;UL=2;UR=0;CL=.;CR=.;Genome=A;Sd=-1;XA=T_1744049,T_141460,T_386042	GT:DP:PL:AD:HQ	0/1:185:1186,19,1445:99,86:67,70
T_lutea_GenomeV2.4_Contig_013	823334	73733	G	A	.	MULTIPLE	Ty=SNP;Rk=0;UL=10;UR=7;CL=.;CR=.;Genome=G;Sd=1;XA=T_91165,T_279064	GT:DP:PL:AD:HQ	0/1:109:851,16,711:51,58:72,72
T_lutea_GenomeV2.4_Contig_013	825555	48060	T	C	.	MULTIPLE	Ty=SNP;Rk=0;UL=1;UR=2;CL=.;CR=.;Genome=T;Sd=1	GT:DP:PL:AD:HQ	0/1:151:1553,46,655:53,98:72,71
T_lutea_GenomeV2.4_Contig_013	826593	30229	A	G	.	MULTIPLE	Ty=SNP;Rk=0;UL=13;UR=7;CL=.;CR=.;Genome=A;Sd=-1;XA=T_62914,T_914521,T_650029,T_61484,T_53107,T_464184	GT:DP:PL:AD:HQ	0/1:474:1831,144,5104:319,155:72,72
T_lutea_GenomeV2.4_Contig_013	826651	61933	A	C	.	MULTIPLE	Ty=SNP;Rk=0;UL=12;UR=14;CL=.;CR=.;Genome=A;Sd=-1;XA=T_914579,T_1936661,T_649971,T_62856,T_826651,T_193716,T_400453,T_53165	GT:DP:PL:AD:HQ	0/1:444:5500,251,1229:115,329:72,72
T_lutea_GenomeV2.4_Contig_013	826768	49335	G	A	.	MULTIPLE	Ty=SNP;Rk=0;UL=27;UR=1;CL=.;CR=.;Genome=G;Sd=-1;XA=T_490682,T_193833,T_329912,T_53282,T_373313,T_1142196,T_400570,T_353011,T_2634544,T_264189,T_1936778,T_464009,T_914696,T_649854,T_61309,T_826768	GT:DP:PL:AD:HQ	1/1:987:18197,2247,137:41,946:71,71
T_lutea_GenomeV2.4_Contig_013	830137	23334	T	C	.	MULTIPLE	Ty=SNP;Rk=0;UL=0;UR=4;CL=.;CR=.;Genome=T;Sd=1	GT:DP:PL:AD:HQ	0/1:115:1529,94,272:26,89:71,72
T_lutea_GenomeV2.4_Contig_013	830172	49381	G	C	.	PASS	Ty=SNP;Rk=0;UL=4;UR=16;CL=.;CR=.;Genome=G;Sd=1	GT:DP:PL:AD:HQ	0/1:91:830,22,490:37,54:71,72
T_lutea_GenomeV2.4_Contig_013	830754	60263	A	G	.	MULTIPLE	Ty=SNP;Rk=0;UL=1;UR=1;CL=.;CR=.;Genome=A;Sd=1;XA=T_895506,T_240844,T_890156,T_589512,T_412386,T_1127824,T_1713997,T_448286,T_240086,T_2031782,T_1512657,T_30178,T_147219	GT:DP:PL:AD:HQ	1/1:296:5125,555,136:23,273:69,71
T_lutea_GenomeV2.4_Contig_013	831856	491	A	C	.	MULTIPLE	Ty=SNP;Rk=0;UL=0;UR=0;CL=.;CR=.;Genome=A;Sd=-1;XA=T_101720,T_354466,T_831856,T_251554,T_219376,T_661732,T_922495,T_164756	GT:DP:PL:AD:HQ	0/1:795:2440,368,9444:573,222:72,70
T_lutea_GenomeV2.4_Contig_013	836687	31273	A	C	.	MULTIPLE	Ty=SNP;Rk=0;UL=0;UR=0;CL=.;CR=.;Genome=A;Sd=-1	GT:DP:PL:AD:HQ	1/1:4043:78210,10778,41:63,3980:71,72
T_lutea_GenomeV2.4_Contig_013	837473	34828	A	G	.	MULTIPLE	Ty=SNP;Rk=0;UL=0;UR=0;CL=.;CR=.;Genome=A;Sd=-1;XA=T_298240	GT:DP:PL:AD:HQ	1/1:7656:150872,21776,42:49,7607:70,72
T_lutea_GenomeV2.4_Contig_013	841057	43889	A	T	.	MULTIPLE	Ty=SNP;Rk=0;UL=1;UR=3;CL=.;CR=.;Genome=A;Sd=-1;XA=T_3148350	GT:DP:PL:AD:HQ	0/1:219:2641,117,665:60,159:68,71
T_lutea_GenomeV2.4_Contig_013	841522	25152	A	G	.	MULTIPLE	Ty=SNP;Rk=0;UL=1;UR=2;CL=.;CR=.;Genome=A;Sd=1;XA=T_262067,T_500847,T_1402,T_267487,T_879037,T_237327,T_832444,T_418703,T_820507,T_2791879,T_7579,T_1849769,T_147075,T_401396,T_1843820,T_182207,T_344237,T_382537,T_906872,T_273365,T_466783,T_108488,T_352303,T_126588,T_7548,T_519399,T_593983,T_342430,T_114494,T_585574,T_44286,T_370030,T_728217,T_149131,T_11794,T_236690,T_197648,T_283075,T_295256,T_10…	GT:DP:PL:AD:HQ	0/1:517:5590,159,1978:168,349:70,71
T_lutea_GenomeV2.4_Contig_013	841702	7756	C	T	.	MULTIPLE	Ty=SNP;Rk=0;UL=0;UR=0;CL=.;CR=.;Genome=C;Sd=-1	GT:DP:PL:AD:HQ	1/1:6679:131361,18865,28:49,6630:70,72
T_lutea_GenomeV2.4_Contig_013	843221	3909	A	G	.	MULTIPLE	Ty=SNP;Rk=0;UL=12;UR=6;CL=.;CR=.;Genome=A;Sd=-1;XA=T_303476	GT:DP:PL:AD:HQ	0/1:263:3097,126,842:75,188:72,72
T_lutea_GenomeV2.4_Contig_013	843839	65287	A	G	.	MULTIPLE	Ty=SNP;Rk=0;UL=1;UR=1;CL=.;CR=.;Genome=A;Sd=-1	GT:DP:PL:AD:HQ	1/1:835:15221,1832,154:40,795:70,71
T_lutea_GenomeV2.4_Contig_013	843881	1137	C	T	.	MULTIPLE	Ty=SNP;Rk=0;UL=0;UR=0;CL=.;CR=.;Genome=C;Sd=1;XA=T_122295,T_731847,T_195306,T_18526,T_1410660,T_445153,T_14030,T_892106,T_732690,T_357516,T_676938	GT:DP:PL:AD:HQ	0/1:442:5365,230,1294:119,323:71,71
T_lutea_GenomeV2.4_Contig_013	847099	28899	C	G	.	MULTIPLE	Ty=SNP;Rk=0;UL=1;UR=0;CL=.;CR=.;Genome=C;Sd=-1;XA=T_222359,T_590124,T_973924,T_873554,T_918382,T_306052,T_149586,T_406695,T_154965,T_857936,T_913391,T_1327338,T_459306,T_233527	GT:DP:PL:AD:HQ	0/1:993:9208,120,4957:390,603:71,68
T_lutea_GenomeV2.4_Contig_013	847099	34825	C	G	.	MULTIPLE	Ty=SNP;Rk=0;UL=0;UR=0;CL=.;CR=.;Genome=C;Sd=-1;XA=T_913391,T_154965,T_590124,T_222359,T_857936,T_918382,T_873554,T_973924,T_306052,T_406695,T_1327338,T_149586,T_233527,T_216345,T_472821	GT:DP:PL:AD:HQ	0/1:2146:15089,22,15049:1072,1074:72,69
T_lutea_GenomeV2.4_Contig_013	847099	35512	C	G	.	MULTIPLE	Ty=SNP;Rk=0;UL=5;UR=0;CL=.;CR=.;Genome=C;Sd=-1;XA=T_222359,T_1327338,T_918382,T_406695,T_590124,T_306052,T_973924,T_873554,T_149586,T_857936,T_154965,T_913391,T_1689902,T_233527,T_365419,T_861663	GT:DP:PL:AD:HQ	0/1:982:9099,118,4908:386,596:71,68
T_lutea_GenomeV2.4_Contig_013	847846	52268	G	A	.	MULTIPLE	Ty=SNP;Rk=0;UL=0;UR=0;CL=.;CR=.;Genome=G;Sd=-1;XA=T_61296,T_1028673,T_961781,T_2314771,T_17777,T_1044541,T_493448,T_537287,T_130820	GT:DP:PL:AD:HQ	1/1:2782:52241,6711,194:87,2695:72,71
T_lutea_GenomeV2.4_Contig_013	848083	43781	G	A	.	MULTIPLE	Ty=SNP;Rk=0;UL=3;UR=1;CL=.;CR=.;Genome=G;Sd=1;XA=T_1055983,T_628817,T_715971,T_512172,T_118510	GT:DP:PL:AD:HQ	0/1:311:593,278,4325:249,62:70,70
T_lutea_GenomeV2.4_Contig_013	863508	33615	T	C	.	MULTIPLE	Ty=SNP;Rk=0;UL=0;UR=0;CL=.;CR=.;Genome=T;Sd=-1;XA=T_1682957,T_630647,T_1840665	GT:DP:PL:AD:HQ	0/1:227:3325,247,352:39,188:70,70
T_lutea_GenomeV2.4_Contig_013	864848	43670	C	T	.	MULTIPLE	Ty=SNP;Rk=0;UL=1;UR=0;CL=.;CR=.;Genome=C;Sd=-1;XA=T_270821,T_183035,T_79323,T_788667,T_637619,T_1350173,T_297679,T_496255,T_1532328,T_913619,T_252091,T_351731,T_136095,T_120233,T_992873,T_924953,T_287273,T_607518,T_131880,T_11304,T_1685246,T_2282727	GT:DP:PL:AD:HQ	1/1:1381:21112,1681,1615:202,1179:71,72
T_lutea_GenomeV2.4_Contig_013	864983	58660	A	G	.	MULTIPLE	Ty=SNP;Rk=0;UL=6;UR=2;CL=.;CR=.;Genome=A;Sd=-1;XA=T_156882	GT:DP:PL:AD:HQ	0/1:99:660,16,760:52,47:68,70
T_lutea_GenomeV2.4_Contig_013	865158	75079	G	A	.	MULTIPLE	Ty=SNP;Rk=0;UL=1;UR=9;CL=.;CR=.;Genome=G;Sd=-1;XA=T_992565,T_316716,T_72722,T_252413,T_163944,T_637300,T_536630,T_534920,T_772880,T_376910,T_10990,T_565682,T_672642,T_1509532,T_717281,T_397191,T_555219,T_443159	GT:DP:PL:AD:HQ	0/1:385:5292,328,762:79,306:71,71
T_lutea_GenomeV2.4_Contig_013	865307	63192	T	C	.	MULTIPLE	Ty=SNP;Rk=0;UL=2;UR=0;CL=.;CR=.;Genome=T;Sd=1;XA=T_236778,T_347698	GT:DP:PL:AD:HQ	0/1:943:12214,623,2256:222,721:70,72
T_lutea_GenomeV2.4_Contig_013	865337	51012	A	G	.	MULTIPLE	Ty=SNP;Rk=0;UL=1;UR=1;CL=.;CR=.;Genome=A;Sd=-1;XA=T_397271,T_236748	GT:DP:PL:AD:HQ	0/1:329:1021,161,3915:237,92:67,70
T_lutea_GenomeV2.4_Contig_013	865581	54703	T	C	.	MULTIPLE	Ty=SNP;Rk=0;UL=0;UR=1;CL=.;CR=.;Genome=T;Sd=1;XA=T_347424,T_1913698,T_712749,T_1653454,T_163504,T_337248,T_252845,T_2149209,T_129618	GT:DP:PL:AD:HQ	0/1:320:2382,19,2143:154,166:71,72
T_lutea_GenomeV2.4_Contig_013	865613	63388	A	C	.	MULTIPLE	Ty=SNP;Rk=0;UL=1;UR=1;CL=.;CR=.;Genome=A;Sd=1;XA=T_865613,T_252877,T_907591,T_163472,T_337280,T_2149177,T_187126	GT:DP:PL:AD:HQ	0/1:319:4716,354,465:53,266:72,72
T_lutea_GenomeV2.4_Contig_013	865878	76143	A	G	.	MULTIPLE	Ty=SNP;Rk=0;UL=1;UR=33;CL=.;CR=.;Genome=A;Sd=-1;XA=T_129308,T_907860,T_442516	GT:DP:PL:AD:HQ	0/1:78:409,22,728:47,31:67,72
T_lutea_GenomeV2.4_Contig_013	874772	28578	T	G	.	MULTIPLE	Ty=SNP;Rk=0;UL=2;UR=0;CL=.;CR=.;Genome=T;Sd=-1;XA=T_193858,T_51633,T_117389,T_18546,T_874772,T_2176761,T_137258,T_741382,T_986043,T_1780748,T_76572,T_85403,T_316110,T_1147417,T_75761,T_81101,T_347410,T_130069,T_40390,T_782341,T_123153,T_707471,T_253060,T_738687,T_238184	GT:DP:PL:AD:HQ	1/1:923:16506,1902,241:54,869:72,71
T_lutea_GenomeV2.4_Contig_013	876044	3391	C	T	.	MULTIPLE	Ty=SNP;Rk=0;UL=3;UR=12;CL=.;CR=.;Genome=C;Sd=1;XA=T_484725,T_876044	GT:DP:PL:AD:HQ	0/1:132:1650,86,373:34,98:72,72
T_lutea_GenomeV2.4_Contig_013	876298	62833	C	T	.	MULTIPLE	Ty=SNP;Rk=0;UL=3;UR=2;CL=.;CR=.;Genome=C;Sd=1;XA=T_876298	GT:DP:PL:AD:HQ	0/1:121:537,38,1235:78,43:71,70
T_lutea_GenomeV2.4_Contig_013	878865	52368	G	T	.	MULTIPLE	Ty=SNP;Rk=0;UL=1;UR=1;CL=.;CR=.;Genome=G;Sd=1;XA=T_437564,T_276775,T_503652,T_405053,T_1305544,T_1838450,T_138392,T_927961,T_612468,T_1335727	GT:DP:PL:AD:HQ	0/1:598:1109,528,8333:480,118:72,65
T_lutea_GenomeV2.4_Contig_013	882972	36208	A	G	.	MULTIPLE	Ty=SNP;Rk=0;UL=17;UR=5;CL=.;CR=.;Genome=A;Sd=-1	GT:DP:PL:AD:HQ	0/1:119:630,25,1089:71,48:71,71
T_lutea_GenomeV2.4_Contig_013	883020	48794	T	C	.	MULTIPLE	Ty=SNP;Rk=0;UL=17;UR=1;CL=.;CR=.;Genome=T;Sd=1	GT:DP:PL:AD:HQ	0/1:295:3694,179,800:75,220:69,70
T_lutea_GenomeV2.4_Contig_013	883146	39848	T	G	.	MULTIPLE	Ty=SNP;Rk=0;UL=0;UR=1;CL=.;CR=.;Genome=T;Sd=1;XA=T_883146,T_77985,T_1064628,T_972092,T_200527,T_604687,T_48700,T_270246,T_1703340,T_778334,T_2339964,T_286738,T_422588,T_252149,T_244778,T_184477,T_511771,T_891654,T_164883,T_42869,T_185382,T_49742,T_9807,T_925493,T_552301,T_846973,T_2716445,T_794122,T_690274,T_1539909,T_471663	GT:DP:PL:AD:HQ	0/1:359:3628,83,1572:128,231:70,70
T_lutea_GenomeV2.4_Contig_013	885248	74479	C	T	.	MULTIPLE	Ty=SNP;Rk=0;UL=8;UR=1;CL=.;CR=.;Genome=C;Sd=1;XA=T_808465,T_164359,T_3056270,T_1453421,T_1240963,T_714521,T_2365736,T_247245,T_125157,T_885248,T_203749,T_435946,T_774132	GT:DP:PL:AD:HQ	1/1:1657:30104,3588,309:82,1575:71,71
T_lutea_GenomeV2.4_Contig_013	892983	40871	C	G	.	MULTIPLE	Ty=SNP;Rk=0;UL=1;UR=0;CL=.;CR=.;Genome=C;Sd=1;XA=T_233758	GT:DP:PL:AD:HQ	0/1:171:1966,78,589:51,120:71,71
T_lutea_GenomeV2.4_Contig_013	898212	26187	C	A	.	MULTIPLE	Ty=SNP;Rk=0;UL=0;UR=4;CL=.;CR=.;Genome=C;Sd=-1	GT:DP:PL:AD:HQ	1/1:1404:25591,3075,246:67,1337:71,69
T_lutea_GenomeV2.4_Contig_013	898965	68752	C	T	.	PASS	Ty=SNP;Rk=0;UL=1;UR=8;CL=.;CR=.;Genome=C;Sd=1	GT:DP:PL:AD:HQ	0/1:110:728,16,847:58,52:71,71
T_lutea_GenomeV2.4_Contig_013	900337	55526	A	T	.	MULTIPLE	Ty=SNP;Rk=0;UL=5;UR=0;CL=.;CR=.;Genome=A;Sd=-1;XA=T_228468,T_137348	GT:DP:PL:AD:HQ	0/1:206:667,101,2423:147,59:71,71
[truncated: 31,946 more rows]

## Sheet: SNPs_TisoArg_specific
TisoArg-specific SNPs
#CHROM	POS	ID	REF	ALT	QUAL	FILTER	INFO	FORMAT	G1
[truncated: 18,451 more rows]

## Sheet: SNPs_TisoS2M2_specific
TisoS2M2-specific SNPs
#CHROM	POS	ID	REF	ALT	QUAL	FILTER	INFO	FORMAT	G1
[truncated: 13,629 more rows]

## Sheet: SNPEFF_TisoArg_specific
SNPs with "HIGH" impact predicted by SNPEFF are in yellow.
[truncated: 18,453 more rows]

[truncated: 5 more sheets: GO_TisoArg_MODERATE, GO_TisoArg_HIGH, SNPEFF_TisoS2M2_specific, GO_TisoS2M2_MODERATE, GO_TisoS2M2_HIGH]
