# Supplementary material for: Phenotype stability and dynamics of transposable elements in a strain of the microalga Tisochrysis lutea with improved lipid traits
Source: PLoS One. 2023 Apr 27;18(4):e0284656. doi: 10.1371/journal.pone.0284656 (PMC10138859; doi:10.1371/journal.pone.0284656)
Supplement: S4 Data — (XLSX) [file pone.0284656.s009.xlsx]

## Sheet: Data S4
Data S4	List of predictions of shared and specific TE indels detected by Pindel, BreakDancer, Mobster, and Sniffles in TisoArg and TisoS2M2.

## Sheet: PINDEL-TisoArg-DEL
Curated Pindel predictions of TE deletions specific to TisoArg. See Materials and Methods for details about filtering.
Pindel												Other tools	PASTEC
#CHROM	POS	ID	REF	ALT	QUAL	FILTER	INFO	FORMAT	Tiso-Argenton	Frequence ALT	length	Tools supporting	Order	Superfamily
TisoArg-specific
T_lutea_GenomeV2.4_Contig_015	483465	Pindel-TisoArg-7	TGTATGTATAGGGCGGTCAAACAGTGTTTTTTTATTAGGGGTGAAAAAATGACCATCTCAGAATTGAGGAAATTTAAGGATTTTTTTCGGGAGAAAGTTCCCAATACACCCAACTAGCACATATCCGGGGCCCATTAGGACCCGGACCCCCCCCTTGGGCCCCCACAACAAAACGTAATCGAAAACTGACAAAAGACGCTAAAATCGCAAAAGCTTGAAAAGCTCAACTTCGAACCGATGCCGGGCGCGCTGCGTGGCCGTTTTCGACGATCCATCCGGATGGGGGACCCCACCAGATACCAAATACGCATAGCCCACCCGGATGGTCACGCCAATCGGGCAGGCCGCGCGCCGAACCCTCGTCGAAATCACCCATCCGCCGAGCCCATTGAACGTTGA…	T	.	PASS	END=490240;HOMLEN=7;HOMSEQ=GTATGTA;SVLEN=-6775;SVTYPE=DEL	GT:AD	1/1:1,49	0.98	-6775	.	TIR	TE_BLRtx: Tlutea_Shanks:ClassII:TIR:hAT: 89.82%
T_lutea_GenomeV2.4_Contig_170	61233	Pindel-TisoArg-9	TGTAGGGCGGTCAAACAGGGGCTTTTTAACTAATAGTAAGGGTTGGGCTGCATTTTTTGACCGTGGCGCGAGGCCCAATAAAAAACCTTCAGGGGGGGCCACCTGCCGCCACGAAAATCTTAGCCAGGAAATGGTGCGATTCTCCCCCCCTCCCCCCCCCTCCGTCACGCGCGCTCACGCTCTACCCGTAAAGAATTGGCGGTCGCGCCCGCGGGGGGATCGGTTCCTTTATATATATGCTACATTCGGCATTTGATTCCCGCCCGATGCAGCGCCGTGTCGGGCTGCCGACAGTCCGACCACCCCCTGACCCTCTGGCATCATGGCCCGCGCAGCCCACCCAGCTCCTCACAGCGCGCGCACGCGGCTACCCTGGCTGCCACAGACCCCGCCCCGACC…	T	.	PASS	END=68004;HOMLEN=1;HOMSEQ=G;SVLEN=-6771;SVTYPE=DEL	GT:AD	1/1:0,45	1	-6771	.	TIR	TE_BLRtx: Tlutea_Shanks:ClassII:TIR:hAT: 93.69%
T_lutea_GenomeV2.4_Contig_098	364607	Pindel-TisoArg-10	GATAGGGCGGTCAAACAGGGGCTTTTTAACTAATAGTAAGGGTTGGGCTGCATTTTTTGACCGTGGCGCGAGGCCCAATAAAAAACCTTCAGGGGGGGCCACCTGCCGCCACGAAAATCTTAGCCAGGAAATGGTGCGATTCTCCCCCCCTCCCCCCCCTCCGTCACGCGCGCTCACGCTCTACCCGTAAAGAATTGGCGGTCGCGCCCGCGGGGGGATCGGTTCCTTTATATATATGCTACATTCGGCATTTGATTCCCGCCCGATGCAGCGCCGTGTCGGGCTGCCGACAGTCCGACCACCCCCTGACCCTCTGGCATCATGGCCCGCGCAGCCCACCCAGCTCCTCACAGCGCGCGCACGCGGCTACCCTGGCTGCCACAGACCCCGCCCCGACCA…	G	.	PASS	END=371376;HOMLEN=1;HOMSEQ=A;SVLEN=-6769;SVTYPE=DEL	GT:AD	0/1:19,24	0.55814	-6769	.	TIR	TE_BLRtx: Tlutea_Shanks:ClassII:TIR:hAT: 93.53%
T_lutea_GenomeV2.4_Contig_097	1981279	Pindel-TisoArg-13	ACTAGACGCTGCCGCTTCGTGCGCGTGCCCGCTTCGTGGGCGTGCCCCTGTTCCCCCCCAGGCAATCATGGCCCCCAGGAAGCCCGCCAGCAAGCCCAAGCCGCCGAGGGGCCACTACACAGTCCATGCCCGCGATACGCGCGCAGAACAGCGGGCGCGCGTCGTCGAAGACGTGCGCAGAGCAGCCGCGCACTGCCGCTCGCACAGCGTTGGCGTCAAGGCCGCGCTTGCAACAGGGCATTTCCCGGAGGCAACGCGCGGCAAAGTGGCGTGGGAGCTGAAGAGGGGCACCTCTGATGATGACTCCCCACGGGATGCCAACCAACAGCTTCTCACAAACGCTGAGAGGCTCAAGTTGGCATCTTGGGTTCTGGCTCGCGCTGACGTTCACGACCCCCA…	A	.	PASS	END=1983845;HOMLEN=4;HOMSEQ=CTAG;SVLEN=-2566;SVTYPE=DEL	GT:AD	1/1:1,45	0.978261	-2566	.	TIR	TE_BLRtx: Tlutea_Mariner3-Luffy:ClassII:TIR:Tc1-Mariner: 99.88%
T_lutea_GenomeV2.4_Contig_013	412661	Pindel-TisoArg-16	ACTAGGCTGCCGCTTCATGGGCATGCCCCATTTCTATGGGTGAAAATGAAAATCGGCCCGTTGACAACTAGAGGTGGCTGCCACTGGATAAAAGGTGCCCCTAGGCATGCTGTGCGCCGACATGTGCTTTTTTTTCTGATTGATGCACATGGTGACTCACAATGACATTTTACATACGCACGCGCACGGAACCAGGAGCCTCATGGACAGGCCCCAACGTCGGAGGCGGCGCCGGAGGCACAAACACCACTCTCAAGGCCCACAACGAGGGCACTAGCCACTGAAACGGGACTCTTGCGCCACTTCACACACTCTCTCTTCTTGCACCACCCTTTCTTCAAGTTCCCACAGTTGTCACATAACATGAACCCCTCCCATGGACACGGAACAATCGCACAC…	A	.	PASS	END=415225;HOMLEN=3;HOMSEQ=CTA;SVLEN=-2564;SVTYPE=DEL	GT:AD	1/1:3,50	0.943396	-2564	.	TIR	TE_BLRtx: Tlutea_Mariner3-Luffy:ClassII:TIR:Tc1-Mariner: 99.81%
T_lutea_GenomeV2.4_Contig_037	391459	Pindel-TisoArg-17	AGAGGCTGCCGCTTCATGGGCATGCCCCATTTCTATGGGTGAAAATGAAAATCGGCCCGTTGACAACTAGAGGTGGCTGCCACTGGATAAAAGGTGCCCCTAGGCATGCTGTGCGCCGACATGTGCTTTTTTTTCTGATTGATGCACATGGTGACTCACAATGACATTTTACATACGCACGCGCACGGAACCAGGAGCCTCATGGACAGGCCCCAACGTCGGAGGCGGCGCCGGAGGCACAAACACCACTCTCAAGGCCCACAACGAGGGCACTAGCCACTGAAACGGGACTCTTGCGCCACTTCACACACTCTCTCTTCTTGCACCACCCTTTCTTCAAGTTCCCACAGTTGTCACATAACATGAACCCCTCCCATGGACACGGAACAATCGCACACA…	A	.	PASS	END=394020;HOMLEN=0;SVLEN=-2561;SVTYPE=DEL	GT:AD	1/1:1,39	0.975	-2561	.	TIR	TE_BLRtx: Tlutea_Mariner3-Luffy:ClassII:TIR:Tc1-Mariner: 99.77%
T_lutea_GenomeV2.4_Contig_097	116720	Pindel-TisoArg-26	CCCCCCATCCAGGTGGATCGTCGAAAACGGGCATGCACCGCGCCCGGTCTCGATTTGAAGTTGGGCTCTCCGGGCCTCACTCGGAGACGTTGGACGCTCAGCGGATGGCTGATTTCGACGAGGTTTCGGCGCGCGGCTTTCCCGATTGGCGTGACTGTGCGGGTGGCCCCAGTGTATTTGGTGTCTGGCGGGT	C	.	PASS	END=116912;HOMLEN=62;HOMSEQ=CCCCCATCCAGGTGGATCGTCGAAAACGGGCATGCACCGCGCCCGGTCTCGATTTGAAGTTG;SVLEN=-192;SVTYPE=DEL	GT:AD	0/1:42,9	0.176471	-192	.	TIR	TE_BLRtx: Tlutea_MiniShanks:ClassII:TIR:hAT: 5.97%
T_lutea_GenomeV2.4_Contig_189	99366	Pindel-TisoArg-20	GCTTAAGGGGTAGGCCCAGGTTTTGGAGCCCCCCCCCCCCCCCCCTCCCCCCCCCCGCGCGCCCCCCCCTCGCGCGAAAGGTAGGAGAGGGGAACATCGCAACCTGTCGCCGCTCCCAGTATGCCCTCTCCCTCTCCGCCGTCGTCCGGGGGAGGGTGCATGGATGGGTCATCAGACTGCTGCGGCGAGGAGGTGTCTGACCACGAGATTCTCCCCGAGCCAACGGCCGCGAAGCGAGCTCCTGGCCGTCCAAGGAAGGCGGCGGCGACGGTGTCTGCGTGCGGTCATGACGAGGATGAGCAGCCCGCACGCCGCCCCCGAGGTCGGCCTGCAGGATGTGGTGGGAGGAGCCGCGTCGCGGCGACTCCGCCAGTGTATTCCGGGCCAGAAGGTGAAGCC…	G	.	PASS	END=101710;HOMLEN=5;HOMSEQ=CTTAA;SVLEN=-2344;SVTYPE=DEL	GT:AD	1/1:2,86	0.977273	-2344	Sniffles	NA	NA
T_lutea_GenomeV2.4_Contig_181	90713	Pindel-TisoArg-24	CGTGTGCGCTCCCGCTTGCTGCTGGTGCAGTACGCAGTACGGCGTGCACAGCTGTCTCTCTTCTCGTTCTCCAGTAACAATGGCCTGCCCATGGGTGATAGCTTCCAAGGGGTGCTTGCCCTTGGCCCAAGCATGCTCTCTCCTACAAGGATTTCCTTGGGCTCTTGGCCTAGGTGCCCTTCGAGAACAAAATGACAGGGATTAAGTATAAAGTATCGGCCCAATATTGACAGTCCGTACAGGCCCTGAGACGTGGTGCATGTGCGACGCAACCTGCTTCAATTCCGCCCAATCCTTAGGTTGCACGCCTGGGCAGTACATGTGGGCTGGGTACAATGCTTGACTCAGGACCCCAAAGCTTTAAGGGGCCAAAATACCAAGGGGAGAACTAATGTGCTA…	C	.	PASS	END=91496;HOMLEN=0;SVLEN=-783;SVTYPE=DEL	GT:AD	0/1:13,27	0.675	-783	Breakdancer and Sniffles	NA	NA
T_lutea_GenomeV2.4_Contig_060	8821	Pindel-TisoArg-25	CCCGCTCACCGAGTAGATGCCGCATCACGCACCATATCGCGGCGTGCCGCCCTCACAGCCACACTAATCGCGCCCGCCGCCCCCGCGCACCGCGTCGAAATCAGCCCTTTGCGGGCGCCGGTGATGACGACGTCAGGCCCCCAAGACGCACCGTGAGCGCTCAACTTCGACCCGCGACCGGCGGCGCCACGAGGCCGTTCTTGTGA	C	.	PASS	END=9026;HOMLEN=25;HOMSEQ=CCGCTCACCGAGTAGATGCCGCATC;SVLEN=-205;SVTYPE=DEL	GT:AD	0/1:28,6	0.176471	-205	.	NA	NA
T_lutea_GenomeV2.4_Contig_032	106687	Pindel-TisoArg-27	ACAGCCAACATGCAACACACCCACACCACCTCTCACTCACAGCCACACCAGACACAACACACAAGAGGGACGCTCCACTAGGGAAGGCCCCCGGGCCGGGACCCTACACAGCCGTGATACCGCCCTCGCGCTCCGGCGCGAGGGGCTGGCCCGGCGCCACCATGGACATGACCCC	A	.	PASS	END=106861;HOMLEN=2;HOMSEQ=CA;SVLEN=-174;SVTYPE=DEL	GT:AD	0/1:8,59	0.880597	-174	Breakdancer and Sniffles	NA	NA
T_lutea_GenomeV2.4_Contig_173	1649414	Pindel-TisoArg-28	ATCCCCGCGGGGACGCCGTGCGTGCGCATGGAAGTTTCCGCATTCTCTCGGGCCCTCGCGGGGACGGCGTGCGGCATGCGGTGCGGAAACTTCCATGCGCACGCACGGCGTCCCCGCGGGGGCCCCGAGAGAATGCGGAAACTTCCATGCGCACGCACGGCG	A	.	PASS	END=1649575;HOMLEN=11;HOMSEQ=TCCCCGCGGGG;SVLEN=-161;SVTYPE=DEL	GT:AD	0/1:28,8	0.222222	-161	.	NA	NA
not specifics
T_lutea_GenomeV2.4_Contig_003	10220	Pindel-TisoArg-12	GAAAGAAGTAGGGCGGTCAAACAGGGGCTTTTTAACTACTAGTAAGGGTTGGGCTGCATTTTTTGACCGTGGCGCGATGCCCACTAAAAAACCTCCCGGGGGGCTACCTGACGCTACGAAAATCTTCGCCAAGAAATGGTGCGATCCGCCCCCCCTCTCTCCCCCTCCGTCACGCGCACTCACGCTCTACCCGTAAAGAATGGGCCGTCGCGCCCGCGGGGGGATCGGTTCCTCTATATCTAAGCTACATTCGGCATTTGATTCCCGCCCGATGCAGCGCCGTGTCGGGCTGCCGACAGTCCGACCACCCCCTGACCCTCTGGCATCATTGCCCGCGCAGCCCACCCAGCTCCTCACAGCGCGCGCACGCGGCTACCCTGGCTACCACAGACCCCACCC…	G	.	PASS	END=13276;HOMLEN=8;HOMSEQ=AAAGAAGT;SVLEN=-3056;SVTYPE=DEL	GT:AD	1/1:3,39	0.928571	-3056	Breakdancer	TIR	TE_BLRtx: Tlutea_MiniShanks:ClassII:TIR:hAT: 76.79%, Tlutea_Shanks:ClassII:TIR:hAT: 11.05%
T_lutea_GenomeV2.4_Contig_009	505649	Pindel-TisoArg-4	GGCAGCACCTTCTGGTTTCTCGTAATTGCTTCAGTCGCAGCAATCATCGCGTCGGGGGGTGGCCCTGCGAAGGTCGGGATCGCGGTCGGGGTGGTTTTCGCGCTGTTCATTCTTCTCTTCTTGGTACTGTGGAAGACCAAGGATATTCGCTTTTATAAGACGGAGAAAATGCAACTGACCTTTGATGCGGAGGCGATATTGAAACGGGAGGCACAAACGAAACAAAAGACGTCTTCCGCTTGATGAGTCCCCGTGTTTATGTTTGTTTGTGCGCGGTCAACCCCCGAGTTAGGGGCGAAGTTAGGGGTCAGCAGAAATTATATACCTAAAAAGCCGGGAGGGGCGTGACAAAAAAAGGGAACCTCGAGTTGCACCCTCTCATGGGCCCCCGCCGCAGGA…	G	.	PASS	END=513883;HOMLEN=3;HOMSEQ=GCA;SVLEN=-8234;SVTYPE=DEL	GT:AD	0/1:57,31	0.352273	-8234	Breakdancer	TIR	TE_BLRtx: Tlutea_Mariner8:ClassII:TIR:Tc1-Mariner: 8.52%
T_lutea_GenomeV2.4_Contig_089	532537	Pindel-TisoArg-3	GGCGTGTACGCGCCGCCTCGAGCGCTTCCCTCGGCTCGCGCGCCTTGGGATCCAGGCGGATGGCCTGTGTGAGCGCAGCCGCTGCGTACCGCGGCTCGTGGCTCCGCTCGAGCGCCTGACCGAGCCGGAAATATGCCTTCGCGTTCGCGCCGCGCGCGAGGACAGCCTCAGCCTCAGCGCGCGCCTCGGCATACCCCTCGAGTCGTAGCAGGCATGCGCACCGATTCAGCCTGCACTTGGCCTCCTCCCCCTCCGCGAGCACCGCCTCCTCTTCAGTCAGCCCAGCTTCACGGGCCTGATCCAGCTGGTGGAGGGCGGCGGCGTAGCTCTGCTCGGCCGGCGCGTACAGGCCGGCCTTAAAGTGCTTGTTCCCCTTCTCCCGCTCCGCCGACACGCGCT…	G	.	PASS	END=543726;HOMLEN=3;HOMSEQ=GCG;SVLEN=-11189;SVTYPE=DEL	GT:AD	1/1:1,63	0.984375	-11189	Breakdancer	TIR	TE_BLRtx: Tlutea_MiniShanks:ClassII:TIR:hAT: 28.21%, Tlutea_Harbinger5-1:ClassII:TIR:PIF-Harbinger: 5.08%
T_lutea_GenomeV2.4_Contig_091	864775	Pindel-TisoArg-23	AGCAGTGATGGGACATCAGGCTGATACGAGGTCCTGATGTCATGATATCAGGTCCTTTAGACCTGACAAAGGGGTATCAGGTGGGGGCAAAAACAAAGCTGACAAGGCCAATAACAAAACCATGAAAAAAAAACTTTTGGCGCGAGGACGCGAGGACGAGGTGGCGCGGGAAGCCTCTCCATCACCCCCCTCTTCCCGCTAATGTCTGTACTTTTACATATACGTAATTTTGCCCATTTTATTCACTGCACATGAGGCGTTCCTTCGTCTCTCTCTCTCTCTCTCTCTCTCTCTCTCTCTGGCGATGGCCAGTGACGACATGGCGCTGGCTCTTGCCCCAGCCACCGCCCGAGCAGCCTCAGCTTGGGGGACTGAGGAGGTGGACACACTCGAGGGCAG…	A	.	PASS	END=865664;HOMLEN=1;HOMSEQ=G;SVLEN=-889;SVTYPE=DEL	GT:AD	1/1:2,41	0.953488	-889	Breakdancer	TIR	TE_BLRtx: Tlutea_hAT2-Ace:ClassII:TIR:hAT: 33.87%
T_lutea_GenomeV2.4_Contig_127	161500	Pindel-TisoArg-5	CCGATTTTTAGGGCGGTCAAACAGTGTTTTTTTATTAGGGGTGAAAAAATGACCATCTCAGAATTGAGGAAATTTAAGGATTTTTTTCGGGAGAAAGTTCCCAATACACCCAACTAGCACATATCCGGGGCCCATTAGGACCCGGACCCCCCCCTTGGGCCCCCACAACAAAACGTAATCGAAAACTGACAAAAGACGCTAAAATCGCAAAAGCTTGAAAAGCTCAACTTCGAACCGATGCCGGGCGCGCTGCGTGGCCGTTTTCGACGATCCATCCGGATGGGGGACCCCACCAGATACCAAATACGCATAGCCCACCCGGATGGTCACGCCAATCGGGCAGGCCGCGCGCCGAACCCTCGTCGAAATCACCCATCCGCCGAGCCCATTGAACGTTGA…	C	.	PASS	END=168276;HOMLEN=7;HOMSEQ=CGATTTT;SVLEN=-6776;SVTYPE=DEL	GT:AD	0/1:8,62	0.885714	-6776	Breakdancer	TIR	TE_BLRtx: Tlutea_MiniShanks:ClassII:TIR:hAT: 6.89%, Tlutea_Shanks:ClassII:TIR:hAT: 89.82%
T_lutea_GenomeV2.4_Contig_144	884787	Pindel-TisoArg-8	GACATTTTCTAGGGCGGTCAAACAGTGTTTTTTTATTAGGGGTGAAAAAATGACCATCTCAGAATTGAGGAAATTTAAGGATTTTTTTCGGGAGAAAGTTCCCAATACACCCAACTAGCACATATCCGGGGCCCATTAGGACCCGGACCCCCCCTTGGGCCCCCACAACAAAACGTAATCGAAAACTGACAAAAGACGCTAAAATCGCAAAAGCTTGAAAAGCTCAACTTCGAACCGATGCCGGGCGCGCTGCGTGGCCGTTTTCGACGATCCATCCGGATGGGGGACCCCACCAGATACCAAATACGCATAGCCCACCCGGATGGTCACGCCAATCGGGCAGGCCGCGCGCCGAACCCTCGTCGAAATCACCCATCCGCCGAGCCCATTGAACGTTGA…	G	.	PASS	END=891562;HOMLEN=8;HOMSEQ=ACATTTTC;SVLEN=-6775;SVTYPE=DEL	GT:AD	0/1:9,53	0.854839	-6775	Breakdancer	TIR	TE_BLRtx: Tlutea_MiniShanks:ClassII:TIR:hAT: 23.67%, Tlutea_Shanks:ClassII:TIR:hAT: 73.31%
T_lutea_GenomeV2.4_Contig_162	180134	Pindel-TisoArg-14	ACTAGAGGCTGCCGCTTCGTGCGCGTGCCCGCTTCGTGGGCGTGCCCCTGTTCCCCCCCAGGCAATCATGGCCCCCAGGAAGCCCGCCAGCAAGCCCAAGCCGCCGAGGGGCCACTACACAGTCCATGCCCGCGATACGCGCGCAGAACAGCGGGCGCGCGTCGTCGAAGACGTGCGCAGAGCAGCCGCGCACTGCCGCTCGCACAGCGTTGGCGTCAAGGCCGCGCTTGCAACAGGGCATTTCCCGGAGGCAACGCGCGGCAAAGTGGCGTGGGAGCTGAAGAGGGGCACCTCTGATGATGACTCCCCACGGGATGCCAACCAACAGCTTCTCACAAACGCTGAGAGGCTCAAGTTGGCATCTTGGGTTCTGGCTCGCGCTGACGTTCACGACCCCCA…	A	.	PASS	END=182700;HOMLEN=4;HOMSEQ=CTAG;SVLEN=-2566;SVTYPE=DEL	GT:AD	1/1:0,38	1	-2566	Breakdancer	TIR	TE_BLRtx: Tlutea_Mariner3-Luffy:ClassII:TIR:Tc1-Mariner: 99.88%
T_lutea_GenomeV2.4_Contig_173	1859592	Pindel-TisoArg-6	TGAACTGATAGGGCGGTCAAACAGTGTTTTTTTATTAGGGGTGAAAAAATGACCATCTCAGAATTGAGGAAATTTAAGGATTTTTTTCGGGAGAAAGTTCCCAATACACCCAACTAGCACATATCCGGGGCCCATTAGGACCCGGACCCCCCCCTTGGGCCCCCACAACAAAACGTAATCGAAAACTGACAAAAGACGCTAAAATCGCAAAAGCTTGAAAAGCTCAACTTCGAACCGATGCCGGGCGCGCTGCGTGGCCGTTTTCGACGATCCATCCGGATGGGGGACCCCACCAGATACCAAATACGCATAGCCCACCCGGATGGTCACGCCAATCGGGCAGGCCGCGCGCCGAACCCTCGTCGAAATCACCCATCCGCCGAGCCCATTGAACGTTGA…	T	.	PASS	END=1866368;HOMLEN=7;HOMSEQ=GAACTGA;SVLEN=-6776;SVTYPE=DEL	GT:AD	1/1:1,39	0.975	-6776	Breakdancer	TIR	TE_BLRtx: Tlutea_MiniShanks:ClassII:TIR:hAT: 21.61%, Tlutea_Shanks:ClassII:TIR:hAT: 81.93%
T_lutea_GenomeV2.4_Contig_173	2838061	Pindel-TisoArg-18	AGAGGCTGCCGCTTCATGGGCATGCCCCATTTCTATGGGTGAAAATGAAAATCGGCCCGTTGACAACTAGAGGTGGCTGCCACTGGATAAAAGGTGCCCCTAGGCATGCTGTGCGCCGACATGTGCTTTTTTTTCTGATTGATGCACATGGTGACTCACAATGACATTTTACATACGCACGCGCACGGAACCAGGAGCCTCATGGACAGGCCCCAACGTCGGAGGCGGCGCCGGAGGCACAAACACCACTCTCAAGGCCCACAACGAGGGCACTAGCCACTGAAACGGGACTCTTGCGCCACTTCACACACTCTCTCTTCTTGCACCACCCTTTCTTCAAGTTCCCACAGTTGTCACATAACATGAACCCCTCCCATGGACACGGAACAATCGCACACA…	A	.	PASS	END=2840622;HOMLEN=0;SVLEN=-2561;SVTYPE=DEL	GT:AD	1/1:0,53	1	-2561	Breakdancer	TIR	TE_BLRtx: Tlutea_Mariner3-Luffy:ClassII:TIR:Tc1-Mariner: 99.77%
T_lutea_GenomeV2.4_Contig_178	964673	Pindel-TisoArg-15	ACTCTAGAGGCTGCCGCTTCGTGCGCGTGCCCGCTTCGTGGGCGTGCCCCTGTTCCCCCCCAGGCAATCATGGCCCCCAGGAAGCCCGCCAGCAAGCCCAAGCCGCCGAGGGGCCACTACACAGTCCATGCCCGCGATACGCGCGCAGAACAGCGGGCGCGCGTCGTCGAAGACGTGCGCAGAGCAGCCGCGCACTGCCGCTCGCACAGCGTTGGCGTCAAGGCCGCGCTTGCAACAGGGCATTTCCCGGAGGCAACGCGCGGCAAAGTGGCGTGGGAGCTGAAGAGGGGCACCTCTGATGATGACTCCCCACGGGATGCCAACCAACAGCTTCTCACAAACGCTGAGAGGCTCAAGTTGGCATCTTGGGTTCTGGCTCGCGCTGACGTTCACGACCCC…	A	.	PASS	END=967238;HOMLEN=1;HOMSEQ=C;SVLEN=-2565;SVTYPE=DEL	GT:AD	1/1:1,48	0.979592	-2565	Breakdancer	TIR	TE_BLRtx: Tlutea_Mariner3-Luffy:ClassII:TIR:Tc1-Mariner: 99.77%
T_lutea_GenomeV2.4_Contig_184	1994373	Pindel-TisoArg-11	ATAGACAAGGGTTTTTGCAAAGTTGAAAAAGGGTTGAAAGAGGGATTCAGGAGGGAGTTGTAAGAAGTCGCGTTCCTCAAACCTTCCTCAAACTGGTTATTGTAAGGAAGCGCAGTGCGCGCCTCTTCCAACGGTCTTCGGGTGAAAGAGGGTGTTCTAGGAGGGGCGATGGCGACGGCGGCGAAGGTGAGGGCTGCCCCTGCAGTGGCCTTGCCACCCTCTCACAAGAGGGAAGGCATGCATGCCGCGCGTGGGGCGAGGGGCCCATGGCAGCCAGAGCGTGCGCCCCGCGCGGCGCCCCATTCCGCTCAAGATGCCCGGGCCCGAGCAACGTGTGCTCACAACTGCTACGCAGGGAAAGACACGCTTTGAGTGGACGATGGAGCGCAAGGTGGCTGT…	A	.	PASS	END=1998944;HOMLEN=4;HOMSEQ=TAGA;SVLEN=-4571;SVTYPE=DEL	GT:AD	1/1:3,36	0.923077	-4571	Breakdancer	TIR	TE_BLRtx: Tlutea_Harbinger7-2_Chopper:ClassII:TIR:PIF-Harbinger: 86.79%
T_lutea_GenomeV2.4_Contig_184	1740512	Pindel-TisoArg-22	TGCGCTGGTGGGGTTCGACCAGGAGTATGCAACACACTGGCAAGCCTAATGCCGTGTGAACTTGCAGTTCAGAACACAGGACATGACATGAGAGGTGTATCTTCCTTCTTTGAGTATGTTGATTTTGATAGGGCTCGCGCCATGCCAGGCGCCATTGCTCTTAGTGGCTTCCGGCCCCCACCGTTTGGTCATCTTGCCAAAGGCCCTAGTGCACCATCACTCAAGCCACTATTCGCAGCTGGAGTCGACAAGGGAGCCCTGGATTGTGCTATAGATGTGCTCTTTAAGATGGATAGCGCCTCACCACCTATGATGCTGCATGGTGGCTGCCTCCGTCCGGCTGTGGAGGCAGCCTTTGCAGCTCTGGTAATGCACTATCCCCAGCGGGTAAGCGCAGGT…	T	.	PASS	END=1742734;HOMLEN=3;HOMSEQ=GCG;SVLEN=-2222;SVTYPE=DEL	GT:AD	0/1:76,24	0.24	-2222	Breakdancer	NA	NA
T_lutea_GenomeV2.4_Contig_115	496200	Pindel-TisoArg-19	TCTTAAGGTGGTAGGCCCAGGTTTTGGAGCCCCCCCCCCCCCCCCCTCCCCCCCCCCCGCGCGCCCCCCCCTCGCGCGAAAGGTAGGAGAGGGGAACATCGCAACCTGTCGCCGCTCCCAGTATGCCCTCTCCCTCTCCGCCGTCGTCCGGGGGAGGGTGCATGGATGGGTCATCAGACTGCTGCGGCGAGGAGGTGTCTGACCACGAGATTCTCCCCGAGCCAACGGCCGCGAAGCGAGCTCCTGGCCGTCCAAGGAAGGCGGCGGCGACGGTGTCTGCGTGCGGTCATGACGAGGATGAGCAGCCCGCACGCCGCCCCCGAGGTCGGCCTGCAGGATGTGGTGGGAGGAGCCGCGTCGCGGCGACTCCGCCAGTGTATTCCGGGCCAGAAGGTGAAG…	T	.	PASS	END=498544;HOMLEN=5;HOMSEQ=CTTAA;SVLEN=-2344;SVTYPE=DEL	GT:AD	1/1:2,42	0.954545	-2344	Breakdancer	NA	NA
T_lutea_GenomeV2.4_Contig_147	230037	Pindel-TisoArg-21	TTTAAGGTGGTAGGCCCAGGTTTTGGAGCCCCCCCCCCCCCCCCCTCCCCCCCCCCGCGCGCCCCCCCTCGCGCGAAAGGTAGGAGAGGGGAACATCGCAACCTGTCGCCGCTCCCAGTATGCCCTCTCCCTCTCCGCCGTCGTCCGGGGGAGGGTGCATGGATGGGTCATCAGACTGCTGCGGCGAGGAGGTGTCTGACCACGAGATTCTCCCCGAGCCAACGGCCGCGAAGCGAGCTCCTGGCCGTCCAAGGAAGGCGGCGGCGACGGTGTCTGCGTGCGGTCATGACGAGGATGAGCAGCCCGCACGCCGCCCCCGAGGTCGGCCTGCAGGATGTGGTGGGAGGAGCCGCGTCGCGGCGACTCCGCCAGTGTATTCCGGGCCAGAAGGTGAAGCCC…	T	.	PASS	END=232377;HOMLEN=5;HOMSEQ=TTAAG;SVLEN=-2340;SVTYPE=DEL	GT:AD	1/1:4,70	0.945946	-2340	Breakdancer	NA	NA

## Sheet: Breackdancer-TisoArg-DEL
Curated Breakdancer predictions of TE deletions specific to TisoArg. See Materials and Methods for details about filtering.
Breakdancer												Other tools	PASTEC
#Chr1	Pos1	Orientation1	Chr2	Pos2	Orientation2	Type	#ID	Size	Score	num_Reads	Allele_frequency	Tools supporting	Order	Superfamily
TisoArg-specific
T_lutea_GenomeV2.4_Contig_173	1158739	10+0-	T_lutea_GenomeV2.4_Contig_173	1165592	0+7-	DEL	Breakdancer-TisoArg-45	6876	71	7	0.99	.	TIR	TE_BLRtx: Tlutea_Shanks:ClassII:TIR:hAT: 82.92%
T_lutea_GenomeV2.4_Contig_091	270195	9+1-	T_lutea_GenomeV2.4_Contig_091	272801	0+9-	DEL	Breakdancer-TisoArg-22	2606	99	9	0.97	.	TIR	TE_BLRtx: Tlutea_Mariner3-Luffy:ClassII:TIR:Tc1-Mariner: 95.75%
T_lutea_GenomeV2.4_Contig_119	272609	13+44-	T_lutea_GenomeV2.4_Contig_119	282682	0+9-	DEL	Breakdancer-TisoArg-31	10130	81	9	-0.73	.	LTR	TE_BLRtx: Tlutea_Gypsy1_Repet1451:ClassI:LTR:Gypsy: 6.59%
T_lutea_GenomeV2.4_Contig_032	106674	13+1-	T_lutea_GenomeV2.4_Contig_032	106862	0+13-	DEL	Breakdancer-TisoArg-7	340	99	12	0.32	Pindel and Sniffles	NA	NA
T_lutea_GenomeV2.4_Contig_147	239493	17+0-	T_lutea_GenomeV2.4_Contig_147	240138	0+12-	DEL	Breakdancer-TisoArg-40	612	99	8	0.87	.	NA	NA
T_lutea_GenomeV2.4_Contig_168	367749	8+1-	T_lutea_GenomeV2.4_Contig_168	370008	0+8-	DEL	Breakdancer-TisoArg-43	2315	52	6	0.98	.	NA	NA
T_lutea_GenomeV2.4_Contig_181	90756	23+1-	T_lutea_GenomeV2.4_Contig_181	91497	0+25-	DEL	Breakdancer-TisoArg-53	830	99	22	0.81	Pindel and Sniffles	NA	NA
T_lutea_GenomeV2.4_Contig_192	172235	22+10-	T_lutea_GenomeV2.4_Contig_192	173513	42+24-	DEL	Breakdancer-TisoArg-59	1212	69	6	-0.14	.	NA	NA
T_lutea_GenomeV2.4_Contig_193	82335	59+44-	T_lutea_GenomeV2.4_Contig_193	82588	63+84-	DEL	Breakdancer-TisoArg-66	399	99	33	0.83	.	NA	NA
T_lutea_GenomeV2.4_Contig_193	91320	82+76-	T_lutea_GenomeV2.4_Contig_193	94166	82+76-	DEL	Breakdancer-TisoArg-69	378	40	15	NA	.	NA	NA
not specifics
T_lutea_GenomeV2.4_Contig_193	44808	47+69-	T_lutea_GenomeV2.4_Contig_193	96608	104+120-	DEL	Breakdancer-TisoArg-62	6485	60	27	-2.10	.	LINE	TE_BLRtx: Tlutea_Line17_potentialnew:ClassI:LINE:?: 6.82%
T_lutea_GenomeV2.4_Contig_139	637502	12+0-	T_lutea_GenomeV2.4_Contig_139	637894	0+12-	DEL	Breakdancer-TisoArg-37	361	99	12	0.32	.	LTR	TE_BLRtx: Tlutea_Copia1-9:ClassI:LTR:Copia: 7.68%
T_lutea_GenomeV2.4_Contig_003	10289	39+0-	T_lutea_GenomeV2.4_Contig_003	13277	1+34-	DEL	Breakdancer-TisoArg-1	3058	99	32	0.995596	Pindel	TIR	TE_BLRtx: Tlutea_MiniShanks:ClassII:TIR:hAT: 94.58%
T_lutea_GenomeV2.4_Contig_051	148874	57+0-	T_lutea_GenomeV2.4_Contig_051	155599	0+58-	DEL	Breakdancer-TisoArg-10	6804	99	57	0.99	.	TIR	TE_BLRtx: Tlutea_MiniShanks:ClassII:TIR:hAT: 24.22%, Tlutea_Shanks:ClassII:TIR:hAT: 75.94%
T_lutea_GenomeV2.4_Contig_052	792956	56+0-	T_lutea_GenomeV2.4_Contig_052	795440	0+57-	DEL	Breakdancer-TisoArg-11	2618	99	56	1.00	.	TIR	TE_BLRtx: Tlutea_Mariner3-Luffy:ClassII:TIR:Tc1-Mariner: 96.46%
T_lutea_GenomeV2.4_Contig_052	479331	42+1-	T_lutea_GenomeV2.4_Contig_052	480437	3+29-	DEL	Breakdancer-TisoArg-12	1218	99	16	0.78	.	TIR	TE_BLRtx: Tlutea_hAT2-Ace:ClassII:TIR:hAT: 41.29%
T_lutea_GenomeV2.4_Contig_058	144895	36+1-	T_lutea_GenomeV2.4_Contig_058	147373	0+36-	DEL	Breakdancer-TisoArg-13	2626	99	36	NA	.	TIR	TE_BLRtx: Tlutea_Mariner3-Luffy:ClassII:TIR:Tc1-Mariner: 96.53%
T_lutea_GenomeV2.4_Contig_065	317970	8+3-	T_lutea_GenomeV2.4_Contig_065	322088	95+30-	DEL	Breakdancer-TisoArg-15	4110	64	7	-0.69	Pindel	TIR	TE_BLRtx: Tlutea_MiniShanks:ClassII:TIR:hAT: 8.00%
T_lutea_GenomeV2.4_Contig_071	123699	16+2-	T_lutea_GenomeV2.4_Contig_071	126215	2+18-	DEL	Breakdancer-TisoArg-17	2616	99	16	0.97	.	TIR	TE_BLRtx: Tlutea_Mariner3-Luffy:ClassII:TIR:Tc1-Mariner: 97.47%
T_lutea_GenomeV2.4_Contig_084	24370	9+0-	T_lutea_GenomeV2.4_Contig_084	24712	1+9-	DEL	Breakdancer-TisoArg-19	335	99	9	-0.18	.	TIR	TE_BLRtx: Tlutea_MiniShanks:ClassII:TIR:hAT: 7.12%
T_lutea_GenomeV2.4_Contig_009	505629	28+0-	T_lutea_GenomeV2.4_Contig_009	513878	1+26-	DEL	Breakdancer-TisoArg-2	8190	99	13	-0.09	Pindel	TIR	TE_BLRtx: Tlutea_Mariner8:ClassII:TIR:Tc1-Mariner: 8.65%
T_lutea_GenomeV2.4_Contig_089	532597	52+0-	T_lutea_GenomeV2.4_Contig_089	543727	0+52-	DEL	Breakdancer-TisoArg-20	11240	99	52	0.99	Pindel	TIR	TE_BLRtx: Tlutea_MiniShanks:ClassII:TIR:hAT: 28.21%, Tlutea_Harbinger5-1:ClassII:TIR:PIF-Harbinger: 5.08%
T_lutea_GenomeV2.4_Contig_091	864838	31+3-	T_lutea_GenomeV2.4_Contig_091	865807	1+15-	DEL	Breakdancer-TisoArg-23	973	99	14	-1.55	Pindel	TIR	TE_BLRtx: Tlutea_hAT2-Ace:ClassII:TIR:hAT: 31.44%
T_lutea_GenomeV2.4_Contig_097	1981349	39+1-	T_lutea_GenomeV2.4_Contig_097	1983846	1+40-	DEL	Breakdancer-TisoArg-25	2596	99	38	0.98	.	TIR	TE_BLRtx: Tlutea_Mariner3-Luffy:ClassII:TIR:Tc1-Mariner: 95.68%
T_lutea_GenomeV2.4_Contig_098	364678	28+0-	T_lutea_GenomeV2.4_Contig_098	371337	1+32-	DEL	Breakdancer-TisoArg-26	6812	99	28	0.99	.	TIR	TE_BLRtx: Tlutea_MiniShanks:ClassII:TIR:hAT: 22.10%, Tlutea_Shanks:ClassII:TIR:hAT: 83.64%
T_lutea_GenomeV2.4_Contig_098	140013	39+0-	T_lutea_GenomeV2.4_Contig_098	142524	1+39-	DEL	Breakdancer-TisoArg-27	2642	99	39	0.99	.	TIR	TE_BLRtx: Tlutea_Mariner3-Luffy:ClassII:TIR:Tc1-Mariner: 95.71%
T_lutea_GenomeV2.4_Contig_105	171368	35+1-	T_lutea_GenomeV2.4_Contig_105	178164	0+27-	DEL	Breakdancer-TisoArg-28	6837	58	9	1.00	.	TIR	TE_BLRtx: Tlutea_Shanks:ClassII:TIR:hAT: 88.58%
T_lutea_GenomeV2.4_Contig_107	1187780	51+1-	T_lutea_GenomeV2.4_Contig_107	1190820	1+38-	DEL	Breakdancer-TisoArg-29	3145	99	22	1.00	.	TIR	TE_BLRtx: Tlutea_MiniShanks:ClassII:TIR:hAT: 74.31%, Tlutea_Shanks:ClassII:TIR:hAT: 8.39%
T_lutea_GenomeV2.4_Contig_013	412734	65+2-	T_lutea_GenomeV2.4_Contig_013	415226	2+65-	DEL	Breakdancer-TisoArg-3	2607	99	65	0.98	.	TIR	TE_BLRtx: Tlutea_Mariner3-Luffy:ClassII:TIR:Tc1-Mariner: 97.04%
T_lutea_GenomeV2.4_Contig_127	161570	70+0-	T_lutea_GenomeV2.4_Contig_127	168276	0+70-	DEL	Breakdancer-TisoArg-33	6799	99	70	1.00	Pindel	TIR	TE_BLRtx: Tlutea_MiniShanks:ClassII:TIR:hAT: 6.86%, Tlutea_Shanks:ClassII:TIR:hAT: 88.77%
T_lutea_GenomeV2.4_Contig_127	1586810	52+3-	T_lutea_GenomeV2.4_Contig_127	1589989	0+61-	DEL	Breakdancer-TisoArg-34	3282	99	50	0.98	.	TIR	TE_BLRtx: Tlutea_Mariner3-Luffy:ClassII:TIR:Tc1-Mariner: 95.01%
T_lutea_GenomeV2.4_Contig_137	161229	22+0-	T_lutea_GenomeV2.4_Contig_137	168030	0+38-	DEL	Breakdancer-TisoArg-36	6812	99	16	0.99	.	TIR	TE_BLRtx: Tlutea_Shanks:ClassII:TIR:hAT: 88.41%
T_lutea_GenomeV2.4_Contig_144	884851	50+5-	T_lutea_GenomeV2.4_Contig_144	891563	0+56-	DEL	Breakdancer-TisoArg-38	6783	99	50	0.99	Pindel	TIR	TE_BLRtx: Tlutea_MiniShanks:ClassII:TIR:hAT: 23.67%, Tlutea_Shanks:ClassII:TIR:hAT: 71.24%
T_lutea_GenomeV2.4_Contig_155	21427	29+0-	T_lutea_GenomeV2.4_Contig_155	24481	1+25-	DEL	Breakdancer-TisoArg-41	3096	99	17	1.00	.	TIR	TE_BLRtx: Tlutea_MiniShanks:ClassII:TIR:hAT: 97.88%
T_lutea_GenomeV2.4_Contig_162	180189	45+0-	T_lutea_GenomeV2.4_Contig_162	182701	0+43-	DEL	Breakdancer-TisoArg-42	2588	99	42	0.99	Pindel	TIR	TE_BLRtx: Tlutea_Mariner3-Luffy:ClassII:TIR:Tc1-Mariner: 95.68%
T_lutea_GenomeV2.4_Contig_170	61095	26+0-	T_lutea_GenomeV2.4_Contig_170	68004	1+46-	DEL	Breakdancer-TisoArg-44	6871	70	7	0.97	.	TIR	TE_BLRtx: Tlutea_Shanks:ClassII:TIR:hAT: 93.69%
T_lutea_GenomeV2.4_Contig_173	1859654	32+1-	T_lutea_GenomeV2.4_Contig_173	1866368	0+36-	DEL	Breakdancer-TisoArg-46	6824	99	30	1.00	Pindel	TIR	TE_BLRtx: Tlutea_MiniShanks:ClassII:TIR:hAT: 21.61%, Tlutea_Shanks:ClassII:TIR:hAT: 78.17%
T_lutea_GenomeV2.4_Contig_173	2838132	72+1-	T_lutea_GenomeV2.4_Contig_173	2840623	0+73-	DEL	Breakdancer-TisoArg-47	2595	99	72	0.98	Pindel	TIR	TE_BLRtx: Tlutea_Mariner3-Luffy:ClassII:TIR:Tc1-Mariner: 97.00%
T_lutea_GenomeV2.4_Contig_178	1053739	51+2-	T_lutea_GenomeV2.4_Contig_178	1056758	2+57-	DEL	Breakdancer-TisoArg-49	3085	99	36	0.99	.	TIR	TE_BLRtx: Tlutea_MiniShanks:ClassII:TIR:hAT: 96.90%
T_lutea_GenomeV2.4_Contig_015	483539	46+0-	T_lutea_GenomeV2.4_Contig_015	490241	0+46-	DEL	Breakdancer-TisoArg-5	6809	99	45	1.00	.	TIR	TE_BLRtx: Tlutea_Shanks:ClassII:TIR:hAT: 85.81%
T_lutea_GenomeV2.4_Contig_178	964743	54+1-	T_lutea_GenomeV2.4_Contig_178	967239	1+54-	DEL	Breakdancer-TisoArg-50	2617	99	54	0.98	.	TIR	TE_BLRtx: Tlutea_Mariner3-Luffy:ClassII:TIR:Tc1-Mariner: 95.56%
T_lutea_GenomeV2.4_Contig_179	703525	27+1-	T_lutea_GenomeV2.4_Contig_179	710255	1+24-	DEL	Breakdancer-TisoArg-51	6849	99	24	1.00	.	TIR	TE_BLRtx: Tlutea_Shanks:ClassII:TIR:hAT: 91.49%
T_lutea_GenomeV2.4_Contig_179	327382	41+1-	T_lutea_GenomeV2.4_Contig_179	330358	1+37-	DEL	Breakdancer-TisoArg-52	3074	99	36	0.99	.	TIR	TE_BLRtx: Tlutea_MiniShanks:ClassII:TIR:hAT: 57.36%, Tlutea_Shanks:ClassII:TIR:hAT: 14.19%
T_lutea_GenomeV2.4_Contig_184	1994431	40+2-	T_lutea_GenomeV2.4_Contig_184	1998944	1+40-	DEL	Breakdancer-TisoArg-54	4634	99	39	0.99	Pindel	TIR	TE_BLRtx: Tlutea_Harbinger7-2_Chopper:ClassII:TIR:PIF-Harbinger: 86.19%
T_lutea_GenomeV2.4_Contig_015	74407	15+0-	T_lutea_GenomeV2.4_Contig_015	76908	0+14-	DEL	Breakdancer-TisoArg-6	2621	99	13	0.99	.	TIR	TE_BLRtx: Tlutea_Mariner3-Luffy:ClassII:TIR:Tc1-Mariner: 95.60%
T_lutea_GenomeV2.4_Chloroplast	305095	39+0-	T_lutea_GenomeV2.4_Chloroplast	311977	0+51-	DEL	Breakdancer-TisoArg-72	6895	99	12	0.98	.	TIR	TE_BLRtx: Tlutea_Shanks:ClassII:TIR:hAT: 93.45%
T_lutea_GenomeV2.4_Contig_037	391529	51+2-	T_lutea_GenomeV2.4_Contig_037	394020	0+51-	DEL	Breakdancer-TisoArg-8	2575	99	51	NA	.	TIR	TE_BLRtx: Tlutea_Mariner3-Luffy:ClassII:TIR:Tc1-Mariner: 97.00%
T_lutea_GenomeV2.4_Contig_065	50689	118+364-	T_lutea_GenomeV2.4_Contig_065	50807	133+51-	DEL	Breakdancer-TisoArg-16	487	99	41	-4.29	.	NA	NA
T_lutea_GenomeV2.4_Contig_090	430427	6+0-	T_lutea_GenomeV2.4_Contig_090	430834	3+6-	DEL	Breakdancer-TisoArg-21	365	59	6	0.86	.	NA	NA
T_lutea_GenomeV2.4_Contig_115	496271	37+8-	T_lutea_GenomeV2.4_Contig_115	498545	2+51-	DEL	Breakdancer-TisoArg-30	2329	99	37	0.99	Pindel	NA	NA
T_lutea_GenomeV2.4_Contig_119	48739	8+0-	T_lutea_GenomeV2.4_Contig_119	49118	1+8-	DEL	Breakdancer-TisoArg-32	350	90	8	-0.07	.	NA	NA
T_lutea_GenomeV2.4_Contig_136	135744	26+0-	T_lutea_GenomeV2.4_Contig_136	136152	12+26-	DEL	Breakdancer-TisoArg-35	358	99	26	-1.01	.	NA	NA
T_lutea_GenomeV2.4_Contig_147	230104	64+0-	T_lutea_GenomeV2.4_Contig_147	232378	1+66-	DEL	Breakdancer-TisoArg-39	2376	99	64	0.97	Pindel	NA	NA
T_lutea_GenomeV2.4_Contig_173	1476905	54+1-	T_lutea_GenomeV2.4_Contig_173	1479213	0+16-	DEL	Breakdancer-TisoArg-48	2394	99	16	0.99	.	NA	NA
T_lutea_GenomeV2.4_Contig_184	1740623	51+12-	T_lutea_GenomeV2.4_Contig_184	1742734	25+36-	DEL	Breakdancer-TisoArg-55	2195	99	30	-0.22	Pindel	NA	NA
T_lutea_GenomeV2.4_Contig_189	99429	89+2-	T_lutea_GenomeV2.4_Contig_189	101710	0+84-	DEL	Breakdancer-TisoArg-56	2371	99	84	0.99	.	NA	NA
T_lutea_GenomeV2.4_Contig_191	2167	57+86-	T_lutea_GenomeV2.4_Contig_191	4116	76+98-	DEL	Breakdancer-TisoArg-57	1936	32	17	-0.28	.	NA	NA
T_lutea_GenomeV2.4_Contig_191	32961	17+0-	T_lutea_GenomeV2.4_Contig_191	33342	1+17-	DEL	Breakdancer-TisoArg-58	364	99	17	0.95	.	NA	NA
T_lutea_GenomeV2.4_Contig_193	7742	173+187-	T_lutea_GenomeV2.4_Contig_193	12604	173+187-	DEL	Breakdancer-TisoArg-63	1491	99	59	NA	.	NA	NA
T_lutea_GenomeV2.4_Contig_193	57683	46+10-	T_lutea_GenomeV2.4_Contig_193	58118	21+44-	DEL	Breakdancer-TisoArg-64	460	99	30	0.27	.	NA	NA
T_lutea_GenomeV2.4_Contig_193	42542	10+3-	T_lutea_GenomeV2.4_Contig_193	42650	47+69-	DEL	Breakdancer-TisoArg-65	413	99	22	-1.45	.	NA	NA
T_lutea_GenomeV2.4_Contig_193	16902	48+39-	T_lutea_GenomeV2.4_Contig_193	18632	48+39-	DEL	Breakdancer-TisoArg-67	398	72	16	NA	.	NA	NA
T_lutea_GenomeV2.4_Contig_193	45616	39+37-	T_lutea_GenomeV2.4_Contig_193	47282	39+37-	DEL	Breakdancer-TisoArg-68	384	74	16	NA	.	NA	NA
T_lutea_GenomeV2.4_Contig_193	65984	12+2-	T_lutea_GenomeV2.4_Contig_193	66092	13+48-	DEL	Breakdancer-TisoArg-70	348	74	12	-5.68	.	NA	NA
T_lutea_GenomeV2.4_Contig_193	5500	8+0-	T_lutea_GenomeV2.4_Contig_193	5791	9+15-	DEL	Breakdancer-TisoArg-71	330	78	8	-13.74	.	NA	NA
T_lutea_GenomeV2.4_Contig_041	290921	49+30-	T_lutea_GenomeV2.4_Contig_041	294489	31+47-	DEL	Breakdancer-TisoArg-9	3605	99	41	0.40	.	NA	NA
T_lutea_GenomeV2.4_Contig_081	150381	21+6-	T_lutea_GenomeV2.4_Contig_081	155440	0+27-	DEL	Breakdancer-TisoArg-18	5109	99	20	0.99	.	NA	NA

## Sheet: PINDEL-TisoS2M2-DEL
Curated Pindel predictions of TE deletion specific to TisoS2M2. See Materials and Methods for details about filtering.									In green are indicated two predictions supported by both BreakDancer and Pindel.
Pindel												Other tools	PASTEC
#CHROM	POS	ID	REF	ALT	QUAL	FILTER	INFO	FORMAT	Tiso-S2M2	Frequence ALT	length	Tools supporting	Order	Superfamily
TisoS2M2-specific
T_lutea_GenomeV2.4_Contig_093	1613198	Pindel-TisoS2M2-22	CCAGTGATGGGACGTCAGGTATCAGGTCATCAGGTTTCGCCAACCTGATACCTGATATCAGACCTGATATCAGCCTGATATAAGGTAGTATAATCTTAGTACGTACGTTATAATGTCAGTATGTAACACTTCTAACTTATGACAACAATCAAAATCTAACCGCACATCAGCCGACTTACGAGTACTAGTATACGTACATAGAAATGGCCTCAATTACCGCGCACGACTTTCGCGCGGCCGGATCTCCCCGACGGCAGACCACTCGAAAGCATTGCCCTCGAGTCCGTCCGCCTCCACCGTTCCCCAGACTGTGGCCGTGGCCAGGGCGCCGTGCGGCATCGCCAACTCCTGCGCCATTTGACTTGGGGAGGGAGGGAGGGAGCGGTCTAGGAGCGGGCA…	C	.	PASS	END=1614060;HOMLEN=0;SVLEN=-862;SVTYPE=DEL	GT:AD	"0/1":50,10	0.166667	-862	Breakdancer & Sniffles	TIR	TE_BLRtx: Tlutea_hAT2-Ace:ClassII:TIR:hAT: 14.83%
T_lutea_GenomeV2.4_Contig_142	46892	Pindel-TisoS2M2-19	GTAGGGCGGTCAAACACTGTCCTAACTTCTAAGGAGCAGCCGGTCCACGGCCGCGAAGGCGGCGGCGGGCACCGCCGGCGCACCTCCGACCGCCGCCGCTGCCTCCCCACGCAGTAGGCGGCCCACGCGTGCACAAGGAGTAGCACGGTCCCATCGCGCCGCCCGTGTAGGGGCAGCAGCACAGCGCGCGCAGCAGCAGGTGCAGCGGTGCAGCCGCGCAAGCTCCAAGTTGGCCATGGTGCCCGTGCCGAAGAGCAACTCCCCACTTGCCACTTGGCCGTGCAGCTCCTCGTGCGCGCGCACGCGCGGCACGTAGCATTCAGTGGGTGCGTGAGTGCGTGGGTGCGTGGGTGCACAGTAGTGCACACAGCACCGGCAGTGTGGTGTTAACCCGCTGCT…	G	.	PASS	END=48002;HOMLEN=2;HOMSEQ=TA;SVLEN=-1110;SVTYPE=DEL	GT:AD	"0/1":52,11	0.174603	-1110	Breakdancer	TIR	TE_BLRtx: Tlutea_MiniShanks:ClassII:TIR:hAT: 12.05%
T_lutea_GenomeV2.4_Contig_097	1981279	Pindel-TisoS2M2-10	ACTAGACGCTGCCGCTTCGTGCGCGTGCCCGCTTCGTGGGCGTGCCCCTGTTCCCCCCCAGGCAATCATGGCCCCCAGGAAGCCCGCCAGCAAGCCCAAGCCGCCGAGGGGCCACTACACAGTCCATGCCCGCGATACGCGCGCAGAACAGCGGGCGCGCGTCGTCGAAGACGTGCGCAGAGCAGCCGCGCACTGCCGCTCGCACAGCGTTGGCGTCAAGGCCGCGCTTGCAACAGGGCATTTCCCGGAGGCAACGCGCGGCAAAGTGGCGTGGGAGCTGAAGAGGGGCACCTCTGATGATGACTCCCCACGGGATGCCAACCAACAGCTTCTCACAAACGCTGAGAGGCTCAAGTTGGCATCTTGGGTTCTGGCTCGCGCTGACGTTCACGACCCCCA…	A	.	PASS	END=1983845;HOMLEN=4;HOMSEQ=CTAG;SVLEN=-2566;SVTYPE=DEL	GT:AD	"1/1":5,74	0.936709	-2566	Sniffles	TIR	TE_BLRtx: Tlutea_Mariner3-Luffy:ClassII:TIR:Tc1-Mariner: 99.88%
T_lutea_GenomeV2.4_Contig_189	591775	Pindel-TisoS2M2-8	GGGGGGAGAAGGGCTGGGAGCGTGGGGGTGTAGAAAGTTTTCCTATGTGAGTAGAAAGTAGAGGGTCCACGGCTGCGTGCGCGGTGAGACTATTAAAAGGTTTATTTATTACTTTTATTTTGACCTGTGAAGGACCTATTGCGACCTGTTAACAGGTCCTCTTAACAGCAACAGGCCCCCGAAACCTGTTGACCTTGTACCTGTTGTCCCATCTCCACCTAGGCGTGAAGTGGAAGGAGAGAGAGAGAGTGATAACAAGGGGAGCGGGAGTGGCTGCGTAGCTGCAAAGTACACAGGCAAGGCCATGCGCGTGGCGAGAATATTAATACGTTTTTTTTCACCGCTCGATGCTCGCTGTGAATCTGGTAGGGCGGTCAAACAGGGCTTTTTAAGTACTAA…	G	.	PASS	END=596334;HOMLEN=13;HOMSEQ=GGGGGAGAAGGGC;SVLEN=-4559;SVTYPE=DEL	GT:AD	"0/1":74,10	0.119048	-4559	.	TIR	TE_BLRtx: Tlutea_MiniShanks:ClassII:TIR:hAT: 5.35%, Tlutea_Shanks:ClassII:TIR:hAT: 12.90%
T_lutea_GenomeV2.4_Contig_052	479324	Pindel-TisoS2M2-20	ACTCAGTGATGGGACGTCAGGGATCAGGTCGTCAGGTTTTGACAACCTAACACCTGATATCAGACCTGATATTAGCCTAATATCAGGTATTATAAAGTTAGTAACTATAGTTACAATACTAACGGGAACAGAAACAGAGCTAACAGTCATTTTCGTCCTCTGGCTCCTCCACAACCATCTCTAGCTCCCAAGGCAAGGGAGGCGCGTCTCTGCACCGACCAACATATTACGCGACCCACATTTCGCGGTCATGGCGACTGCCTCCCGAAACAGACGGTCTTCCACTAAATCAAGTGGAAGAGCCCTCTTGACGATGACTTTCAGCCACGCCTCGCAGACATCATCTACCGTGACCGCCTGAAATGGATGGGGTGTCGGGGTGAGTGAGAAGGGTGACTG…	A	.	PASS	END=480433;HOMLEN=3;HOMSEQ=CTC;SVLEN=-1109;SVTYPE=DEL	GT:AD	"1/1":1,33	0.970588	-1109	.	TIR	TE_BLRtx: Tlutea_hAT2-Ace:ClassII:TIR:hAT: 41.48%
T_lutea_GenomeV2.4_Contig_058	144808	Pindel-TisoS2M2-12	ACTCTAGAGGCTGCCGCTTCATGGGCATGCCCCATTTCTATGGGTGAAAATGAAAATCGGCCCGTTGACAACTAGAGGTGGCTGCCACTGGATAAAAGGTGCCCCTAGGCATGCTGTGCGCCGACATGTGCTTTTTTTTCTGATTGATGCACATGGTGACTCACAATGACATTTTACATACGCACGCGCACGGAACCAGGAGCCTCATGGACAGGCCCCAACGTCGGAGGCGGCGCCGGAGGCACAAACACCACTCTCAAGGCCCACAACGAGGGCACTAGCCACTGAAACGGGACTCTTGCGCCACTTCACACACTCTCTCTTCTTGCACCACCCTTTCTTCAAGTTCCCACAGTTGTCACATAACATGAACCCCTCCCATGGACACGGAACAATCGC…	A	.	PASS	END=147373;HOMLEN=8;HOMSEQ=CTCTAGAG;SVLEN=-2565;SVTYPE=DEL	GT:AD	"1/1":1,44	0.977778	-2565	.	TIR	TE_BLRtx: Tlutea_Mariner3-Luffy:ClassII:TIR:Tc1-Mariner: 99.81%
T_lutea_GenomeV2.4_Contig_037	442473	Pindel-TisoS2M2-23	GGCACGGCGCGATGTGCATCGGTCCCCCCGCGGGGGCGCCGTGCGTGCGCATAGCAACTTTTTCTCCTACTATGAATAGTTCCGGGATTGCGCGGAAACATTCATAGTAGGAGAAAAAGTTGCTATGCGCACGCACGGCGCCCCCGCGGGGGGACCGATGCACATCGCGCCGTGCCCAT	G	.	PASS	END=442651;HOMLEN=8;HOMSEQ=GCACGGCG;SVLEN=-178;SVTYPE=DEL	GT:AD	"0/1":41,9	0.18	-178	.	NA	NA
T_lutea_GenomeV2.4_Contig_173	1476845	Pindel-TisoS2M2-15	TTTAAGGTGGTAGGCCCAGGTTTTGGAGCCCCCCCCCCCCCCCCCCTCCCCCCCCCCCCGCGCGCCCCCCCCTCGCGCGAAAGGTAGGAGAGGGGAACATCGCAACCTGTCGCCGCTCCCAGTATGCCCTCTCCCTCTCCGCCGTCGTCCGGGGGAGGGTGCATGGATGGGTCATCAGACTGCTGCGGCGAGGAGGTGTCTGACCACGAGATTCTCCCCGAGCCAACGGCCGCGAAGCGAGCTCCTGGCCGTCCAAGGAAGGCGGCGGCGACGGTGTCTGCGTGCGGTCATGACGAGGATGAGCAGCCCGCACGCCGCCCCCGAGGTCGGCCTGCAGGATGTGGTGGGAGGAGCCGCGTCGCGGCGACTCCGCCAGTGTATTCCGGGCCAGAAGGTGAA…	T	.	PASS	END=1479191;HOMLEN=4;HOMSEQ=TTAA;SVLEN=-2346;SVTYPE=DEL	GT:AD	"1/1":1,42	0.976744	-2346	.	NA	NA
T_lutea_GenomeV2.4_Contig_009	704400	Pindel-TisoS2M2-24	GGGGGAGGAGTGGAGAGAGGGGGGGGCTCGTGCCCCCCATGGGTCAACCAAGTATAAACTTAGTTCAGCATGTGGGTAGGGGAATGGGACAGGAGGGCATTCTGCCCCATGCATGTCATTAAAGCATGCCAGGAGGGTGGGTGGTTCCGCTCCCCCACAGCA	G	.	PASS	END=704561;HOMLEN=37;HOMSEQ=GGGGAGGAGTGGAGAGAGGGGGGGGCTCGTGCCCCCC;SVLEN=-161;SVTYPE=DEL	GT:AD	"0/1":17,14	0.451613	-161	.	NA	NA
not specifics
T_lutea_GenomeV2.4_Contig_003	10220	Pindel-TisoS2M2-9	GAAAGAAGTAGGGCGGTCAAACAGGGGCTTTTTAACTACTAGTAAGGGTTGGGCTGCATTTTTTGACCGTGGCGCGATGCCCACTAAAAAACCTCCCGGGGGGCTACCTGACGCTACGAAAATCTTCGCCAAGAAATGGTGCGATCCGCCCCCCCTCTCTCCCCCTCCGTCACGCGCACTCACGCTCTACCCGTAAAGAATGGGCCGTCGCGCCCGCGGGGGGATCGGTTCCTCTATATCTAAGCTACATTCGGCATTTGATTCCCGCCCGATGCAGCGCCGTGTCGGGCTGCCGACAGTCCGACCACCCCCTGACCCTCTGGCATCATTGCCCGCGCAGCCCACCCAGCTCCTCACAGCGCGCGCACGCGGCTACCCTGGCTACCACAGACCCCACCC…	G	.	PASS	END=13276;HOMLEN=8;HOMSEQ=AAAGAAGT;SVLEN=-3056;SVTYPE=DEL	GT:AD	"1/1":2,36	0.947368	-3056	Breakdancer	TIR	TE_BLRtx: Tlutea_MiniShanks:ClassII:TIR:hAT: 79.01%, Tlutea_Shanks:ClassII:TIR:hAT: 10.17%
T_lutea_GenomeV2.4_Contig_009	505649	Pindel-TisoS2M2-3	GGCAGCACCTTCTGGTTTCTCGTAATTGCTTCAGTCGCAGCAATCATCGCGTCGGGGGGTGGCCCTGCGAAGGTCGGGATCGCGGTCGGGGTGGTTTTCGCGCTGTTCATTCTTCTCTTCTTGGTACTGTGGAAGACCAAGGATATTCGCTTTTATAAGACGGAGAAAATGCAACTGACCTTTGATGCGGAGGCGATATTGAAACGGGAGGCACAAACGAAACAAAAGACGTCTTCCGCTTGATGAGTCCCCGTGTTTATGTTTGTTTGTGCGCGGTCAACCCCCGAGTTAGGGGCGAAGTTAGGGGTCAGCAGAAATTATATACCTAAAAAGCCGGGAGGGGCGTGACAAAAAAAGGGAACCTCGAGTTGCACCCTCTCATGGGCCCCCGCCGCAGGA…	G	.	PASS	END=513883;HOMLEN=3;HOMSEQ=GCA;SVLEN=-8234;SVTYPE=DEL	GT:AD	"0/1":61,27	0.306818	-8234	Breakdancer	TIR	TE_BLRtx: Tlutea_Mariner8:ClassII:TIR:Tc1-Mariner: 8.52%
T_lutea_GenomeV2.4_Contig_089	532537	Pindel-TisoS2M2-2	GGCGTGTACGCGCCGCCTCGAGCGCTTCCCTCGGCTCGCGCGCCTTGGGATCCAGGCGGATGGCCTGTGTGAGCGCAGCCGCTGCGTACCGCGGCTCGTGGCTCCGCTCGAGCGCCTGACCGAGCCGGAAATATGCCTTCGCGTTCGCGCCGCGCGCGAGGACAGCCTCAGCCTCAGCGCGCGCCTCGGCATACCCCTCGAGTCGTAGCAGGCATGCGCACCGATTCAGCCTGCACTTGGCCTCCTCCCCCTCCGCGAGCACCGCCTCCTCTTCAGTCAGCCCAGCTTCACGGGCCTGATCCAGCTGGTGGAGGGCGGCGGCGTAGCTCTGCTCGGCCGGCGCGTACAGGCCGGCCTTAAAGTGCTTGTTCCCCTTCTCCCGCTCCGCCGACACGCGCT…	G	.	PASS	END=543726;HOMLEN=3;HOMSEQ=GCG;SVLEN=-11189;SVTYPE=DEL	GT:AD	"1/1":2,98	0.98	-11189	Breakdancer	TIR	TE_BLRtx: Tlutea_MiniShanks:ClassII:TIR:hAT: 28.21%, Tlutea_Harbinger5-1:ClassII:TIR:PIF-Harbinger: 5.08%
T_lutea_GenomeV2.4_Contig_091	864775	Pindel-TisoS2M2-21	AGCAGTGATGGGACATCAGGCTGATACGAGGTCCTGATGTCATGATATCAGGTCCTTTAGACCTGACAAAGGGGTATCAGGTGGGGGCAAAAACAAAGCTGACAAGGCCAATAACAAAACCATGAAAAAAAAACTTTTGGCGCGAGGACGCGAGGACGAGGTGGCGCGGGAAGCCTCTCCATCACCCCCCTCTTCCCGCTAATGTCTGTACTTTTACATATACGTAATTTTGCCCATTTTATTCACTGCACATGAGGCGTTCCTTCGTCTCTCTCTCTCTCTCTCTCTCTCTCTCTCTCTGGCGATGGCCAGTGACGACATGGCGCTGGCTCTTGCCCCAGCCACCGCCCGAGCAGCCTCAGCTTGGGGGACTGAGGAGGTGGACACACTCGAGGGCAG…	A	.	PASS	END=865664;HOMLEN=1;HOMSEQ=G;SVLEN=-889;SVTYPE=DEL	GT:AD	"1/1":1,47	0.979167	-889	Breakdancer	TIR	TE_BLRtx: Tlutea_hAT2-Ace:ClassII:TIR:hAT: 33.87%
T_lutea_GenomeV2.4_Contig_127	161500	Pindel-TisoS2M2-4	CCGATTTTTAGGGCGGTCAAACAGTGTTTTTTTATTAGGGGTGAAAAAATGACCATCTCAGAATTGAGGAAATTTAAGGATTTTTTTCGGGAGAAAGTTCCCAATACACCCAACTAGCACATATCCGGGGCCCATTAGGACCCGGACCCCCCCCTTGGGCCCCCACAACAAAACGTAATCGAAAACTGACAAAAGACGCTAAAATCGCAAAAGCTTGAAAAGCTCAACTTCGAACCGATGCCGGGCGCGCTGCGTGGCCGTTTTCGACGATCCATCCGGATGGGGGACCCCACCAGATACCAAATACGCATAGCCCACCCGGATGGTCACGCCAATCGGGCAGGCCGCGCGCCGAACCCTCGTCGAAATCACCCATCCGCCGAGCCCATTGAACGTTGA…	C	.	PASS	END=168276;HOMLEN=7;HOMSEQ=CGATTTT;SVLEN=-6776;SVTYPE=DEL	GT:AD	"0/1":7,59	0.893939	-6776	Breakdancer	TIR	TE_BLRtx: Tlutea_MiniShanks:ClassII:TIR:hAT: 6.89%, Tlutea_Shanks:ClassII:TIR:hAT: 89.82%
T_lutea_GenomeV2.4_Contig_144	884787	Pindel-TisoS2M2-6	GACATTTTCTAGGGCGGTCAAACAGTGTTTTTTTATTAGGGGTGAAAAAATGACCATCTCAGAATTGAGGAAATTTAAGGATTTTTTTCGGGAGAAAGTTCCCAATACACCCAACTAGCACATATCCGGGGCCCATTAGGACCCGGACCCCCCCTTGGGCCCCCACAACAAAACGTAATCGAAAACTGACAAAAGACGCTAAAATCGCAAAAGCTTGAAAAGCTCAACTTCGAACCGATGCCGGGCGCGCTGCGTGGCCGTTTTCGACGATCCATCCGGATGGGGGACCCCACCAGATACCAAATACGCATAGCCCACCCGGATGGTCACGCCAATCGGGCAGGCCGCGCGCCGAACCCTCGTCGAAATCACCCATCCGCCGAGCCCATTGAACGTTGA…	G	.	PASS	END=891562;HOMLEN=8;HOMSEQ=ACATTTTC;SVLEN=-6775;SVTYPE=DEL	GT:AD	"0/1":5,42	0.893617	-6775	Breakdancer	TIR	TE_BLRtx: Tlutea_MiniShanks:ClassII:TIR:hAT: 23.67%, Tlutea_Shanks:ClassII:TIR:hAT: 73.31%
T_lutea_GenomeV2.4_Contig_162	180134	Pindel-TisoS2M2-11	ACTAGAGGCTGCCGCTTCGTGCGCGTGCCCGCTTCGTGGGCGTGCCCCTGTTCCCCCCCAGGCAATCATGGCCCCCAGGAAGCCCGCCAGCAAGCCCAAGCCGCCGAGGGGCCACTACACAGTCCATGCCCGCGATACGCGCGCAGAACAGCGGGCGCGCGTCGTCGAAGACGTGCGCAGAGCAGCCGCGCACTGCCGCTCGCACAGCGTTGGCGTCAAGGCCGCGCTTGCAACAGGGCATTTCCCGGAGGCAACGCGCGGCAAAGTGGCGTGGGAGCTGAAGAGGGGCACCTCTGATGATGACTCCCCACGGGATGCCAACCAACAGCTTCTCACAAACGCTGAGAGGCTCAAGTTGGCATCTTGGGTTCTGGCTCGCGCTGACGTTCACGACCCCCA…	A	.	PASS	END=182700;HOMLEN=4;HOMSEQ=CTAG;SVLEN=-2566;SVTYPE=DEL	GT:AD	"1/1":1,47	0.979167	-2566	Breakdancer	TIR	TE_BLRtx: Tlutea_Mariner3-Luffy:ClassII:TIR:Tc1-Mariner: 99.88%
T_lutea_GenomeV2.4_Contig_173	1859592	Pindel-TisoS2M2-5	TGAACTGATAGGGCGGTCAAACAGTGTTTTTTTATTAGGGGTGAAAAAATGACCATCTCAGAATTGAGGAAATTTAAGGATTTTTTTCGGGAGAAAGTTCCCAATACACCCAACTAGCACATATCCGGGGCCCATTAGGACCCGGACCCCCCCCTTGGGCCCCCACAACAAAACGTAATCGAAAACTGACAAAAGACGCTAAAATCGCAAAAGCTTGAAAAGCTCAACTTCGAACCGATGCCGGGCGCGCTGCGTGGCCGTTTTCGACGATCCATCCGGATGGGGGACCCCACCAGATACCAAATACGCATAGCCCACCCGGATGGTCACGCCAATCGGGCAGGCCGCGCGCCGAACCCTCGTCGAAATCACCCATCCGCCGAGCCCATTGAACGTTGA…	T	.	PASS	END=1866368;HOMLEN=7;HOMSEQ=GAACTGA;SVLEN=-6776;SVTYPE=DEL	GT:AD	"1/1":5,54	0.915254	-6776	Breakdancer	TIR	TE_BLRtx: Tlutea_MiniShanks:ClassII:TIR:hAT: 30.75%, Tlutea_Shanks:ClassII:TIR:hAT: 79.28%
T_lutea_GenomeV2.4_Contig_173	2838061	Pindel-TisoS2M2-14	AGAGGCTGCCGCTTCATGGGCATGCCCCATTTCTATGGGTGAAAATGAAAATCGGCCCGTTGACAACTAGAGGTGGCTGCCACTGGATAAAAGGTGCCCCTAGGCATGCTGTGCGCCGACATGTGCTTTTTTTTCTGATTGATGCACATGGTGACTCACAATGACATTTTACATACGCACGCGCACGGAACCAGGAGCCTCATGGACAGGCCCCAACGTCGGAGGCGGCGCCGGAGGCACAAACACCACTCTCAAGGCCCACAACGAGGGCACTAGCCACTGAAACGGGACTCTTGCGCCACTTCACACACTCTCTCTTCTTGCACCACCCTTTCTTCAAGTTCCCACAGTTGTCACATAACATGAACCCCTCCCATGGACACGGAACAATCGCACACA…	A	.	PASS	END=2840622;HOMLEN=0;SVLEN=-2561;SVTYPE=DEL	GT:AD	"1/1":1,59	0.983333	-2561	Breakdancer	TIR	TE_BLRtx: Tlutea_Mariner3-Luffy:ClassII:TIR:Tc1-Mariner: 99.77%
T_lutea_GenomeV2.4_Contig_178	964673	Pindel-TisoS2M2-13	ACTCTAGAGGCTGCCGCTTCGTGCGCGTGCCCGCTTCGTGGGCGTGCCCCTGTTCCCCCCCAGGCAATCATGGCCCCCAGGAAGCCCGCCAGCAAGCCCAAGCCGCCGAGGGGCCACTACACAGTCCATGCCCGCGATACGCGCGCAGAACAGCGGGCGCGCGTCGTCGAAGACGTGCGCAGAGCAGCCGCGCACTGCCGCTCGCACAGCGTTGGCGTCAAGGCCGCGCTTGCAACAGGGCATTTCCCGGAGGCAACGCGCGGCAAAGTGGCGTGGGAGCTGAAGAGGGGCACCTCTGATGATGACTCCCCACGGGATGCCAACCAACAGCTTCTCACAAACGCTGAGAGGCTCAAGTTGGCATCTTGGGTTCTGGCTCGCGCTGACGTTCACGACCCC…	A	.	PASS	END=967238;HOMLEN=1;HOMSEQ=C;SVLEN=-2565;SVTYPE=DEL	GT:AD	"1/1":0,38	1	-2565	Breakdancer	TIR	TE_BLRtx: Tlutea_Mariner3-Luffy:ClassII:TIR:Tc1-Mariner: 99.77%
T_lutea_GenomeV2.4_Contig_184	1994373	Pindel-TisoS2M2-7	ATAGACAAGGGTTTTTGCAAAGTTGAAAAAGGGTTGAAAGAGGGATTCAGGAGGGAGTTGTAAGAAGTCGCGTTCCTCAAACCTTCCTCAAACTGGTTATTGTAAGGAAGCGCAGTGCGCGCCTCTTCCAACGGTCTTCGGGTGAAAGAGGGTGTTCTAGGAGGGGCGATGGCGACGGCGGCGAAGGTGAGGGCTGCCCCTGCAGTGGCCTTGCCACCCTCTCACAAGAGGGAAGGCATGCATGCCGCGCGTGGGGCGAGGGGCCCATGGCAGCCAGAGCGTGCGCCCCGCGCGGCGCCCCATTCCGCTCAAGATGCCCGGGCCCGAGCAACGTGTGCTCACAACTGCTACGCAGGGAAAGACACGCTTTGAGTGGACGATGGAGCGCAAGGTGGCTGT…	A	.	PASS	END=1998944;HOMLEN=4;HOMSEQ=TAGA;SVLEN=-4571;SVTYPE=DEL	GT:AD	"1/1":2,28	0.933333	-4571	Breakdancer	TIR	TE_BLRtx: Tlutea_Harbinger7-2_Chopper:ClassII:TIR:PIF-Harbinger: 86.79%
T_lutea_GenomeV2.4_Contig_115	496200	Pindel-TisoS2M2-16	TCTTAAGGTGGTAGGCCCAGGTTTTGGAGCCCCCCCCCCCCCCCCCTCCCCCCCCCCCGCGCGCCCCCCCCTCGCGCGAAAGGTAGGAGAGGGGAACATCGCAACCTGTCGCCGCTCCCAGTATGCCCTCTCCCTCTCCGCCGTCGTCCGGGGGAGGGTGCATGGATGGGTCATCAGACTGCTGCGGCGAGGAGGTGTCTGACCACGAGATTCTCCCCGAGCCAACGGCCGCGAAGCGAGCTCCTGGCCGTCCAAGGAAGGCGGCGGCGACGGTGTCTGCGTGCGGTCATGACGAGGATGAGCAGCCCGCACGCCGCCCCCGAGGTCGGCCTGCAGGATGTGGTGGGAGGAGCCGCGTCGCGGCGACTCCGCCAGTGTATTCCGGGCCAGAAGGTGAAG…	T	.	PASS	END=498544;HOMLEN=5;HOMSEQ=CTTAA;SVLEN=-2344;SVTYPE=DEL	GT:AD	"0/1":7,58	0.892308	-2344	Breakdancer	NA	NA
T_lutea_GenomeV2.4_Contig_147	230037	Pindel-TisoS2M2-17	TTTAAGGTGGTAGGCCCAGGTTTTGGAGCCCCCCCCCCCCCCCCCTCCCCCCCCCCGCGCGCCCCCCCTCGCGCGAAAGGTAGGAGAGGGGAACATCGCAACCTGTCGCCGCTCCCAGTATGCCCTCTCCCTCTCCGCCGTCGTCCGGGGGAGGGTGCATGGATGGGTCATCAGACTGCTGCGGCGAGGAGGTGTCTGACCACGAGATTCTCCCCGAGCCAACGGCCGCGAAGCGAGCTCCTGGCCGTCCAAGGAAGGCGGCGGCGACGGTGTCTGCGTGCGGTCATGACGAGGATGAGCAGCCCGCACGCCGCCCCCGAGGTCGGCCTGCAGGATGTGGTGGGAGGAGCCGCGTCGCGGCGACTCCGCCAGTGTATTCCGGGCCAGAAGGTGAAGCCC…	T	.	PASS	END=232377;HOMLEN=5;HOMSEQ=TTAAG;SVLEN=-2340;SVTYPE=DEL	GT:AD	"1/1":3,69	0.958333	-2340	Breakdancer	NA	NA
T_lutea_GenomeV2.4_Contig_184	1740512	Pindel-TisoS2M2-18	TGCGCTGGTGGGGTTCGACCAGGAGTATGCAACACACTGGCAAGCCTAATGCCGTGTGAACTTGCAGTTCAGAACACAGGACATGACATGAGAGGTGTATCTTCCTTCTTTGAGTATGTTGATTTTGATAGGGCTCGCGCCATGCCAGGCGCCATTGCTCTTAGTGGCTTCCGGCCCCCACCGTTTGGTCATCTTGCCAAAGGCCCTAGTGCACCATCACTCAAGCCACTATTCGCAGCTGGAGTCGACAAGGGAGCCCTGGATTGTGCTATAGATGTGCTCTTTAAGATGGATAGCGCCTCACCACCTATGATGCTGCATGGTGGCTGCCTCCGTCCGGCTGTGGAGGCAGCCTTTGCAGCTCTGGTAATGCACTATCCCCAGCGGGTAAGCGCAGGT…	T	.	PASS	END=1742734;HOMLEN=3;HOMSEQ=GCG;SVLEN=-2222;SVTYPE=DEL	GT:AD	"0/1":71,25	0.260417	-2222	Breakdancer	NA	NA

## Sheet: Breakdancer-TisoS2M2-DEL
Curated Breakdancer predictions of TE deletion specific to TisoS2M2. See Materials and Methods for details about filtering.							In green are indicated two predictions supported by both BreakDancer and Pindel.
Breakdancer												Other tools	PASTEC
#Chr1	Pos1	Orientation1	Chr2	Pos2	Orientation2	Type	#ID	Size	Score	num_Reads	Allele_frequency	Tool supporting	Order	Superfamily
TisoS2M2-specific
T_lutea_GenomeV2.4_Contig_093	1613345	11+3-	T_lutea_GenomeV2.4_Contig_093	1614073	1+13-	DEL	Breakdancer-TisoS2M2-35	954	39	10	0.66	Sniffles and Pindel	TIR	TE_BLRtx: Tlutea_hAT2-Ace:ClassII:TIR:hAT: 8.11%
T_lutea_GenomeV2.4_Contig_142	46943	8+1-	T_lutea_GenomeV2.4_Contig_142	48000	4+9-	DEL	Breakdancer-TisoS2M2-55	1203	40	8	-0.09	Pindel	TIR	TE_BLRtx: Tlutea_MiniShanks:ClassII:TIR:hAT: 11.98%
T_lutea_GenomeV2.4_Contig_097	75121	13+89-	T_lutea_GenomeV2.4_Contig_097	76213	1+17-	DEL	Breakdancer-TisoS2M2-37	1050	89	13	0.59	.	LTR	TE_BLRtx: Tlutea_Copia2-5:ClassI:LTR:Copia: 11.05%, Tlutea_Copia8:ClassI:LTR:Copia: 11.05%
T_lutea_GenomeV2.4_Contig_134	528484	35+65-	T_lutea_GenomeV2.4_Contig_134	529081	1+48-	DEL	Breakdancer-TisoS2M2-51	821	32	7	0.03	.	TIR	TE_BLRtx: Tlutea_Harbinger5-2:ClassII:TIR:PIF-Harbinger: 26.02%
T_lutea_GenomeV2.4_Contig_057	430270	7+0-	T_lutea_GenomeV2.4_Contig_057	430628	0+6-	DEL	Breakdancer-TisoS2M2-19	344	49	6	-1.1	.	TIR	TE_BLRtx: Tlutea_Mariner6-2:ClassII:TIR:Tc1-Mariner: 19.11%
T_lutea_GenomeV2.4_Contig_032	266078	7+1-	T_lutea_GenomeV2.4_Contig_032	266278	1+8-	DEL	Breakdancer-TisoS2M2-12	354	31	7	0.14	Sniffles	NA	NA
T_lutea_GenomeV2.4_Contig_089	690704	56+0-	T_lutea_GenomeV2.4_Contig_089	692035	0+56-	DEL	Breakdancer-TisoS2M2-32	1459	99	54	NA	Sniffles	NA	NA
T_lutea_GenomeV2.4_Contig_011	17558	61+55-	T_lutea_GenomeV2.4_Contig_011	19314	61+55-	DEL	Breakdancer-TisoS2M2-4	368	51	21	NA	.	NA	NA
T_lutea_GenomeV2.4_Contig_011	15664	11+6-	T_lutea_GenomeV2.4_Contig_011	15772	38+36-	DEL	Breakdancer-TisoS2M2-3	359	57	17	-1.95	.	NA	NA
T_lutea_GenomeV2.4_Contig_016	155759	29+4-	T_lutea_GenomeV2.4_Contig_016	155896	0+20-	DEL	Breakdancer-TisoS2M2-10	367	99	20	0.03	.	NA	NA
T_lutea_GenomeV2.4_Contig_030	997868	10+0-	T_lutea_GenomeV2.4_Contig_030	998173	54+72-	DEL	Breakdancer-TisoS2M2-11	336	50	10	-0.64	.	NA	NA
T_lutea_GenomeV2.4_Contig_043	243120	50+0-	T_lutea_GenomeV2.4_Contig_043	245472	5+49-	DEL	Breakdancer-TisoS2M2-15	2454	99	48	0.95	.	NA	NA
T_lutea_GenomeV2.4_Contig_062	55145	22+6-	T_lutea_GenomeV2.4_Contig_062	55159	4+22-	DEL	Breakdancer-TisoS2M2-21	332	99	21	-0.55	.	NA	NA
T_lutea_GenomeV2.4_Contig_071	718825	8+0-	T_lutea_GenomeV2.4_Contig_071	719049	2+10-	DEL	Breakdancer-TisoS2M2-25	349	42	8	-0.45	.	NA	NA
T_lutea_GenomeV2.4_Contig_073	285871	6+3-	T_lutea_GenomeV2.4_Contig_073	286268	0+6-	DEL	Breakdancer-TisoS2M2-26	366	42	6	-0.9	.	NA	NA
T_lutea_GenomeV2.4_Contig_081	79526	9+3-	T_lutea_GenomeV2.4_Contig_081	83164	0+14-	DEL	Breakdancer-TisoS2M2-28	3725	31	8	0.98	.	NA	NA
T_lutea_GenomeV2.4_Contig_086	579682	6+1-	T_lutea_GenomeV2.4_Contig_086	580019	1+6-	DEL	Breakdancer-TisoS2M2-30	361	38	6	-0.37	.	NA	NA
T_lutea_GenomeV2.4_Contig_097	865529	6+0-	T_lutea_GenomeV2.4_Contig_097	865896	1+6-	DEL	Breakdancer-TisoS2M2-38	331	59	6	-0.53	.	NA	NA
T_lutea_GenomeV2.4_Contig_107	1368082	7+3-	T_lutea_GenomeV2.4_Contig_107	1368445	0+8-	DEL	Breakdancer-TisoS2M2-44	400	32	7	-0.55	.	NA	NA
T_lutea_GenomeV2.4_Contig_108	567059	6+1-	T_lutea_GenomeV2.4_Contig_108	567395	3+6-	DEL	Breakdancer-TisoS2M2-45	365	34	6	-1.85	.	NA	NA
T_lutea_GenomeV2.4_Contig_155	742007	6+2-	T_lutea_GenomeV2.4_Contig_155	742378	1+6-	DEL	Breakdancer-TisoS2M2-59	369	31	6	0.02	.	NA	NA
T_lutea_GenomeV2.4_Contig_166	46068	6+0-	T_lutea_GenomeV2.4_Contig_166	46420	0+6-	DEL	Breakdancer-TisoS2M2-61	344	46	6	-0.37	.	NA	NA
T_lutea_GenomeV2.4_Contig_178	281598	7+0-	T_lutea_GenomeV2.4_Contig_178	282728	4+11-	DEL	Breakdancer-TisoS2M2-67	1227	36	7	0.89	.	NA	NA
T_lutea_GenomeV2.4_Contig_184	1147584	6+0-	T_lutea_GenomeV2.4_Contig_184	1147837	1+6-	DEL	Breakdancer-TisoS2M2-71	337	34	6	-1.93	.	NA	NA
T_lutea_GenomeV2.4_Contig_188	279528	7+1-	T_lutea_GenomeV2.4_Contig_188	279781	3+6-	DEL	Breakdancer-TisoS2M2-74	345	32	6	-0.49	.	NA	NA
T_lutea_GenomeV2.4_Contig_191	7814	541+648-	T_lutea_GenomeV2.4_Contig_191	7915	909+905-	DEL	Breakdancer-TisoS2M2-78	2324	99	374	0.2	.	NA	NA
T_lutea_GenomeV2.4_Contig_192	177321	16+1-	T_lutea_GenomeV2.4_Contig_192	177701	0+15-	DEL	Breakdancer-TisoS2M2-79	394	99	15	0.53	.	NA	NA
not specifics
T_lutea_GenomeV2.4_Contig_003	10293	28+0-	T_lutea_GenomeV2.4_Contig_003	13277	6+26-	DEL	Breakdancer-TisoS2M2-1	3137	99	24	NA	.	TIR	TE_BLRtx: Tlutea_MiniShanks:ClassII:TIR:hAT: 94.58%
T_lutea_GenomeV2.4_Contig_193	57707	1345+1279-	T_lutea_GenomeV2.4_Contig_193	67264	979+897-	DEL	Breakdancer-TisoS2M2-83	1552	99	322	-3.52	.	LINE	TE_BLRtx: Tlutea_Line17_potentialnew:ClassI:LINE:?: 7.75%
T_lutea_GenomeV2.4_Contig_139	637502	21+1-	T_lutea_GenomeV2.4_Contig_139	637868	0+21-	DEL	Breakdancer-TisoS2M2-54	388	99	21	0.26	.	LTR	TE_BLRtx: Tlutea_Copia1-9:ClassI:LTR:Copia: 7.15%
T_lutea_GenomeV2.4_Contig_037	391525	53+5-	T_lutea_GenomeV2.4_Contig_037	394021	1+51-	DEL	Breakdancer-TisoS2M2-13	2598	99	51	0.99	.	TIR	TE_BLRtx: Tlutea_Mariner3-Luffy:ClassII:TIR:Tc1-Mariner: 97.20%
T_lutea_GenomeV2.4_Contig_051	148881	86+3-	T_lutea_GenomeV2.4_Contig_051	155598	1+87-	DEL	Breakdancer-TisoS2M2-16	6864	99	86	1	.	TIR	TE_BLRtx: Tlutea_Shanks:ClassII:TIR:hAT: 86.83%
T_lutea_GenomeV2.4_Contig_052	479346	88+0-	T_lutea_GenomeV2.4_Contig_052	480460	3+34-	DEL	Breakdancer-TisoS2M2-17	1172	99	33	0.81	.	TIR	TE_BLRtx: Tlutea_hAT2-Ace:ClassII:TIR:hAT: 40.71%
T_lutea_GenomeV2.4_Contig_052	792948	87+2-	T_lutea_GenomeV2.4_Contig_052	795434	5+87-	DEL	Breakdancer-TisoS2M2-18	2629	99	87	1	.	TIR	TE_BLRtx: Tlutea_Mariner3-Luffy:ClassII:TIR:Tc1-Mariner: 96.77%
T_lutea_GenomeV2.4_Contig_009	505630	34+0-	T_lutea_GenomeV2.4_Contig_009	513848	3+28-	DEL	Breakdancer-TisoS2M2-2	8186	99	18	-0.03	.	TIR	TE_BLRtx: Tlutea_Mariner8:ClassII:TIR:Tc1-Mariner: 8.65%
T_lutea_GenomeV2.4_Contig_058	144921	69+7-	T_lutea_GenomeV2.4_Contig_058	147374	4+69-	DEL	Breakdancer-TisoS2M2-20	2596	99	69	0.99	.	TIR	TE_BLRtx: Tlutea_Mariner3-Luffy:ClassII:TIR:Tc1-Mariner: 95.56%
T_lutea_GenomeV2.4_Contig_065	317972	14+9-	T_lutea_GenomeV2.4_Contig_065	322086	81+44-	DEL	Breakdancer-TisoS2M2-22	4099	57	10	-0.59	.	TIR	TE_BLRtx: Tlutea_MiniShanks:ClassII:TIR:hAT: 8.00%
T_lutea_GenomeV2.4_Contig_071	123706	12+1-	T_lutea_GenomeV2.4_Contig_071	126355	2+10-	DEL	Breakdancer-TisoS2M2-24	2737	41	9	0.92	.	TIR	TE_BLRtx: Tlutea_Mariner3-Luffy:ClassII:TIR:Tc1-Mariner: 97.20%
T_lutea_GenomeV2.4_Contig_089	532608	103+1-	T_lutea_GenomeV2.4_Contig_089	543727	1+103-	DEL	Breakdancer-TisoS2M2-31	11222	99	101	0.99	.	TIR	TE_BLRtx: Tlutea_MiniShanks:ClassII:TIR:hAT: 28.21%, Tlutea_Harbinger5-1:ClassII:TIR:PIF-Harbinger: 5.08%
T_lutea_GenomeV2.4_Contig_091	864843	41+1-	T_lutea_GenomeV2.4_Contig_091	865814	1+18-	DEL	Breakdancer-TisoS2M2-34	959	99	18	0.6	.	TIR	TE_BLRtx: Tlutea_hAT2-Ace:ClassII:TIR:hAT: 31.25%
T_lutea_GenomeV2.4_Contig_097	1981360	51+3-	T_lutea_GenomeV2.4_Contig_097	1983846	0+48-	DEL	Breakdancer-TisoS2M2-36	2631	99	48	0.98	.	TIR	TE_BLRtx: Tlutea_Mariner3-Luffy:ClassII:TIR:Tc1-Mariner: 96.84%
T_lutea_GenomeV2.4_Contig_098	140016	38+0-	T_lutea_GenomeV2.4_Contig_098	142524	3+36-	DEL	Breakdancer-TisoS2M2-39	2650	99	36	0.99	.	TIR	TE_BLRtx: Tlutea_Mariner3-Luffy:ClassII:TIR:Tc1-Mariner: 95.71%
T_lutea_GenomeV2.4_Contig_098	364469	9+5-	T_lutea_GenomeV2.4_Contig_098	371376	1+30-	DEL	Breakdancer-TisoS2M2-40	6873	43	8	1	.	TIR	TE_BLRtx: Tlutea_Shanks:ClassII:TIR:hAT: 93.53%
T_lutea_GenomeV2.4_Contig_098	364675	20+0-	T_lutea_GenomeV2.4_Contig_098	371376	1+30-	DEL	Breakdancer-TisoS2M2-41	6829	99	19	NA	.	TIR	TE_BLRtx: Tlutea_Shanks:ClassII:TIR:hAT: 93.53%
T_lutea_GenomeV2.4_Contig_105	171365	41+3-	T_lutea_GenomeV2.4_Contig_105	178164	1+33-	DEL	Breakdancer-TisoS2M2-42	6859	47	11	0.99	.	TIR	TE_BLRtx: Tlutea_Shanks:ClassII:TIR:hAT: 88.58%
T_lutea_GenomeV2.4_Contig_107	1187769	70+3-	T_lutea_GenomeV2.4_Contig_107	1190820	3+58-	DEL	Breakdancer-TisoS2M2-43	3114	99	32	0.99	.	TIR	TE_BLRtx: Tlutea_MiniShanks:ClassII:TIR:hAT: 78.03%, Tlutea_Shanks:ClassII:TIR:hAT: 7.09%
T_lutea_GenomeV2.4_Contig_127	1586810	32+6-	T_lutea_GenomeV2.4_Contig_127	1589988	1+36-	DEL	Breakdancer-TisoS2M2-49	3274	99	29	NA	.	TIR	TE_BLRtx: Tlutea_Mariner3-Luffy:ClassII:TIR:Tc1-Mariner: 95.01%
T_lutea_GenomeV2.4_Contig_127	161570	58+3-	T_lutea_GenomeV2.4_Contig_127	168276	10+60-	DEL	Breakdancer-TisoS2M2-50	6820	99	58	NA	.	TIR	TE_BLRtx: Tlutea_Shanks:ClassII:TIR:hAT: 91.07%
T_lutea_GenomeV2.4_Contig_137	161234	20+0-	T_lutea_GenomeV2.4_Contig_137	168030	4+30-	DEL	Breakdancer-TisoS2M2-53	6820	76	13	0.99	.	TIR	TE_BLRtx: Tlutea_Shanks:ClassII:TIR:hAT: 87.37%
T_lutea_GenomeV2.4_Contig_144	884850	28+11-	T_lutea_GenomeV2.4_Contig_144	891563	5+46-	DEL	Breakdancer-TisoS2M2-56	6824	99	28	0.99	.	TIR	TE_BLRtx: Tlutea_MiniShanks:ClassII:TIR:hAT: 23.67%, Tlutea_Shanks:ClassII:TIR:hAT: 71.24%
T_lutea_GenomeV2.4_Contig_155	21424	37+0-	T_lutea_GenomeV2.4_Contig_155	24480	1+35-	DEL	Breakdancer-TisoS2M2-58	3099	99	19	0.99	.	TIR	TE_BLRtx: Tlutea_MiniShanks:ClassII:TIR:hAT: 97.98%
T_lutea_GenomeV2.4_Contig_162	180195	58+4-	T_lutea_GenomeV2.4_Contig_162	182701	2+57-	DEL	Breakdancer-TisoS2M2-60	2590	99	56	1	.	TIR	TE_BLRtx: Tlutea_Mariner3-Luffy:ClassII:TIR:Tc1-Mariner: 95.68%
T_lutea_GenomeV2.4_Contig_170	61085	18+0-	T_lutea_GenomeV2.4_Contig_170	68005	0+25-	DEL	Breakdancer-TisoS2M2-62	6867	64	9	0.98	.	TIR	TE_BLRtx: Tlutea_MiniShanks:ClassII:TIR:hAT: 13.48%, Tlutea_Shanks:ClassII:TIR:hAT: 85.40%
T_lutea_GenomeV2.4_Contig_173	1859665	67+4-	T_lutea_GenomeV2.4_Contig_173	1866369	2+81-	DEL	Breakdancer-TisoS2M2-64	6783	99	66	1	.	TIR	TE_BLRtx: Tlutea_MiniShanks:ClassII:TIR:hAT: 21.61%, Tlutea_Shanks:ClassII:TIR:hAT: 80.82%
T_lutea_GenomeV2.4_Contig_173	2838115	68+1-	T_lutea_GenomeV2.4_Contig_173	2840623	1+67-	DEL	Breakdancer-TisoS2M2-65	2606	99	67	0.99	.	TIR	TE_BLRtx: Tlutea_Mariner3-Luffy:ClassII:TIR:Tc1-Mariner: 97.66%
T_lutea_GenomeV2.4_Contig_178	1053741	69+1-	T_lutea_GenomeV2.4_Contig_178	1056758	8+77-	DEL	Breakdancer-TisoS2M2-66	3077	99	45	0.99	.	TIR	TE_BLRtx: Tlutea_MiniShanks:ClassII:TIR:hAT: 96.77%
T_lutea_GenomeV2.4_Contig_178	964742	42+0-	T_lutea_GenomeV2.4_Contig_178	967239	8+46-	DEL	Breakdancer-TisoS2M2-68	2620	99	40	1	.	TIR	TE_BLRtx: Tlutea_Mariner3-Luffy:ClassII:TIR:Tc1-Mariner: 95.56%
T_lutea_GenomeV2.4_Contig_179	327350	54+7-	T_lutea_GenomeV2.4_Contig_179	330357	2+54-	DEL	Breakdancer-TisoS2M2-69	3056	99	50	1	.	TIR	TE_BLRtx: Tlutea_MiniShanks:ClassII:TIR:hAT: 77.44%, Tlutea_Shanks:ClassII:TIR:hAT: 6.47%
T_lutea_GenomeV2.4_Contig_013	412735	78+6-	T_lutea_GenomeV2.4_Contig_013	415224	4+77-	DEL	Breakdancer-TisoS2M2-7	2609	99	76	0.98	.	TIR	TE_BLRtx: Tlutea_Mariner3-Luffy:ClassII:TIR:Tc1-Mariner: 96.92%
T_lutea_GenomeV2.4_Contig_179	703522	22+4-	T_lutea_GenomeV2.4_Contig_179	710255	1+22-	DEL	Breakdancer-TisoS2M2-70	6869	99	21	0.99	.	TIR	TE_BLRtx: Tlutea_Shanks:ClassII:TIR:hAT: 91.56%
T_lutea_GenomeV2.4_Contig_184	1994405	31+1-	T_lutea_GenomeV2.4_Contig_184	1998945	2+32-	DEL	Breakdancer-TisoS2M2-73	4686	99	29	0.99	.	TIR	TE_BLRtx: Tlutea_Harbinger7-2_Chopper:ClassII:TIR:PIF-Harbinger: 86.79%
T_lutea_GenomeV2.4_Contig_015	483530	24+0-	T_lutea_GenomeV2.4_Contig_015	490241	3+26-	DEL	Breakdancer-TisoS2M2-8	6820	99	22	1	.	TIR	TE_BLRtx: Tlutea_Shanks:ClassII:TIR:hAT: 85.96%
T_lutea_GenomeV2.4_Chloroplast	305103	58+0-	T_lutea_GenomeV2.4_Chloroplast	311975	1+59-	DEL	Breakdancer-TisoS2M2-84	6921	99	23	0.99	.	TIR	TE_BLRtx: Tlutea_Shanks:ClassII:TIR:hAT: 93.45%
T_lutea_GenomeV2.4_Contig_015	74425	12+0-	T_lutea_GenomeV2.4_Contig_015	76911	3+16-	DEL	Breakdancer-TisoS2M2-9	2705	64	12	1	.	TIR	TE_BLRtx: Tlutea_Mariner3-Luffy:ClassII:TIR:Tc1-Mariner: 96.84%
T_lutea_GenomeV2.4_Contig_081	150381	21+4-	T_lutea_GenomeV2.4_Contig_081	155440	0+26-	DEL	Breakdancer-TisoS2M2-27	5126	99	21	0.99	.	NA	NA
T_lutea_GenomeV2.4_Contig_041	290990	56+49-	T_lutea_GenomeV2.4_Contig_041	294391	35+58-	DEL	Breakdancer-TisoS2M2-14	3594	99	47	0.54	.	NA	NA
T_lutea_GenomeV2.4_Contig_065	49736	123+429-	T_lutea_GenomeV2.4_Contig_065	49862	105+138-	DEL	Breakdancer-TisoS2M2-23	443	99	123	-4.35	.	NA	NA
T_lutea_GenomeV2.4_Contig_084	24369	8+0-	T_lutea_GenomeV2.4_Contig_084	24626	0+9-	DEL	Breakdancer-TisoS2M2-29	333	59	8	-0.46	.	NA	NA
T_lutea_GenomeV2.4_Contig_090	430467	14+0-	T_lutea_GenomeV2.4_Contig_090	430818	10+15-	DEL	Breakdancer-TisoS2M2-33	363	81	14	0.84	.	NA	NA
T_lutea_GenomeV2.4_Contig_115	496273	49+8-	T_lutea_GenomeV2.4_Contig_115	498545	1+91-	DEL	Breakdancer-TisoS2M2-47	2355	99	47	0.99	.	NA	NA
T_lutea_GenomeV2.4_Contig_119	48831	9+1-	T_lutea_GenomeV2.4_Contig_119	49021	2+8-	DEL	Breakdancer-TisoS2M2-48	351	33	8	-0.03	.	NA	NA
T_lutea_GenomeV2.4_Contig_136	135857	37+6-	T_lutea_GenomeV2.4_Contig_136	136021	11+31-	DEL	Breakdancer-TisoS2M2-52	372	99	32	-1.04	.	NA	NA
T_lutea_GenomeV2.4_Contig_147	230109	75+3-	T_lutea_GenomeV2.4_Contig_147	232378	4+81-	DEL	Breakdancer-TisoS2M2-57	2393	99	75	0.97	.	NA	NA
T_lutea_GenomeV2.4_Contig_173	1476928	77+1-	T_lutea_GenomeV2.4_Contig_173	1479192	0+17-	DEL	Breakdancer-TisoS2M2-63	2384	99	17	0.99	.	NA	NA
T_lutea_GenomeV2.4_Contig_184	1740583	34+8-	T_lutea_GenomeV2.4_Contig_184	1742735	21+23-	DEL	Breakdancer-TisoS2M2-72	2181	99	15	0.1	.	NA	NA
T_lutea_GenomeV2.4_Contig_189	99432	38+1-	T_lutea_GenomeV2.4_Contig_189	101711	2+37-	DEL	Breakdancer-TisoS2M2-75	2445	99	37	0.99	.	NA	NA
T_lutea_GenomeV2.4_Contig_191	148	541+648-	T_lutea_GenomeV2.4_Contig_191	7814	541+648-	DEL	Breakdancer-TisoS2M2-76	541	99	170	NA	.	NA	NA
T_lutea_GenomeV2.4_Contig_191	32982	18+0-	T_lutea_GenomeV2.4_Contig_191	33340	0+18-	DEL	Breakdancer-TisoS2M2-77	356	99	18	0.98	.	NA	NA
T_lutea_GenomeV2.4_Contig_193	21594	1206+1329-	T_lutea_GenomeV2.4_Contig_193	38673	1345+1279-	DEL	Breakdancer-TisoS2M2-80	2629	99	441	0.59	.	NA	NA
T_lutea_GenomeV2.4_Contig_193	57707	1345+1279-	T_lutea_GenomeV2.4_Contig_193	58054	229+260-	DEL	Breakdancer-TisoS2M2-82	1300	82	144	-0.01	.	NA	NA

## Sheet: Mobster-TisoArg-INS
Curated Mobster predictions of TE insertions in TisoArg. See Materials and Methods for details about filtering.						In blue are indicated the predictions supported by Sniffles
Mobster
#CHROM	POS	ID	REF	ALT	QUAL	FILTER	INFO	SR	FORMAT	Tiso_S2M2	Allele Frequency
TisoArg-specific
T_lutea_GenomeV2.4_Contig_026	49206	TisoArg-74	N	<INS:ME:hAT2-Ace>	139.69	.	SVTYPE=INS;MEI=hAT2-Ace;CI=0,2;SU=11;PE=0;SR=11	11	GT:GQ:SQ:GL:DP:RO:AO:RS:AS:RP:AP:AB	0/1:3.24:139.69:-15,-1,-1:28:17:11:17:11:0:0:0.39	0.39
T_lutea_GenomeV2.4_Contig_032	64868	TisoArg-86	N	<INS:ME:hAT2-Ace>	93.24	.	SVTYPE=INS;MEI=hAT2-Ace;CI=0,9;SU=11;PE=0;SR=11	11	GT:GQ:SQ:GL:DP:RO:AO:RS:AS:RP:AP:AB	0/1:42.82:93.24:-11,-2,-6:57:46:11:46:11:0:0:0.19	0.19
T_lutea_GenomeV2.4_Contig_041	158363	TisoArg-102	N	<INS:ME:hAT2-Ace>	188.48	.	SVTYPE=INS;MEI=hAT2-Ace;CI=0,9;SU=16;PE=0;SR=16	16	GT:GQ:SQ:GL:DP:RO:AO:RS:AS:RP:AP:AB	0/1:11.58:188.48:-20,-1,-2:48:32:16:32:16:0:0:0.33	0.33
T_lutea_GenomeV2.4_Contig_058	161060	TisoArg-192	N	<INS:ME:Harbinger7-1>	126.08	.	SVTYPE=INS;MEI=Harbinger7-1;CI=-20,20;SU=10;PE=0;SR=10	10	GT:GQ:SQ:GL:DP:RO:AO:RS:AS:RP:AP:AB	0/1:3.65:126.08:-13,-1,-1:26:16:10:16:10:0:0:0.38	0.38
T_lutea_GenomeV2.4_Contig_086	306873	TisoArg-260	N	<INS:ME:Mariner3-Luffy>	239.9	.	SVTYPE=INS;MEI=Mariner3-Luffy;CI=0,4;SU=19;PE=0;SR=19	19	GT:GQ:SQ:GL:DP:RO:AO:RS:AS:RP:AP:AB	0/1:3.12:239.90:-25,-1,-1:48:29:19:29:19:0:0:0.40	0.4
T_lutea_GenomeV2.4_Contig_097	232222	TisoArg-313	N	<INS:ME:hAT2-Ace>	136.34	.	SVTYPE=INS;MEI=hAT2-Ace;CI=0,8;SU=13;PE=0;SR=13	13	GT:GQ:SQ:GL:DP:RO:AO:RS:AS:RP:AP:AB	0/1:25.24:136.34:-15,-1,-4:50:37:13:37:13:0:0:0.26	0.26
T_lutea_GenomeV2.4_Contig_108	94848	TisoArg-370	N	<INS:ME:hAT2-Ace>	181.58	.	SVTYPE=INS;MEI=hAT2-Ace;CI=0,9;SU=18;PE=0;SR=18	18	GT:GQ:SQ:GL:DP:RO:AO:RS:AS:RP:AP:AB	0/1:41.90:181.58:-19,-1,-5:74:56:18:56:18:0:0:0.24	0.24
T_lutea_GenomeV2.4_Contig_115	1841285	TisoArg-381	N	<INS:ME:hAT2-Ace>	149.61	.	SVTYPE=INS;MEI=hAT2-Ace;CI=0,9;SU=14;PE=0;SR=14	14	GT:GQ:SQ:GL:DP:RO:AO:RS:AS:RP:AP:AB	0/1:24.49:149.61:-16,-1,-3:52:38:14:38:14:0:0:0.27	0.27
T_lutea_GenomeV2.4_Contig_117	58778	TisoArg-383	N	<INS:ME:hAT2-Ace>	172.12	.	SVTYPE=INS;MEI=hAT2-Ace;CI=0,8;SU=14;PE=0;SR=14	14	GT:GQ:SQ:GL:DP:RO:AO:RS:AS:RP:AP:AB	0/1:5.46:172.12:-18,-1,-1:38:24:14:24:14:0:0:0.37	0.37
T_lutea_GenomeV2.4_Contig_128	179907	TisoArg-412	N	<INS:ME:Mariner3-Luffy>	123.07	.	SVTYPE=INS;MEI=Mariner3-Luffy;CI=0,7;SU=12;PE=0;SR=12	12	GT:GQ:SQ:GL:DP:RO:AO:RS:AS:RP:AP:AB	0/1:26.00:123.07:-13,-1,-4:48:36:12:36:12:0:0:0.25	0.25
T_lutea_GenomeV2.4_Contig_162	664588	TisoArg-510	N	<INS:ME:hAT2-Ace>	191.77	.	SVTYPE=INS;MEI=hAT2-Ace;CI=0,8;SU=16;PE=0;SR=16	16	GT:GQ:SQ:GL:DP:RO:AO:RS:AS:RP:AP:AB	0/1:8.94:191.77:-20,-1,-2:46:30:16:30:16:0:0:0.35	0.35
T_lutea_GenomeV2.4_Contig_164	90513	TisoArg-514	N	<INS:ME:hAT2-Ace>	174.48	.	SVTYPE=INS;MEI=hAT2-Ace;CI=-20,20;SU=12;PE=0;SR=12	12	GT:GQ:SQ:GL:DP:RO:AO:RS:AS:RP:AP:AB	1/1:12.27:174.48:-18,-2,-1:22:10:12:10:12:0:0:0.55	0.55
T_lutea_GenomeV2.4_Contig_171	73575	TisoArg-530	N	<INS:ME:hAT2-Ace>	292.29	.	SVTYPE=INS;MEI=hAT2-Ace;CI=0,8;SU=23;PE=0;SR=23	23	GT:GQ:SQ:GL:DP:RO:AO:RS:AS:RP:AP:AB	1/1:3.73:292.29:-30,-2,-1:57:34:23:34:23:0:0:0.40	0.4
T_lutea_GenomeV2.4_Contig_173	931698	TisoArg-541	N	<INS:ME:hAT2-Ace>	205.14	.	SVTYPE=INS;MEI=hAT2-Ace;CI=0,9;SU=17;PE=0;SR=17	17	GT:GQ:SQ:GL:DP:RO:AO:RS:AS:RP:AP:AB	0/1:8.28:205.14:-22,-1,-2:48:31:17:31:17:0:0:0.35	0.35
T_lutea_GenomeV2.4_Contig_179	78067	TisoArg-586	N	<INS:ME:hAT2-Ace>	80.35	.	SVTYPE=INS;MEI=hAT2-Ace;CI=0,9;SU=14;PE=0;SR=14	14	GT:GQ:SQ:GL:DP:RO:AO:RS:AS:RP:AP:AB	0/1:80.04:80.35:-12,-4,-13:98:84:14:84:14:0:0:0.14	0.14
T_lutea_GenomeV2.4_Contig_181	757749	TisoArg-596	N	<INS:ME:Mariner3-Luffy>	233.36	.	SVTYPE=INS;MEI=Mariner3-Luffy;CI=0,3;SU=16;PE=0;SR=16	16	GT:GQ:SQ:GL:DP:RO:AO:RS:AS:RP:AP:AB	1/1:16.60:233.36:-24,-3,-1:29:13:16:13:16:0:0:0.55	0.55
T_lutea_GenomeV2.4_Contig_002	40422	TisoArg-1	N	<INS:ME:hAT2-Ace>	219	.	SVTYPE=INS;MEI=hAT2-Ace;CI=0,8;SU=19;PE=0;SR=19	19	GT:GQ:SQ:GL:DP:RO:AO:RS:AS:RP:AP:AB	0/1:17.83:219.00:-23,-1,-3:60:41:19:41:19:0:0:0.32	0.32
T_lutea_GenomeV2.4_Contig_016	307626	TisoArg-53	N	<INS:ME:hAT2-Ace>	146.02	.	SVTYPE=INS;MEI=hAT2-Ace;CI=0,10;SU=16;PE=0;SR=16	16	GT:GQ:SQ:GL:DP:RO:AO:RS:AS:RP:AP:AB	0/1:52.18:146.02:-16,-2,-7:76:60:16:60:16:0:0:0.21	0.21
T_lutea_GenomeV2.4_Contig_097	91666	TisoArg-309	N	<INS:ME:hAT2-Ace>	107.15	.	SVTYPE=INS;MEI=hAT2-Ace;CI=0,8;SU=10;PE=0;SR=10	10	GT:GQ:SQ:GL:DP:RO:AO:RS:AS:RP:AP:AB	0/1:17.35:107.15:-12,-1,-3:37:27:10:27:10:0:0:0.27	0.27
T_lutea_GenomeV2.4_Contig_097	687620	TisoArg-320	N	<INS:ME:Line12>	15.09	.	SVTYPE=INS;MEI=Line12;CI=-20,20;SU=11;PE=0;SR=11	11	GT:GQ:SQ:GL:DP:RO:AO:RS:AS:RP:AP:AB	0/1:15.09:15.09:-8,-6,-18:109:98:11:98:11:0:0:0.10	0.1
T_lutea_GenomeV2.4_Contig_137	436201	TisoArg-430	N	<INS:ME:hAT2-Ace>	143.29	.	SVTYPE=INS;MEI=hAT2-Ace;CI=0,10;SU=15;PE=0;SR=15	15	GT:GQ:SQ:GL:DP:RO:AO:RS:AS:RP:AP:AB	0/1:42.71:143.29:-16,-1,-6:67:52:15:52:15:0:0:0.22	0.22
T_lutea_GenomeV2.4_Contig_137	482633	TisoArg-433	N	<INS:ME:hAT2-Ace>	156.82	.	SVTYPE=INS;MEI=hAT2-Ace;CI=0,11;SU=13;PE=0;SR=13	13	GT:GQ:SQ:GL:DP:RO:AO:RS:AS:RP:AP:AB	0/1:7.16:156.82:-17,-1,-2:37:24:13:24:13:0:0:0.35	0.35
T_lutea_GenomeV2.4_Contig_139	1427237	TisoArg-448	N	<INS:ME:Gypsy1_ltrharvest205>	24.01	.	SVTYPE=INS;MEI=Gypsy1_ltrharvest205;CI=-20,20;SU=11;PE=0;SR=11	11	GT:GQ:SQ:GL:DP:RO:AO:RS:AS:RP:AP:AB	0/1:24.01:24.01:-8,-6,-17:103:92:11:92:11:0:0:0.11	0.11
T_lutea_GenomeV2.4_Contig_139	1129690	TisoArg-445	N	<INS:ME:hAT2-Ace>	177.17	.	SVTYPE=INS;MEI=hAT2-Ace;CI=0,8;SU=13;PE=0;SR=13	13	GT:GQ:SQ:GL:DP:RO:AO:RS:AS:RP:AP:AB	1/1:7.72:177.17:-18,-2,-1:28:15:13:15:13:0:0:0.46	0.46
T_lutea_GenomeV2.4_Contig_143	871962	TisoArg-455	N	<INS:ME:hAT2-Ace>	133.32	.	SVTYPE=INS;MEI=hAT2-Ace;CI=0,8;SU=13;PE=0;SR=13	13	GT:GQ:SQ:GL:DP:RO:AO:RS:AS:RP:AP:AB	0/1:28.16:133.32:-14,-1,-4:52:39:13:39:13:0:0:0.25	0.25
T_lutea_GenomeV2.4_Contig_175	934809	TisoArg-571	N	<INS:ME:hAT2-Ace>	101.8	.	SVTYPE=INS;MEI=hAT2-Ace;CI=0,9;SU=18;PE=0;SR=18	18	GT:GQ:SQ:GL:DP:RO:AO:RS:AS:RP:AP:AB	0/1:101.72:101.80:-15,-5,-17:127:109:18:109:18:0:0:0.14	0.14
T_lutea_GenomeV2.4_Contig_175	1009034	TisoArg-573	N	<INS:ME:hAT2-Ace>	27.29	.	SVTYPE=INS;MEI=hAT2-Ace;CI=0,8;SU=10;PE=0;SR=10	10	GT:GQ:SQ:GL:DP:RO:AO:RS:AS:RP:AP:AB	0/1:27.29:27.29:-8,-5,-14:90:80:10:80:10:0:0:0.11	0.11
not specific
T_lutea_GenomeV2.4_Contig_043	163061	TisoArg-114	N	<INS:ME:Gypsy1_ltrharvest114>	160.5	.	SVTYPE=INS;MEI=Gypsy1_ltrharvest114;CI=-20,20;SU=11;PE=0;SR=11	11	GT:GQ:SQ:GL:DP:RO:AO:RS:AS:RP:AP:AB	1/1:11.57:160.50:-17,-2,-1:20:9:11:9:11:0:0:0.55	0.55
T_lutea_GenomeV2.4_Contig_043	163061	TisoArg-116	N	<INS:ME:Gypsy4_trharvest467>	194.28	.	SVTYPE=INS;MEI=Gypsy4_trharvest467;CI=-20,20;SU=13;PE=0;SR=13	13	GT:GQ:SQ:GL:DP:RO:AO:RS:AS:RP:AP:AB	1/1:15.80:194.28:-20,-2,-1:22:9:13:9:13:0:0:0.59	0.59
T_lutea_GenomeV2.4_Contig_043	163061	TisoArg-117	N	<INS:ME:Line16_mgescannonltr9>	143.71	.	SVTYPE=INS;MEI=Line16_mgescannonltr9;CI=-20,20;SU=10;PE=0;SR=10	10	GT:GQ:SQ:GL:DP:RO:AO:RS:AS:RP:AP:AB	1/1:9.54:143.71:-15,-2,-1:19:9:10:9:10:0:0:0.53	0.53
T_lutea_GenomeV2.4_Contig_043	163061	TisoArg-118	N	<INS:ME:Gypsy2_Repet4484>	160.5	.	SVTYPE=INS;MEI=Gypsy2_Repet4484;CI=-20,20;SU=11;PE=0;SR=11	11	GT:GQ:SQ:GL:DP:RO:AO:RS:AS:RP:AP:AB	1/1:11.57:160.50:-17,-2,-1:20:9:11:9:11:0:0:0.55	0.55
T_lutea_GenomeV2.4_Contig_088	42251	TisoArg-263	N	<INS:ME:hAT2-Ace>	244.44	.	SVTYPE=INS;MEI=hAT2-Ace;CI=0,8;SU=17;PE=0;SR=17	17	GT:GQ:SQ:GL:DP:RO:AO:RS:AS:RP:AP:AB	1/1:15.91:244.44:-25,-2,-1:32:15:17:15:17:0:0:0.53	0.53
T_lutea_GenomeV2.4_Contig_098	230970	TisoArg-325	N	<INS:ME:Shanks>	155.65	.	SVTYPE=INS;MEI=Shanks;CI=0,10;SU=12;PE=0;SR=12	12	GT:GQ:SQ:GL:DP:RO:AO:RS:AS:RP:AP:AB	1/1:3.99:155.65:-16,-1,-1:29:17:12:17:12:0:0:0.41	0.41
T_lutea_GenomeV2.4_Contig_102	9260	TisoArg-344	N	<INS:ME:Mariner3-Luffy>	169.92	.	SVTYPE=INS;MEI=Mariner3-Luffy;CI=-85,0;SU=10;PE=0;SR=10	10	GT:GQ:SQ:GL:DP:RO:AO:RS:AS:RP:AP:AB	1/1:22.21:169.92:-20,-5,-3:10:0:10:0:10:0:0:1.00	1
T_lutea_GenomeV2.4_Contig_108	37268	TisoArg-368	N	<INS:ME:MiniShanks>	147	.	SVTYPE=INS;MEI=MiniShanks;CI=0,10;SU=13;PE=0;SR=13	13	GT:GQ:SQ:GL:DP:RO:AO:RS:AS:RP:AP:AB	0/1:15.13:147.00:-16,-1,-2:43:30:13:30:13:0:0:0.30	0.3
T_lutea_GenomeV2.4_Contig_127	365920	TisoArg-399	N	<INS:ME:Gypsy2_Repet4484>	47.23	.	SVTYPE=INS;MEI=Gypsy2_Repet4484;CI=-20,20;SU=14;PE=0;SR=14	14	GT:GQ:SQ:GL:DP:RO:AO:RS:AS:RP:AP:AB	0/1:47.23:47.23:-11,-6,-18:120:106:14:106:14:0:0:0.12	0.12
T_lutea_GenomeV2.4_Contig_147	79308	TisoArg-463	N	<INS:ME:Shanks>	36.32	.	SVTYPE=INS;MEI=Shanks;CI=-35,0;SU=10;PE=0;SR=10	10	GT:GQ:SQ:GL:DP:RO:AO:RS:AS:RP:AP:AB	0/1:36.32:36.32:-8,-4,-13:84:74:10:74:10:0:0:0.12	0.12
T_lutea_GenomeV2.4_Contig_157	529207	TisoArg-501	N	<INS:ME:Mariner3-Luffy>	121.56	.	SVTYPE=INS;MEI=Mariner3-Luffy;CI=0,5;SU=12;PE=0;SR=12	12	GT:GQ:SQ:GL:DP:RO:AO:RS:AS:RP:AP:AB	0/1:27.45:121.56:-13,-1,-4:49:37:12:37:12:0:0:0.24	0.24
T_lutea_GenomeV2.4_Contig_173	2714176	TisoArg-558	N	<INS:ME:MiniShanks>	146.3	.	SVTYPE=INS;MEI=MiniShanks;CI=-20,20;SU=15;PE=0;SR=15	15	GT:GQ:SQ:GL:DP:RO:AO:RS:AS:RP:AP:AB	0/1:39.79:146.30:-16,-1,-5:65:50:15:50:15:0:0:0.23	0.23
T_lutea_GenomeV2.4_Contig_023	461829	TisoArg-65	N	<INS:ME:Gypsy1_ltrharvest114>	9.21	.	SVTYPE=INS;MEI=Gypsy1_ltrharvest114;CI=-20,20;SU=12;PE=0;SR=12	12	GT:GQ:SQ:GL:DP:RO:AO:RS:AS:RP:AP:AB	0/1:9.21:9.21:-8,-7,-21:124:112:12:112:12:0:0:0.10	0.1

## Sheet: Mobster-TisoS2M2-INS
Curated Mobster predictions of TE insertion in TisoS2M2. See Materials and Methods for details about filtering.										In blue are indicated the predictions supported by Sniffles
Mobster
#CHROM	POS	ID	REF	ALT	QUAL	FILTER	INFO	SR	FORMAT	Tiso_S2M2	Allele Frequency
TisoArg-specific
T_lutea_GenomeV2.4_Contig_004	242651	Mobster-TisoS2M2-5	N	<INS:ME:hAT2-Ace>	155.67	.	SVTYPE=INS;MEI=hAT2-Ace;CI=0,8;SU=14;PE=0;SR=14	14	GT:GQ:SQ:GL:DP:RO:AO:RS:AS:RP:AP:AB	0/1:18.68:155.67:-16,-1,-3:48:34:14:34:14:0:0:0.29	0.29
T_lutea_GenomeV2.4_Contig_023	432094	Mobster-TisoS2M2-58	N	<INS:ME:hAT2-Ace>	93.52	.	SVTYPE=INS;MEI=hAT2-Ace;CI=0,9;SU=10;PE=0;SR=10	10	GT:GQ:SQ:GL:DP:RO:AO:RS:AS:RP:AP:AB	0/1:30.43:93.52:-11,-1,-4:46:36:10:36:10:0:0:0.22	0.22
T_lutea_GenomeV2.4_Contig_026	169370	Mobster-TisoS2M2-74	N	<INS:ME:hAT2-Ace>	48.36	.	SVTYPE=INS;MEI=hAT2-Ace;CI=0,11;SU=10;PE=0;SR=10	10	GT:GQ:SQ:GL:DP:RO:AO:RS:AS:RP:AP:AB	0/1:48.35:48.36:-8,-3,-11:76:66:10:66:10:0:0:0.13	0.13
T_lutea_GenomeV2.4_Contig_026	114301	Mobster-TisoS2M2-73	N	<INS:ME:hAT2-Ace>	82.98	.	SVTYPE=INS;MEI=hAT2-Ace;CI=-11,0;SU=10;PE=0;SR=10	10	GT:GQ:SQ:GL:DP:RO:AO:RS:AS:RP:AP:AB	0/1:40.65:82.98:-10,-2,-6:53:43:10:43:10:0:0:0.19	0.19
T_lutea_GenomeV2.4_Contig_032	331612	Mobster-TisoS2M2-95	N	<INS:ME:Harbinger7-1>	137.85	.	SVTYPE=INS;MEI=Harbinger7-1;CI=-20,20;SU=13;PE=0;SR=13	13	GT:GQ:SQ:GL:DP:RO:AO:RS:AS:RP:AP:AB	0/1:23.78:137.85:-15,-1,-3:49:36:13:36:13:0:0:0.27	0.27
T_lutea_GenomeV2.4_Contig_037	427642	Mobster-TisoS2M2-106	N	<INS:ME:hAT2-Ace>	364.65	.	SVTYPE=INS;MEI=hAT2-Ace;CI=0,9;SU=26;PE=0;SR=26	26	GT:GQ:SQ:GL:DP:RO:AO:RS:AS:RP:AP:AB	1/1:19.73:364.65:-37,-3,-1:52:26:26:26:26:0:0:0.50	0.5
T_lutea_GenomeV2.4_Contig_037	136075	Mobster-TisoS2M2-102	N	<INS:ME:Mariner3-Luffy>	152.1	.	SVTYPE=INS;MEI=Mariner3-Luffy;CI=-4,0;SU=11;PE=0;SR=11	11	GT:GQ:SQ:GL:DP:RO:AO:RS:AS:RP:AP:AB	1/1:7.68:152.10:-16,-1,-1:23:12:11:12:11:0:0:0.48	0.48
T_lutea_GenomeV2.4_Contig_041	117444	Mobster-TisoS2M2-111	N	<INS:ME:Shanks>	129.12	.	SVTYPE=INS;MEI=MiniShanks;CI=0,8;SU=12;PE=0;SR=12	12	GT:GQ:SQ:GL:DP:RO:AO:RS:AS:RP:AP:AB	0/1:20.18:129.12:-14,-1,-3:44:32:12:32:12:0:0:0.27	0.27
T_lutea_GenomeV2.4_Contig_042	124429	Mobster-TisoS2M2-119	N	<INS:ME:hAT2-Ace>	122.04	.	SVTYPE=INS;MEI=hAT2-Ace;CI=0,9;SU=10;PE=0;SR=10	10	GT:GQ:SQ:GL:DP:RO:AO:RS:AS:RP:AP:AB	0/1:5.54:122.04:-13,-1,-1:28:18:10:18:10:0:0:0.36	0.36
T_lutea_GenomeV2.4_Contig_046	818899	Mobster-TisoS2M2-161	N	<INS:ME:hAT2-Ace>	108.69	.	SVTYPE=INS;MEI=hAT2-Ace;CI=0,8;SU=10;PE=0;SR=10	10	GT:GQ:SQ:GL:DP:RO:AO:RS:AS:RP:AP:AB	0/1:15.92:108.69:-12,-1,-2:36:26:10:26:10:0:0:0.28	0.28
T_lutea_GenomeV2.4_Contig_059	138917	Mobster-TisoS2M2-203	N	<INS:ME:hAT2-Ace>	52.87	.	SVTYPE=INS;MEI=hAT2-Ace;CI=0,10;SU=10;PE=0;SR=10	10	GT:GQ:SQ:GL:DP:RO:AO:RS:AS:RP:AP:AB	0/1:52.79:52.87:-8,-3,-10:73:63:10:63:10:0:0:0.14	0.14
T_lutea_GenomeV2.4_Contig_065	208335	Mobster-TisoS2M2-232	N	<INS:ME:hAT2-Ace>	135.76	.	SVTYPE=INS;MEI=hAT2-Ace;CI=0,9;SU=15;PE=0;SR=15	15	GT:GQ:SQ:GL:DP:RO:AO:RS:AS:RP:AP:AB	0/1:50.02:135.76:-15,-2,-7:72:57:15:57:15:0:0:0.21	0.21
T_lutea_GenomeV2.4_Contig_073	434846	Mobster-TisoS2M2-257	N	<INS:ME:hAT2-Ace>	132.18	.	SVTYPE=INS;MEI=hAT2-Ace;CI=0,9;SU=12;PE=0;SR=12	12	GT:GQ:SQ:GL:DP:RO:AO:RS:AS:RP:AP:AB	0/1:17.30:132.18:-14,-1,-3:42:30:12:30:12:0:0:0.29	0.29
T_lutea_GenomeV2.4_Contig_086	172943	Mobster-TisoS2M2-272	N	<INS:ME:Shanks>	152.63	.	SVTYPE=INS;MEI=MiniShanks;CI=-7,0;SU=14;PE=0;SR=14	14	GT:GQ:SQ:GL:DP:RO:AO:RS:AS:RP:AP:AB	0/1:21.58:152.63:-16,-1,-3:50:36:14:36:14:0:0:0.28	0.28
T_lutea_GenomeV2.4_Contig_089	694862	Mobster-TisoS2M2-285	N	<INS:ME:hAT2-Ace>	148.56	.	SVTYPE=INS;MEI=hAT2-Ace;CI=0,8;SU=13;PE=0;SR=13	13	GT:GQ:SQ:GL:DP:RO:AO:RS:AS:RP:AP:AB	0/1:13.73:148.56:-16,-1,-2:42:29:13:29:13:0:0:0.31	0.31
T_lutea_GenomeV2.4_Contig_093	679078	Mobster-TisoS2M2-310	N	<INS:ME:hAT2-Ace>	134.26	.	SVTYPE=INS;MEI=hAT2-Ace;CI=0,9;SU=15;PE=0;SR=15	15	GT:GQ:SQ:GL:DP:RO:AO:RS:AS:RP:AP:AB	0/1:51.48:134.26:-15,-2,-7:73:58:15:58:15:0:0:0.21	0.21
T_lutea_GenomeV2.4_Contig_093	2152292	Mobster-TisoS2M2-331	N	<INS:ME:hAT2-Ace>	139.06	.	SVTYPE=INS;MEI=hAT2-Ace;CI=0,9;SU=14;PE=0;SR=14	14	GT:GQ:SQ:GL:DP:RO:AO:RS:AS:RP:AP:AB	0/1:34.70:139.06:-15,-1,-5:59:45:14:45:14:0:0:0.24	0.24
T_lutea_GenomeV2.4_Contig_096	9067	Mobster-TisoS2M2-341	N	<INS:ME:hAT2-Ace>	117.7	.	SVTYPE=INS;MEI=hAT2-Ace;CI=0,9;SU=15;PE=0;SR=15	15	GT:GQ:SQ:GL:DP:RO:AO:RS:AS:RP:AP:AB	0/1:67.55:117.70:-14,-2,-9:84:69:15:69:15:0:0:0.18	0.18
T_lutea_GenomeV2.4_Contig_097	1965621	Mobster-TisoS2M2-353	N	<INS:ME:hAT2-Ace>	121.56	.	SVTYPE=INS;MEI=hAT2-Ace;CI=0,10;SU=12;PE=0;SR=12	12	GT:GQ:SQ:GL:DP:RO:AO:RS:AS:RP:AP:AB	0/1:27.45:121.56:-13,-1,-4:49:37:12:37:12:0:0:0.24	0.24
T_lutea_GenomeV2.4_Contig_097	1811743	Mobster-TisoS2M2-351	N	<INS:ME:hAT2-Ace>	181.87	.	SVTYPE=INS;MEI=hAT2-Ace;CI=0,8;SU=17;PE=0;SR=17	17	GT:GQ:SQ:GL:DP:RO:AO:RS:AS:RP:AP:AB	0/1:29.51:181.87:-19,-1,-4:63:46:17:46:17:0:0:0.27	0.27
T_lutea_GenomeV2.4_Contig_097	1956140	Mobster-TisoS2M2-352	N	<INS:ME:hAT2-Ace>	333.18	.	SVTYPE=INS;MEI=hAT2-Ace;CI=0,8;SU=25;PE=0;SR=25	25	GT:GQ:SQ:GL:DP:RO:AO:RS:AS:RP:AP:AB	1/1:10.56:333.18:-34,-2,-1:56:31:25:31:25:0:0:0.45	0.45
T_lutea_GenomeV2.4_Contig_106	25176	Mobster-TisoS2M2-397	N	<INS:ME:hAT2-Ace>	192.12	.	SVTYPE=INS;MEI=hAT2-Ace;CI=0,8;SU=18;PE=0;SR=18	18	GT:GQ:SQ:GL:DP:RO:AO:RS:AS:RP:AP:AB	0/1:31.67:192.12:-20,-1,-4:67:49:18:49:18:0:0:0.27	0.27
T_lutea_GenomeV2.4_Contig_109	60615	Mobster-TisoS2M2-427	N	<INS:ME:hAT2-Ace>	98.05	.	SVTYPE=INS;MEI=hAT2-Ace;CI=-15,0;SU=10;PE=0;SR=10	10	GT:GQ:SQ:GL:DP:RO:AO:RS:AS:RP:AP:AB	0/1:26.05:98.05:-11,-1,-4:43:33:10:33:10:0:0:0.23	0.23
T_lutea_GenomeV2.4_Contig_130	32684	Mobster-TisoS2M2-478	N	<INS:ME:hAT2-Ace>	208.11	.	SVTYPE=INS;MEI=hAT2-Ace;CI=0,8;SU=20;PE=0;SR=20	20	GT:GQ:SQ:GL:DP:RO:AO:RS:AS:RP:AP:AB	0/1:40.38:208.11:-22,-1,-5:78:58:20:58:20:0:0:0.26	0.26
T_lutea_GenomeV2.4_Contig_144	489910	Mobster-TisoS2M2-526	N	<INS:ME:hAT2-Ace>	138.77	.	SVTYPE=INS;MEI=hAT2-Ace;CI=0,9;SU=15;PE=0;SR=15	15	GT:GQ:SQ:GL:DP:RO:AO:RS:AS:RP:AP:AB	0/1:47.09:138.77:-15,-2,-6:70:55:15:55:15:0:0:0.21	0.21
T_lutea_GenomeV2.4_Contig_150	168429	Mobster-TisoS2M2-542	N	<INS:ME:hAT2-Ace>	142.4	.	SVTYPE=INS;MEI=hAT2-Ace;CI=0,9;SU=13;PE=0;SR=13	13	GT:GQ:SQ:GL:DP:RO:AO:RS:AS:RP:AP:AB	0/1:19.43:142.40:-15,-1,-3:46:33:13:33:13:0:0:0.28	0.28
T_lutea_GenomeV2.4_Contig_150	2155439	Mobster-TisoS2M2-557	N	<INS:ME:hAT2-Ace>	155.67	.	SVTYPE=INS;MEI=hAT2-Ace;CI=0,8;SU=14;PE=0;SR=14	14	GT:GQ:SQ:GL:DP:RO:AO:RS:AS:RP:AP:AB	0/1:18.68:155.67:-16,-1,-3:48:34:14:34:14:0:0:0.29	0.29
T_lutea_GenomeV2.4_Contig_150	2652711	Mobster-TisoS2M2-562	N	<INS:ME:hAT2-Ace>	229.23	.	SVTYPE=INS;MEI=hAT2-Ace;CI=0,8;SU=20;PE=0;SR=20	20	GT:GQ:SQ:GL:DP:RO:AO:RS:AS:RP:AP:AB	0/1:19.97:229.23:-24,-1,-3:64:44:20:44:20:0:0:0.31	0.31
T_lutea_GenomeV2.4_Contig_161	40364	Mobster-TisoS2M2-590	N	<INS:ME:hAT2-Ace>	344.3	.	SVTYPE=INS;MEI=hAT2-Ace;CI=0,8;SU=26;PE=0;SR=26	26	GT:GQ:SQ:GL:DP:RO:AO:RS:AS:RP:AP:AB	1/1:9.92:344.30:-36,-2,-1:59:33:26:33:26:0:0:0.44	0.44
T_lutea_GenomeV2.4_Contig_173	2311585	Mobster-TisoS2M2-656	N	<INS:ME:hAT2-Ace>	130.6	.	SVTYPE=INS;MEI=hAT2-Ace;CI=0,8;SU=10;PE=0;SR=10	10	GT:GQ:SQ:GL:DP:RO:AO:RS:AS:RP:AP:AB	1/1:3.96:130.60:-14,-1,-1:24:14:10:14:10:0:0:0.42	0.42
T_lutea_GenomeV2.4_Contig_173	1595652	Mobster-TisoS2M2-646	N	<INS:ME:Mariner3-Luffy>	241.22	.	SVTYPE=INS;MEI=Mariner3-Luffy;CI=0,78;SU=18;PE=0;SR=18	18	GT:GQ:SQ:GL:DP:RO:AO:RS:AS:RP:AP:AB	1/1:8.45:241.22:-25,-2,-1:40:22:18:22:18:0:0:0.45	0.45
T_lutea_GenomeV2.4_Contig_174	168362	Mobster-TisoS2M2-666	N	<INS:ME:hAT2-Ace>	153.26	.	SVTYPE=INS;MEI=hAT2-Ace;CI=0,8;SU=17;PE=0;SR=17	17	GT:GQ:SQ:GL:DP:RO:AO:RS:AS:RP:AP:AB	0/1:57.27:153.26:-17,-2,-7:82:65:17:65:17:0:0:0.21	0.21
T_lutea_GenomeV2.4_Contig_178	109926	Mobster-TisoS2M2-685	N	<INS:ME:hAT2-Ace>	149.42	.	SVTYPE=INS;MEI=hAT2-Ace;CI=0,8;SU=11;PE=0;SR=11	11	GT:GQ:SQ:GL:DP:RO:AO:RS:AS:RP:AP:AB	1/1:6.51:149.42:-16,-1,-1:24:13:11:13:11:0:0:0.46	0.46
T_lutea_GenomeV2.4_Contig_181	269331	Mobster-TisoS2M2-709	N	<INS:ME:hAT2-Ace>	128.35	.	SVTYPE=INS;MEI=hAT2-Ace;CI=0,9;SU=11;PE=0;SR=11	11	GT:GQ:SQ:GL:DP:RO:AO:RS:AS:RP:AP:AB	0/1:9.70:128.35:-14,-1,-2:34:23:11:23:11:0:0:0.32	0.32
T_lutea_GenomeV2.4_Contig_184	712611	Mobster-TisoS2M2-721	N	<INS:ME:hAT2-Ace>	57.11	.	SVTYPE=INS;MEI=hAT2-Ace;CI=0,9;SU=11;PE=0;SR=11	11	GT:GQ:SQ:GL:DP:RO:AO:RS:AS:RP:AP:AB	0/1:57.07:57.11:-9,-4,-11:81:70:11:70:11:0:0:0.14	0.14
T_lutea_GenomeV2.4_Contig_189	830328	Mobster-TisoS2M2-747	N	<INS:ME:hAT2-Ace>	149.05	.	SVTYPE=INS;MEI=hAT2-Ace;CI=0,9;SU=12;PE=0;SR=12	12	GT:GQ:SQ:GL:DP:RO:AO:RS:AS:RP:AP:AB	0/1:4.50:149.05:-16,-1,-1:32:20:12:20:12:0:0:0.38	0.38
T_lutea_GenomeV2.4_Contig_016	32483	Mobster-TisoS2M2-44	N	<INS:ME:hAT2-Ace>	130.04	.	SVTYPE=INS;MEI=hAT2-Ace;CI=0,9;SU=11;PE=0;SR=11	11	GT:GQ:SQ:GL:DP:RO:AO:RS:AS:RP:AP:AB	0/1:8.42:130.04:-14,-1,-2:33:22:11:22:11:0:0:0.33	0.33
T_lutea_GenomeV2.4_Contig_016	260041	Mobster-TisoS2M2-47	N	<INS:ME:Shanks>	98.05	.	SVTYPE=INS;MEI=Shanks;CI=0,8;SU=10;PE=0;SR=10	10	GT:GQ:SQ:GL:DP:RO:AO:RS:AS:RP:AP:AB	0/1:26.05:98.05:-11,-1,-4:43:33:10:33:10:0:0:0.23	0.23
T_lutea_GenomeV2.4_Contig_023	59574	Mobster-TisoS2M2-52	N	<INS:ME:hAT4>	148.18	.	SVTYPE=INS;MEI=hAT4;CI=-20,20;SU=19;PE=0;SR=19	19	GT:GQ:SQ:GL:DP:RO:AO:RS:AS:RP:AP:AB	0/1:86.44:148.18:-18,-3,-11:107:88:19:88:19:0:0:0.18	0.18
T_lutea_GenomeV2.4_Contig_041	688564	Mobster-TisoS2M2-115	N	<INS:ME:hAT2-Ace>	116.76	.	SVTYPE=INS;MEI=hAT2-Ace;CI=0,8;SU=13;PE=0;SR=13	13	GT:GQ:SQ:GL:DP:RO:AO:RS:AS:RP:AP:AB	0/1:44.22:116.76:-13,-2,-6:63:50:13:50:13:0:0:0.21	0.21
T_lutea_GenomeV2.4_Contig_042	13970	Mobster-TisoS2M2-117	N	<INS:ME:hAT2-Ace>	253.65	.	SVTYPE=INS;MEI=hAT2-Ace;CI=0,10;SU=24;PE=0;SR=24	24	GT:GQ:SQ:GL:DP:RO:AO:RS:AS:RP:AP:AB	0/1:44.66:253.65:-27,-1,-6:91:67:24:67:24:0:0:0.26	0.26
T_lutea_GenomeV2.4_Contig_043	312781	Mobster-TisoS2M2-139	N	<INS:ME:Shanks>	19.52	.	SVTYPE=INS;MEI=MiniShanks;CI=-5,0;SU=11;PE=0;SR=11	11	GT:GQ:SQ:GL:DP:RO:AO:RS:AS:RP:AP:AB	0/1:19.52:19.52:-8,-6,-17:106:95:11:95:11:0:0:0.10	0.1
T_lutea_GenomeV2.4_Contig_043	312776	Mobster-TisoS2M2-138	N	<INS:ME:Shanks>	135.26	.	SVTYPE=INS;MEI=Shanks;CI=0,4;SU=12;PE=0;SR=12	12	GT:GQ:SQ:GL:DP:RO:AO:RS:AS:RP:AP:AB	0/1:14.45:135.26:-14,-1,-2:40:28:12:28:12:0:0:0.30	0.3
T_lutea_GenomeV2.4_Contig_052	1156188	Mobster-TisoS2M2-174	N	<INS:ME:Mariner3-Luffy>	174.48	.	SVTYPE=INS;MEI=Mariner3-Luffy;CI=-20,20;SU=12;PE=0;SR=12	12	GT:GQ:SQ:GL:DP:RO:AO:RS:AS:RP:AP:AB	1/1:12.27:174.48:-18,-2,-1:22:10:12:10:12:0:0:0.55	0.55
T_lutea_GenomeV2.4_Contig_057	24461	Mobster-TisoS2M2-190	N	<INS:ME:hAT2-Ace>	153.38	.	SVTYPE=INS;MEI=hAT2-Ace;CI=0,9;SU=13;PE=0;SR=13	13	GT:GQ:SQ:GL:DP:RO:AO:RS:AS:RP:AP:AB	0/1:9.65:153.38:-16,-1,-2:39:26:13:26:13:0:0:0.33	0.33
T_lutea_GenomeV2.4_Contig_057	607184	Mobster-TisoS2M2-194	N	<INS:ME:hAT2-Ace>	339.57	.	SVTYPE=INS;MEI=hAT2-Ace;CI=0,9;SU=24;PE=0;SR=24	24	GT:GQ:SQ:GL:DP:RO:AO:RS:AS:RP:AP:AB	1/1:19.68:339.57:-35,-3,-1:47:23:24:23:24:0:0:0.51	0.51
T_lutea_GenomeV2.4_Contig_090	105335	Mobster-TisoS2M2-287	N	<INS:ME:Shanks>	73.67	.	SVTYPE=INS;MEI=Shanks;CI=0,7;SU=11;PE=0;SR=11	11	GT:GQ:SQ:GL:DP:RO:AO:RS:AS:RP:AP:AB	0/1:61.54:73.67:-10,-3,-9:70:59:11:59:11:0:0:0.16	0.16
T_lutea_GenomeV2.4_Contig_099	1088544	Mobster-TisoS2M2-378	N	<INS:ME:hAT2-Ace>	99.35	.	SVTYPE=INS;MEI=hAT2-Ace;CI=-20,20;SU=16;PE=0;SR=16	16	GT:GQ:SQ:GL:DP:RO:AO:RS:AS:RP:AP:AB	0/1:95.31:99.35:-14,-4,-14:107:91:16:91:16:0:0:0.15	0.15
T_lutea_GenomeV2.4_Contig_128	377408	Mobster-TisoS2M2-476	N	<INS:ME:hAT2-Ace>	185.61	.	SVTYPE=INS;MEI=hAT2-Ace;CI=0,8;SU=15;PE=0;SR=15	15	GT:GQ:SQ:GL:DP:RO:AO:RS:AS:RP:AP:AB	0/1:4.94:185.61:-20,-1,-1:40:25:15:25:15:0:0:0.38	0.38
T_lutea_GenomeV2.4_Contig_131	20173	Mobster-TisoS2M2-484	N	<INS:ME:hAT2-Ace>	237.86	.	SVTYPE=INS;MEI=hAT2-Ace;CI=0,8;SU=14;PE=0;SR=14	14	GT:GQ:SQ:GL:DP:RO:AO:RS:AS:RP:AP:AB	1/1:31.06:237.86:-28,-7,-4:14:0:14:0:14:0:0:1.00	1
T_lutea_GenomeV2.4_Contig_136	57338	Mobster-TisoS2M2-494	N	<INS:ME:Gypsy1_ltrharvest901>	114.34	.	SVTYPE=INS;MEI=Gypsy1_ltrharvest901;CI=-20,20;SU=11;PE=0;SR=11	11	GT:GQ:SQ:GL:DP:RO:AO:RS:AS:RP:AP:AB	0/1:22.38:114.34:-12,-1,-3:43:32:11:32:11:0:0:0.26	0.26
T_lutea_GenomeV2.4_Contig_168	474666	Mobster-TisoS2M2-621	N	<INS:ME:Shanks>	136.83	.	SVTYPE=INS;MEI=MiniShanks;CI=0,7;SU=12;PE=0;SR=12	12	GT:GQ:SQ:GL:DP:RO:AO:RS:AS:RP:AP:AB	0/1:13.05:136.83:-15,-1,-2:39:27:12:27:12:0:0:0.31	0.31
T_lutea_GenomeV2.4_Contig_179	654175	Mobster-TisoS2M2-703	N	<INS:ME:hAT2-Ace>	130.04	.	SVTYPE=INS;MEI=hAT2-Ace;CI=0,9;SU=11;PE=0;SR=11	11	GT:GQ:SQ:GL:DP:RO:AO:RS:AS:RP:AP:AB	0/1:8.42:130.04:-14,-1,-2:33:22:11:22:11:0:0:0.33	0.33
T_lutea_GenomeV2.4_Contig_179	341961	Mobster-TisoS2M2-699	N	<INS:ME:Mariner3-Luffy>	282.01	.	SVTYPE=INS;MEI=Mariner3-Luffy;CI=0,4;SU=23;PE=0;SR=23	23	GT:GQ:SQ:GL:DP:RO:AO:RS:AS:RP:AP:AB	0/1:6.95:282.01:-29,-1,-2:62:39:23:39:23:0:0:0.37	0.37
T_lutea_GenomeV2.4_Contig_184	1976655	Mobster-TisoS2M2-730	N	<INS:ME:hAT2-Ace>	85.71	.	SVTYPE=INS;MEI=hAT2-Ace;CI=-9,0;SU=11;PE=0;SR=11	11	GT:GQ:SQ:GL:DP:RO:AO:RS:AS:RP:AP:AB	0/1:50.12:85.71:-11,-2,-7:62:51:11:51:11:0:0:0.18	0.18
not specific
T_lutea_GenomeV2.4_Contig_157	529207	Mobster-TisoS2M2-586	N	<INS:ME:Mariner3-Luffy>	358.6	.	SVTYPE=INS;MEI=Mariner3-Luffy;CI=0,5;SU=28;PE=0;SR=28	28	GT:GQ:SQ:GL:DP:RO:AO:RS:AS:RP:AP:AB	1/1:5.22:358.60:-37,-2,-1:68:40:28:40:28:0:0:0.41	0.41
T_lutea_GenomeV2.4_Contig_043	163061	Mobster-TisoS2M2-128	N	<INS:ME:Gypsy2_Repet4484>	135.43	.	SVTYPE=INS;MEI=Gypsy4_ltrharvest269;CI=-20,20;SU=9;PE=0;SR=9	13	GT:GQ:SQ:GL:DP:RO:AO:RS:AS:RP:AP:AB	1/1:20.12:203.11:-22,-3,-1:19:6:13:6:13:0:0:0.68	0.68
T_lutea_GenomeV2.4_Contig_043	163062	Mobster-TisoS2M2-130	N	<INS:ME:Line16_mgescannonltr9>	37.36	.	SVTYPE=INS;MEI=Line15_mgescannonltr1;CI=-20,20;SU=3;PE=0;SR=3	20	GT:GQ:SQ:GL:DP:RO:AO:RS:AS:RP:AP:AB	1/1:35.60:322.00:-35,-6,-2:26:6:20:6:20:0:0:0.77	0.77
T_lutea_GenomeV2.4_Contig_088	42251	Mobster-TisoS2M2-279	N	<INS:ME:hAT2-Ace>	135.26	.	SVTYPE=INS;MEI=hAT2-Ace;CI=0,8;SU=12;PE=0;SR=12	12	GT:GQ:SQ:GL:DP:RO:AO:RS:AS:RP:AP:AB	0/1:14.45:135.26:-14,-1,-2:40:28:12:28:12:0:0:0.30	0.3
T_lutea_GenomeV2.4_Contig_098	230970	Mobster-TisoS2M2-358	N	<INS:ME:Shanks>	182.73	.	SVTYPE=INS;MEI=Shanks;CI=0,10;SU=13;PE=0;SR=13	13	GT:GQ:SQ:GL:DP:RO:AO:RS:AS:RP:AP:AB	1/1:10.27:182.73:-19,-2,-1:26:13:13:13:13:0:0:0.50	0.5
T_lutea_GenomeV2.4_Contig_102	9260	Mobster-TisoS2M2-385	N	<INS:ME:Mariner3-Luffy>	220.87	.	SVTYPE=INS;MEI=Mariner3-Luffy;CI=-3,0;SU=13;PE=0;SR=13	13	GT:GQ:SQ:GL:DP:RO:AO:RS:AS:RP:AP:AB	1/1:28.85:220.87:-26,-7,-4:13:0:13:0:13:0:0:1.00	1
T_lutea_GenomeV2.4_Contig_108	71877	Mobster-TisoS2M2-414	N	<INS:ME:MiniShanks>	101.07	.	SVTYPE=INS;MEI=MiniShanks;CI=0,9;SU=10;PE=0;SR=10	10	GT:GQ:SQ:GL:DP:RO:AO:RS:AS:RP:AP:AB	0/1:23.14:101.07:-11,-1,-3:41:31:10:31:10:0:0:0.24	0.24
T_lutea_GenomeV2.4_Contig_127	365920	Mobster-TisoS2M2-461	N	<INS:ME:Gypsy2_Repet4484>	9.79	.	SVTYPE=INS;MEI=Gypsy2_Repet4484;CI=-20,20;SU=15;PE=0;SR=15	15	GT:GQ:SQ:GL:DP:RO:AO:RS:AS:RP:AP:AB	0/1:9.79:9.79:-10,-9,-26:156:141:15:141:15:0:0:0.10	0.1
T_lutea_GenomeV2.4_Contig_147	79308	Mobster-TisoS2M2-535	N	<INS:ME:Shanks>	68.3	.	SVTYPE=INS;MEI=Shanks;CI=-74,0;SU=14;PE=0;SR=14	14	GT:GQ:SQ:GL:DP:RO:AO:RS:AS:RP:AP:AB	0/1:68.30:68.30:-11,-5,-15:106:92:14:92:14:0:0:0.13	0.13
T_lutea_GenomeV2.4_Contig_162	655800	Mobster-TisoS2M2-603	N	<INS:ME:hAT2-Ace>	199.55	.	SVTYPE=INS;MEI=hAT2-Ace;CI=0,8;SU=14;PE=0;SR=14	14	GT:GQ:SQ:GL:DP:RO:AO:RS:AS:RP:AP:AB	1/1:12.32:199.55:-21,-2,-1:27:13:14:13:14:0:0:0.52	0.52
T_lutea_GenomeV2.4_Contig_173	2714176	Mobster-TisoS2M2-660	N	<INS:ME:MiniShanks>	109.51	.	SVTYPE=INS;MEI=MiniShanks;CI=-20,20;SU=12;PE=0;SR=12	12	GT:GQ:SQ:GL:DP:RO:AO:RS:AS:RP:AP:AB	0/1:39.14:109.51:-12,-1,-5:57:45:12:45:12:0:0:0.21	0.21

## Sheet: Sniffles-TisoArg-INS
Curated Sniffles predictions of TE insertions in TisoArg. See Materials and Methods for details about filtering.										In yellow are indicated the predictions supported by Mobster
Sniffles											PASTEC_prediction
CHROM	POS	ID	REF	ALT	QUAL	FILTER	INFO	FORMAT	SAMPLE	INS length	Order	Superfamily
TisoArg-specifics
T_lutea_GenomeV2.4_Contig_026	49213	TisoArg-Sniffles2.INS.0S19	N	TGATGGGACATCGAGCTGATGAGGTCCCTGATGCGATATCGAGTCCTTTAGACCTGACAAAGGTATCAGGTGAGGCAAGCAGAGCTGACAGGAGCCAATAACAAAACCATGAAAAAAAAAACTTTTGGCGCGAGGGACGCGAGGACGAGGTGGCGCGAGCCTCTCCAACACCCCCTCTTCCGCTACTGTCTGTACTTTTACATATACGTAATTTTTGCCCATTTTATTCACTGCACTTGAGGCGTTTCCATCGTCTCTCTCTCTCTCTCTCTCTCTCTCTCTCTCTCTCTCTCTCTCTGGCGATGGCCAGTGACGACATGGCGCTGGCTCTTGCCCCAGCCACCGCCCGAGCAGCCTCAGCTTGGGGGACTGAGGGAGGGTGGACACACACTCGAGGGA…	60	PASS	IMPRECISE;SVTYPE=INS;SVLEN=2634;END=49213;SUPPORT=2;COVERAGE=6,2,2,2,3;STRAND=+;AF=1.000;STDEV_LEN=32.527;STDEV_POS=4.950;SUPPORT_LONG=0	GT:GQ:DR:DV	1/1:11:0:4	2634	TIR	TE_BLRtx: Tlutea_hAT8:ClassII:TIR:hAT: 5.09%, Tlutea_hAT2-Ace:ClassII:TIR:hAT: 66.67%
T_lutea_GenomeV2.4_Contig_117	58785	TisoArg-Sniffles2.INS.0S74	N	ACAGTGAGTGGGACATCAGGCTGATATGAGGTCCTGATGTCCCGTGATATCAGGTCCTTTAGACTGACAAAGAGAGGTATCAGGTGAGGCAAAAACAGAAGCTGAGAAGCAAGGCCAATAACAAAACCATGAAAAGCTTTTGGCGCAGGACGCGAGGACGAGGTGGCGCGGGAAGCCTCTCCTCTCTTCCCGCTGTCTGTGCTTTTACATTATACGTAATTTGCCCATTTTATTCACACTGCACGCGGGGCGTTTCCATCGTCTCTCTCTCCTCTCTCTCTCTCTCTCTCTCTCTCTCTCTCTGGCGATGGCCCGAGTGACGACATGGCGCTGGCTTTCTTGCCCCAGCCACCGCCCGAGGGCAGCCTCAGCTTGGGGACTGAGGAGGTGGACACTCCG…	60	PASS	PRECISE;SVTYPE=INS;SVLEN=2624;END=58785;SUPPORT=2;COVERAGE=1,1,1,1,2;STRAND=+;AF=1.000;STDEV_LEN=0;STDEV_POS=0;SUPPORT_LONG=1	GT:GQ:DR:DV	1/1:16:0:6	2624	TIR	TE_BLRtx: Tlutea_hAT2-Ace:ClassII:TIR:hAT: 61.45%
T_lutea_GenomeV2.4_Contig_115	1841293	TisoArg-Sniffles2.INS.14S72	N	AGTCGATGGGACATCGGAAGCTGATATGGTCTGATGTCATGATATCAGGTCCTTTGAACCTGACAAAGGGGTATCGGGGTGGGGGCGAAACCCAAACTATTAAAGACCAATAACAAAAACCATGAAAAAAACTTTTGGCGCGAGGACGCGGGGACGAGGTGGCGCGGGGAAGCCTCTCCAGCACCCTCTTCCGCTACTGTCTGTGCTTTTACATATACGTAATTTTGCCCATTTTATTCTTCACTACGCCAGGGGCGTTCCATCGTCTCTCTCTCTCTCTCTCTCTCTCTCTCTCTCTCTCTCTCAACGTGTGAGTGACGACATGGCGCTGGCTCTTGCCCCAGCCACCGCCAGGCAGCCTCAGCTTGGGGGGACTGAGGTGGAGTTACACTCGAGGAG…	60	PASS	PRECISE;SVTYPE=INS;SVLEN=2622;END=1841293;SUPPORT=3;COVERAGE=4,4,4,4,4;STRAND=+;AF=1.000;STDEV_LEN=12.124;STDEV_POS=2.646;SUPPORT_LONG=0	GT:GQ:DR:DV	1/1:16:0:6	2622	TIR	TE_BLRtx: Tlutea_hAT2-Ace:ClassII:TIR:hAT: 78.49%
T_lutea_GenomeV2.4_Contig_032	64868	TisoArg-Sniffles2.INS.1S1F	N	CTCCTCAGTGATGGGACCTCAGGCTGATATGAGGTCCTGATGTCATGATATCGGGTCGCCCAGACCTGACAAGGGAGTATCAGGTGAGGCAAAAACAAACTGACAAGGCCAATAACAAAACCATGAAAAAAAACTTTTGGCGCAGGGACACTTGACAGTGGCGCGGGAAGCCTCTCCAGCACCTGCCCGCTACTGTCTGTGCACATATACGTAATTTTGCCCATTTTATTCACTGCGCGAGGCGTTCCATCGTCTTTCTCTCTCTCTCTCTCTCTCTCTCTCTCTCTCTCTGGCGATGGCCAGTGACGACATGGCGCTGGCTCTTGCCCCAGCCACCGCCCGAGCAGCCTCAGCTTGGGGGACTGAGGGAGGTGGACACACTCCGAGGGCAGCGCCCTC…	60	PASS	PRECISE;SVTYPE=INS;SVLEN=2567;END=64868;SUPPORT=1;COVERAGE=2,1,1,1,2;STRAND=+;AF=1.000;STDEV_LEN=0;STDEV_POS=0;SUPPORT_LONG=0	GT:GQ:DR:DV	1/1:5:0:2	2567	TIR	TE_BLRtx: Tlutea_hAT2-Ace:ClassII:TIR:hAT: 91.12%
T_lutea_GenomeV2.4_Contig_058	161063	TisoArg-Sniffles2.INS.1S39	N	CAAGGGTTTTGCAAAGTTGAAAAGAGATTTGAAGAGGATTCAGGAGGGAGTTGTAAGTCGCGTTCCTCAAACCTTCCTCAAACTGGTTATTGTAAAGGAAGCGCAGTGCGCGCCTCTTCCAACGGTCTTCGGGTAGAAGGGTGTTCTGGAGGAGGCGATGGCGACGGCGGCGGTGAGGGCTGCCCCTGCAGTACAGCCTTGCCACCCTCTCACAAGAGGGAGAACCTGCATGTGCCGCGCGTGGGGCGAGGGGCCCATGGCAGCCAGAGCGTGCGCCCGCGCGGCGCCCATTCACTCAAAGATGCCGGGCCGAGCAACGTGTGCTCACAACTGCACTGCACGCGAGGAAAGACACGCTTTGAGTGGACGATGGAGCGCAAGGTGGCTGTGCTCACAGAG…	60	PASS	PRECISE;SVTYPE=INS;SVLEN=4510;END=161063;SUPPORT=1;COVERAGE=2,1,1,1,3;STRAND=+;AF=1.000;STDEV_LEN=0;STDEV_POS=0;SUPPORT_LONG=0	GT:GQ:DR:DV	1/1:5:0:2	4510	TIR	TE_BLRtx: Tlutea_Harbinger7-2_Chopper:ClassII:TIR:PIF-Harbinger: 71.33%
T_lutea_GenomeV2.4_Contig_164	90502	TisoArg-Sniffles2.INS.1SA3	N	AGTGATGGGACATCGAGCTGATATGGTCCTGATGTCATGATATCAGGTCCTTCCCAGACCTGACAAGGAGTATCAGGTGGGGGCAAAAACAAACTGACAAGGCCAATAACAAAACCATGAAAAAAACTTTTGGCGCGAGGACGCGAAAGGACGAGTGGCGCGGAAGCCTCTCAACACCCCTCTTCCCGCTACTGTCTGTACTTTTACATATACGTAATTTTGCCCATTTTATTCACTGCACTTGAGACGTTCCATCGTCTCTCTCTCTCTCCCCCTCTCTCTCTCTCTCTCTCTCTCTCTGGCAGTGGCCAGTGACGACATGGCGCTGGCTCTTGCCCCAGCCACCACCCGAGCAGCCTCAGCTTGGGGGACTGAGAAGTGGACACACTCCGAGGGCGG…	60	PASS	PRECISE;SVTYPE=INS;SVLEN=2572;END=90502;SUPPORT=3;COVERAGE=4,3,3,3,6;STRAND=+-;AF=1.000;STDEV_LEN=19.000;STDEV_POS=3.215;SUPPORT_LONG=0	GT:GQ:DR:DV	1/1:16:0:6	2572	TIR	TE_BLRtx: Tlutea_hAT2-Ace:ClassII:TIR:hAT: 72.96%
T_lutea_GenomeV2.4_Contig_179	78075	TisoArg-Sniffles2.INS.1SB2	N	CAACAGCGATGGGACGTCAGGGATCAGGTCGTCAGGTTTTTGACAACCTTAACACTATATCGACCTGATATTAGCCTAATATCAAGTATTATAAAGTTAGTAACTATAGTTACAATACTAACGGGAACAGAAACAGCTAACAAATATTTTCGTCCTTCCTGGCTCCTCCACACAACCATCTCTAGCTCCCAAGGCAGCATGGGACTCCCAATCCTTCAACAATCCTCCAAGACTAGATTAGTGTGGCACCCTCACAAGCCCTTCCTCTCTTACTGTGGTTTGGCCCAATCTGTTGCGCTTGAGTGAACGTATCCTCGACGGACCAAGAGCGCCTGCACCCCGACGCGAGCAAGACACAGCCAAGGAGAAGACGACATGCAGCCCACTTCAAGTGAGGCC…	60	PASS	PRECISE;SVTYPE=INS;SVLEN=2602;END=78075;SUPPORT=1;COVERAGE=10,5,5,5,5;STRAND=-;AF=0.400;STDEV_LEN=0;STDEV_POS=0;SUPPORT_LONG=0	GT:GQ:DR:DV	0/1:11:3:2	2602	TIR	TE_BLRtx: Tlutea_hAT2-Ace:ClassII:TIR:hAT: 81.15%
T_lutea_GenomeV2.4_Contig_086	306877	TisoArg-Sniffles2.INS.2S55	N	AGGCTGCCGCTTCATGGGTGCCCCATTTCTATGGTGAAAATGAAAATCGGCCCGCTGGACAACCAGAGGTGGCTGCCACTGGATAAAGGTGCCCTAGGCATGCTGTGCGCCGATATAGCTTTTTCTGATTGATGCACATGGTATTCACAATGACATTTTACATACGCATCGCGCACGGAACCGTGTGAGCCTCATGGACAGTGTCTCCAACGTCGGAGGCGGCGCCGGAGGCAAACACCACTGCTGGCCCACAACGAGGGCACTAGCCACCAAAACGGGAATCCTTGCGCCACTTCACACACTCTCTTCTTGCACCACCCCTTTCTTCAAGTTCCCACAGCTGTCACATAACATGAAACCCTCCCATGGACACGGAACACCGCACACATGCACACATCC…	60	PASS	PRECISE;SVTYPE=INS;SVLEN=2543;END=306877;SUPPORT=1;COVERAGE=4,3,3,3,4;STRAND=-;AF=0.667;STDEV_LEN=0;STDEV_POS=0;SUPPORT_LONG=0	GT:GQ:DR:DV	0/1:4:1:2	2543	TIR	TE_BLRtx: Tlutea_Mariner3-Luffy:ClassII:TIR:Tc1-Mariner: 71.87%
T_lutea_GenomeV2.4_Contig_108	94847	TisoArg-Sniffles2.INS.2S6B	N	CGATGGCGATCAGTGATGGGACATCAGGCTGGGATATGAGGTCTCGATGTCATGATATCAGGTCCTTTAGGACCTGACAAAGGGTACTGTGGTGGGGGCAAAAACGAAGCTGACAAGGCCAATAACAAAACCATGAAAAAAACTTTTGGCGCGAGGACGCGAGGACGAGGTGGCGCGGGAAGCCTCTCCAACACCCCTCTTCCCTGCTGGGCCGTTCGTACTTTTTACATTATGTCGTGTAATTTTTGCCCATTTTATTCACCGCACTTGAGGCGTTTCATCTTTCTCTCTCTCTCTCTCTCTCTCTCTCTGGCGATGGCCAGTGACGACATGGCGCTGAAGCTCTGCCCCAGCCACCGCCCGAGCAGCCTCAGCTTGGGGGATTGAGGAGGTGGGATT…	60	PASS	PRECISE;SVTYPE=INS;SVLEN=2643;END=94847;SUPPORT=1;COVERAGE=6,2,2,2,3;STRAND=-;AF=1.000;STDEV_LEN=0;STDEV_POS=0;SUPPORT_LONG=0	GT:GQ:DR:DV	1/1:5:0:2	2643	TIR	TE_BLRtx: Tlutea_hAT3:ClassII:TIR:hAT: 16.23%, Tlutea_hAT2-Ace:ClassII:TIR:hAT: 61.18%
T_lutea_GenomeV2.4_Contig_128	179907	TisoArg-Sniffles2.INS.2S7F	N	ATAATTAGGAGGTTGCCGTCATGTGTAAGGTGCTGCCTGCTTCTGTGGCGTGCCCTCGTTCCCCAGCAATCATGGCCCCCAGAAGCCCGCCGCCAAGCCCAAGTCACGAAGGGGCCACTTACACAGTCCATGCCCGCGATACGCTACGCAGAACAATCAGGCAAAGGGCGCGCGTCGTCGAAGCGCAAAGACGTGCGCAGAGCGGTACTACAAGACCGCCAGTTCGCACAAGTTACGCTAAGGTCGCGTTTGCAACGTGGCATTCTCGAGGCAACGCTAAGCGCAAAGTGGCGTGAGCCAAGAGGGGCAATTCCTGATGATGACTTCACGGGATGCCAAACAGCTTCTCACAAACGCTGAGAGGCTGCCCAAGTTGGCATCTGGGCCCTGCCACAAACA…	60	PASS	IMPRECISE;SVTYPE=INS;SVLEN=2579;END=179907;SUPPORT=2;COVERAGE=4,3,3,3,6;STRAND=+-;AF=1.000;STDEV_LEN=21.213;STDEV_POS=27.577;SUPPORT_LONG=0	GT:GQ:DR:DV	1/1:11:0:4	2579	TIR	TE_BLRtx: Tlutea_Mariner1:ClassII:TIR:Tc1-Mariner: 8.94%, Tlutea_Mariner3-Luffy:ClassII:TIR:Tc1-Mariner: 51.27%
T_lutea_GenomeV2.4_Contig_041	158363	TisoArg-Sniffles2.INS.3S28	N	GATTTTAATACAGTTGATGGACGTCGACGTCAGCCGTGTTTACAACCTAACACTAATGCACTCCGGATATTAGCCTAATATCACATTATAAAGTTAGCAACTATAGTTAAATACCAATGTAGAATAAACAGCCACAACGCCATTTTCGTCCTCTCGCCTTCTCCAAGCAACCATCTCTAGCTCCCAAGACAAGGAACACATGGGACTCTCCCAATCCTTCCAAATAAATCCTCCAAGACTAGATTAGTGTGGCACCCTCACAAGCCTCTCCTCTACTGTGGTTTAAGTCCCACCTGTTGTGGTTCTTCGAGTGAATCCAATCCTCGATGACCAAGAGCGCTCGCACCTCGACGCCGAGCAAGACAGCGCCATGAGAAGATTTATATGCAGCCCACGGGT…	60	PASS	PRECISE;SVTYPE=INS;SVLEN=2613;END=158363;SUPPORT=1;COVERAGE=1,1,1,1,2;STRAND=-;AF=1.000;STDEV_LEN=0;STDEV_POS=0;SUPPORT_LONG=0	GT:GQ:DR:DV	1/1:5:0:2	2613	TIR	TE_BLRtx: Tlutea_hAT2-Ace:ClassII:TIR:hAT: 60.99%
T_lutea_GenomeV2.4_Contig_171	73575	TisoArg-Sniffles2.INS.3SAA	N	CATCGGAGCAGTGATGGACGTCGAGATTTAATGTCAGGTTTTGACAACCTAACACCTGACATCGCACCCATATTAGCCTAATATCAAGTATTATAAAGTTAGTAACTATAGCTACATACTAACGGGAACAAGTAAACAGAAGCACAAATACCATTTTGCCTCTCGCTCCTCCACAACCATCTCTAGCCCCAAGGGCAAAAGATATGGGACTCCCAATCCTTCAACAAATCCTCCAAGACTAGATTAGTGTGGCACCCTCACAAAGCCTTCTACTGTGGTTTGGCCTAACCTGTTGCGCCTTCGAGTGAATCCACCCTCGACGGACTCAGAGCGCTGTACTCGACGCCGAAAGTAAGATAACATGAAGACGACATGCGCCACTTGCGTGAGGCTACTGAG…	60	PASS	PRECISE;SVTYPE=INS;SVLEN=2621;END=73575;SUPPORT=1;COVERAGE=2,2,2,2,2;STRAND=-;AF=1.000;STDEV_LEN=0;STDEV_POS=0;SUPPORT_LONG=0	GT:GQ:DR:DV	1/1:5:0:2	2621	TIR	TE_BLRtx: Tlutea_hAT2-Ace:ClassII:TIR:hAT: 66.20%
T_lutea_GenomeV2.4_Contig_181	757752	TisoArg-Sniffles2.INS.3SB4	N	GAGGCTGCCGCTCTGTGCGCGTGCCTGCTCTGTGGGCGTGCCCCCACCTCCCCAGGCAATCATGGCCCCCAGGAAGCCCGCCAGCAAGCCCGCCGCCGCCGAGGGGCCACCACACAGTCCGCGATGTGCCGCTGGATAATGCCAAGCGCAGAACAGCGGGCGTGCGTCGTCGAAGACGTGCGTAGCAAAGCTCGCGCAATCGCCGCCGCGACGTTGGCGTCGGCTAATACAAGCAGTAACAGCAGCATTTCCCGGAGGCAACGCTACATGGCGGTGGCGTGGAGTCAAGAGGGGCACCTCTCGAGATGACTTCCACGGATGCCAACTCATCAGCCTTCTCACAAACGCTTCAGAGGCTCCTGGCATCTGGCTCGCTCGCGCCGACTGCTCACGCACTCC…	60	PASS	PRECISE;SVTYPE=INS;SVLEN=2605;END=757752;SUPPORT=1;COVERAGE=1,1,1,1,3;STRAND=-;AF=1.000;STDEV_LEN=0;STDEV_POS=0;SUPPORT_LONG=0	GT:GQ:DR:DV	1/1:5:0:2	2605	TIR	TE_BLRtx: Tlutea_Mariner3-Luffy:ClassII:TIR:Tc1-Mariner: 68.10%
T_lutea_GenomeV2.4_Contig_097	232227	TisoArg-Sniffles2.INS.4S60	N	AAGACAAAGCAAAGGATGGGACATCAGCTGATATGAGGTCCTGATGTCATGATATCAGGTCCTTTTTAGACCTGACAAAGGGGTACTCAGGTGGGGGAACGAAGCTTGACAAGGCCAATAACAAACCATGAAAAAAACTTTATGCGAGGACGCGAGGACGAGGCGCGGGAAGCTCTCCAACACCCCCTCTTCCCGCTACTGTCTGTAAATTTTTACATATACGTAATTTTGCCCATTTTATTCACTGCACTTGAGGCGTTCCATCGTCTCTCTCTCTCTCTCTCTCTCTCTCTCTCTCTCTCTCTCTCTCTGGCGATGGCCAGTGACGACATGGCGCTGGCTCTTTGCCCCAAAGCCACTGCTCCGAGCAGCCCCCCAGCTGGGGACTGAGGAGGGTGG…	60	PASS	IMPRECISE;SVTYPE=INS;SVLEN=2623;END=232227;SUPPORT=2;COVERAGE=4,3,3,3,3;STRAND=+-;AF=1.000;STDEV_LEN=28.991;STDEV_POS=2.121;SUPPORT_LONG=0	GT:GQ:DR:DV	1/1:11:0:4	2623	TIR	TE_BLRtx: Tlutea_hAT2-Ace:ClassII:TIR:hAT: 70.65%
T_lutea_GenomeV2.4_Contig_162	664584	TisoArg-Sniffles2.INS.4SA1	N	GTTACACAAATTCCGTTGATGGGACGTCGTGATCAAAGCCGTCGTGTTTTGACAAATCTAACACTGAGCATCGCACTGGATATTAGCCTAATACCGTATTGGTGTTAGTAACTATAGTTGCAATACTAACGGGAACAAACAGAGCTAATGTAATATTTTTCGTCCCCTTCCTCGCTCCTCCACAACCATCTCTAGCTCCCAAGGCGCGACATGGGACTCCCAATCCTTCCAACAAATCCCTCCAAGACTAGATTAGTGTGGCACCTGCCAAGCCTCTCTACTGTGGTTTGGCCCAATCTGTTGCGCTTCTTCGAGGAATCCAATCCTCGACGGACTAAGAGTGCTCGCACCCGACGCCGAGCAAGACAAATAAGTGAGAAGAATGACATGCAGCCCACT…	55	PASS	PRECISE;SVTYPE=INS;SVLEN=2633;END=664584;SUPPORT=1;COVERAGE=4,1,1,1,5;STRAND=-;AF=1.000;STDEV_LEN=0;STDEV_POS=0;SUPPORT_LONG=0	GT:GQ:DR:DV	1/1:5:0:2	2633	TIR	TE_BLRtx: Tlutea_hAT2-Ace:ClassII:TIR:hAT: 65.86%, Tlutea_hAT3:ClassII:TIR:hAT: 9.30%
T_lutea_GenomeV2.4_Contig_173	931701	TisoArg-Sniffles2.INS.7SAC	N	CCACCAGTGATGCGGGACATGAGCTGATATGGTCCTGATGTCATGATATCAGGTCCTTTAGACCTGACAAAGGATTATCAGGTGGGGGCAAGCAAGAGCTGACAAGGCCAATAGCAAACCATGAGAAAAAACTTTTGGCGCGAGGACGCAGGGACAGGGTGGCGCGAAGCCTCTCCAACACCCCCCTCTTCCCGCTTCTGTCTGTTTTTTTACATATATAGTGTTTGCCAGTTTTATTCCCACTGCACTTGGGGAGCGTTCCATCGTCTCTCTCTCTCTCTCTCTCTCTCTCTCTCTCTCTCTACTCTGACGATGTGGTGACGACATGGCGCTGGCTCTTGCCCCAGCCACCGTCTTGAACAGCCTCAGCTTGGGGACTAGGGAGGTGGACACACTCGA…	60	PASS	PRECISE;SVTYPE=INS;SVLEN=2599;END=931701;SUPPORT=2;COVERAGE=4,2,2,2,3;STRAND=+-;AF=1.000;STDEV_LEN=14.849;STDEV_POS=2.121;SUPPORT_LONG=0	GT:GQ:DR:DV	1/1:11:0:4	2599	TIR	TE_BLRtx: Tlutea_hAT2-Ace:ClassII:TIR:hAT: 81.85%
not specific
T_lutea_GenomeV2.4_Contig_032	15199	TisoArg-Sniffles2.INS.0S1F	N	ATGGGACATCGGCGATATGAGTCCTGATGTCATGATATCAGGTCACTAGACCTGACAAAGAGGGTATCAGGTGGGCAAAAACAGAGCTGACAAGGCCAATAGCAAGAACCATGAAAAACTTTTGGCGCGAGGACGCGAGGACGGGCCGGCGCAGGAAACCTCTCGCACCCCCTCTTCCGCTACTGTCTGTGCTTTTATATACGTAATTTTGCCCATTTATTCACTGCACTTGAGGCGTTTGTCGTCTCTCTCTCTCTCGTCACTCTCTCTCTCTCTCTCTCTCTCTCTCTGGCGATGGCCAGTGACGACATGGCGCTGGCTCTTGCCCCAGCCACCGCCCGAGCAGCCTCAGCAGGACTGAGAGTGGACACACTCGGGGGCAGCGCCCTCAGGTAGTCC…	60	PASS	PRECISE;SVTYPE=INS;SVLEN=2585;END=15199;SUPPORT=1;COVERAGE=9,8,9,9,10;STRAND=+;AF=0.222;STDEV_LEN=0;STDEV_POS=0;SUPPORT_LONG=0	GT:GQ:DR:DV	0/1:0:7:2	2585	TIR	TE_BLRtx: Tlutea_hAT2-Ace:ClassII:TIR:hAT: 80.19%
T_lutea_GenomeV2.4_Contig_057	73066	TisoArg-Sniffles2.INS.0S38	N	CAAAGGATGGGACATCAGGCTGATATGAGGTCCTGGGATGTCATGATATCAGGTCCTTTAGACCTGACAAAGGGGTATCAGGTGGGGGCAAAACGAAGCTGACAAGGCCAATAACAAAACCATGAAAAACTTTTGGCGCGAGGACGCGAGGACGAGGTGGCGTGGGAAGCCTCTCCAACACCCCTCTTCCCGCTACCGTCTGTACTTTTACATACGTAATTTTGCCCATTTTATTTCCACCGCACTTGGAGGCGTTCCATCGTCTCTCTCTCTCTCTCTCTCTCTCTCTCTCTCTCTCTCTCTCTCTCTCTCTCTGCTATTTGCCAGTGACGACATGGTGCTGCTCTGCCCCAGCCACTGCTCCGAGCAGCCTCAGCTTGGGGGACTGAGGAGGTGTGG…	60	PASS	PRECISE;SVTYPE=INS;SVLEN=2627;END=73066;SUPPORT=1;COVERAGE=4,3,2,2,3;STRAND=-;AF=1.000;STDEV_LEN=0;STDEV_POS=0;SUPPORT_LONG=0	GT:GQ:DR:DV	1/1:5:0:2	2627	TIR	TE_BLRtx: Tlutea_hAT2-Ace:ClassII:TIR:hAT: 68.17%
T_lutea_GenomeV2.4_Contig_108	37278	TisoArg-Sniffles2.INS.0S6B	N	GGGCGGCCAAAACAGGGCTTGAATTCATTCAGTAAGGGTTGGGCTGCATTTTTTACCGTGGCGATGCCCATCAAAAACCTCTCCTGGGGGCTACCTGACGCTACTTGTAAATTCCCAAGCAAGAAATGCAGCGGATCTGGCCCCTCTCTCCCTCCGTCACGCGCACTCACTACGCTCTACCTGTAAAGAATGGGGCCGTCACTATGGGATCGGTTCCTCTATATCTAAGCTTACATTCGGCATTTGATTCCCGCCTGATGCAGTTGCCGTGTCGGGCCGCTGACAGTCCGACTACACCCCCTGACCTCTGGCATCATTGCCCGCGCGAGCCCACCCAGCCTCAGCAGCGCGCACGCGGCCACTCCTGGCTACCACAGACCCCACCCCCAGACCATCCTG…	58	PASS	PRECISE;SVTYPE=INS;SVLEN=3011;END=37278;SUPPORT=4;COVERAGE=6,4,4,4,5;STRAND=+-;AF=1.000;STDEV_LEN=2.121;STDEV_POS=0.000;SUPPORT_LONG=0	GT:GQ:DR:DV	1/1:22:0:8	3011	TIR	TE_BLRtx: Tlutea_MiniShanks:ClassII:TIR:hAT: 51.19%
T_lutea_GenomeV2.4_Contig_187	228621	TisoArg-Sniffles2.INS.0SBA	N	CTCAATCATGATAATGGGACATGAAATTTGTCAGTCTGATATCATGATATCAGGTCGCTAGACCTGACAAGAGGTATCAGGAGCAGGGGCAAAACCGAGCTGACAAGGCCAATAACGAAACCATGAAAAAAAACTTTGGCGCGAGGACGCGAGGACAGCGGGAGGTGGCGCCAGGAAGCCTCTCCATCACCCCCTCTTCCTTCAATCTACGTACTTTTACATATACGTAATTTGCCCATTTTATTCACTGCACATGGGGCGTTTCTTAGTCTCTCTCTCTCTCCTCTCTCTCTCTCTCTCTCTGTGATGGCCAGTGGCGACATGGCGCTGGCTCTTGCCCAGCCACCGCCCGGAAGCAGCCTCAGCTTGGGGACTGGTGGACACCTCGGGGGCAGCGCC…	60	PASS	PRECISE;SVTYPE=INS;SVLEN=887;END=228621;SUPPORT=2;COVERAGE=4,2,2,2,2;STRAND=+-;AF=1.000;STDEV_LEN=14.142;STDEV_POS=1.414;SUPPORT_LONG=0	GT:GQ:DR:DV	1/1:5:0:2	887	TIR	TE_BLRtx: Tlutea_hAT2-Ace:ClassII:TIR:hAT: 19.27%
T_lutea_GenomeV2.4_Contig_173	2187761	TisoArg-Sniffles2.INS.19SAC	N	CAACAGTGATGATGATCAGGCTGATATGAGGTCCTGATGTTGCGATATCAGGGTCCTTTAGACCGATGGGGGCATTTGGGGGCAAAAACGAAGCTTGACAAGGCTAATAACAAAACCACGGAAAAACTCAGCAGAGGACGCGAGGACGCGAGGTGGCGTAAGTTTCCTCCAACACCCCCCTCTTCCGCTACTAAGTTCAAATTTTTTAAAGATATACGTAATTTGCCATTTTATTTCATCTCTCTGCACTGGAGGTGTGTTCCATCGTCTCTCTCTCTCTCTCTCTCTCTCTCTCTCTCTCTGGCGATGCACAGTGACGACTATGGCTGGCCTTGGCCCCAGCCACTCGCTGAGGCAGCCTCCCGGGCTGGGGACTGAGGTGGACACACACCTGGAGGG…	60	PASS	PRECISE;SVTYPE=INS;SVLEN=2631;END=2187761;SUPPORT=1;COVERAGE=1,1,1,1,1;STRAND=-;AF=1.000;STDEV_LEN=0;STDEV_POS=0;SUPPORT_LONG=0	GT:GQ:DR:DV	1/1:5:0:2	2631	TIR	TE_BLRtx: Tlutea_hAT2-Ace:ClassII:TIR:hAT: 67.05%
T_lutea_GenomeV2.4_Contig_068	223861	TisoArg-Sniffles2.INS.1S43	N	TAAGAACAGTAGTAAGGACATCAGGCTGATATGAGGTCTAATCTCATGATATCGAATTCCTTTAGACCTGACAAAGGGGTATCAGGTGGGGCAAAAACCGACTGACAAGACCAATAACAAAACCATGAAAAAAACTTTGGCGCGAGGACGCCGCGAGGACGGGGTGGCCTTAAGCCTCTCAACACCTCTTCCCGCTACTGTCTGTTGCTTTTTACATATACGTAATTTTGCCCATTTATTCTGCATGAGGCGTTCCATCGTCTCTCTCCTCTCTCTCTCTCTCTCTCTCTCTCTCTCTGGCGTGGCCGGGTGACGACATGGCGCTGGCTCTTGCCCCAGCCACCCGCCCGAGCAGCCTCAGCAGGGGACTGAGAGGTGGACTTTCCGAGGGCAGCACCC…	60	PASS	PRECISE;SVTYPE=INS;SVLEN=2621;END=223861;SUPPORT=1;COVERAGE=4,4,4,4,4;STRAND=+;AF=0.500;STDEV_LEN=0;STDEV_POS=0;SUPPORT_LONG=0	GT:GQ:DR:DV	0/1:14:2:2	2621	TIR	TE_BLRtx: Tlutea_hAT2-Ace:ClassII:TIR:hAT: 59.71%
T_lutea_GenomeV2.4_Contig_082	472023	TisoArg-Sniffles2.INS.1S51	N	GCAGTGATGGGACATCAGGCTGGATATGAGGTCCTGATGTCATGATAACAGGTGGTCCTTAGACCTGACAAAGGGGTATCAGGTGGGGGCAAACGAAGCTGACAAGGCCAATAACAAAACCACGAAACTGGCTAGAGGACGAGGATTTATGTGGCGCAGCCCTCTCCAACACCCCCTCTTCCCAAGCATTGTCCATTGTACTTTACATATACGTACTTTGCCCACTTTATTCACCGCACTTGGAGGCGTTCCAGCACTGTCTCTCTCTCTCTCTCTCCGGCGATGGCCAGTGACGACATGGGCTGGCTCTCGCCCCAGCCACGCCCTGAGCAGCCTCAGCTTGGGGATCGTGGACACACTCGAGGGCAGCGCCCCTTGAGTGGTCCACAATTGGAGGGA…	60	PASS	PRECISE;SVTYPE=INS;SVLEN=2640;END=472023;SUPPORT=1;COVERAGE=6,6,6,6,6;STRAND=-;AF=0.333;STDEV_LEN=0;STDEV_POS=0;SUPPORT_LONG=0	GT:GQ:DR:DV	0/1:8:4:2	2640	TIR	TE_BLRtx: Tlutea_hAT2-Ace:ClassII:TIR:hAT: 45.00%
T_lutea_GenomeV2.4_Contig_108	73732	TisoArg-Sniffles2.INS.1S6B	N	CTGTACGGTGATGGGATGTGTGGGGATCAGGTCGTCCAGGTTTTGACAACCTAACACCTGATATCGGACCTGATATTAGCTAATATCAAATTATTATGAAGTTAGTAACTATAGTTACAATACCTAACGAGCAGCAGAGCTACTCAGGTCATTTCGTCCTCCTGGCTCCTCCACAACCATCTCCTAGCTCCCAAGGCTGACACATGGGACTCCCAATCAGCCCAGCAAATCCTCCAAGACTAGATTGGTAGCTTTTATCCACAAGCCTCTCTACTGTGGTTTGGCCAATCTATTGCACTTCTTCGAGTGAATCCAATCCTCGACGGACCAAAAGAGCGCTCGCACCACGGCGCCCGAGCAAGGCGAGCGCAGAAGACGACATGCAGCCCACTTCAAGTG…	60	PASS	IMPRECISE;SVTYPE=INS;SVLEN=2621;END=73732;SUPPORT=2;COVERAGE=2,2,2,2,2;STRAND=+;AF=1.000;STDEV_LEN=44.548;STDEV_POS=0.707;SUPPORT_LONG=0	GT:GQ:DR:DV	1/1:11:0:4	2621	TIR	TE_BLRtx: Tlutea_hAT2-Ace:ClassII:TIR:hAT: 69.45%
T_lutea_GenomeV2.4_Contig_091	237618	TisoArg-Sniffles2.INS.3S5A	N	TAGGGCGGTCAAACATGGTTTTTTATTAGGGCAAAAAAAATGATATCTCACAGTTAAGGAAATTTCAAATTTTTCCGAGTAAGTTCCCATTACACCTTCTAACATATCGGGCCCCCATTGGGACCAGACCTCCCCACCCCAAGCCCCACAACAAAAGCGTAAGCAAATATTGGCAGAAAGCTGGAGTCAGGAAAGGGCTCAAAGAGCTCAACCCAAATCGAGACCAGGCGCATTTACGCCATTTTTGTAACCGATCCATCAAGATGGGAGGCCGCCAGACATCAAATACACTGGGGCCACCCGCACGATCACATAATCAGGCAGGCCGCGCGCGCAAAACCTCGTCGAAATCAGCCATCCGCTGGGCGTCAACGTCTCCAGAGTGGTCCGAGCAACGCT…	60	PASS	PRECISE;SVTYPE=INS;SVLEN=3017;END=237618;SUPPORT=1;COVERAGE=5,4,4,4,4;STRAND=+;AF=0.500;STDEV_LEN=0;STDEV_POS=0;SUPPORT_LONG=0	GT:GQ:DR:DV	0/1:14:2:2	3017	TIR	TE_BLRtx: Tlutea_MiniShanks:ClassII:TIR:hAT: 13.19%
T_lutea_GenomeV2.4_Contig_115	630175	TisoArg-Sniffles2.INS.3S72	N	CTAGAGGTTGCCGCTTCGTGCGTGCCCGCTTCGTGGCGTGCCCCCCTGCCTCCCCTGTGCAATCATGGCCCCCGTGAAGCCCGGCCAGCAAGCCCAAGCCGCCGAGGGGCCACTACACAGTCTGATGCCGCGATACGCGCTGCAACGGGGCAAGGCAGCCAGCCGAAGACGTGCAGAGCAGCCTGCGCACGCTGCTCGCACAGCCAGTTAAGGCCAAGGCCGCGCTTGCAAACAGTGGCATTCCCGGAGGCACCGCGCGGCAAAGTGGCGTGGGAGCTGAAGAGGGGCACCTGATGATGATTCTCACGGCCGCCAACCAACAAACTTCTCACAAACGCCGAGAGGCTCAAGTTGGCATCTTGGCTCCTCGCTCGCGCCGACGTTCACGACCCCAAAACA…	60	PASS	PRECISE;SVTYPE=INS;SVLEN=2629;END=630175;SUPPORT=1;COVERAGE=3,4,4,4,4;STRAND=-;AF=0.500;STDEV_LEN=0;STDEV_POS=0;SUPPORT_LONG=0	GT:GQ:DR:DV	0/1:14:2:2	2629	TIR	TE_BLRtx: Tlutea_Mariner3-Luffy:ClassII:TIR:Tc1-Mariner: 81.81%
T_lutea_GenomeV2.4_Contig_157	529210	TisoArg-Sniffles2.INS.5S9C	N	AGGCTGCCGCTTCATGGGCATGCCCCATTTCTGCCTTATGGTGAAAATGAAAAATCGGCCCGTTGACAACTAGAGGTGGCTGCCACTGGATAAAAGGTGCCTCTAGGCATGCTGTGCGCCGACATGTGCTTTTCTGATTGATGCATTTATGGTGACTCACAATGACATTTTACATACGCATCGCGCACGGAACCAGGAGCCTCATGGACAGGCCTCAACGTCGGAGTAAGGCGGCGCCGAGGCACAAACACCACTAAGGCTCAATAACGAGGGCAATTAGCCACCGAAACGGGACTCTTGCGCCACTTCCACACTCTCTTCTTTGCACCTCACCCTTTTCTTCAAGCTCCCACAGTTGTCACATAACATGAACCCCTCCTATGGACATGAACAATCGCA…	60	PASS	PRECISE;SVTYPE=INS;SVLEN=2584;END=529210;SUPPORT=4;COVERAGE=4,4,4,4,6;STRAND=+-;AF=1.000;STDEV_LEN=8.485;STDEV_POS=1.414;SUPPORT_LONG=0	GT:GQ:DR:DV	1/1:22:0:8	2584	TIR	TE_BLRtx: Tlutea_Mariner3-Luffy:ClassII:TIR:Tc1-Mariner: 73.35%
T_lutea_GenomeV2.4_Contig_178	1142821	TisoArg-Sniffles2.INS.6SB1	N	CTGCGAGAAGCATTGATAGGACAGCCGAGGATCGAGGTCGACCAGGTTTGACAATAACACTGATATCAGAACTGATATTAGCCTAATATCAAGTATTATAAAAAGAGTTAGTAACTATAGTTACAAATACTAACGGGAACGCAGGCTTATGAGTCATTTTCGTCCTGCGGCTCCTCCACAACCATCTCTAGCTCCCAAAAGGCAGCACATGGGACTCACCCCAATCCCTTCAACAAATCCTCCAAGACTGGGTGTGTGGCACCTCTGGCCTTCTCTCTACTGTAGTTTTTGGCTTCATCATTTATTACTTCTTCAGGTGAATCAATCCTCGACAGCCAGGCACTCACACCACTACGAAACGCCGAGCAAGGCAGTCGAGAAGACGACACTGCAGCCCAG…	60	PASS	PRECISE;SVTYPE=INS;SVLEN=2671;END=1142821;SUPPORT=1;COVERAGE=1,1,1,1,2;STRAND=+;AF=1.000;STDEV_LEN=0;STDEV_POS=0;SUPPORT_LONG=0	GT:GQ:DR:DV	1/1:5:0:2	2671	TIR	TE_BLRtx: Tlutea_hAT2-Ace:ClassII:TIR:hAT: 56.24%, Tlutea_hAT3:ClassII:TIR:hAT: 8.80%
T_lutea_GenomeV2.4_Contig_041	829526	TisoArg-Sniffles2.INS.FS28	N	ATGGATGGGTACGACGTAGGGTTCGCAGTGCGGCCTCGCCTGGGATTGGCTGGACCATCCGGGTGGCTATGCGTATTTGCGGCCCGTGGGGTCCCCCCATCCGGATGGATCGTCGAAAACGGCCACGCAGCGCGCCCGGCATCGGTTCGAAGTTGGGCTCCGAAGCCTCCCTCGGCGACGGCTCAACGTCTGGGTCGGGCCTTCGCT	60	PASS	IMPRECISE;SVTYPE=INS;SVLEN=207;END=829526;SUPPORT=2;COVERAGE=3,3,3,3,2;STRAND=-;AF=0.667;STDEV_LEN=17.678;STDEV_POS=21.920;SUPPORT_LONG=0	GT:GQ:DR:DV	0/1:4:1:2	207	TIR	TE_BLRtx: Tlutea_Shanks:ClassII:TIR:hAT: 5.23%
T_lutea_GenomeV2.4_Contig_005	126831	TisoArg-Sniffles2.INS.2S4	N	TAATCTTCTTAGCTAGAGCATATGGAGGTATATCCATGCATTTTTTTGGCATTGAAGCAAGAAAGGATCTCGAGAACCTGATTTTTACCATTCCCATTCCCAATAACAGAGAGTATGCTACGTGCTACTTTTTTTTTTTACAATAATCTGCCTTCTGGGCCCCTAGTGGAGCACGTGTATGCTGGCGATTTACTGCCGATACAAAGAGGTCGGCTCATTTATTGACTAGCTTAGCCGTGGCTTGTGTGGGCCTGCACAGCTGTACCTCGCTGATACTGGCTTCAATC	60	PASS	IMPRECISE;SVTYPE=INS;SVLEN=287;END=126831;SUPPORT=2;COVERAGE=2,2,2,2,2;STRAND=-;AF=1.000;STDEV_LEN=9.899;STDEV_POS=19.092;SUPPORT_LONG=0	GT:GQ:DR:DV	1/1:5:0:2	287	NA	NA
T_lutea_GenomeV2.4_Contig_105	42430	TisoArg-Sniffles2.INS.2S68	N	CATTAGTTGCACTTTCATATGCGGCTTTATAGCTATAGCCATAGCTGAATCTAGAATAAATGATAAATGAAAAGCAAAACAGCTCACGTACCGTTTCACTTTTCACCGCTCTCCCTATACTTTGTAATTTGTGAATGCCGGGGGATGGGGGCGGCGAGGGGGTGGAGTGGTGGTGGAAAAAGAGCGGACCTCAGGTCACCGAGGTTGCGCCTTCACCTTATTCTTCCGCCGCCCTCTCGCCCTCTCGCCCGCTCTCCTCTCTCCTCATTCCTCTCTCCTCCGCCACCGCCACCGCGCCACCGCCCCACCATTGACTCACGACGATGGTTGCATCGATCCATCGGTGACTTACCAACTTCCAAACTGTGCCTTGACATCGGTAGCTAATGTGCGTGTGCG…	60	PASS	PRECISE;SVTYPE=INS;SVLEN=1098;END=42430;SUPPORT=2;COVERAGE=2,2,2,2,2;STRAND=+;AF=1.000;STDEV_LEN=16.971;STDEV_POS=0.000;SUPPORT_LONG=0	GT:GQ:DR:DV	1/1:5:0:2	1098	NA	NA
T_lutea_GenomeV2.4_Contig_157	465949	TisoArg-Sniffles2.INS.2S9C	N	GTTGAAGTGTAGCTGTTTGATACTGCAGGTCCTCGAGTCTCGCCGATCAAGTGCAAGCCGGGCTCATGTTGCGCTACAATGATCGTAGGTTTGATATTTGTTTTTGGAATATGAATGAGAGCCATATATAATAATAAAATACCATCGATCAAGCAATAGGTCGCGGCAAAAATTAAGCCCATAAGAAATAGCACTAACGCACTAACTACGGACAACTTTAGCACATCGGTAGTGAGCGCGCACGTGGATGACGGCGTTTATAGGCACTACACGCATCACACACGCATATAGTAGACCAAAATGGCGTGAAATCAACGCGAAACTATGCAACTTGACACAAAACTTGAATTTCGGCGCGAAACTTCCGCAAAACTTTTTGCTGAAACTTGGGGTTTGGAC…	60	PASS	IMPRECISE;SVTYPE=INS;SVLEN=1456;END=465949;SUPPORT=3;COVERAGE=3,3,3,3,5;STRAND=+-;AF=1.000;STDEV_LEN=43.555;STDEV_POS=20.785;SUPPORT_LONG=0	GT:GQ:DR:DV	1/1:8:0:3	1456	NA	NA
T_lutea_GenomeV2.4_Contig_091	848864	TisoArg-Sniffles2.INS.7S5A	N	GGTAATCACCGGCGAATGAACTGAGTGCCCGACTTTCGTACGCGAGCGGGCGCGCTGCCGGCGCTCTCGGCATCCACTGAGATAGAATGCTAGCGGGCACCATATCAAGGAACACCACCCTAGCAGCCCACGCCAATCGCCGCCGCCGCCCGCGCGCATCGCGCCGTAGTCGGCCGTGTGTGGCATCGTCAACTCTGGCGGCGGCGTCACCCGGCCCGTGCAGGCCAAGGAGTGCCCAGCTTTCGTACGCGAGCAGGCACCGCTACCAGCGCTTTCTCACAGCCATCCACCTGGATGAATGCCCCAGCAGGCACCATATCAAAGGTGCCGACCTAACAGCTACGCCAATCGCCGCCGCCGCCCTGCGCATCGCGCCGTAGTCCGGCGTGTGTGGCGCGA…	60	PASS	IMPRECISE;SVTYPE=INS;SVLEN=415;END=848864;SUPPORT=2;COVERAGE=2,2,2,2,2;STRAND=+-;AF=1.000;STDEV_LEN=2.121;STDEV_POS=39.598;SUPPORT_LONG=0	GT:GQ:DR:DV	1/1:5:0:2	415	NA	NA
T_lutea_GenomeV2.4_Contig_044	1015353	TisoArg-Sniffles2.INS.9S2B	N	GGAAGCGGGGAAATTCTTCGGACGGAACGGCGTACCCGACAGCCGAGTATCGCGCTTCGACCTTTAAAGCGACTTGCGCCGGCCCGCAAGCTCGGATCCTGGGTGCCAGTTGCCGTGCGACCCTGTGGACATAACATCCGGAGTCGCCTAGGCGTCCAGCCTTTGGGAGAGAACACCCTATCACTTTGCGTTCGGGGCGTTTG	60	PASS	IMPRECISE;SVTYPE=INS;SVLEN=203;END=1015353;SUPPORT=3;COVERAGE=3,3,3,3,3;STRAND=+;AF=1.000;STDEV_LEN=30.172;STDEV_POS=0.577;SUPPORT_LONG=0	GT:GQ:DR:DV	1/1:8:0:3	203	NA	NA
T_lutea_GenomeV2.4_Contig_044	1015524	TisoArg-Sniffles2.INS.AS2B	N	TAATGATCCCGTCACAATCGACCCTTTTCAGCGCTAAATGCCTCAGGGAGCTCATAGATAACGCGTGAGTGCGTTGTCTTTGCGATTGCTTCATTTAACTTAAGGTGGTATTTGCATCTACCAAAAATACCTTTGAAGATATGTGCATGGGTCACATCATAGAAAAACTTCCTTAACATTCTCATCACTTGCACGCGGAACTAAGTTGCTCTTATGGTTCTGTATGAGG	60	PASS	PRECISE;SVTYPE=INS;SVLEN=229;END=1015524;SUPPORT=3;COVERAGE=3,3,3,3,3;STRAND=+;AF=1.000;STDEV_LEN=11.533;STDEV_POS=1.155;SUPPORT_LONG=0	GT:GQ:DR:DV	1/1:8:0:3	229	NA	NA
others
T_lutea_GenomeV2.4_Contig_004	50004	TisoArg-Sniffles2.INS.0S3	N	TAGGCGGTCAAACAGGCGGCTTTTTAACTACTAGTAAGGGTTGGGCTGCATTTTTTGACCGTGGCGCGATGCCCACTAACCTCCCGGGGGGCTACCTGACGCTACGAAAATCTTCAAGCCAAGAAATGGTAGCGATCCGCCCCCCTCTCTCTCCTCCGTCACGCGCACTCACGTTTTTACCCAGGTAAGAATGGGGCCGTCGCCCGCGGGGGATCGGTTCCTCTATATCTAAGCTACATCTTTTCGGCATTTGATCCCCGCCCGATGCAGCGCCCGTGTCGGGGCCGCCGACAGTCCGACCACCCCCGACCCTCCGGCATCACGTCTCTGCTCCACCCAGCTCCTCGCCAGCGCGCACGCGGCTACCCTGGCTACCACAGACCCCACCCCGACCATCCC…	60	PASS	PRECISE;SVTYPE=INS;SVLEN=3033;END=50004;SUPPORT=3;COVERAGE=6,6,6,7,6;STRAND=+-;AF=1.000;STDEV_LEN=11.269;STDEV_POS=5.196;SUPPORT_LONG=0	GT:GQ:DR:DV	1/1:16:0:6	3033	TIR	TE_BLRtx: Tlutea_MiniShanks:ClassII:TIR:hAT: 52.76%, Tlutea_Shanks:ClassII:TIR:hAT: 10.76%
T_lutea_GenomeV2.4_Contig_004	251203	TisoArg-Sniffles2.INS.3S3	N	TCGGGCTTTCGATGGGACGTCGTGATCGCCGTCGTTTTGACAACCTACACCCGATATCGTACTGATATTGTATTTCAATATCAGTATTATAAAAGTTAGTAACTATAGTTACAATAATTAACGGAACAAATAAACGAGCTAATAAATATTTTCGTCCTCTCGTCTCTCCACAACCATCTCTAGCTCCCAAGACATGGGACTCCCAATCCTTCAACAAATCCCTCCAAGACTAGATTAGTGTGGCACCTCACAAGCCTCTACTGCGGTTTGGCCCAACTGGGTTGCGCTTCGAGCGGAATCCAATCCTCGACGGACCAAGAAGAGCGCTCGCACCCCTCGACCGCCGAGCAAGACAAATATGAGAAGACGGACATGCAGCCCACTTCAAGGGAGGCTAAT…	60	PASS	PRECISE;SVTYPE=INS;SVLEN=2614;END=251203;SUPPORT=1;COVERAGE=3,3,2,2,2;STRAND=-;AF=1.000;STDEV_LEN=0;STDEV_POS=0;SUPPORT_LONG=0	GT:GQ:DR:DV	1/1:5:0:2	2614	TIR	TE_BLRtx: Tlutea_hAT2-Ace:ClassII:TIR:hAT: 77.48%
T_lutea_GenomeV2.4_Contig_004	53301	TisoArg-Sniffles2.INS.1S3	N	ATCCATCGCCAGTGATGGAATATCAGGCTGGATATGAGGCCCTGATGTCATGATATCAGGTCCTTTAGACCTGACAAAGGTATCAGGTGGGGGCAAAACGAAGCTGACAAGGCCAATAACAACCATGAAAAAAATCTTTATGAGGACGCGAGGGACGAGGTGGCGCGGGAAGCCTTCCCAACACCCCCCTCTTCCTGCTACTGTCTGTACTTTACATATACGTACTTTGCCCATTTTATTTACCTCGCACTTGAGGCGTTCCATCGCCCTCTCTCTCTCTCTGGCGATGGCCAGTGTGACGACATGGCGCTGGCTCTTGCCCCAGCCACCGCCCGAGCAGCCTCAGCTTGGGGGATTGAGGAGGGGGACACACCCGAGGGCAGCGCTCCTCGAGTGGTC…	60	PASS	PRECISE;SVTYPE=INS;SVLEN=2597;END=53301;SUPPORT=1;COVERAGE=5,5,5,5,5;STRAND=-;AF=0.400;STDEV_LEN=0;STDEV_POS=0;SUPPORT_LONG=0	GT:GQ:DR:DV	0/1:11:3:2	2597	TIR	TE_BLRtx: Tlutea_hAT2-Ace:ClassII:TIR:hAT: 74.66%
T_lutea_GenomeV2.4_Contig_005	315412	TisoArg-Sniffles2.INS.5S4	N	AACCGCTGATGGGACGTCGTGGATCAGGTCGTCGTGTTTTTTGACAACCTAACACTGATATCGTGATCTTGATATTAGCCTAATATCAAGTATTATAAAAGTTAGTAACTATAGTTACAATACTCAATTGGAACAGAAACAGAGCTAACAGTCATTTTCGTCCTCGGCTCCTCCACAACCATCTCTAGCTCCCAAGGCAACACATGGACTCCCACCCTTCAACAAATCCTCCAAGACTCAGATTAGTGTAGGCGTACCTCACAAGCCTTCTACTGTGAGCCATTCCAATCTGTTCACGTGCTTCTTTTCGAGTGAATCCAATCCTCGACTGACCAAGAGCGCCGCACTGACGTCGAAAGTAAAGACAATATGAGAACACGACATGCAGCCCACTTCAAG…	60	PASS	PRECISE;SVTYPE=INS;SVLEN=2641;END=315412;SUPPORT=2;COVERAGE=3,1,1,1,3;STRAND=-;AF=1.000;STDEV_LEN=0;STDEV_POS=0;SUPPORT_LONG=1	GT:GQ:DR:DV	1/1:16:0:6	2641	TIR	TE_BLRtx: Tlutea_hAT2-Ace:ClassII:TIR:hAT: 78.83%
T_lutea_GenomeV2.4_Contig_006	25327	TisoArg-Sniffles2.INS.0S5	N	TCACCTGCAGTGATGGGACGTCAGGGATCAGGTCGTCAGGGGTTTTGACAACCTAACACCTCGATATCGGTTCGATATTAGGCCTAATATCAAGTATTATAAAGTTGGGGTAACTATAGTTACAATATTTAACGGGAACAGAAACAGAAGCACAAATATTTTCGTCCTCCGCTCCTCCACAACCATCTCTAGCCCTTAAGGCAAAGACATGGGACTCCCAATCCTTCAACAAATCCTCCAAGACTAGATTAGTGTGGCACCACAAGCCTCTCACTGTGGTTTGGCCCAATCTGTTGCGCTTCTTCGAGTGAATCCACCTCGACGGACCAAGAGCTCGCACCCCGACGCCGAGCAAGACAAATACGAGAAGACGACATGCAGCCCACTTCGCGAGGCCAC…	60	PASS	PRECISE;SVTYPE=INS;SVLEN=2602;END=25327;SUPPORT=1;COVERAGE=2,2,2,2,2;STRAND=-;AF=1.000;STDEV_LEN=0;STDEV_POS=0;SUPPORT_LONG=0	GT:GQ:DR:DV	1/1:5:0:2	2602	TIR	TE_BLRtx: Tlutea_hAT2-Ace:ClassII:TIR:hAT: 75.74%
T_lutea_GenomeV2.4_Contig_008	248016	TisoArg-Sniffles2.INS.2S7	N	ATGGGGATAAAAGTGATGGGACATCAGGCTGATATGAGGTCCTGATGTCATGATACTGTGGTCCTTAGACTTGACAAGGTATCAGGTGGGGCAAATGAAGCTGACAAGGCTAATAACAAACCATGAAAAACTTTGGCGCGAGGACGCGAGACGAGGTGGCGCGGGAAGCCCCTCCAACAATTTCCTGGGCTACTGTCTGTACTTTTACATATACGTAATTTTGCCCATTTTATTCTCACTGCACTTGAGGTGTTCCACTGTCTCTCTCTCTCTCTCTCTCTCTCTCTCTCTCTCTCCTTTCGGGCGGGGATGGCCAGTGACGACATGGCGCTGGCTCTGCCCCAGCCACTCGCCCGAGTAGCCCCAGCTTGGGACTGGAGTGAGGTGGATACACCCAGG…	60	PASS	PRECISE;SVTYPE=INS;SVLEN=2619;END=248016;SUPPORT=1;COVERAGE=9,8,8,8,8;STRAND=-;AF=0.250;STDEV_LEN=0;STDEV_POS=0;SUPPORT_LONG=0	GT:GQ:DR:DV	0/1:3:6:2	2619	TIR	TE_BLRtx: Tlutea_hAT2-Ace:ClassII:TIR:hAT: 65.31%
T_lutea_GenomeV2.4_Contig_009	352440	TisoArg-Sniffles2.INS.2S8	N	GAATTCACAAAGATGTAACATCATTGATATGCAGGTCCTGATGCGTCATGACATTATATCCTTAGACCTGACAAAGGGCAGGTTTGTGGTGGGGGCAAAACGAAGTTGACAAGGCCAAGAACAAACCATGAAAAAAACTTTGGCGCGAGATCGCGAGGACGAGGTGGCGGGAAGCTCTCTCCACCCCCCTCTTCCCGCTACCGCGTCTGTACTTTTACATATACGTACCTTGCCCATTTTTGTATTCACTGCACTTGAGGCGTTCCATCGTCTCTCTCTCTCTCTCTCTCTCTCTTTGCGATGGCCAGTGACGACATGGCGCTGGCTCTTGCCCCAGCCACTCGAGCAGCCTCAGCTTTGGGGGATTGAGGAGGGACACACCCCGAGGGCAGCGCCCCG…	60	PASS	PRECISE;SVTYPE=INS;SVLEN=2615;END=352440;SUPPORT=1;COVERAGE=3,3,3,3,3;STRAND=-;AF=0.667;STDEV_LEN=0;STDEV_POS=0;SUPPORT_LONG=0	GT:GQ:DR:DV	0/1:4:1:2	2615	TIR	TE_BLRtx: Tlutea_hAT3:ClassII:TIR:hAT: 11.54%, Tlutea_hAT2-Ace:ClassII:TIR:hAT: 67.09%
T_lutea_GenomeV2.4_Contig_010	278792	TisoArg-Sniffles2.INS.1S9	N	ACTGCCCCTCTGTGATGATGGGACATGCGAGGATCAGTCGTCGAGTTTTGACAACCTATTTTGATGCTCCGATTTGATATTATCTAATATCAAATGTTATAAAATTTAGTAACTATAGTTACAATACTATGAGGCAGAAGCAGAGCTATGATCGTTTCGTCCTCACAGAAACCATCCCGGCCCTTCTCTCTGGCTCCCAAGGCGGCACATGGGACTCCAATCCTTCAACAAATCCTCCCAAGACTAGATTAATTATGGCACCTCCACAGAAGCCTCTCTCTGTGGTTTTGGCCCCAATCTGTGCACTTCTTCAGTAAGATCCAATCCTCGACGGACCAAGGCGCTCGCACCTGACTGCTCCCGGTAGGAGGCGGCGAGAAGATGACATGCAGCCATAGT…	60	PASS	PRECISE;SVTYPE=INS;SVLEN=2539;END=278792;SUPPORT=1;COVERAGE=2,1,1,1,2;STRAND=+;AF=1.000;STDEV_LEN=0;STDEV_POS=0;SUPPORT_LONG=0	GT:GQ:DR:DV	1/1:5:0:2	2539	TIR	TE_BLRtx: Tlutea_hAT2-Ace:ClassII:TIR:hAT: 62.84%
T_lutea_GenomeV2.4_Contig_012	270985	TisoArg-Sniffles2.INS.6SB	N	GAGAGAAGACTCGCTGCCTCCCCACGCCGGGCGCAAATGGGGAGCGCGCCTTCCTCCCCTTCCCCTCCTCCGGCGCTGGCGCTGCCTGCCCTCCCCCCGGCCTTCGGTGCGCCCTGCCCCTCGCCGTGCCCTCCCACATCATACCGCTGCCCGTGTCACAACGCCGCTCTGACGCGTCACCAAGCCTTCTCCCCCTTCCTTCCCCACTCCTGTGCCGCCCAAACAGATGGATCTGCCCAAGGGTCTGATGCAAAGAACAACCATCGGGAAATGAATGATCCGGGTGAGCTGAAGAACAGTGCGTTTTCACCGTCTTTCAAACACCTCCGTTTTTAAGTACTGTTTATCGATTTGTCATATGAGCGCGCGAGCGCTCGGAGGTGTGAGCGAGGCGAGCGA…	47	PASS	PRECISE;SVTYPE=INS;SVLEN=3163;END=270985;SUPPORT=2;COVERAGE=4,3,3,3,3;STRAND=-;AF=1.000;STDEV_LEN=1.414;STDEV_POS=14.849;SUPPORT_LONG=0	GT:GQ:DR:DV	1/1:11:0:4	3163	TIR	TE_BLRtx: Tlutea_hAT2-Ace:ClassII:TIR:hAT: 41.33%
T_lutea_GenomeV2.4_Contig_012	228471	TisoArg-Sniffles2.INS.5SB	N	TCCTAGACTACTCCATTAGGCGGTCAAACAGGGGCTTTTTAACTACTAGTAAGGGTTGGCTGCATTTTTTTGACCGTGGCGCGATGCCTACTAAAATTCTCCCGGGGGCTACCTGACGCCATGGTACCTCGCCAAGAAATGGTGATCCCGCCCTCTCCTCTCCGTCACGCACTCACGCTTCTACCTGCAAAGAATGGGCCGTCGCGCCTATGGGGACTGGTTCTCTATATCTAAGCTTACATTCGGCATTTGATTCCGCCTGATGCAGCGCCGTGTCGGGCTGCTGGAGATGGTCCGTTGACTACCCTGACTCCTCTGGAAGGGCATCATTGCCCCTGCAGCCCAACTGAAATTCTCGCAGTGAGCGCGCACGCGCAATACCCTGGCTACCACAGACCC…	60	PASS	PRECISE;SVTYPE=INS;SVLEN=3029;END=228471;SUPPORT=1;COVERAGE=2,2,2,2,2;STRAND=-;AF=1.000;STDEV_LEN=0;STDEV_POS=0;SUPPORT_LONG=0	GT:GQ:DR:DV	1/1:5:0:2	3029	TIR	TE_BLRtx: Tlutea_MiniShanks:ClassII:TIR:hAT: 5.78%, Tlutea_Shanks:ClassII:TIR:hAT: 5.14%
T_lutea_GenomeV2.4_Contig_012	181396	TisoArg-Sniffles2.INS.3SB	N	CAGTGATGGGACATCAGGCTGGATATGAGGTCCTGATGTCATATGATATCCAGGGTCCTTTAGACCTGACAAAGGGAACAGGTGGGGGCAAAACGAAGCTGACATACAATAACAAACCATGAAAAAACTTTGGCGCGAGGACGCGAGGACGAGGTGGCGCGGGAAGCCTCCAACACCCCCTCTTCCCGCTACTGTCTGTACTTTTACAGATATACGTACTTGCCCATTTTATTCACCTCCTGCACTTGAGGCGCGTTCACCGTCTCTCTCTCTCTCTCTCCTCTCTCTCTCTCTCTCTCTCTGGCGATGGCCAGTGGCTCCACGCCGGCGCTGGCCTTTGCCCCAGCCACGCCCGAGCAGCCTCAGCTTGGGGACTGAGGGAGGATCACACCCCGAGGG…	60	PASS	PRECISE;SVTYPE=INS;SVLEN=2632;END=181396;SUPPORT=1;COVERAGE=2,2,2,2,1;STRAND=-;AF=1.000;STDEV_LEN=0;STDEV_POS=0;SUPPORT_LONG=0	GT:GQ:DR:DV	1/1:5:0:2	2632	TIR	TE_BLRtx: Tlutea_hAT2-Ace:ClassII:TIR:hAT: 64.00%
T_lutea_GenomeV2.4_Contig_012	195694	TisoArg-Sniffles2.INS.4SB	N	GAGCTCACGCAGTGATGGGACGTCAGGGATCAGTCGTTGTGGTTTTGACAATCAACACTGAGATATCAGACCTGAGTATTAGCCCATTATCACATTATGCTAGTGTTCATAGTTACACACCGTGGAACAAATGTGAGCTTAATAACCATTTCGTCCACTCCTCCACAACCATCTCAGCTCCCAAGGCAGCACATGGACTCCTGCAACCTTCCAACAAATCCTCCAAGACTAGATTAGAGTGGAAATCACAAGCCTCTACTGTGGTTTCAAGCCCCACCCGTTGCGCTTGAGGAATCAACTCGACGGACCAAGAGCGCCTTTGCACCCTGACGCCGCAGCAAGACAGTCACGCTAGAGAAGACGACATGCAGCCCATCATAAGGAGTTAATGAGAGATGA…	60	PASS	PRECISE;SVTYPE=INS;SVLEN=2614;END=195694;SUPPORT=1;COVERAGE=6,5,5,5,7;STRAND=-;AF=0.400;STDEV_LEN=0;STDEV_POS=0;SUPPORT_LONG=0	GT:GQ:DR:DV	0/1:11:3:2	2614	TIR	TE_BLRtx: Tlutea_hAT2-Ace:ClassII:TIR:hAT: 60.37%
T_lutea_GenomeV2.4_Contig_013	993475	TisoArg-Sniffles2.INS.5SC	N	AATAGGGCGGTCAAACATGGTTTTTTATTGGGTAAAAATGACCATCTCACGGTTAAGGAAATTCTCAGAATTTTTCCGGTAGAAAGTTCCCTAATACACCCAACTAACACATATCCGGGCCCCATTGGGACCCAGACCTCCCCTTTGGCCCCCACAACAAACGTATAAATATTGACTAAAGACGCTAAAGTCGGAAAGGGCTCAAAGAGCTCAACTCTAAATCGAGATCAAGCGTTGCACGCCTGTTTTCGACGATCCATCAAGATGGGGCTGCCAGACATCAAATACACTGGGGCTACCCGCACAGTCACGCTTACACCGCAGGCTGCGCGCAAACCTCGTCGAAATCAGCTATCCGCCGAGCGCCCAACGTCTCGCAGTGAGGTCCGAGAGCCCAAC…	60	PASS	PRECISE;SVTYPE=INS;SVLEN=3052;END=993475;SUPPORT=1;COVERAGE=2,2,2,2,2;STRAND=-;AF=1.000;STDEV_LEN=0;STDEV_POS=0;SUPPORT_LONG=0	GT:GQ:DR:DV	1/1:5:0:2	3052	TIR	TE_BLRtx: Tlutea_MiniShanks:ClassII:TIR:hAT: 60.50%, Tlutea_Shanks:ClassII:TIR:hAT: 5.70%
T_lutea_GenomeV2.4_Contig_013	355820	TisoArg-Sniffles2.INS.1SC	N	AAGCGGTGATGATGGACATGAAGCTGTGTGAGTCCCTGATGTCGATATCCAGGTCCGCTTTAGACCTGACAAAGGGGTATCGGAGTAGGGCAAACAAAGGCGACAAGGCCAATAACAAAACCATGAAAAAAAACTTTTTTTGGCGCGAGGACGCGAGGACAGGAGGTGGCGCGGGAAACCTCTCCAGCACCCTCTTCCCGCGCTACTGTCTTCAGCCTTTTTACATATACGTAATTTTGCCATTTTATTCACTGCACTTGAGGCCGTTCCATCGTCCTCCTCTCTCTCTCTCTCTCTTCCTCTCTCTCTCTCTCTCTCTCTCTGGCGATGGCCAGTGACGACATGGCGCTGGCTCTTGCCCCAGCCACCGCCGAGCAGCCTCAGGCTTGGGGGACTGAA…	60	PASS	PRECISE;SVTYPE=INS;SVLEN=2587;END=355820;SUPPORT=1;COVERAGE=6,6,6,6,5;STRAND=+;AF=0.333;STDEV_LEN=0;STDEV_POS=0;SUPPORT_LONG=0	GT:GQ:DR:DV	0/1:8:4:2	2587	TIR	TE_BLRtx: Tlutea_hAT2-Ace:ClassII:TIR:hAT: 68.48%
T_lutea_GenomeV2.4_Contig_013	901982	TisoArg-Sniffles2.INS.4SC	N	GAGTAGAGTAGAGGCTGCCGTTTCTGATGGGTAGCTGCCCCATTTCTATGGGTGAAAACTTGAAATCGGCCCAAGCTGACAACTAGAGGTGGCTGCCATTGGATAAAAGGTGCCCTTAGCATGCTGCGCCGACATGTGCTTTTTTTTTCTGATTTCTGATGCAATATGGTGACTACAATGACATTTTACATAGCCGCACGCGCACGGAACCAGGAGCCTCATGGACAGGCCCCAACGTCGGAGGCGGCGCCGGAGGCACAAACACCACTCTCAAGGCTCCACAACGAGGGCACGAAATAATTAAACGCGACTCTTGGTGCCACTTTCACACACTTTCTGCACCACCCTTTCTTCAAGTTCCTGCGCTTGTCACATAACATGGAACCCTCCCATGGACAC…	60	PASS	PRECISE;SVTYPE=INS;SVLEN=2553;END=901982;SUPPORT=1;COVERAGE=2,2,3,3,5;STRAND=-;AF=0.667;STDEV_LEN=0;STDEV_POS=0;SUPPORT_LONG=0	GT:GQ:DR:DV	0/1:4:1:2	2553	TIR	TE_BLRtx: Tlutea_Mariner2:ClassII:TIR:Tc1-Mariner: 5.31%, Tlutea_Mariner3-Luffy:ClassII:TIR:Tc1-Mariner: 57.42%
T_lutea_GenomeV2.4_Contig_014	302501	TisoArg-Sniffles2.INS.7SD	N	AAGCAGTTGATGGGACGTCAGTGGATCAGGTCGTCAGGTTTTGATGCTAACCCTAACACCTGATATCAGACCTGATATTAGCCTAATATCAAGATTATAAAGTTAGTAACTATAGTTACAATACTAACGGAACAAAACAGAGCTACAAATATCTTCGTCCTCCCAAGCTCCACAATCCATCTCTAGCTCCTACAAGACATGGGACTCCCAACTCTTCCAACAACTCTCCAAGACTAGAAGATTAGTGTATAAATTCCCACAAGCCTCTCTACTGTGGTTTGGCCCAATCTGTCAGCTGAGTGAATCCAATCCTCGGACGGACCAAGAGCGTCGCACCTCGACGCTGAGCAAGAGAATATGAGAATGACATGCAGCCCACTTCCAAGTGAGGCCAATGAG…	60	PASS	PRECISE;SVTYPE=INS;SVLEN=2626;END=302501;SUPPORT=1;COVERAGE=7,7,7,7,7;STRAND=-;AF=0.286;STDEV_LEN=0;STDEV_POS=0;SUPPORT_LONG=0	GT:GQ:DR:DV	0/1:6:5:2	2626	TIR	TE_BLRtx: Tlutea_hAT2-Ace:ClassII:TIR:hAT: 59.83%
T_lutea_GenomeV2.4_Contig_014	40671	TisoArg-Sniffles2.INS.1SD	N	CTAGTCGAGATGCTGATGGGACGTCAGGGATCAGGCCGTCAGGGCTTTGACACCTGCAACACCTCGACATCGCACTGACATTACTTCAATATCAAGCATATGCAAAGTTATAAACTATAGTTACACACTAACGGGAACAAACAGAGTTTTAATACCATTTCTGTCCCCTGGCCTCCACAACCATCTCTAGCTCCTAAGGCAAGAGCATGGGACCCTAATCCTTCAACAAATCCTCCAAGACCAGATTAGTGTGTACCCTACAAGCCTCTACCGTGGTTTCAGCTCAATCTGCTGCGCTTCTGGAGGAATCCAATCCTCGATTTGACCAAGAGCGCTGCACTTGACGCCGAGCAAGAGCAAATATGAGAAGACGACATGCAGCCCACTTCAAGTGAGCCC…	60	PASS	PRECISE;SVTYPE=INS;SVLEN=2612;END=40671;SUPPORT=1;COVERAGE=6,4,4,4,5;STRAND=-;AF=0.500;STDEV_LEN=0;STDEV_POS=0;SUPPORT_LONG=0	GT:GQ:DR:DV	0/1:14:2:2	2612	TIR	TE_BLRtx: Tlutea_hAT2-Ace:ClassII:TIR:hAT: 63.31%
T_lutea_GenomeV2.4_Contig_015	860901	TisoArg-Sniffles2.INS.3SE	N	CTTGATGGGGCGATGTCAAACAGGGGCTTTTTAACTAATAGTAAAGGTTGGGCTGCATTTTTGACCGTGGCGCGAGGCCCAATAAAAAACCTTCAGGGGCCACCTGCCGCCGAGAAAATCTTAGCCAGGAAATGGGTGCGATTCTCACCCTCCCCCCCTCCGTCACGCGCTCGCTCTACCCATGTGGCGGTCGCCCGCGGATCGGTTCCTTTATATATATGCTACATTCGGCATTTGATTCCCGCCCGATGCAGCGCCGACGTCGAACTGCCATCCGACCACCCTGACCCTCTGGCATCATAGCGCGCAGCCACCCAACTCCTCACAGCGCGCGCGCACGCGGCACTGGCTGTAGACCCCGCCCCGACCATCCCGACCCGCCCCTCGCAGGCTTGCCTG…	60	PASS	PRECISE;SVTYPE=INS;SVLEN=6763;END=860901;SUPPORT=1;COVERAGE=9,4,4,4,5;STRAND=+;AF=0.750;STDEV_LEN=0;STDEV_POS=0;SUPPORT_LONG=0	GT:GQ:DR:DV	0/1:1:1:3	6763	TIR	TE_BLRtx: Tlutea_MiniShanks:ClassII:TIR:hAT: 30.92%, Tlutea_Shanks:ClassII:TIR:hAT: 26.04%
T_lutea_GenomeV2.4_Contig_015	1255111	TisoArg-Sniffles2.INS.6SE	N	CTTGAGGCCCAGTGATGGACGTCAGGATCAGGTCGTCGTGTTTTGAGCCAACCTAACACTCGGATATCAGACCTGATATTAGCCTAATATCAAGTATTAATATTATAAAGTTAGGTAACTATAGTTACAATACTAACGGGAATGTAAAACAGTTAACAAATATTTTCGTCCTCTCGCCTTCCACAACCACATCTCTAGCTCCCAAGGCAAGTACATGGGACTCCCAATCCTTCAACAAATCCTCCAAGACTAGATTATGGTAAATTCCTCACAAGCTCTCTACTGTGGTTTGGCCCACCCGTTGTGCTTCTTCTGAGTGAATCCAATCCTCGACGGACCAAGAGCGCCGCACCTCGACGCCGAGCAAGATAAACATGAGAAGACGACATGCAGCCCACT…	60	PASS	PRECISE;SVTYPE=INS;SVLEN=2629;END=1255111;SUPPORT=1;COVERAGE=5,6,5,5,5;STRAND=-;AF=0.400;STDEV_LEN=0;STDEV_POS=0;SUPPORT_LONG=0	GT:GQ:DR:DV	0/1:11:3:2	2629	TIR	TE_BLRtx: Tlutea_hAT2-Ace:ClassII:TIR:hAT: 69.14%
T_lutea_GenomeV2.4_Contig_015	846823	TisoArg-Sniffles2.INS.1SE	N	AGGGCAGTGATGGGACGTCAGGGATCAGGGTCGTCAGTTTTGACAACTCCTAACACCGACATCGACTCCGATATTACTTCAATATCAAGTATTATAAAGTTAGTAACCATAGTTACAATACTAACGGGAACAGAAACAGAGCTAACAGTCATTTCGTCCTCTGGCTCCTCCAAACCACATCCTAGCTCCCAAGGCAGCACACATGGACTCCCAATCCTTCAACAAACCTCCAAGACTAGATTAGTGTGGCACCTCACAAGCCTCCCACCGTGGCCTGGGCCCAATCTGCTTGCGCTCGATGAATCCAACCGACGGACCAAGAGCGCTGCACCTGACGCCGAGCAAGACAGAGCGCGAGAAGACGACATGCAGCCCACTCAAGTGAGGCCAATGAGACAA…	60	PASS	PRECISE;SVTYPE=INS;SVLEN=2597;END=846823;SUPPORT=2;COVERAGE=11,9,9,9,10;STRAND=-;AF=0.444;STDEV_LEN=16.971;STDEV_POS=0.707;SUPPORT_LONG=0	GT:GQ:DR:DV	0/1:26:5:4	2597	TIR	TE_BLRtx: Tlutea_hAT2-Ace:ClassII:TIR:hAT: 61.84%
T_lutea_GenomeV2.4_Contig_016	284810	TisoArg-Sniffles2.INS.4SF	N	CGTTGATGGGATGTCAGGGATCAGGTCGTCAGGTTTTGGATAACCTAACACCTGATATCAGAATTTGATATTAGCTCTATTATCAAGTATTATAAAGTTAGTAACTATAGTTATTACAATACTAACGGGAACAAATGGGTGAGCTGGTCACCATTTCGTCCTCCTGGCTCCTCCATTAACCATCTCTAGCTCCTACAAGCACATGGGACTCCTAATCCTTCAACAAATCCTCCAAGACTAGATTAGTGTGGCAATCTCGCAAGCCTCTACCGTGGAAGCCCAGCCCACAATCTGCTGTGCGCTTTCTTTGAGTGAATCCAATCCTCGATGGACCAAGAGCGCTCGCACTCGACGCCGAGCAAGACAAAGGCGAGAAGACGACATGCAGCCCACTTCAAG…	60	PASS	PRECISE;SVTYPE=INS;SVLEN=2652;END=284810;SUPPORT=1;COVERAGE=5,5,5,5,5;STRAND=-;AF=0.400;STDEV_LEN=0;STDEV_POS=0;SUPPORT_LONG=0	GT:GQ:DR:DV	0/1:11:3:2	2652	TIR	TE_BLRtx: Tlutea_hAT2-Ace:ClassII:TIR:hAT: 77.02%, Tlutea_hAT3:ClassII:TIR:hAT: 7.39%
T_lutea_GenomeV2.4_Contig_016	296127	TisoArg-Sniffles2.INS.6SF	N	AGTGATGGGACATCAGGCTGATACTGGTCCTGATGTCCATGATAACTCAGGTCCTTTAGACCTGACAAAGGGAGCATCAGGTGGGGGCAAACAAGAGCTGACAAGGCCAATAACAAAAACCATGAAAAAAAACTTTTGGCGCGAGGACGCGAGGACGAGGTGGCGCGGAAGCCTCTCAGCACCTCTTCCCGCTACTGTCTGTACTTTACATATACGTAATTTTGCCCATTTTATTCACTGCACTTGGGGACGTTCCATCCAGTCTCTCTCTCTCTCTCTCTCTCTCTCTCTCTCTCTCTGGCAGATGGCCGAGTGACGACATGGCGCTGGCTCTTGCCCCAGCCACCGCCAGGCAGCCTCAGCTTGGGGACTGAGGGGGAAGTGGACACACTCGGGGCA…	60	PASS	PRECISE;SVTYPE=INS;SVLEN=2608;END=296127;SUPPORT=1;COVERAGE=3,3,3,3,3;STRAND=+;AF=0.667;STDEV_LEN=0;STDEV_POS=0;SUPPORT_LONG=0	GT:GQ:DR:DV	0/1:4:1:2	2608	TIR	TE_BLRtx: Tlutea_hAT2-Ace:ClassII:TIR:hAT: 77.13%
T_lutea_GenomeV2.4_Contig_016	163915	TisoArg-Sniffles2.INS.2SF	N	CACTGTCGGTGATGGGACGTCGGGAATCAGGTCGTCGGGTTTTGACAACGCTAACTTTTTTGTCTATCCGGACTGATATTAACCTAATATCAAGTATTATAAGTTAGTAACTATAGTTACAATACTAACAGACGGCTTGAGCTAACGGTCATTTCGTCCTCTTGGCTCCTATCCCACAGCCATCTCTAGCTCCCAAAGGCGGCACATGGGACTCCCAATCCTTCAACAAATCACTCCAAGACTAGATTAATTGTGGCACCTCTGCAAGCCTCTCTACTGTGGTTTGGCCCAATCTGTTGCGCTTCTTCAGTGAGTCAATCCTCAGCAGACCAAGGCGCTCACGCATGACACCTGGGCAAGACGGCGCAGAAGACGGCATACAGCCCACTTCAGAGTGAG…	60	PASS	PRECISE;SVTYPE=INS;SVLEN=2589;END=163915;SUPPORT=1;COVERAGE=1,1,1,1,1;STRAND=+;AF=1.000;STDEV_LEN=0;STDEV_POS=0;SUPPORT_LONG=0	GT:GQ:DR:DV	1/1:5:0:2	2589	TIR	TE_BLRtx: Tlutea_hAT2-Ace:ClassII:TIR:hAT: 64.66%
T_lutea_GenomeV2.4_Contig_016	50333	TisoArg-Sniffles2.INS.0SF	N	TAGCTCCATGCTGTGGGACATCAGGCTGATATGAGGTCCCGATGTCAGCGATACTAGTCCTTTAGACCTGACAAAGGGCATCAAAAACGAAGCTGATAAGCACAATAATAAAACCATGAAAAACTTATGAGACGCTGAGACGAGGTGGTGTGGAAGCCTTCAACACCCTCCCGCTACTGTCTGTACTTTTACATATACGTAATTTTGCCCATTTTATTCATGCACTTGAGGCGTTCCATCGTCTCTCTCTCTCTGGCGATGGGCTGGTGACGAAGGCTGTGAGGCTGGCTCTTGCCCCTGTTTCACCGCCCTGAGCAGCTTCTCTCAGCTTGGGGAGAATGAGATAGGGATACACTGAGGGCAGCGCCCCGGAGTGGTCCATGGCTACAACTGAGGAGG…	60	PASS	PRECISE;SVTYPE=INS;SVLEN=2575;END=50333;SUPPORT=1;COVERAGE=3,3,3,3,4;STRAND=-;AF=0.667;STDEV_LEN=0;STDEV_POS=0;SUPPORT_LONG=0	GT:GQ:DR:DV	0/1:4:1:2	2575	TIR	TE_BLRtx: Tlutea_hAT2-Ace:ClassII:TIR:hAT: 61.41%
T_lutea_GenomeV2.4_Contig_016	259046	TisoArg-Sniffles2.INS.3SF	N	AGAGAGAGCAAAGTGATGGGACGTCGTGGATCAGGTCGTCGTTTTGACAACCTAACACCGATATCGTACCTGATATTAGCCTAATATCAAGTATTATAAAGTTAGTAACTATAGTTACAATACTAACGGGAACAAACAGAAAGCACAGCTTGGCTTTATCCTCCGGCTCCTCCACAACCATCTCTAGCTCCCAAGGCAGCACATGGGACCCCCAATCCTTCAACAAATCCTCCAAGACTAGATTAGTGTGGCACCACAAGCCCTACTGTGGTTTGGCCCAATCATGGTGCGCTTCTTCGAGTGAATCCAATCCCCGACGGGACTAAGATGCTCGCACCCTGGACGCCGAGCAAGAGCAGCCAGTGAGAAGACGACATGCAGCCCACTCTGCGAGGCCAC…	60	PASS	PRECISE;SVTYPE=INS;SVLEN=2565;END=259046;SUPPORT=1;COVERAGE=3,3,3,3,3;STRAND=-;AF=0.667;STDEV_LEN=0;STDEV_POS=0;SUPPORT_LONG=0	GT:GQ:DR:DV	0/1:4:1:2	2565	TIR	TE_BLRtx: Tlutea_hAT2-Ace:ClassII:TIR:hAT: 82.70%
T_lutea_GenomeV2.4_Contig_016	292425	TisoArg-Sniffles2.INS.5SF	N	CTAGAGGCTGCGCTTCTACGTGCGCGTGCGCTTCGTGGGCGTGCTGTTCCCCCCAGGCAATCATGGCCCCAGGAAGCCCGCCCGGCAAGCCCAAGCCGCCGAGGCCTACACAGTCCATGCCGCATTACGCGCAGAACAGCAGGCGCGCGTCGTCGAAAGACGTGCGCAGAGCAGCCGCGCGCTGCCGCTCGCACAAGCGTTGGCGTCAAGGCGCTTGCAACAGGGTGCATTTCGGGCGTGGCGGCAAAGTGGCGTGGGAGCTGAAGAGGGCACCTCTGATGACTCCCCACGGGATGCCAGCCAACAGCTTCTCACAAACGCTGAGAGGCTCAAGTTGGCATCTTGGGTTCTGGCTCGCGCTGGCACGTTCCACGACCCCCAAAACCAGGCTTTCAAGAT…	60	PASS	PRECISE;SVTYPE=INS;SVLEN=2537;END=292425;SUPPORT=1;COVERAGE=5,5,5,5,5;STRAND=+;AF=0.400;STDEV_LEN=0;STDEV_POS=0;SUPPORT_LONG=0	GT:GQ:DR:DV	0/1:11:3:2	2537	TIR	TE_BLRtx: Tlutea_Mariner3-Luffy:ClassII:TIR:Tc1-Mariner: 83.37%
T_lutea_GenomeV2.4_Contig_019	85496	TisoArg-Sniffles2.INS.2S12	N	AAGAATGGGAGCGGTCAAACAGGGGCTTTAACTACCCAAGTAAGGGTTGGGGCTGCATTTTTTTGACCGTGGCTGCATTGCCTGCAAAAACCTCCCAGGGAGCTACCTGACACTACGAAAATCTTCCTTAAGAAATGGTACGTCCACCCCCCTCTCTCCCCCTCCGTCACGCGCACTCACACTCTACCCGTAAAGAATGGGCCGACTCGCGCCCGCGCGAAAGATCGGTTCCTCTATATCTAAGCTACATTCGGCATTTGATTTCCGCCGATGCAGCGCCGTGTCGGGCGCTGCCGACGGTCCGACCACCCTGACCCTCTGGCATCATTGCAGCGCCAGCCACCAGCTCCTCACAGCGCGCACCGCACCGCTTTACCTAGCTACCACAGACCCCACACG…	60	PASS	PRECISE;SVTYPE=INS;SVLEN=3066;END=85496;SUPPORT=1;COVERAGE=4,4,4,4,4;STRAND=+;AF=0.500;STDEV_LEN=0;STDEV_POS=0;SUPPORT_LONG=0	GT:GQ:DR:DV	0/1:14:2:2	3066	TIR	TE_BLRtx: Tlutea_MiniShanks:ClassII:TIR:hAT: 28.73%
T_lutea_GenomeV2.4_Contig_019	59893	TisoArg-Sniffles2.INS.1S12	N	TCCGGTGATGGGACGTCAGGGGATCGGGTCGTCAGGTTTTGACAACCCTAACACCCTGATATCGGGCCTGATATTAGCCTAATATCCAAGTATTATAAAGTTAGTAACTATAGTTACAATACTACTTGAGGCAGAAGCAAGGCACGGAGTCATTTTCGTCCTCGCTCCTCCACGCCATCTCTAGCTCCCAAGGCAGCACATGGGACTCCCAATCAGCTAACAATCCTCCAAGACTAGATTAGTGTGGCACCTCACAAGCCTCTCTACTGTGGTTTTTGGCCCAATCTGTTGCGCTTCTTCGAGTAGAATCCAATCCTCGACGGACCAAGAGCGCTCGCACCACGACGCCGGGCAAGGCGTGGTAGCGAGGCGACATGCAGCCCACTTCAAGCAGGCCAA…	60	PASS	PRECISE;SVTYPE=INS;SVLEN=2613;END=59893;SUPPORT=1;COVERAGE=2,1,2,2,2;STRAND=+;AF=1.000;STDEV_LEN=0;STDEV_POS=0;SUPPORT_LONG=0	GT:GQ:DR:DV	1/1:5:0:2	2613	TIR	TE_BLRtx: Tlutea_hAT2-Ace:ClassII:TIR:hAT: 81.81%
T_lutea_GenomeV2.4_Contig_022	57282	TisoArg-Sniffles2.INS.1S15	N	AGTGATGGGACGTCGGGGATCAGGTCGTCCGGGTTTGCGACAACCTGGCACCTGATATCAGACTACAGTAGTAGCCTAATATCAGAAATATTATAAAGTTAGTAACTATAGTTACAAGTACCCAACAGGAACAGAAGCAGAGCTAACGTCACATTTTCGTCCTCTGGCTCCTCCCTATTACAACCATCTCAGCTCCCAGGGCAGCACATGGGACTCCCAATCCTTCAGCAAATCCTCCAGACTAGATTAGGTGCCCGGCACACCTCACAAGCCTCTCTACTACTGTGGTTGGCCAATCTGTTACGCTTCTTCCAGTGAATCAATCCTCGACGGACCAAGAGCGCTCGCACCACGGCCTTGCGAGCAAGCGGCGCGAGAAGACGACAGCTGCAGCCCACT…	60	PASS	PRECISE;SVTYPE=INS;SVLEN=2588;END=57282;SUPPORT=1;COVERAGE=1,1,1,1,1;STRAND=+;AF=1.000;STDEV_LEN=0;STDEV_POS=0;SUPPORT_LONG=0	GT:GQ:DR:DV	1/1:5:0:2	2588	TIR	TE_BLRtx: Tlutea_hAT2-Ace:ClassII:TIR:hAT: 64.23%
T_lutea_GenomeV2.4_Contig_023	29723	TisoArg-Sniffles2.INS.1S16	N	GTGATGGGACATCAGGCTGATATGAGGTCCTGATGTCATGATATCAGGTCGCCCCCAGACCTGACAAGGGAGTGGTATCAATTGGGGGCAAAACGAAGCTGAGCAGACCCAGTAACAAGACCACCCAGAAAAGGCTTTTGGCACGAGGACGCGAGGACAGGGTGGCATGGGAAGCCTCTCCAACTTCCCTCTTCCGCTACTGTCTGTACTTTTTACATATACATGTTTGCCCATTTTATTCCACTGCACTTGGGCGTTCAATGTTCTCTCTCTCTCTCTCTCTCTCTCTCTCTCTCTCTCTCTCTCTGGCGATGGCCAGTGGCGACATGGCGCTGAACTCTTGCTGACCACCGCCGAGCAGGCGCCTCGGCTTGGGGACTGAGAGTGGACGCACTCCGG…	60	PASS	PRECISE;SVTYPE=INS;SVLEN=2646;END=29723;SUPPORT=1;COVERAGE=5,4,4,4,4;STRAND=+;AF=0.500;STDEV_LEN=0;STDEV_POS=0;SUPPORT_LONG=0	GT:GQ:DR:DV	0/1:14:2:2	2646	TIR	TE_BLRtx: Tlutea_hAT2-Ace:ClassII:TIR:hAT: 67.09%
T_lutea_GenomeV2.4_Contig_023	12637	TisoArg-Sniffles2.INS.0S16	N	ATGGGACGTCGTGATCAGGCTGTCAGGCTTTGACAACTCTAACACTAGATATCAGACCTGATATTAGCCTCTTAATATCAAGTATTATAAAGTTAGTAACTATAGTTACAATACTAACGGGAACAAAAACAGCTAACAAATATTTTCGTCCTTCGGCTCCTCCACAACCATCTCTAGCTCCCCCAAGACATGGGACTCCCAACCTTCAACAAACCCTCCTAAGACTAGATTAGTGTGGCACCTCACAAGCCTCTCTACTGTGGTTTCAGTCCCACCTGTTGCGCTTTTCTGAGGAATCCAATCATTGACCAAGAGTGCTTCAGCACCCTGACAGCCGAGCAAGACAACAAGCAGAGAAGACTAGACACATGCACCCAATTTCAAGTGAGGCCAATGAGC…	60	PASS	PRECISE;SVTYPE=INS;SVLEN=2630;END=12637;SUPPORT=2;COVERAGE=12,11,9,9,10;STRAND=+-;AF=0.444;STDEV_LEN=9.899;STDEV_POS=10.607;SUPPORT_LONG=0	GT:GQ:DR:DV	0/1:26:5:4	2630	TIR	TE_BLRtx: Tlutea_hAT2-Ace:ClassII:TIR:hAT: 74.35%
T_lutea_GenomeV2.4_Contig_023	396271	TisoArg-Sniffles2.INS.DS16	N	GGGATCAGGTCGTCAGGTTTGACAACCTAACTTGCACGATATCGGACCTGGTGTGAGCCTAATATCAAGTATTATAAAGTTGGTAACTATAGTTACAATACTAGCAGGAACGGAAACAGAGCTAACGGTCATTTCGTCCTCCTGGCTCCTCCACAACCATCTCTGGCTCCCAAGGCGGCACATGGACTCCCAATCCTTCAACAAATCCTCAAGACTAGATTAGTGTAGCTTTTCCAGCTATCTTTCTGTGGTTTGGCCCAATCTGTTGCGCTTCTTCAGTAAGATCAATCCTCGACGGACCGAGCGCGCGCTCACCCTGACGCGCCAGGCAAGGCTGACGCGGGAGAGAGACGACATGCAGTATTACACTTCAAAGTGAGATTATTAAGGATGAGAGTA…	60	PASS	PRECISE;SVTYPE=INS;SVLEN=2596;END=396271;SUPPORT=1;COVERAGE=8,8,8,8,7;STRAND=+;AF=0.250;STDEV_LEN=0;STDEV_POS=0;SUPPORT_LONG=0	GT:GQ:DR:DV	0/1:3:6:2	2596	TIR	TE_BLRtx: Tlutea_hAT2-Ace:ClassII:TIR:hAT: 69.33%
T_lutea_GenomeV2.4_Contig_023	80945	TisoArg-Sniffles2.INS.2S16	N	TGATGGGACATTTCAGGCTGGAGTTATGAGGTCCTGATGTCATGATATCAGGTCCTTTGTGAATCTGACAAAGGCATCAGGTGGGGGCAAACGAAGCTGACAAGGCCAATAACAAAACCATGAAACTTTGGCGCTGAGTGATCATGACGAGGTGGCGCGCAGCTTTTCCTCCAACACCCTTCCTTCCCGCTATCACGTCTGTACTTCTTACAGTATATTTAATTTTGCCCCATTTTATTCATCGTAATTTTGAGGCGTTCCATCGTCTCTCTCTCCTCTCTCTCTCCTCTCTCTCTCTGGCGATGGCCAGTGACGATATGTATGCTGGCTCTGCCCCAGCCATCACTGAAAGGTTTCAGCTTCTGGGGACTGAGGTGGATTACCACCCCTCGAGGGCAG…	60	PASS	PRECISE;SVTYPE=INS;SVLEN=2589;END=80945;SUPPORT=1;COVERAGE=8,9,9,9,9;STRAND=-;AF=0.222;STDEV_LEN=0;STDEV_POS=0;SUPPORT_LONG=0	GT:GQ:DR:DV	0/1:0:7:2	2589	TIR	TE_BLRtx: Tlutea_hAT2-Ace:ClassII:TIR:hAT: 54.73%
T_lutea_GenomeV2.4_Contig_023	191867	TisoArg-Sniffles2.INS.5S16	N	GTGGTTGAGCAAAGGATGGACGTCAGGATCAGGTCGTCAGGTTTTGACAACCTAACATCCTGATATCAGACCTGATATTAGCTTCATTATCAAGTATATTATAAAGTTAGTAACTATAGTTACAATACTAACGGAACAGAACAAGAGCTACTACCATTTTCGTCCTCCAAGCTCCTCCACAACCATCTCTAGCTCCCAAGGCAGCACATGGGACTCCCAATCCTTCAACAAATCCTCCAAGACTAGATTATGGCACCCTCACAAGCCTCTACTGTGGTTTGGCTCAATCTGTTGCGCTTCTTCGAGTGAATCCAATCCTCGACGGACCAAGAGCGCTCGCACCCCGACGCCGAGCAAGACATGAGAAGATGACACATGCAGCCCACTTCAAGTGAGGCC…	60	PASS	PRECISE;SVTYPE=INS;SVLEN=2588;END=191867;SUPPORT=1;COVERAGE=6,6,6,6,7;STRAND=-;AF=0.333;STDEV_LEN=0;STDEV_POS=0;SUPPORT_LONG=0	GT:GQ:DR:DV	0/1:8:4:2	2588	TIR	TE_BLRtx: Tlutea_hAT2-Ace:ClassII:TIR:hAT: 87.83%
T_lutea_GenomeV2.4_Contig_023	228856	TisoArg-Sniffles2.INS.8S16	N	GTGATGGGACATCAGGCTGATGAAGTCCTGATGTCATGATATCAGGTCCTTTAGACCTGACAAAGGGAAGTGATATCAGGTGGGGGCAAAACTTAGAGCTGGCAAAGACCAATATAAAACCATGAAAAAAACTTTTGGCGCGAGGACGCGAGGACGGGTGGCGCGGGAAGCCTCTCAACACCCCCTCTTCCCGCTACTGCTCTGTACACTTTTACACATATACATCAATTTGCCCATTTTATTCACTGCCACTTGAGGCGTTCCATCGTCTCTCTCTCTCTCTCTCTCTCTCTCTCTCTCTCTCTCTCTGGCGGTGGCAGTGACATGCGCTGGCTCTTGCCCCAGCCACCGCCAGGCAGCCTCCAGCTTGGGGACTGGGGGAGGTGGACACACTCGAGG…	60	PASS	PRECISE;SVTYPE=INS;SVLEN=2572;END=228856;SUPPORT=1;COVERAGE=6,6,6,6,6;STRAND=+;AF=0.333;STDEV_LEN=0;STDEV_POS=0;SUPPORT_LONG=0	GT:GQ:DR:DV	0/1:8:4:2	2572	TIR	TE_BLRtx: Tlutea_hAT7:ClassII:TIR:hAT: 6.78%, Tlutea_hAT2-Ace:ClassII:TIR:hAT: 68.71%
T_lutea_GenomeV2.4_Contig_024	280266	TisoArg-Sniffles2.INS.5S17	N	GTGGGATACAGTGATGGGGACATCAGGCTGATATGAGGTCCTGATAATCATGATATCAAGTCCTTTAGACCCCAACAAAGGAAGTATCAAATTAGGCAAAAACAGAAGCTGACGGGCCAATAACAAAACCATGAAAAAAACTTTTGGCGCCAAAGGACGCGAGGACGAGGTGGCGCGGGAAACCTCTCCAACACCCCCCTCTTCCCGCTACTGTCTGTGCTTCACATATACGTAATTTTGCCCATTTTATTCACTGCACTTGAGGCGTTCCATCGTCTCTCTCTCTCTCCTCTCTCTCTCTCCTCTCTCTCTCTCTCTCTCTGGCGATGGCCAGTGACGACACTCAGCTGGCTCTTGCCCCAGCCACCGCCCGAGCAAGCCTCGAGCTTGGGGGACTGA…	60	PASS	PRECISE;SVTYPE=INS;SVLEN=2611;END=280266;SUPPORT=1;COVERAGE=3,2,2,2,2;STRAND=+;AF=1.000;STDEV_LEN=0;STDEV_POS=0;SUPPORT_LONG=0	GT:GQ:DR:DV	1/1:5:0:2	2611	TIR	TE_BLRtx: Tlutea_hAT2-Ace:ClassII:TIR:hAT: 76.98%
T_lutea_GenomeV2.4_Contig_024	491126	TisoArg-Sniffles2.INS.8S17	N	AATTGAACCAGTGATGGGACATCAGGCTGATACAGTGAGGTCCTGATAGCTCGCGATATCAGGTCCTTTAGACCTGACAAAGGGGTATCAGGTGGGGCAAAAACGAAGCTGATGTAAGGCCAATAACAAAACCATGAAAAACTTTTGGCGCGAGGACGCGAGACGAGGTGGCGCGGGAAGCCTCTCCAACACTCCCCTCTTCCCGCTACTGTCTGGTACTTTTTACATATACGTACTTTTGCCCATTTTATTCACTGCACTCTGAGGCGTTCCATCGTCTCTCTCTCTCTCTCTCTCTCCTCTCTCTCTCTCTCTGGCGGGATGGCCAGTGACGACATGGCGCTGGGCTCTGCCCTGCCACTGCCCGAGCAGCCTCAGCTTGGGGGATTGAGGAGGTGG…	60	PASS	PRECISE;SVTYPE=INS;SVLEN=2600;END=491126;SUPPORT=1;COVERAGE=3,3,2,2,2;STRAND=-;AF=1.000;STDEV_LEN=0;STDEV_POS=0;SUPPORT_LONG=0	GT:GQ:DR:DV	1/1:5:0:2	2600	TIR	TE_BLRtx: Tlutea_hAT2-Ace:ClassII:TIR:hAT: 75.47%
T_lutea_GenomeV2.4_Contig_024	54514	TisoArg-Sniffles2.INS.1S17	N	TCTAGAGGCTGCCGCCGTGCGCGTGCCTGCTTCGTGGGCGTGCCCCTGTTCCTCTCAGGCAATCATGGCCCCAGGAAGCCCGCCAGCAAGCCCAAGCCGCCGAGGGGCCACTACACAGTCCATGCCTCGCATACGCGCGCAGAACAGCGGGCGCGCGTCGTCGAAGACGTGCGCAGAGCAAAGCCGCGCACTGCCGCCGCACAGCCGCTACGCTAAGGCCGCTGCCGCTGGCAGTAACAGGCATTTCCCGGAGGCAACGCGGCAAAGTGGCGTGGGAGCTGAAGAGGCACCTCTGAGGATGATCTCCCCACGGATGCCAAACCAACACAGCTTCTCACAAACGCGGAGGCTCAAGTTGGCATCTTGGGTTCCTGGCTCGCGCTGACGCTCACGACCCCA…	60	PASS	PRECISE;SVTYPE=INS;SVLEN=2571;END=54514;SUPPORT=1;COVERAGE=1,1,1,1,1;STRAND=-;AF=1.000;STDEV_LEN=0;STDEV_POS=0;SUPPORT_LONG=0	GT:GQ:DR:DV	1/1:5:0:2	2571	TIR	TE_BLRtx: Tlutea_Mariner3-Luffy:ClassII:TIR:Tc1-Mariner: 90.73%
T_lutea_GenomeV2.4_Contig_027	394396	TisoArg-Sniffles2.INS.2S1A	N	GCTCTTATACCAGTGATGGGACATCATGATATGAGGTCCTGGATGTCGCGATTATCAGGTCCTTTAGACCCGACAAAGGGGTATCAGGTGGGGCAAACGAAGCTGACAAGGCCAACAAAACCATGTAAAAAACTTTGGCGCGAGGACGCGAGACGAGGTGGCGCGGGAAGCCTCTCCAACACCCCCTCTTTCCCGCTACCGGTCTGCATACTTCTTTTACATATACGTACGCCCATTTTATTCACTGCACTTGGAGGCGTTCCATCGTCTCTCTCTCTCTCTCTCTCTCTCTCTGGCGATGCACAGACGACATGGCGCTCGAAGGCTCCTGCCTCAGCCACCGCCCTCGAGCAGCCTCAGCTTGGGGGACTGAGGTGGACACACCCGTGGCAGCCCTCG…	60	PASS	PRECISE;SVTYPE=INS;SVLEN=2587;END=394396;SUPPORT=1;COVERAGE=3,1,1,1,2;STRAND=-;AF=1.000;STDEV_LEN=0;STDEV_POS=0;SUPPORT_LONG=0	GT:GQ:DR:DV	1/1:5:0:2	2587	TIR	TE_BLRtx: Tlutea_hAT2-Ace:ClassII:TIR:hAT: 66.71%
T_lutea_GenomeV2.4_Contig_027	262967	TisoArg-Sniffles2.INS.1S1A	N	CCATCACAGTGATGGGGACATCGAGCTGATATGAGGTCTGATGTCATGATAATGGTCCTTTGGAGCCTGACAAAAGGGAGTATCAGAGTGAGGGGGCAAAAGCAAACTGACAAGGCCAATAACAAACCATGAAAAAAAACTTTTGGCGCGCGGAGACGCGAGGACGAGGTGGCACGAAGCCTCTCCAGCACCCCCCTCTTCCGCTACTGTCTGTACTTTATATACGTAATTTTGCCCATTTTATTCACTGCACTTGGGCGTTCCATCGTCTCTCTCTCTCTCTCTCTCTCTCTCTCTCTCTCTCTGGCGATGGCCAGTGACGACATAGCACTGGCTCTTGCCCCAGCCACCGCCCGAGCAGCCTCAGCAGGGGACTGAGAAAGTGGACACACTCGAGGC…	60	PASS	PRECISE;SVTYPE=INS;SVLEN=2558;END=262967;SUPPORT=1;COVERAGE=3,3,3,3,3;STRAND=+;AF=0.667;STDEV_LEN=0;STDEV_POS=0;SUPPORT_LONG=0	GT:GQ:DR:DV	0/1:4:1:2	2558	TIR	TE_BLRtx: Tlutea_hAT2-Ace:ClassII:TIR:hAT: 84.36%
T_lutea_GenomeV2.4_Contig_030	214805	TisoArg-Sniffles2.INS.1S1D	N	ACGCGGAAAGCAGGATGGGACGTCGTGATCAGGGTCGTCAGGTTTTGGACAAATCCTAACACTCTGATATCAGACCTGGATATTAATAGCCTAATATCAAGTATTATAAAGTTAGTAACTATAGTTACAATACTAACGGGAACAGAAACAGAGCAACAGCTATTTTCGTCCTCCTGCCTTCCACAACCATCTCTAGCTCCCAAGGTATTACGGACTCCTAATCCTTCAACAAATCCTCCAAGACTAGATTAGTGTGGCACCTCACAAGCCTCTCTACCGTGTGGTTTGGCCCACCCAGTTGCGCTTCTTCTCGAGCCTGAATCCAATCCTCGACGGACCAAGCCTGCACTCCCGCCGCCGAGCAAGACATGAGAAGACGACATGCAGCCCACTCTGGGC…	60	PASS	PRECISE;SVTYPE=INS;SVLEN=2621;END=214805;SUPPORT=1;COVERAGE=3,3,3,3,3;STRAND=-;AF=0.667;STDEV_LEN=0;STDEV_POS=0;SUPPORT_LONG=0	GT:GQ:DR:DV	0/1:4:1:2	2621	TIR	TE_BLRtx: Tlutea_hAT2-Ace:ClassII:TIR:hAT: 66.13%
T_lutea_GenomeV2.4_Contig_030	810210	TisoArg-Sniffles2.INS.6S1D	N	ATTCTTTACGGTGATGGGACATCAGGCTGATATGAGTCTGGTGTCATGATATCAGGTGATCACTTTAGACCTGACAAAGGGGTATCGAGTGGGGGACAAGCAAGCCCGGCCGAGGTAATAACAAAACCATGAAAAAAACTTTTGGCGCGAGGACGCGAGGACGAGGAGTGGCGCAGAAGCCTCTCCAACACCCCCTCTTCCCCGCTACTGTCTGTACTTTTACATATACGTAATTTTGCCCATTTTATTCACCGCGAGGCGTTCCATCGTCTCTCCTCTCTCTCTCTCTCTCTCTCTCTCTCTCTCTGGCGATGGCCAGTGACGACGTAGCGCTGGCTCTTGCCCCAGCCACCGCCGAGCAGCCTCAGCTTGGGGGACTGAGGAGGTGGACCCTCGAGG…	60	PASS	PRECISE;SVTYPE=INS;SVLEN=2596;END=810210;SUPPORT=1;COVERAGE=4,4,4,4,4;STRAND=+;AF=0.500;STDEV_LEN=0;STDEV_POS=0;SUPPORT_LONG=0	GT:GQ:DR:DV	0/1:14:2:2	2596	TIR	TE_BLRtx: Tlutea_hAT2-Ace:ClassII:TIR:hAT: 80.80%
T_lutea_GenomeV2.4_Contig_032	308334	TisoArg-Sniffles2.INS.6S1F	N	CCCGCCCTCCCCACAGTGATGGGACATCAGGCTGATATGAGGTCCTGATGTCATGATATCAGGTCCTTTAGACCCGGACAAAGGTATCAGGTAAAAACGAAGCTGACAAGGCCAATAACAAAACCATGAAAAAACTTTTGGCGCGAGGACGCGAGGACGAGGTATGCGGGAAGCCTCTCCAACACCCCCCTTTTCCTGCTACTGTCTGTACTTTTACATATACGCAATTTGCCCATTTTATTCACTGCACTTGAGGCGTTCCATCGTCTCTCTCTCTCTCTCTCTCTCTCTCTCTCTTGGCGATGGCCAGCACTCCACATGGCGCGGCTCCTGCCCCAGCTACCGCCCGAGCAGCCTCAGCTTGGGGGACTGAGGAGGTGATTACAATTCTTGAGGCAG…	60	PASS	PRECISE;SVTYPE=INS;SVLEN=2600;END=308334;SUPPORT=1;COVERAGE=5,4,4,4,4;STRAND=-;AF=0.500;STDEV_LEN=0;STDEV_POS=0;SUPPORT_LONG=0	GT:GQ:DR:DV	0/1:14:2:2	2600	TIR	TE_BLRtx: Tlutea_hAT2-Ace:ClassII:TIR:hAT: 74.43%
T_lutea_GenomeV2.4_Contig_033	31289	TisoArg-Sniffles2.INS.0S20	N	CATCAGGCTGATATGAGAGGTCCTGATGTCTGTGATATCCCAGGTCCTTTAGACCTGACAAAAGGAGGTATCAAAGGTGAGGCAAAAACAGAAGCTGACAAGGCCAATAACAAAACCATGAAAAAAAAAACTTTTGGCGCGAGGACGCGGGACGAGGTGGCGCGCGGGAAGCCTCTCCAACACCCCCTCTTCCCGCTACTGTCTGTGCTTACATATACGTAATTTTGCCCATTTTATTCACTGCGCCGAGGCGTTCATCGTCTCTCTCTCTCTCTCTCTCTCTCTCTCTCTCTCTCTCTCTGGCGATGGCCCAGTGTGACGACATGTAGCCTGGCTCTTGCCCCAGCCACCGAGCAGCCTCAGCTTGGGGGACTGAGGAGAGGTGGACACACTTCGAGG…	60	PASS	IMPRECISE;SVTYPE=INS;SVLEN=2628;END=31289;SUPPORT=2;COVERAGE=4,3,4,4,4;STRAND=+;AF=1.000;STDEV_LEN=57.276;STDEV_POS=5.657;SUPPORT_LONG=0	GT:GQ:DR:DV	1/1:11:0:4	2628	TIR	TE_BLRtx: Tlutea_hAT8:ClassII:TIR:hAT: 6.21%, Tlutea_hAT2-Ace:ClassII:TIR:hAT: 61.57%
T_lutea_GenomeV2.4_Contig_037	378168	TisoArg-Sniffles2.INS.4S24	N	GTCATTGTAGGGCGGTCAAACAGGGGCTTTTAACTAATAGTAAGGGTTGGGCTGCATTTTTGACCGTGGCGCAGAGCTAATAAAAACCTTCAGGGGGCCACCCTGCCGCCACGGAAATCTTAGCCAGGAAATGGAGTGCGGTCACCCTCCCCCACCCGTCACGCGCGCTCCGCACTCTACCCGTAAAGAATTGGCGGTCGCGCCCACGGGGATCGGTTCTTTATATATACCATGCTACATTCAGCATTTGATTCCCGCCCGATGCGCGGCGCAAACGATAAGACTGCCGACAATCCGACCACCCAGCCCTCTGGCATCATGGCCCGCGCCCCAGCCACCCAACTCCTCACACAGCGCGCGCACGCGGGTTTACCCTGGCTGCCACAGACCCCGCCCGAC…	47	PASS	IMPRECISE;SVTYPE=INS;SVLEN=6789;END=378168;SUPPORT=2;COVERAGE=5,4,3,3,6;STRAND=+-;AF=1.000;STDEV_LEN=94.752;STDEV_POS=4.950;SUPPORT_LONG=0	GT:GQ:DR:DV	1/1:13:0:5	6789	TIR	TE_BLRtx: Tlutea_MiniShanks:ClassII:TIR:hAT: 14.23%, Tlutea_Shanks:ClassII:TIR:hAT: 31.68%
T_lutea_GenomeV2.4_Contig_037	673783	TisoArg-Sniffles2.INS.9S24	N	CCCTTGATGATGGGACGTCAGGGATCAGGTCGTCAGGTTTTGACAACTAACACGATATCAGACCTGATAATGTCCAACCTAATATCAAGTATTATAAAGTTGGTAACTATAGTTACAATACTAACGAGGGCAAGCAGAGCTAACAGTCATTTTCGTCACAAAACTACTCCTAACTATCTCACTCCCAGCATTGCTTACATGCGGACTTTCCAATCCTTCAGCAAATCCTCCAAGACTAGATTAGTGTGGCACCATCACAAGCCTCTACTGTGGTTTGGCCCAATCTGTTGCGCTTCTTCAGTGGAATCAATCCTCGACGGACCAAAGCGCTCGCACCAACGCCGAAGGCAAAGCCCGGCGCGAAGCGGCTTCAGCTTTTTGGTAGGGCCAATGAGACAA…	60	PASS	PRECISE;SVTYPE=INS;SVLEN=2635;END=673783;SUPPORT=1;COVERAGE=3,3,3,3,3;STRAND=+;AF=0.667;STDEV_LEN=0;STDEV_POS=0;SUPPORT_LONG=0	GT:GQ:DR:DV	0/1:4:1:2	2635	TIR	TE_BLRtx: Tlutea_hAT2-Ace:ClassII:TIR:hAT: 72.77%
T_lutea_GenomeV2.4_Contig_037	133410	TisoArg-Sniffles2.INS.1S24	N	CCGGCGGGCTCTCACCCGGCCGGGTGATGGGACCGTCGAGGATCGGTCATCGGTTTGACCTTCTTTTGTCTCCAGGACCTGATATTAGCCCACAATATCAAGTATTGTCAAAGTTAGTAACTATAGTTACAATACTAGCGAACTGAGAAACAGAGCTAATAGCAGTCATTTCGTCTCTTGGCTCCTCCACAACCATCTCTAGCTCCCAAGGCGGCACATTAGGACTCCCAATCGCCCAACAACAAATCCTCCAAGACTATGAATTAATTATTGGCTCTCCAAAGCCTCTCTACTAATAGTTGGCCAATCTGTTGCGCTTCTTCAGTGAATCCAATCTCCTCGACGGACAAAACACTCGCACCCTGACGCCGAGAGCAAGGCGGCTGAGAAGACTGACTA…	60	PASS	PRECISE;SVTYPE=INS;SVLEN=2622;END=133410;SUPPORT=1;COVERAGE=6,7,7,7,7;STRAND=+;AF=0.286;STDEV_LEN=0;STDEV_POS=0;SUPPORT_LONG=0	GT:GQ:DR:DV	0/1:6:5:2	2622	TIR	TE_BLRtx: Tlutea_hAT2-Ace:ClassII:TIR:hAT: 58.17%
T_lutea_GenomeV2.4_Contig_037	626625	TisoArg-Sniffles2.INS.8S24	N	TAGAGCTGCCGCTTCGTTACGCGTGCCCGCTTCGTGGGCACGTGCCCCTGTTCCCCCAGGCAATCATGGCCCCCAGGAAGCCCGCCAGCAAGCCCAAGCCGCCGAGGAGCCACTACACAATTCCATGCCCGCGATACGCGCGCAGAACAGCGGGCGCGCGTCGTCGAAAGACGTGCGCAGAGCAGCCGCACACTGCCGGCTCGCACAGCGTTAGCGTCAAGGCAGCGCTTTTTAACAGGGCATTTCCGGAGAGCAACGCGCGGCGAAGTGGCACAGAGGGGCACCTCTGATGATGACTCCCACGGGATGCACCAACCATAAGCTTCTCACAAACACTTTGGGGGGCTCAAGTTGGCATCTTGGGTTCTGGCTGCGCGCTGGCGTTCCTGACCCCAAAAC…	60	PASS	PRECISE;SVTYPE=INS;SVLEN=2615;END=626625;SUPPORT=1;COVERAGE=3,3,3,3,3;STRAND=+;AF=0.667;STDEV_LEN=0;STDEV_POS=0;SUPPORT_LONG=0	GT:GQ:DR:DV	0/1:4:1:2	2615	TIR	TE_BLRtx: Tlutea_Mariner3-Luffy:ClassII:TIR:Tc1-Mariner: 76.16%
T_lutea_GenomeV2.4_Contig_037	355779	TisoArg-Sniffles2.INS.3S24	N	GCAGCCAAGCAGTGATGGGATCGTCAGGGATCAGGTCGTCAGGTTTTGACAACCTAACACCTGATATCAGACCCGATATTGTGCCTAATATCAAGTATTATAAAGTTAGTAACTATAGTTACAATACTAACGGGAACAATAAACGTAGCTAGCACAAATATTTTCGTCCTCTGGCTCCTCCACAACCATCTCTAGCTCCCAAGGCAATATGGGACTCCCAATCCTTCAAACAAATCCTCCTCCAAGACCAGATTAGTGTGGCACCTCGCTGCTTCCTCTCTACTGTGGTTTGGCCCCAATCTGTTGCGTTCTGAGTGAATCCAACTCGACGGACCAAGAGTGCTCGCACCCCGACGCCGAGCAAGAGCCGCCATGAAGAGTCGACATGCAGCCCACTTC…	60	PASS	PRECISE;SVTYPE=INS;SVLEN=2604;END=355779;SUPPORT=1;COVERAGE=4,4,4,4,6;STRAND=-;AF=0.500;STDEV_LEN=0;STDEV_POS=0;SUPPORT_LONG=0	GT:GQ:DR:DV	0/1:14:2:2	2604	TIR	TE_BLRtx: Tlutea_hAT2-Ace:ClassII:TIR:hAT: 77.64%
T_lutea_GenomeV2.4_Contig_037	193340	TisoArg-Sniffles2.INS.2S24	N	TGACTGAGGCTGCCGCTTCGTGCGTGCCGCTTCGTGGGCGTGCCTATTTCCCCAGGCGATCAGCTGGAGCCCATGTGAAGCCAAGCCGCCGAGGCCACTGCACAGTCCATGCCCGCGATGCGCGCCGGAAACAACCAGGCGCGCGTCGACCGAAGACGTACGCCAGAGCAGCCGCGCACTGCGCTGCACAGCGGCGGTGAAAGCGTCAAAGGCGCGCTTGCAACCCAGGGCATTTCCGGAGGCAGCGCGCGCGAGCAAGTGGCAATGCAGGCTAGAGGCACCTCTGATGATGACTCCACGGGATGCCAAGCCCAGCAGCTTCTCACAAACGCTGGGAAACCAGAGTTGGCATCTTGGGTTCTGAATCAGCATTGCGGCCACGTTCCCATTGAAACCGGG…	60	PASS	PRECISE;SVTYPE=INS;SVLEN=2517;END=193340;SUPPORT=1;COVERAGE=2,2,2,2,2;STRAND=+;AF=1.000;STDEV_LEN=0;STDEV_POS=0;SUPPORT_LONG=0	GT:GQ:DR:DV	1/1:5:0:2	2517	TIR	TE_BLRtx: Tlutea_Mariner3-Luffy:ClassII:TIR:Tc1-Mariner: 82.70%
T_lutea_GenomeV2.4_Contig_040	109081	TisoArg-Sniffles2.INS.1S27	N	TAGAGGCGGTCAAGCAGTGTTTTTATTAGGGGGTGAGAAAAAATGACCATCTCAGTTGTGAGGAAATTTAAGGATTTTTTTCGGAGAAAGTTTAATACACCCAACTAGCACATATCCAGGGCCCAGTGGGACCCGGACCCCCTTGGGCCCCCACAACAAAAACTGTGTCCAGCGGCAAAAAACCGCTAAAATCACCAAAAAGCTTGAAAAGCTCTAACTTCGAACCGATGCCGGGCGCGCTGCGTGGCCGTTTTCGACGATCCATCCGGATGGGGGGACCCCGCAGATACAAATACACATAGCCCACCCGGATGGTCCGCGCCAATCGGGCGGGCCGCGCTGCGCCGGGCCCTCGTCGAAATCACCCATCCGCCCGAGCCCATTGAGCGTTGAGCCGTC…	42	PASS	IMPRECISE;SVTYPE=INS;SVLEN=6735;END=109081;SUPPORT=2;COVERAGE=3,2,2,2,2;STRAND=+-;AF=1.000;STDEV_LEN=62.225;STDEV_POS=0.000;SUPPORT_LONG=0	GT:GQ:DR:DV	1/1:13:0:5	6735	TIR	TE_BLRtx: Tlutea_MiniShanks:ClassII:TIR:hAT: 34.61%, Tlutea_Shanks:ClassII:TIR:hAT: 30.00%
T_lutea_GenomeV2.4_Contig_041	649116	TisoArg-Sniffles2.INS.9S28	N	TGGTTTTCATTCAGTGATTGGGACATCGAGCTGATATTCTGAGGGTCCTGATGTCTGGCAAATATCAGGTCGCTGGAGCCTGACAAAGGGGGTATCAAGGTGGGGCAAAAAGCAAAACTGTGAGGCCAATAACAAAACCATGAAAAAACTTTTGGCGTGAGGACGCGAGGACGAGGTGGCGCGAAGGAAACTCTCCAACACCCCTCACTTCCCGCTACTGTCTGCTTTTACATATGCATGAATTGCCATTTATTCCACTGCACTTGAGGCGTTCTTGTCGTCTCTCTCTCTCTCTCTCTCTCTCTCTCTCTCTCTCTCTCTGGCGATGGCCAGTGACGACATGGCATGGCTCTTGCCCCAGCCACCACGCCCGAGCAGCCTCAGCTTGGGGACTGAGGA…	60	PASS	PRECISE;SVTYPE=INS;SVLEN=2674;END=649116;SUPPORT=1;COVERAGE=5,6,6,6,6;STRAND=+;AF=0.333;STDEV_LEN=0;STDEV_POS=0;SUPPORT_LONG=0	GT:GQ:DR:DV	0/1:8:4:2	2674	TIR	TE_BLRtx: Tlutea_hAT2-Ace:ClassII:TIR:hAT: 60.41%
T_lutea_GenomeV2.4_Contig_041	447721	TisoArg-Sniffles2.INS.7S28	N	ATGATGGGACGTCGGGGATCAGGTCGTCAGGTTTGACAACTTCTTGCACGATATCGGAACCCCGATATTAGCCTAATATCAAGTATTATAAAGTTAAGTAACTATAGTTACAATACTAAACGGGAGCAGGAAACTGAGGCCTGCGGTCATTTCGTCTCTGGCTCCTCCACAACCATCTCTAGCTCCCAAGAGACGTGGCCATAGGACTCCCAATCCAACCTACAAATCCTCCAAGACTAGATTAATTGTGGCACCTCACCAAGCCTCTCTACTGTGGTTTGGCCCAATCTGTTGCGCTTCTTCAAGAGTGGTCAATCCTCGACGGACCAAGAGCGCTCGCACCACGACGCCCGAGCAAGGCAGCGAGAAGACGACATGCAGCCCGCTGGGCTGAGGCCA…	60	PASS	IMPRECISE;SVTYPE=INS;SVLEN=2611;END=447721;SUPPORT=2;COVERAGE=3,2,2,2,6;STRAND=+-;AF=1.000;STDEV_LEN=26.870;STDEV_POS=6.364;SUPPORT_LONG=0	GT:GQ:DR:DV	1/1:11:0:4	2611	TIR	TE_BLRtx: Tlutea_hAT2-Ace:ClassII:TIR:hAT: 68.10%
T_lutea_GenomeV2.4_Contig_041	827598	TisoArg-Sniffles2.INS.ES28	N	CGCTTTTCTAATCCGGGAAGATGGGACATCAGGCTGATATGAGGTCCTGAGGATGTCATGGATATCAGTCCTTTAGACCTGACAAAGGGGTATCAGGTGGGGCAAAACGAAGCTGACAAGGCTGGCCAACAAACCATGAAAAAACTTGCGCGCGAGGACGCGAGGACGAGGTGGCGCGGGAAGCCTCTCCAACACCCCCTTTCTTCCCCGCTACTGTCTGTACTTTTACATATACGTAATTTTTGCCCATTTTATTCACTGCACGAGGCGTTCCATCGTCCCTCTCTCTCTCTCTCTCTCTCTCTGCGATGGCCAGACGACATGGCGCTTGGCTCTGCCCCAGCTCGAGCAGCCTCAGCTTGGGGGACTGGAGGAGGTGGACACACCTCGAGGGCAGCG…	60	PASS	PRECISE;SVTYPE=INS;SVLEN=2585;END=827598;SUPPORT=1;COVERAGE=4,4,4,4,4;STRAND=-;AF=0.500;STDEV_LEN=0;STDEV_POS=0;SUPPORT_LONG=0	GT:GQ:DR:DV	0/1:14:2:2	2585	TIR	TE_BLRtx: Tlutea_hAT2-Ace:ClassII:TIR:hAT: 80.92%
T_lutea_GenomeV2.4_Contig_042	298955	TisoArg-Sniffles2.INS.3S29	N	GTCCACTCAGTGATGGGATCGTCAGGGATCAGGGTCGCTGTGGGTTTTGACAACCTAACACCTGATATCAGACCTGGATATTAGCTTCTAATATCAGTATTATAAAGTTAGTAACTATAGTTACAATACTAACGGGAACAGAAACAGAGCTAACAGTCATTTTCGTCCTCTGGCTCCTCCACAACCATCTCTAGCTCCCAAGGCAAGACATGGGGACTCTAATCCTTCAACAAATCCTCCAAGACTAGATTAGTGTGGCACCCCACAAGCCTCTCTACTGTGGTTTGGCCCACCTGCTTGCGCTTCTTCTGAGTGAATCCAATCCTCGACGGACCAAGAGCGCTCGGGCACTCCTGACGCTGAGCAAGACAAGGCGAGAAGACGACATGTGCCCACTTC…	60	PASS	PRECISE;SVTYPE=INS;SVLEN=2630;END=298955;SUPPORT=1;COVERAGE=4,4,4,4,5;STRAND=-;AF=0.500;STDEV_LEN=0;STDEV_POS=0;SUPPORT_LONG=0	GT:GQ:DR:DV	0/1:14:2:2	2630	TIR	TE_BLRtx: Tlutea_hAT2-Ace:ClassII:TIR:hAT: 87.45%
T_lutea_GenomeV2.4_Contig_043	714937	TisoArg-Sniffles2.INS.CS2A	N	ACGTCGTGGGATCAGGTCGTCAGGTTTTGACAACCTAACACCGAGCACGACTCCATATTAGCCAATATCAAGTATTATAAAGTTAGTAACTATAGTTACAATACTAACGGGAATGTAAAACACGTAGCTACTCAGCCATTTTCGTCCTCCAAGGCTCCTCCACAACTATCTCTAGCTCCTACACAAAGACATGGGACTCCCAATCCTTCAACAATCCTCCAAGACTAGATTAGTGTGGCACCTCACAAGCCTCTACTGTGGTTTGGCCCAATCACAGCGCTTCTTCGAGTGAATCCAATCCTCGACGGACCAAGAGCGCCGCACCCTGACGCCGAGCAAGACAATAAGGAGAAGACGACATGCAGCCCACTTCAAGTGGTGAGGCCACTGAGACAAGGC…	60	PASS	PRECISE;SVTYPE=INS;SVLEN=2632;END=714937;SUPPORT=1;COVERAGE=3,4,4,4,4;STRAND=-;AF=0.500;STDEV_LEN=0;STDEV_POS=0;SUPPORT_LONG=0	GT:GQ:DR:DV	0/1:14:2:2	2632	TIR	TE_BLRtx: Tlutea_hAT2-Ace:ClassII:TIR:hAT: 88.10%
T_lutea_GenomeV2.4_Contig_043	336407	TisoArg-Sniffles2.INS.5S2A	N	CAACAAAACAGTGATGGGACATCAGGCTGATATATGAGGTCCTGATGTCATGATATCAGGTCCTTTAGACCCTGACAAAGAAATTACATCAGGTGGGAGACGAAAACGAAGCGAGCAAGGCCAATAGCAAAACCATGAAAAAAAACTTTTGGCGCGAGGACTGAGGACGGGTGGCGCGAGAAGCCTCAACACCCCCTCTTCCCGCTACTGTCTGTACTTTTACATATACGTAATTTTGCCCATTTTATTCACTGCACTTGAGGCGTTCCATCGTCTCTCTCTCTCTCTCTCTCTCTCTCTCTCTCTCTCTCTCTCTGCGATGGCCAGGCTGACGACATGGCGCTGGCTCTTGCCCAGCCACCGCCCGAGCAGCCTCAGCTTGGGGGACTGAGGGAGGTG…	60	PASS	PRECISE;SVTYPE=INS;SVLEN=2626;END=336407;SUPPORT=1;COVERAGE=8,8,8,9,9;STRAND=+;AF=0.250;STDEV_LEN=0;STDEV_POS=0;SUPPORT_LONG=0	GT:GQ:DR:DV	0/1:3:6:2	2626	TIR	TE_BLRtx: Tlutea_hAT2-Ace:ClassII:TIR:hAT: 88.37%
T_lutea_GenomeV2.4_Contig_043	20059	TisoArg-Sniffles2.INS.0S2A	N	TAGACGAGTGATAGGACGTCCAGGATCAGGTCGTCAGGTTTGGCAACCCTAACACGATATCGGACCACAATGTTAACCTAATACTCAGGTATTATAAAGTTAGTAACTATAGTTACCATCCACTATGACGAAGCGAGGCCTTGATCCATTTTCGTCCTCTGGCTCACTCCCAACCATCTCTAGCTCAGCGACACATGGGACTCAATCCTTCAACAAATCACTCAAGACCTGAATTAGTGTGGCACCTCACAAGCCTCTCTACTGTGGTTTGGCCCAATCTGTTTTGCGCTTCTTCAGTGAATCAATCCTCGACGAGACCAAGACGCTCACACCCGACGCGAGCAAAGGCGACGCGAGAAGACGATATGCAGCCCACTTCAAAGTGGGAGCCAATGAGAC…	60	PASS	IMPRECISE;SVTYPE=INS;SVLEN=2602;END=20059;SUPPORT=2;COVERAGE=3,3,3,3,3;STRAND=+;AF=1.000;STDEV_LEN=42.426;STDEV_POS=3.536;SUPPORT_LONG=0	GT:GQ:DR:DV	1/1:11:0:4	2602	TIR	TE_BLRtx: Tlutea_hAT2-Ace:ClassII:TIR:hAT: 69.80%
T_lutea_GenomeV2.4_Contig_044	151341	TisoArg-Sniffles2.INS.4S2B	N	TCATCAGGCGGGCAAAGGATGGGGAGTCGTGTCAGGGATCAGGTCGTCAGGTTTTGACAACCTAACACCTGATATCAGACCTGATATTAGCCTAATATCAAGTATTATAAAGTTAGTAACTATAGTTACAATACTAACGAAACAAAAATGTAGCCAACAGCCATTTTCGTCCCTTCCGGCTCCTCCACAACCATCTCTAGCTCCTAAGGCAACACATGGGACTCCCAATCCTTCAACAAATCCTCCAAGACTAGATTAGTGTGGCACCTCACAAGCTCTCTCTACTGTATACGGCCCAATCTGTTGCGCTTCTTCGAGTGAATCCAATCCTCGAATGGACCAAGAGCGCTCGCACCCTCGACGCCGAGCAAGACAAATGCTGAGAAGACGGACATGCAA…	60	PASS	PRECISE;SVTYPE=INS;SVLEN=2629;END=151341;SUPPORT=1;COVERAGE=4,4,4,4,4;STRAND=-;AF=0.500;STDEV_LEN=0;STDEV_POS=0;SUPPORT_LONG=0	GT:GQ:DR:DV	0/1:14:2:2	2629	TIR	TE_BLRtx: Tlutea_hAT2-Ace:ClassII:TIR:hAT: 78.52%
T_lutea_GenomeV2.4_Contig_044	42851	TisoArg-Sniffles2.INS.1S2B	N	CCCAAGCAGTGATGGGACGTCAGGGATCAGGTCGTCAGGTTTTGACAACCTAACACCTGATATCAGACCTGATATTAGCCTAATATCCAAGTATTATAAAGTTAGTAACTATAGTTACAATACTAACCCCAGGGAACAGAAACAGAGCTAACGGTCATTTTCGTCCTCTTTGGCTCCTCCACAACCATCTCTAGCTCCCAAGGCAGCACATAGGACTCCCAATCCCTTCAACAAATCCTCCAAGACTAGATTAGTGTGGCACCTCACAAGCCTCTCTACTGTGGTTTGGCCCAATCTGTTGCGCTTCTTCCAGTGAATCCAATCCTCGACGGACCAAGAGCGCTCACCCGGCAGCCGAGCAAAAGGCAGAGCGCGAAGACGACATGCAGCCCACTTCAA…	60	PASS	PRECISE;SVTYPE=INS;SVLEN=2608;END=42851;SUPPORT=2;COVERAGE=6,4,4,4,5;STRAND=+;AF=1.000;STDEV_LEN=11.314;STDEV_POS=0.707;SUPPORT_LONG=0	GT:GQ:DR:DV	1/1:11:0:4	2608	TIR	TE_BLRtx: Tlutea_hAT2-Ace:ClassII:TIR:hAT: 81.19%
T_lutea_GenomeV2.4_Contig_046	340624	TisoArg-Sniffles2.INS.4S2D	N	CCAGTGATGGGACATCAGGCTGATATGAGTCCTGATGTCATGATATCAGGTCCTTTAGACCTGACAAAGGGGTATCAGGTGGGGGCAAAAACAGAGCTGACAAGGCCAATAACAAAGCCATGAAAAAACTTTTGGCGCGAGGACGCGAGGACGGTGGCGCACAGGAAGCCTCTCCAACACCCCCTCTTCCACTTACTGTCTGTACTTTTTACATATGCATAATTTTGCCCATTTTATTCACTGCACTTGAGGCCGTTCCATCGTCTCTCTCTCTCTCCTCTCTCTCTCTCTCTCTCTCTCTCTCTGGCGATGGCCAGTGACGACATGGCAGCACAGCTCTTGCCCCAGCCACCACCGAGCAGCCTCAGCTTGGGGGGACTGAGGAGAGTGGACACACTC…	60	PASS	PRECISE;SVTYPE=INS;SVLEN=2606;END=340624;SUPPORT=1;COVERAGE=4,4,4,4,4;STRAND=+;AF=0.500;STDEV_LEN=0;STDEV_POS=0;SUPPORT_LONG=0	GT:GQ:DR:DV	0/1:14:2:2	2606	TIR	TE_BLRtx: Tlutea_hAT2-Ace:ClassII:TIR:hAT: 74.16%
T_lutea_GenomeV2.4_Contig_051	37043	TisoArg-Sniffles2.INS.0S32	N	CATTGATGGGACATCGGGCTGATATGAGGTCCTGATGCTCATGATATCAGGTCCTTTAGACCTGACAAGGGGAAGTATCAGGTGAGGGCAAAAACCCAGAGCTGTAAGGCCAACCAACAAAACCATGAAAAAACTTTTACTGGCGCGAGGACACTTGGACAGGAAGTAGCGCTGGGAAGCCTCTCCAGCACCCCACGTCTTCCCTTCTGTCTGTGCTTTTTACATATAGCAGTATGGTGCCCATTTATTCACTCACCTTGAGGCGTTCCATCGTCTCTCTCTCTCTCTCCTCTCTCTCTCTCTCTTACTCTCTCTCCTGGCGATGGCCAGTGAGCGACATCAACTGGCTCTTGCCCCCAGCCACCGCCAGGCAGCCTCAACAGGGGACTGAGGGGAGGT…	60	PASS	PRECISE;SVTYPE=INS;SVLEN=2664;END=37043;SUPPORT=1;COVERAGE=3,2,2,2,1;STRAND=+;AF=1.000;STDEV_LEN=0;STDEV_POS=0;SUPPORT_LONG=0	GT:GQ:DR:DV	1/1:5:0:2	2664	TIR	TE_BLRtx: Tlutea_hAT2-Ace:ClassII:TIR:hAT: 52.92%
T_lutea_GenomeV2.4_Contig_051	121193	TisoArg-Sniffles2.INS.3S32	N	CCGTTGAGTCGTTGATTGACGTCAGATCAGGTCGTCAGGCTTGGATAACCTAACACCTGATATCAGGACCTGATATTGGGGCCTAATATCATATTATAAAAGTTAGTAACTATAGTTACAATACTAACGGGAATGTAAATGCAGCCATCAAATATTTTCGTCCTCCGGCTCCTCCACAACCATCTCTAGCTCCCAAGGCAGTACATGGGGACTCCCAATCCTTCAACAAACTCTCCAAGACTAGATTAGTGTGGCACCTCACAAGCTCTCTACTGTGGTTTGGCCTGACCTGTTGCGCTTCTTCGAGTGAATCCAATCCTCGACGGACCAAGAGCGCCCGCACCCCGACGCCAGCAAGACAAAGCCGCGAGAAGACGACATGCAGCCCACTTCAAGTGA…	60	PASS	PRECISE;SVTYPE=INS;SVLEN=2611;END=121193;SUPPORT=1;COVERAGE=3,4,4,4,2;STRAND=-;AF=0.500;STDEV_LEN=0;STDEV_POS=0;SUPPORT_LONG=0	GT:GQ:DR:DV	0/1:14:2:2	2611	TIR	TE_BLRtx: Tlutea_hAT2-Ace:ClassII:TIR:hAT: 81.61%
T_lutea_GenomeV2.4_Contig_051	121848	TisoArg-Sniffles2.INS.4S32	N	AACGAAACCGAAGTGATGGGACATCAGGCTGATATGAGGTCTGATGTCATGATATCAGTCACTTTAGACCTGACAAAGGGTATCAGGTGGGGGCAAAAACAGAAGCTGACAAGGCCAATAACAAAACCATGAAAAAAAACTTTTTGGCGCGAGGACGCGAGGACGAGGTGGCAGCAGGAAACCTCTCCAACACCCCCCTCTTCCGCTACTGTCTGTACTTTTATATACATGTGTTTGCCCATTTTATTCCCACTGCACTTGAGGCGTTCCATCGTCTCTCTCTCTCTCTCTCTCTCTCTCTCTCTCTCTCTCTCTCTCTGGCGATGGCGAGTGACGACATGGCGCTGGCTCTTGCCCCAGCCACCACCCGAGCAGCCTCAGCTTGGGGACTGAGGTGGA…	60	PASS	PRECISE;SVTYPE=INS;SVLEN=2596;END=121848;SUPPORT=1;COVERAGE=4,2,2,2,3;STRAND=+;AF=1.000;STDEV_LEN=0;STDEV_POS=0;SUPPORT_LONG=0	GT:GQ:DR:DV	1/1:5:0:2	2596	TIR	TE_BLRtx: Tlutea_hAT2-Ace:ClassII:TIR:hAT: 79.99%
T_lutea_GenomeV2.4_Contig_052	1121798	TisoArg-Sniffles2.INS.8S33	N	CTCTGGGCTCGAGTGATGGGACGTGGGGATCAGGTCGTCAGGTTTTGACAACCTAACACCTGATGTCAGACCTGATATTAGCCTAATATCCAAGTATTATAAAGTTAGTAACTATAGTTACAATACTAACGAGGGAACAGAAACAGAGCTAACAGTCATTTTCGTCCTCTGGCTCCTCCCCAGCCATCTCTGAGCCTCCCAAGGCAGCACATGGGACTCCCAATCCTTCAACAAATCCTCCAAGACTAGATTAGTGGCTGGCACCTCACAAGCCTCTCTACTGTGGTTTGAGCCCAATCATTGCGCTTCTTCCGAGTGAATCCAATCCTCGACGGACCAAGAAGCGCTCGCACTTACGACACTCCGATGCAAGACAGCGCGAGAAGACGACGTACAGCC…	60	PASS	PRECISE;SVTYPE=INS;SVLEN=2604;END=1121798;SUPPORT=1;COVERAGE=5,5,5,6,5;STRAND=+;AF=0.400;STDEV_LEN=0;STDEV_POS=0;SUPPORT_LONG=0	GT:GQ:DR:DV	0/1:11:3:2	2604	TIR	TE_BLRtx: Tlutea_hAT2-Ace:ClassII:TIR:hAT: 85.79%
T_lutea_GenomeV2.4_Contig_052	1116985	TisoArg-Sniffles2.INS.7S33	N	CCAGTGATGGGACATCAAGGCTGTATGAGTCCTGATGTCATGATATCAGGTCCCTTTAGACCTGACAAAGGGAGTATCAGGTGGGGGCTTAAACAAGCTGACAAGGCCAATAACAAAATAACGAAAAACTTTGGCGCGAGGACGCAGGACGAGGTGGCGCCCAGCACCCCCTCTTCCCGCTGTCTGTACTTTACATATACATGTTTGCCCATTTTATTCACTGCACTTGGGCGTTTTCCATCCGTCTCTCTCTCCCTCCTCCTCTCTCTCTCTCTCTCTCTCTCTCTCTCTGGCGATGGCCGGTGACGACTATGGCGCTGGCTCTGCGCCCCAGCCACCGCCCGAGCAGCCTCAGCTTGGGGACTGAGAGTGGACACACTCGGGGGCAGCGCCCTCAGT…	60	PASS	PRECISE;SVTYPE=INS;SVLEN=2578;END=1116985;SUPPORT=1;COVERAGE=3,3,3,4,4;STRAND=+;AF=0.667;STDEV_LEN=0;STDEV_POS=0;SUPPORT_LONG=0	GT:GQ:DR:DV	0/1:4:1:2	2578	TIR	TE_BLRtx: Tlutea_hAT2-Ace:ClassII:TIR:hAT: 72.61%
T_lutea_GenomeV2.4_Contig_052	776775	TisoArg-Sniffles2.INS.4S33	N	TTTGCCTTGATGATAGGACATCAGGCTGATATAGTCCTGATATGTCATGATATCAAATCCTTTAGACCTGACAAGGAGGTATCAGGTGGGGGCAAGAAACAGAGCTGACAAGGCCAATAGCAAAACCATGAAAAAACTTTTGGCACGAGGACGCGAGACGAGGTGGCGCAGGAAGCCTCTCCTTTCCCCCTCTTTTCCGCTACTGTCTGTACTTTACATATACGTAATTTTGCCATTTATTCACTGCACTTGAGGCGTTCCATCGTCTCTCTCTCTCTCTCTCTCTCTCTCTCTCTCTCTCTCTGGCATTGGCCAGTGACGACATGTTTGCTGGCTCTGCCCCAGCCACCGCCCGAGCTGGCCTCAGCCAGGGGACTGAGGAGTGGACACACTCCGAGG…	60	PASS	PRECISE;SVTYPE=INS;SVLEN=2572;END=776775;SUPPORT=1;COVERAGE=6,5,5,5,6;STRAND=+;AF=0.400;STDEV_LEN=0;STDEV_POS=0;SUPPORT_LONG=0	GT:GQ:DR:DV	0/1:11:3:2	2572	TIR	TE_BLRtx: Tlutea_hAT2-Ace:ClassII:TIR:hAT: 64.04%
T_lutea_GenomeV2.4_Contig_053	422339	TisoArg-Sniffles2.INS.4S34	N	TAGGGCGGTCAAACATGGTTTTATTGGGGTAAAAATGACCATCTCACGGTTAAAATTTCAGAATTTTTCCGGTAGAAAGTTCCCCCAATACACCTAAATTAACACATATCCGGGCCCCATTGGGACCCAGACCTCCCCCGTCCTTCACAAACAAACGCAAGCAAATATTGACGAAAGACGTTAAAGTCGGAAAGGGCTCAAAGAGCTCAACTTCAAATCGAGACCACCTGGGCGCGTTGCACGCCCGTTTTCGACGATCCATCAAGATGGGGGGCCGCCAGACATCAAATACACTGGGGCCACCCGCACAGTCACGCCAATCGGGCAGGCTGCGCGCCAAAACTCGTCGTGAAATCGCCATCCGCCGAGCGTCCAACGTCTCGTAGTGAGGTCCGGAGA…	60	PASS	PRECISE;SVTYPE=INS;SVLEN=3029;END=422339;SUPPORT=1;COVERAGE=7,4,4,4,3;STRAND=-;AF=0.500;STDEV_LEN=0;STDEV_POS=0;SUPPORT_LONG=0	GT:GQ:DR:DV	0/1:14:2:2	3029	TIR	TE_BLRtx: Tlutea_MiniShanks:ClassII:TIR:hAT: 46.65%
T_lutea_GenomeV2.4_Contig_053	390490	TisoArg-Sniffles2.INS.3S34	N	ACGATGACGCGGTGGTGATGGGACATGGGCTGATATGGGGTCCTGATGTCATGATATCAGTCCTTTAGGCTGACAAAGGAGTATCGAATTGGGGCAAAAGCAAGAAGAGCCCAATTAAGGCCAATAACAAAACCATGAAAAAACTTTTGGCGCGCAGAGGACGCGAGGACGGGGTGGCATGAGCCTCTACCAACACCTATTCCCTTCTGCCCCATCTGCCCTTTTTTGCTATGCAATAATTTTGCCCATTTTATTCCACCACTTGAGGCGTTCCATCGTCTCTCTCTCTCTCTCTCTCTTCTCTCTCTCTCTCTCTTTCTCTCTCTGGCAGTGGCCAGTGACAGCCATAGCCTTGCTCTTGCCCCCCAGCCACCACCCGCCCCGAGCAGCCTCAGCTTG…	60	PASS	PRECISE;SVTYPE=INS;SVLEN=2645;END=390490;SUPPORT=1;COVERAGE=4,4,4,4,4;STRAND=+;AF=0.500;STDEV_LEN=0;STDEV_POS=0;SUPPORT_LONG=0	GT:GQ:DR:DV	0/1:14:2:2	2645	TIR	TE_BLRtx: Tlutea_hAT2-Ace:ClassII:TIR:hAT: 48.05%
T_lutea_GenomeV2.4_Contig_053	108102	TisoArg-Sniffles2.INS.1S34	N	TTTCATGTCGTGATGGGACATCCAGGCTGATGAGGTCCTGATGTCATGATATCAAGGTCGCTGGGCCTGACCGAGGGTATCAGGTGGGGCAAAAACGAAGCTGACCGAGCCAATAACAAAACCATGAAAAAAACTTTTGGCGCGAGGACGCGAGGGACGAGGTGGCACATGAGAAGCCTCTCCAACACCCCCTCTTCCCACTACTGTCTGTACTTTTACATATAGTAATTTTGCCCATTTTTATTCACTGCACTTGAGGCGTTCCATCGTCTCTCTCTCTCTCTCTCTCTCTCTCTCTCTCTCTCTCTCTGGCGATGGCTGGGTGACGACATCTGGCCAGCTCTTGCCCCAGCCACCGCCGAGCAGCCTCAGCGGGGACTGAGGAGGTGGACACTCCGG…	60	PASS	PRECISE;SVTYPE=INS;SVLEN=2618;END=108102;SUPPORT=1;COVERAGE=1,2,2,2,2;STRAND=+;AF=1.000;STDEV_LEN=0;STDEV_POS=0;SUPPORT_LONG=0	GT:GQ:DR:DV	1/1:5:0:2	2618	TIR	TE_BLRtx: Tlutea_hAT2-Ace:ClassII:TIR:hAT: 63.65%
T_lutea_GenomeV2.4_Contig_053	312422	TisoArg-Sniffles2.INS.2S34	N	CTATGAACCAGTGATGGGACATCAGGCTGATATGAGGTCCTGATGTCATGATGTCAGGTCGCTGGGCGACAAAGAAGGGGTATCAGGTGGGGGCAAAAGCAAGCTGACAAGGCCAATAACAAAACCATGAAAAACTTTGGCGCGAGGACGCGAGGACGAGGTGGCGCGGGAAGCCTCAACACCCCCCTCTTCCCGCTACTGTCTGTGCTGCCCCACCACGCTAATTTTGACTTTATTCACTGCATGAGGCGTTCCATCGTCCTCTCTCTCTCTCTCTCTCTCTCTCTCTCTCTCTCTCTGGCGATGGCCAGTGACGACATGGCCGCTGGCTCTTGCACAGCCACCGCCGAGCAGCCTCAGCTTGGGGACTGAGGAGGTGGACACACTCGAGGGCAGCGC…	60	PASS	IMPRECISE;SVTYPE=INS;SVLEN=2601;END=312422;SUPPORT=3;COVERAGE=5,5,5,5,5;STRAND=+-;AF=1.000;STDEV_LEN=26.083;STDEV_POS=8.737;SUPPORT_LONG=0	GT:GQ:DR:DV	1/1:16:0:6	2601	TIR	TE_BLRtx: Tlutea_hAT2-Ace:ClassII:TIR:hAT: 77.56%
T_lutea_GenomeV2.4_Contig_054	425230	TisoArg-Sniffles2.INS.4S35	N	TGACTTTAGAACAGTGATGGGACGTCAGGGGATCAGGTCGTCAGGTTTTTGACAACTAACACCTGATATCAGACCTGAGAAATATTAGCCTAATATCAAGATATTTATAGTTAGTAACTATAGTTTAATACTAACAGGAACAGAAACAGAGCTAACAGTCATTTTCGTCCCTCCCCAAACTCCCTCACAACCATCTCTAGCTCCCAAGACAGCACATGGGACTCTGATCCTTCAACAAATCCTCAGACTAGTTAATTGGCACCTCCACAAGCCTCTCTACTGTAGTTTGGCCCAATCTGTTGCACTTCTTCAGGCTAGATCAATCCTCCAACTTTGGACCAGAGCACGCTCACTATTTCCGAGCAAGACAGCGCAGAAGACTGACTATGCAGCCCACTT…	60	PASS	PRECISE;SVTYPE=INS;SVLEN=2587;END=425230;SUPPORT=1;COVERAGE=1,1,1,1,1;STRAND=+;AF=1.000;STDEV_LEN=0;STDEV_POS=0;SUPPORT_LONG=0	GT:GQ:DR:DV	1/1:5:0:2	2587	TIR	TE_BLRtx: Tlutea_hAT2-Ace:ClassII:TIR:hAT: 48.74%, Tlutea_hAT8:ClassII:TIR:hAT: 5.53%
T_lutea_GenomeV2.4_Contig_056	18751	TisoArg-Sniffles2.INS.0S37	N	TGGGCGACGGCAGTGATGGGACGTCGGGGATCGGGTCGTCAGTTTTTGACAACCTAACACCTGATATCAGACCTGATATTAACTAATATCAAGTATTATAAAGTTAGTAACTATAGTTACAATACGCGAAAGACAGAAACAGGCTAACACTAGTCATTTCGTCCTCCCAAGCTCCTCCCACAACCATCTCTAGCTCCCCAAGAGCGACACATGGGACTCTGAAATCCTTCAACAAATCTCAAAGACTAGATTAGTGTGGCACCTCACAAGCACTCTCTCTTTGTGGTTTGGCCCAATCTGTTGCGCTTCTTCGAGTGAATCAATCCTCGACGGACCAAGAGCGCTCCGCACCCTGACGCCGAGCAAGGCAGCGCGAGAAGACGACGCTGCAGCCCACTT…	60	PASS	IMPRECISE;SVTYPE=INS;SVLEN=2613;END=18751;SUPPORT=3;COVERAGE=9,9,9,9,12;STRAND=+;AF=0.667;STDEV_LEN=34.828;STDEV_POS=1.732;SUPPORT_LONG=0	GT:GQ:DR:DV	0/1:13:3:6	2613	TIR	TE_BLRtx: Tlutea_hAT2-Ace:ClassII:TIR:hAT: 79.99%
T_lutea_GenomeV2.4_Contig_057	1026490	TisoArg-Sniffles2.INS.BS38	N	CGTGATCAGGTCGTCAGGCTCTGACAACCTTAAACACCTTGATATCAGACCCGGATATTAGCCTAATATCAAGTATTATAAAGTTAGTAACTATATTACAATACTAAATGGAACAAACAGAAAGCACAAATACCATTTTCGTCCTCCGCCCCTCCACAACCATCTCTAGCTCCCCATAAGGCAACATACTGGGACTCCCCACAATCCTTCAACAACTTCCAAGACTAGATTAGTGTGGCACCTCACAAGCCCCCCACTGTGGTTTGGGCCCAATCTGTTGGTCGCGAGTGAATCCAATCCCCTCGACGGACCAAGAGCGCTCGCACCACGCCGAGCAAGATGCAATAAGGAGAAGACGACATGCAGCCCATCTTCAAGTGAGGCCAATGAGATGGGAGT…	60	PASS	PRECISE;SVTYPE=INS;SVLEN=2671;END=1026490;SUPPORT=1;COVERAGE=5,5,5,5,5;STRAND=-;AF=0.400;STDEV_LEN=0;STDEV_POS=0;SUPPORT_LONG=0	GT:GQ:DR:DV	0/1:11:3:2	2671	TIR	TE_BLRtx: Tlutea_hAT2-Ace:ClassII:TIR:hAT: 76.71%
T_lutea_GenomeV2.4_Contig_057	850473	TisoArg-Sniffles2.INS.7S38	N	GGCGCCGCTGCTAGATGGGACGTCGTGATCGGGTCGTCGTTTTGACAACCTTAACACTGATATCAGACCTGATATTAGCCTAATATCAAGCATTATAAAGTTAGTAACTATAGTTACAATACTAACGGAACGTAAATCGTGAAAGCACATCATTTTCGTCCTCCTGCCTCTCCACAACCATCTCTAGCTCCTACAAAAGACATGGGACCTCCCAATCCTTCAACAAATCCTCCAAGACCAGATTAGTGTGGCAATTCCTCACAAGCCTCTCTACTGTGGTTTGGCCCAATCTGCTGCGCTTTCTGAGGAATCCAATCCTCGACGGACCAAGAGCGCTCGCACCTCGACGCTGAGCAAGACAGCCATGAGAAGACGACATGCAGCCCACTTCAAGTGAGG…	60	PASS	PRECISE;SVTYPE=INS;SVLEN=2607;END=850473;SUPPORT=1;COVERAGE=4,4,4,4,5;STRAND=-;AF=0.500;STDEV_LEN=0;STDEV_POS=0;SUPPORT_LONG=0	GT:GQ:DR:DV	0/1:14:2:2	2607	TIR	TE_BLRtx: Tlutea_hAT2-Ace:ClassII:TIR:hAT: 92.28%
T_lutea_GenomeV2.4_Contig_057	624588	TisoArg-Sniffles2.INS.4S38	N	GTTATTATTCTGATGATAGGACGTCAGGATCAGTCGTCAGTTTGACAACCTAGCTTTTGATATCAGACCTGATATTAGCCTAATATCAGAGTATTACAAAGTTCAAGCAACTGGTTACAATGCTAGCAGAACGAAACAGAGCTAACAAGGTGTTTCAAATCCTCTGTCCTCCACAACCATCTCTAGCTCCCAAGGCCTTTTATGGACTCCAATCCTTTAACCAGTCCTCAAGACTAGATTAGTGTGGCACCTCACAAGCCTCTCTACTGTGGTTTGGCCCAATCCTATTTGCTACTTCTTCGAGTGAATCCAATCCTCGACGGACCAAGAGCGCTTTTTCCGCACCTGACGCCGACAAGACAGCGCGAGGACATTATACAGCCCCTTCCAAGTAGGGCT…	57	PASS	PRECISE;SVTYPE=INS;SVLEN=2578;END=624588;SUPPORT=1;COVERAGE=1,1,1,1,1;STRAND=+;AF=1.000;STDEV_LEN=0;STDEV_POS=0;SUPPORT_LONG=0	GT:GQ:DR:DV	1/1:5:0:2	2578	TIR	TE_BLRtx: Tlutea_hAT2-Ace:ClassII:TIR:hAT: 67.79%
T_lutea_GenomeV2.4_Contig_060	19845	TisoArg-Sniffles2.INS.1S3B	N	CCCTGTTCAAAAGCGAGTGGTGGACGTCAAGGAGATCAGGTCGGTAAGGTTTTGACAACCCTAACACCTGATATGAGACACGATAATGGCCTAATATCAAGTATTATAAAGGGTTAAAGTAACTATGGTTACAATACCCCATGAGAGCAGAGAAAGCGAGCTAACAGTCATTTTCAGTCCTCTTTGGCTCCTCCACAACCATCCTCTAGCTCCAAGGCGAACCACATGGGACTCCAATCCTTCAACAAAATCCTCAAAGACTAGATTAGTGTGGCACCTCACAAGCCTCTCTACTGTGGTTTTCCAATCTGTTGCTTCTTCGAGTGAATCCAATCCTCGACGGACCAAGGCGCTCGCACCACGGCGGCAGAGCAGGCGACGAAGACGAACGCGCAGCCC…	60	PASS	PRECISE;SVTYPE=INS;SVLEN=2593;END=19845;SUPPORT=1;COVERAGE=1,1,1,1,1;STRAND=+;AF=1.000;STDEV_LEN=0;STDEV_POS=0;SUPPORT_LONG=0	GT:GQ:DR:DV	1/1:5:0:2	2593	TIR	TE_BLRtx: Tlutea_hAT2-Ace:ClassII:TIR:hAT: 67.09%, Tlutea_hAT8:ClassII:TIR:hAT: 5.92%
T_lutea_GenomeV2.4_Contig_063	918022	TisoArg-Sniffles2.INS.6S3E	N	GCAGCAGTGATGGGACATCAGGCTGATATGAGGTCCTGATGTCATGATATCAGGTGCTGAAGCTGGCAAGGGAGTATCAGGTGGGGAGCAAAAACAAGAGCAATGACAAGGCCAATAACAAAACCATGAAAAAACTTTTTGGCGCGAGGACGCGAGGACGAGGAGTGGCGCGGAAACCTCTCCAGCACCCCCTCTTCCACTACTGTCTGTGCTTTTACATATACGTAATTTTGCCCATTTATTCACTGCACTTGAGGCGTTCCATCGTCTCTCTCTCTCTCTCTCTCTCTCTCTCTCTCTGCTCTCTCTCTGGCATTGGCCAGTGACGACATGGCATGGCTCTTGCCCAGCCACCACCCGAGCAGCCTCAGCTTGGGGGACTAGGGGAGGTGGACACAC…	60	PASS	PRECISE;SVTYPE=INS;SVLEN=2657;END=918022;SUPPORT=1;COVERAGE=4,4,4,4,2;STRAND=+;AF=0.500;STDEV_LEN=0;STDEV_POS=0;SUPPORT_LONG=0	GT:GQ:DR:DV	0/1:14:2:2	2657	TIR	TE_BLRtx: Tlutea_hAT2-Ace:ClassII:TIR:hAT: 63.07%
T_lutea_GenomeV2.4_Contig_063	26853	TisoArg-Sniffles2.INS.1S3E	N	AAGCGGTAGCGGTGATGGGACATCAGGCTGATGAGTCCTGATATGTCATGATATCAGATCCGCTACAGACCTGGCAAAGGGAGTATCAAGGTAGGGGCAAAAACAGGGCAAACCAAGGCCAATAGCAAAACCATGAAAAAACTTTTGGCGCGAGGACGCGAGGACGGGAGTGGCGCCGAAGCCTCTCCAACACCTCTTCCCGCGCTACTGTCTGTGCGCTTTACATATACGTAGTTTTACACCCCATTTAGCTGCCGCCAGGGCGTTTCCAGCTGTCTCTCTCTCTCTCTCTCTTTCTTCTCTCTCTCTCTGGCGATGGCCAGTGACGACACATGTGGCGCTGGCTCTGCCCCAGCCACCACTCCAACAACCTCAAGCTTGGGGGACTGAGGAGGTGGA…	60	PASS	PRECISE;SVTYPE=INS;SVLEN=2612;END=26853;SUPPORT=2;COVERAGE=2,2,2,2,2;STRAND=+-;AF=1.000;STDEV_LEN=12.021;STDEV_POS=4.243;SUPPORT_LONG=0	GT:GQ:DR:DV	1/1:11:0:4	2612	TIR	TE_BLRtx: Tlutea_hAT8:ClassII:TIR:hAT: 8.22%, Tlutea_hAT2-Ace:ClassII:TIR:hAT: 62.07%
T_lutea_GenomeV2.4_Contig_063	1275242	TisoArg-Sniffles2.INS.AS3E	N	TCAACAGCTGATGGGACGTTTGGGATCAGGTCGCTGTGGTTTTGACAACCTAACACCTGACATCGTGACCTGATATTAGCCTCCCACATCAAGCATTACAAAGCTAGTAACTATAGCAATACTAACGAAACAGAAACAGAGCCTAATAGTCATTTCTGTCCTGGGCTCCTCCCACAACCATCTCAGCTCCCAAGGCAGCACATGGGACTCCCAATCCTTCAAATAAATCCTCCAAGACTAGATTAGTGGCACCACAAGCCTCTCTACTGTGGTTTGGGCCCAATCTGTTGTGGGCTTCTTCTTGAGTGAATCCAATCTCTCGACGGGACCAAGAGCGCTCGCACCCTGACGCCCGAGCAAGATAGCGCGAGAAGACGACACGCAGCCCACTTCAAGTGA…	60	PASS	PRECISE;SVTYPE=INS;SVLEN=2595;END=1275242;SUPPORT=1;COVERAGE=3,1,1,1,2;STRAND=-;AF=1.000;STDEV_LEN=0;STDEV_POS=0;SUPPORT_LONG=0	GT:GQ:DR:DV	1/1:5:0:2	2595	TIR	TE_BLRtx: Tlutea_hAT2-Ace:ClassII:TIR:hAT: 60.72%
T_lutea_GenomeV2.4_Contig_065	102200	TisoArg-Sniffles2.INS.6S40	N	GACATCAGGCTGATATGAGGTCCTGATGTCAGCGATATCGCGGTAGTCCTTTAGACTCTGGACAAAGTGGGTATCAGGTGGCAAAAACGAAGCTTTGTCAAGAAGCAATAACAAACCAAGGAACTTCTTGGCGAAAGACGCGAGTGACATAGTGGCGCAGCTTCCAACACCCCCTTTCCCGCTACTGTCTGTACTTTTACATATACGTAATTTTGCCCATTTTATCACCGCACTTGGAGAAGTAACCCATCGTCTCTCTCTCTCTCTCTGGCGATGCAGGCCAGTGACGACATGGCGCTGCCCCGCCCCAGCCACCGCCTTCGAGCAGCCTTAGCTGGGGGGACTGAGGAGGTGGACACACCTGGAGTGGCAGCGCCCTCCTGAGTGGTCCAAGGCAAG…	60	PASS	PRECISE;SVTYPE=INS;SVLEN=2619;END=102200;SUPPORT=2;COVERAGE=2,2,2,2,2;STRAND=-;AF=1.000;STDEV_LEN=11.314;STDEV_POS=7.071;SUPPORT_LONG=0	GT:GQ:DR:DV	1/1:11:0:4	2619	TIR	TE_BLRtx: Tlutea_hAT2-Ace:ClassII:TIR:hAT: 56.47%
T_lutea_GenomeV2.4_Contig_066	325755	TisoArg-Sniffles2.INS.2S41	N	GAGTAACAGTGATGGGACATCAGGCTGATATGAGTCTGATGTCATGATATCAGGTCACTTTAGACCTGACAAGGGAGTATCAGGTGGGGCAAAGCAAACCTGACAAAGGAGTAATAACAAAACCATGAAAAAAACTTTTGGCGCGAGGACGCGAGGACGAGGTGGCGCGGAAGCCTCTCCAACACCCCCCCTCTTCCCGCTACTGTCTGTGCCATATACGTAATTTTGCCCATTTTATTCACTGCGCCAGGCGTTCCATCGTCTCTCTCTCTCTCTCTCTCTCTCTCTCTCTCTCTCTCTCTCTGGCGATGGCCAGTGACGACACTCAGCGCTGGCTCTTGCCCCAGCCACCGCTTCCAGAGCAGCCTCCAGCTTGGGGACTGAGGAGGTGGACACACT…	55	PASS	PRECISE;SVTYPE=INS;SVLEN=2597;END=325755;SUPPORT=1;COVERAGE=2,2,2,2,1;STRAND=+;AF=1.000;STDEV_LEN=0;STDEV_POS=0;SUPPORT_LONG=0	GT:GQ:DR:DV	1/1:5:0:2	2597	TIR	TE_BLRtx: Tlutea_hAT2-Ace:ClassII:TIR:hAT: 80.57%
T_lutea_GenomeV2.4_Contig_068	337820	TisoArg-Sniffles2.INS.5S43	N	CAGGGCTACACAAACAGGGGCTTTTTAACTACTAGTAAGGGTTGGGCTGTGACGCTGACCGTGGCGATGCCCACCAAAACTCTCCCGGGGCTACCTGACGCCATGGTACCCTCTACAAGAATGAAAGATCCTGCCCTCCTCTCCTCCGTCACGCACCCACGCTCTACCCAAAGAATGGGCCAACAGCCCGCGTGGGGGACGGTTCTTTCACCTGCCGGCATTCGGCATTTGATTCCTGCCCGATGCAGCGCCGTGTCGGGCTGCCGACAGTCCGACCACCCCGACCCTCTGGCATCATTGCTCCGCGCGAGTCGAATTCCAGAGCCCTGTAAGCAGCGCGCGCACGCGTACGTACTTGGCTACCACAGACCCCACCCTGACCATCCTGACCCGGCCCCT…	59	PASS	PRECISE;SVTYPE=INS;SVLEN=3008;END=337820;SUPPORT=2;COVERAGE=3,2,2,2,4;STRAND=+-;AF=1.000;STDEV_LEN=9.192;STDEV_POS=4.950;SUPPORT_LONG=0	GT:GQ:DR:DV	1/1:11:0:4	3008	TIR	TE_BLRtx: Tlutea_Shanks:ClassII:TIR:hAT: 7.76%
T_lutea_GenomeV2.4_Contig_068	119690	TisoArg-Sniffles2.INS.0S43	N	AAGAAAGAGGATGGGACATCAGGCTGATATGAGGTCCTGATAAAGTCAGCGATATCAGGTCCTTTAGACCCGGACGCCAAAGGGGTGTCAGGTGGGGCAAACGAAGCTGACAAGGCCAATAACAAAACCATGAAAAACTTTTGCGCGCGAGGACGCGAGACGAGGTGGCGCGGGAAGCTTCTCCAACACCCTCTTCCTCGCTACTGTCTGTACTTTTACATATACGTAATTTTGCCCCATTTTATTCACTGCACTTGAGGCGTTCCATCGTCCTCTCTCTCTCTCTCTCTCTCTCTCTCTGGCGATGGCCAGTGACTACATGGCGCTGGCTCTTGCCCCAGCCACCGCCCGAGCAGCCTCAGCTTGGGATCTTCAGAGGTGGCAGGGACACACCCCAGG…	60	PASS	PRECISE;SVTYPE=INS;SVLEN=2647;END=119690;SUPPORT=1;COVERAGE=3,3,3,2,2;STRAND=-;AF=0.667;STDEV_LEN=0;STDEV_POS=0;SUPPORT_LONG=0	GT:GQ:DR:DV	0/1:4:1:2	2647	TIR	TE_BLRtx: Tlutea_hAT2-Ace:ClassII:TIR:hAT: 64.08%
T_lutea_GenomeV2.4_Contig_068	315258	TisoArg-Sniffles2.INS.3S43	N	AGCAGTGATGGGACATCAGGCTGATATGGTCCTGATGTCCTTGATATCAGGTCCTTTAGACCCTGACAAAGGGGTATCAGGTGGGGGCAAAAAGCAAGAGCTGACAAGGCCAATAACAAAACCATGAAAAAAAAAACTTTTGGCGCGAGACGCGAGGACGAGGTGGCATGAGGAAACACTCTCCAACACCCCCTCTTCCCGCTACTGTCTGTACTTTTACATATACGTAATTTGCCCATTTTATTCCACTGCACTTGGGGCGTTCCATCGTCTCTCTCTCTCTCTCTCTCTCTCTCTCTCTCTCTCTCTGGCGATGGCCAGTGACGACATGGCGCTGGCTCTTGCCGCCACCGCGCCCGAGCAGCCGCCTCAGCTTGGGGGACTGAGAGGTGGACACAC…	60	PASS	PRECISE;SVTYPE=INS;SVLEN=2603;END=315258;SUPPORT=1;COVERAGE=2,3,3,3,2;STRAND=+;AF=0.667;STDEV_LEN=0;STDEV_POS=0;SUPPORT_LONG=0	GT:GQ:DR:DV	0/1:4:1:2	2603	TIR	TE_BLRtx: Tlutea_hAT2-Ace:ClassII:TIR:hAT: 79.80%
T_lutea_GenomeV2.4_Contig_071	201724	TisoArg-Sniffles2.INS.0S46	N	TAGAGGCTGCCATTGCTCTGTGCAAGTGTGTCTGCTTGGGGGAAGGTGCCTTGTTCCCCCAGGCAATCATGGCCCCCAGGAAGCCCGCCAGTAAGCCCGAAGCTGCCGAGGGGCCACTGACACAGTCCATGCCCGGCGCGATACGCGCGCAGAACAGCGTGGGCGCGTCGCCGAAGACGCAGAGCAGCCGCGTACCGCCGCCGCACAGCCGTTGAGCGCCAAGGGGCCGCCGCTTGCAACAGGGCAGCTTCCGGAGGTCGCAAAGTGGCGTGTGAGCCAAAGAGGGCACCCTGATGATGACTTCACGGATGCCAACCAACAGCTTCTCACAAACGCTGGGAGAGTGCTCCAAGTTGGCATTCGGGCTGGCTCGCTGACGCTCACTGCCCCAAAACAGGC…	60	PASS	PRECISE;SVTYPE=INS;SVLEN=2604;END=201724;SUPPORT=1;COVERAGE=4,4,4,4,4;STRAND=-;AF=0.500;STDEV_LEN=0;STDEV_POS=0;SUPPORT_LONG=0	GT:GQ:DR:DV	0/1:14:2:2	2604	TIR	TE_BLRtx: Tlutea_Mariner3-Luffy:ClassII:TIR:Tc1-Mariner: 71.52%
T_lutea_GenomeV2.4_Contig_071	1054600	TisoArg-Sniffles2.INS.6S46	N	TGATGGGACATCAGGCTGATATGAGGTCCTGATCAGCGATATCTCTGTGGTCCTTTTAGACCTGGACAAAGGGGTATCAGGGGGGCAAAAACGAAGCTGACAAGGCCAATAACAAAACCATGAAAAACTTTGGCGCGAGGACGCGAGTGACGAGGTGGCGCGGGAAGCCTCTCCAACACCCCCCTCTTCCCGCTACCGTTCGTACTTTTTACATATATACGTACTCTTGCCCATTTATTCACTGCACTTGAGGCGTTCCATCGTCTCTCCTCTCTCTCTCTCTCTGGCGATGGCCAGTGACGACATGGCGCTGGCTCTGCCCCAGCCACTGCCCGAGCAGCCTCAGCTTGGGGACTGAGGAGGTGGACACACCCCGAGGGCAGCGCCCTCGAGTGGTCC…	60	PASS	PRECISE;SVTYPE=INS;SVLEN=2596;END=1054600;SUPPORT=1;COVERAGE=3,3,3,2,2;STRAND=-;AF=0.667;STDEV_LEN=0;STDEV_POS=0;SUPPORT_LONG=0	GT:GQ:DR:DV	0/1:4:1:2	2596	TIR	TE_BLRtx: Tlutea_hAT2-Ace:ClassII:TIR:hAT: 76.98%
T_lutea_GenomeV2.4_Contig_071	1113044	TisoArg-Sniffles2.INS.7S46	N	TCTACGGTAGTTGATGGGAATATCAGGCTGATATGAGGTCCTGATGCTATCATGATATCAGGTCCTTAGGACCCGACAAAGGGGTATCAGGTGGGGGCAAACGAAGCTGACAAGGCCAATAACAAACCATGAAAAAAACTTTTGAAAAGAGGACGCGAGGATGAGGTATATGGGAAGCCTCTCCAACACCCCTCTTCCCGCTACTGTCTGTACTTTTACATATACGTAATTTTTGCCCATTTTATTCACTGCACTTGAGTATGTTCCACGTCTCTCTCTCTCTCTCTCTCTCTCTCTCTCTCTCTCTCTGGCGATGGCCAGTGGACGGGCGAGGCTGGCTCTGCCCCAGCCACCGCCCGAGCAGCCTCAGCTTGGGGGAGACTGGAGGAGGTGGGACAG…	37	PASS	PRECISE;SVTYPE=INS;SVLEN=2590;END=1113044;SUPPORT=1;COVERAGE=3,5,5,5,6;STRAND=-;AF=0.400;STDEV_LEN=0;STDEV_POS=0;SUPPORT_LONG=0	GT:GQ:DR:DV	0/1:11:3:2	2590	TIR	TE_BLRtx: Tlutea_hAT2-Ace:ClassII:TIR:hAT: 75.24%
T_lutea_GenomeV2.4_Contig_071	1251276	TisoArg-Sniffles2.INS.9S46	N	AGGCTGCCGCTGTGCGCGTGCCCGCTTCGTGGGCGTGCCCTGTTCCCCAGGCAATCATGGCCCCCACGGGAAGCCCGCCAGCAAGCTTAAGCCGCCGAGGGGCCACTGCAGTCCATGCCCGCGATACGCGCGCAGAACGCGGGCGCGCGTCGTCGAAGACGTGCACTGGAAGCAACCGCGCACTGCCGCTCAGCACAGCGTTAGCGTCAAGGCGGCGGCTTGCAACAGGGCATTTCAGCGGAGGCAACACTGAGCAGAAGTGGCGTAAGGGCGAGAGGGCACCTCTGATGATGACTCCCGGGATGCCAGCCAACAGCTTCTCTGGCACTGAGAGGCTCAGAGTTGGCATCTTGGGTTTACTGGCTCGCGCTGACGTTCCGACCCCCAAAACAGGCACCA…	60	PASS	PRECISE;SVTYPE=INS;SVLEN=2574;END=1251276;SUPPORT=1;COVERAGE=4,3,3,3,3;STRAND=+;AF=0.667;STDEV_LEN=0;STDEV_POS=0;SUPPORT_LONG=0	GT:GQ:DR:DV	0/1:4:1:2	2574	TIR	TE_BLRtx: Tlutea_Mariner1:ClassII:TIR:Tc1-Mariner: 5.49%, Tlutea_Mariner3-Luffy:ClassII:TIR:Tc1-Mariner: 83.52%
T_lutea_GenomeV2.4_Contig_074	222754	TisoArg-Sniffles2.INS.0S49	N	AGTCAATCAATGGGACATCAGGCTGATATGAGGTCCTGATGTCATATCAGGTCCTTTAGACCTGACAAAAGAGACATCAGGTGAGGGCAAAAACAGCAAACTGACAAGGCCAATAACAAAAAACCATGAAAAAACTTTGGCGCGAGGACGCGGGGACGAGGTGGCGCTGGAAGCCTGCCTCCAGCACACCCCCTCTTCCGCTTTACTGTCTGTACCACATATACGTAATTTGCCCATTTTATTCACTACATAGAGGCGTTCCTCATCTCTCTCCTCTCTCTCTCTCCTCTCTCTCTCTCTCTCTCTCTGGCAGTAGCCAGTGACGACATAGCGCTGCTCTTGCCCAGCCACCTCGAGCAGCCTCAGCTTGGGGGACTGAGGAAAGTGGACACACTCGAG…	60	PASS	PRECISE;SVTYPE=INS;SVLEN=2607;END=222754;SUPPORT=1;COVERAGE=3,3,3,3,3;STRAND=+;AF=0.667;STDEV_LEN=0;STDEV_POS=0;SUPPORT_LONG=0	GT:GQ:DR:DV	0/1:4:1:2	2607	TIR	TE_BLRtx: Tlutea_hAT2-Ace:ClassII:TIR:hAT: 59.56%
T_lutea_GenomeV2.4_Contig_076	57996	TisoArg-Sniffles2.INS.0S4B	N	GTTAGCAAAGTGATGGGACATCAGGCTGATATGCAGGTCCCCGATGTCATGATATCAGGTCCTTTAGACCGACAAAGGCATCAGTGGGGGCAAAACGAAGTTGACAAGGCCAATAACAAAACCATGAAAAATCTTTGGCGCGAGGACGCGAGGACGAGGGTGGCGCGGAAGCCTTCAACACCCCCCTCTCTCCCGCTACTGGGTCTTCGTACTTTTATTGAGTACGCAATACTTTTGCCCATTTTATTCACTGCACTTGAGGCGTTCCATCGTCTCTCTCTCTCTCTCTCTCTCCTCTCTCTCTCTCTCTCTGGTTTAGATGGCCAGACGGACATGGCTGGCTCTTGCCCCAGCCACCGCCCGAGCAGCCAGCTGGGGACTGAGGAGGTGGATCGGGCC…	60	PASS	PRECISE;SVTYPE=INS;SVLEN=2611;END=57996;SUPPORT=1;COVERAGE=4,3,3,3,3;STRAND=-;AF=0.667;STDEV_LEN=0;STDEV_POS=0;SUPPORT_LONG=0	GT:GQ:DR:DV	0/1:4:1:2	2611	TIR	TE_BLRtx: Tlutea_hAT2-Ace:ClassII:TIR:hAT: 69.06%
T_lutea_GenomeV2.4_Contig_078	142849	TisoArg-Sniffles2.INS.2S4D	N	GGGACATCAGGCTGATGAGTCCTGATGTCCATGATATCAGGACCCTTTAGACCTGACAAAGGGTATCAGTGGGGGCAAAAGCAGAGCTTTGACAAGGCCAATACCAAACCATGAAAAAACTTTTGGCGCGAGGACGCGAGGACGGGGTGGCGCGGGAAGCCTCTCCAACACCCCCTCTTCCCGCTACTGTCTGTACTTTTACATATACGTAATTTTGCCCATTTTATTCACTGCACTTGAGGCGTTCCATCGTCTCTCTCTCTCTCTCTCTCTCTCTCTCTCTCTCTCTCTGGCGATGGCCAGTGGTGACATGCTGGCTCTTGCCCCAGCCACCGCCGAGCAAGCAGCCTCAACAGGGGGACTGAGGAGGTGGGACACACTCCGAGGGCAGCGCCCTCG…	60	PASS	PRECISE;SVTYPE=INS;SVLEN=2623;END=142849;SUPPORT=1;COVERAGE=1,2,2,2,2;STRAND=+;AF=1.000;STDEV_LEN=0;STDEV_POS=0;SUPPORT_LONG=0	GT:GQ:DR:DV	1/1:5:0:2	2623	TIR	TE_BLRtx: Tlutea_hAT3:ClassII:TIR:hAT: 8.14%, Tlutea_hAT2-Ace:ClassII:TIR:hAT: 65.12%
T_lutea_GenomeV2.4_Contig_078	103655	TisoArg-Sniffles2.INS.1S4D	N	CATTGGGTCAGTGTTAGGACATCAGGCTGATATGAGGAGTCCTGATATTCATGATATCAAGGTCCGCTAGACCTGACAAGGGGTATCAGGTGGGGGCAAAAACCAGAGCTGACAAGGCCAATAACAAAACCATGAAAAAACTTTTTGGCGCGAGGACGCGAGGACGGGGTGGCGCGGAAACCTCAACACCCCCTCTTCCCGCTGCTGTCGTACCTTTTACATATACGTAATTTGCCCATTTTATTCACTGCGCCAAGGCGATTCCATCGTCTCTCTCTCTCTCTCTCTCTACTCTCTCTCTCTCTGGCGATGGCCAGTGACGACATGGCGCTGGCTCTTGCCCAGCCACCGCCGAGCAGCCTCAGCTTGGGGGGACTGAGGAGAGTGGACACGCTCGGG…	60	PASS	IMPRECISE;SVTYPE=INS;SVLEN=2619;END=103655;SUPPORT=2;COVERAGE=4,4,4,4,5;STRAND=+-;AF=1.000;STDEV_LEN=40.305;STDEV_POS=0.000;SUPPORT_LONG=0	GT:GQ:DR:DV	1/1:11:0:4	2619	TIR	TE_BLRtx: Tlutea_hAT2-Ace:ClassII:TIR:hAT: 73.54%
T_lutea_GenomeV2.4_Contig_078	190249	TisoArg-Sniffles2.INS.3S4D	N	GGTGTGCCACAGTTGATGGACATCAGGCTGGATATGAGGTCCTGATGTCATGATATCAGGTCCTTAGACCTGACAAAGGGGTATCAGGTGGGGCAAAAACGAAGTTGACAAGGCCAATAACAAAACCATGAAAACTTTGGCGCGAGGACGCGAGACGAGGTGGCGCGGGAAGCCTCTCCAACACCCCTCTTCCCGCTACTGTCTGTACTTTTGTACATATACGTAATTTTGCCCATTTTATTCACTGCACTTGAGGCGTTCCCCATCGTCTCTCTCTCTCTCTCTCTCTCTCTCTCTCTCTCTCTCTGGCGATGGCCAGTGACGACATGGCGCTGGCTCTGCCCCCAGCCACCGCCCGCAGCAGCCTCAGCTTGGGGATTGAGGAGGGACACACTCGAG…	56	PASS	PRECISE;SVTYPE=INS;SVLEN=2603;END=190249;SUPPORT=4;COVERAGE=7,4,4,4,5;STRAND=+-;AF=1.000;STDEV_LEN=23.335;STDEV_POS=0.707;SUPPORT_LONG=0	GT:GQ:DR:DV	1/1:22:0:8	2603	TIR	TE_BLRtx: Tlutea_hAT2-Ace:ClassII:TIR:hAT: 87.52%
T_lutea_GenomeV2.4_Contig_081	230111	TisoArg-Sniffles2.INS.1S50	N	CTTTAATCTTGTCCTGAAGCAGCAGCCTCTAGAGGCTGCCACTTCGATCTGCTGGCCTCTTCCACTTTGTGGGCGTGCCCACTGTTCCCCAGGGCAATCATGGCTGAGAAGCCATGACAAGCCCAAGCCGCCGAGGCCACTACCGCAGTCAGCATACCCGCGATCACGCCATGAGCGGCGGGCGCGCGTCATCGAAGACGATACGCGGAAGCCCGACGCGCAGCGCCGCTCACTTACCGCGGCCCGGTGGCGTCAAGGCCGCGCTTGCAGCCGGGCATTTCAGGAAGCAGCGCCTTGTAAAGTGGCGTAAGGGCTAAGAAGGGGGCACCTCGATGATGACTCCCCACGGGATGCCAGCCAACAGCTTCTCTAAGCTGAGAAATCGGTTGGCATCTTGAG…	60	PASS	PRECISE;SVTYPE=INS;SVLEN=2515;END=230111;SUPPORT=1;COVERAGE=3,3,3,3,3;STRAND=+;AF=0.667;STDEV_LEN=0;STDEV_POS=0;SUPPORT_LONG=0	GT:GQ:DR:DV	0/1:4:1:2	2515	TIR	TE_BLRtx: Tlutea_Mariner3-Luffy:ClassII:TIR:Tc1-Mariner: 58.28%
T_lutea_GenomeV2.4_Contig_082	517411	TisoArg-Sniffles2.INS.2S51	N	AGCGGATGGGACGTCGTGGATCAGCGGTCGTCAGGTTTTGACAACCCAACACCTGATATCAGACCTGATATTAGCTTCAATATCAAGTATTATAAAGTTAGTAACTATAGTTATAATACTAACGGGAACAACAGCTGTCAGCCATTTTCGTCCGGCTCCTCCACAACCATCTCTAGCTCCCTAAGGCAAAAGACATGGGACTCCCAATCCTTCAACAAATCCTCCAAAGACTAGATTAGTGTGGCACCTCAAGGCCTCTACTGTGGTTTGGCCCAATCTGTTGCGCTTCTTCTGAGTGAATCCAATCTCCTCAGATTTGGATCAAGAGTGCCTTCTGCACCCCCGACGCGAGCAAGACAAACAAGTGAGAAGACGGACATGTGCCCCACTTCAAGTGAG…	60	PASS	PRECISE;SVTYPE=INS;SVLEN=2636;END=517411;SUPPORT=2;COVERAGE=5,5,5,5,6;STRAND=+-;AF=0.800;STDEV_LEN=14.849;STDEV_POS=2.828;SUPPORT_LONG=0	GT:GQ:DR:DV	1/1:1:1:4	2636	TIR	TE_BLRtx: Tlutea_hAT2-Ace:ClassII:TIR:hAT: 71.07%
T_lutea_GenomeV2.4_Contig_087	18692	TisoArg-Sniffles2.INS.0S56	N	CTCTCCGATCAGTGATGGGAATATCAGGCTGGATATGAGTCCTTGATGTCATGATATCAGGTCCTTTAGACCTGACAAAGGGGTATCAGTGGGGTAAAAACGAAGCTGACAAGGCCAATAACAAAACCATGCATGAAAAAACTTTTGGCGCGAGGACGTGCGAGGACAGAGGTGGCGCGGGAAGCCTCTCCAACACCCCTCTTCCCGCTACTGTCTGTACTTTTTACATATACGTAATTTGCCCATTTTATTCACTGCACTTGAGGCGCGTCTCCATCGTCTCTCTCTCTCTCTCTCTCTCTCTCTCTCTCTCTCTCTCTCTCTGGCGATGGCCAGTGACGACATGGCGTTGGCTCTGCCCCAGCCAACGCTCCCGAGCAGCCCCAGCTTGGGGGACTG…	60	PASS	PRECISE;SVTYPE=INS;SVLEN=2624;END=18692;SUPPORT=1;COVERAGE=3,3,3,3,3;STRAND=-;AF=0.667;STDEV_LEN=0;STDEV_POS=0;SUPPORT_LONG=0	GT:GQ:DR:DV	0/1:4:1:2	2624	TIR	TE_BLRtx: Tlutea_hAT3:ClassII:TIR:hAT: 12.62%, Tlutea_hAT2-Ace:ClassII:TIR:hAT: 73.97%
T_lutea_GenomeV2.4_Contig_088	71130	TisoArg-Sniffles2.INS.2S57	N	GGCGATGATGGGACGTCGAGGATCAGGTCGTCAGGTTTTGACAACCTAACACCTGATATGGACTGATATTAGCCTAATATCCAAAGTATTATAAAAGTTAGTAACTATAGTTACAATACTAACGGGAACAAGAAACAGAGCTAACAGTCATTTTTCGTCCTCTGGCTCCTCCACAACCATCTCACAACTCCCAAGGCGGCACATGCTCCCAATCCTTCAACAAATCCTCCAAGGCTAGATTAGTGTGGCACCTCACAAGCCTCTCTACTGTGGTTTTGGCCCAATGCAGGCTTTTGCGCTTCTTCAGTGAATCAGCTCCTCACGACGGACCAGAGCGCTCGCACCCTGACGCCCGAGCAGGCGGCGCGAGGAAGACGACATGCGGCCCACTTCAAGTGA…	55	PASS	PRECISE;SVTYPE=INS;SVLEN=2605;END=71130;SUPPORT=1;COVERAGE=5,5,5,5,5;STRAND=+;AF=0.400;STDEV_LEN=0;STDEV_POS=0;SUPPORT_LONG=0	GT:GQ:DR:DV	0/1:11:3:2	2605	TIR	TE_BLRtx: Tlutea_hAT2-Ace:ClassII:TIR:hAT: 85.09%
T_lutea_GenomeV2.4_Contig_089	523275	TisoArg-Sniffles2.INS.3S58	N	GGTGGAAATTCAGTGATGGGACATCAGGTTGATATGAGGTCCTCAAAGTCATGATATCAGGTCCTTTGGGGACCTGACAAAGGGGTATCAGGTGGGGCAAACGAAGCTGACAAGGCCAATAACAAAACCATGAAAAAACTTTGGCGAGGACGCGAGGACGAGGGCGCGGGAAGCCTCTCCAACACCCCCCTCTTCCCTACTGTCTGTACTTTTTACATATACGTAATTTTGCCCATTTTATTCACTGCACTTGAGGCGTTCCACGTCTCTCTCTCTCTCTCTCTCTCTCTGGCGATGGCCAGACGACATGGCGCTGGCTCTGCCCCAGCCACCGCCCGAGCAGCCCTCAGCTTGGGGACTGAGGAGGGACACACCTGAGGGCAGCGCCCTCGAGTGGTC…	60	PASS	PRECISE;SVTYPE=INS;SVLEN=2599;END=523275;SUPPORT=1;COVERAGE=2,1,1,1,1;STRAND=-;AF=1.000;STDEV_LEN=0;STDEV_POS=0;SUPPORT_LONG=0	GT:GQ:DR:DV	1/1:5:0:2	2599	TIR	TE_BLRtx: Tlutea_hAT2-Ace:ClassII:TIR:hAT: 73.43%
T_lutea_GenomeV2.4_Contig_090	12673	TisoArg-Sniffles2.INS.0S59	N	ATGATGGGACGTCGAGGATCAGGTCATCAGTTTTGTAATAACATGATATGGACTGATATTAGCCTAATATCAAATTATTACTAAAAGTTAGTAACTATAGTTACAATACTAACAGAGGCAGCAGGCTAACAGTCATTTTCGTCCCTCTGCTCCTCCACAGCCATCTCTAGCTCCCCAAGGCGGACACATGGGACTCCAATCCTTCAACAAATCCTCCAAGACTAGATTAGTGCTGGCACCATCCGACCTCTCCTCTGTGGTTTGGCCCCAATCATTGCGCTTCTTCAGTGGATCCAATCCTCGACGGACCAAGAGCGCTCGCACCACGACATGAGCAAGGCGGCGCGAGAAGACGACATAAGTACTTCAGAATTGAGGCCAATGAGACAAGTACATTAG…	60	PASS	PRECISE;SVTYPE=INS;SVLEN=2593;END=12673;SUPPORT=1;COVERAGE=7,7,7,7,7;STRAND=+;AF=0.286;STDEV_LEN=0;STDEV_POS=0;SUPPORT_LONG=0	GT:GQ:DR:DV	0/1:6:5:2	2593	TIR	TE_BLRtx: Tlutea_hAT2-Ace:ClassII:TIR:hAT: 62.11%
T_lutea_GenomeV2.4_Contig_091	1081499	TisoArg-Sniffles2.INS.AS5A	N	GTAGGGCAGTCCAAACAGTGTTTTTATTAGGGGGTGAAAAAATGACCATCTCAGAATTGAGGAAATTTAAGGATTTTTTCGGGAGAAGAGTTCCCAATACACCCAACTACTTCACATATCCGGGGCCCATTAGGACCCGGATGACCCCCTGGGCCCCACAACAAAAAGCGTGTCCGAAAACTGACTTAAAAGGCGCTAAAATCGCAAAAGCTTGAAAAGCTCAACTTCGAACCGATGCCGGGCGCGCTGCGTGGCCGTTTTCGACGATCCATCCGGATGAGGGGACCCCACCAGATACCATGCCTGCGCCCACCCGGATGGTCACGCCAATCGGGCAGGCCGCGCCGAGAACCCTCGTCGAAATCACCCATCCGCGAGGCCATTGACGTTGAGCGTCGC…	60	PASS	PRECISE;SVTYPE=INS;SVLEN=6819;END=1081499;SUPPORT=1;COVERAGE=2,1,1,1,3;STRAND=+;AF=1.000;STDEV_LEN=0;STDEV_POS=0;SUPPORT_LONG=0	GT:GQ:DR:DV	1/1:8:0:3	6819	TIR	TE_BLRtx: Tlutea_MiniShanks:ClassII:TIR:hAT: 25.47%, Tlutea_Shanks:ClassII:TIR:hAT: 29.39%
T_lutea_GenomeV2.4_Contig_091	64706	TisoArg-Sniffles2.INS.0S5A	N	GCCTAACAGCCGGTGATGGGACATCAGGCTGATATGGTCCTGATGTATCATGATATCAGGTCCCCAGACCCTGACAAAGAGGGTATCAGGTGGGGGCAAAAGCAAGCTGACAAGGCCAATACCAAAACCATTGAAAAAAAACTTTTGGCGCGAGGACGCGGGGACGGTGTGGCGCGAGAAGCCCTCTCCAGCGCCTCTTCCCGCTACTGTCTGTACTTTTTACATGTCACATGAGCATTTACTTATTTTATTCACTGCACTTGAGGCAGATTCATCAGTCTCTCTCTCTCCTCTCTCTCTCTCTCTCTCTCTCTCTCTCTGGCAGTGGCCAAAGTGACGACCATGTATAGCTCTTGCCCCATCCACCTTGAGCAGCCTCAGCTTGGGGACTGAGGAGGT…	60	PASS	PRECISE;SVTYPE=INS;SVLEN=2635;END=64706;SUPPORT=1;COVERAGE=5,5,5,5,5;STRAND=+;AF=0.400;STDEV_LEN=0;STDEV_POS=0;SUPPORT_LONG=0	GT:GQ:DR:DV	0/1:11:3:2	2635	TIR	TE_BLRtx: Tlutea_hAT2-Ace:ClassII:TIR:hAT: 56.16%
T_lutea_GenomeV2.4_Contig_091	501241	TisoArg-Sniffles2.INS.5S5A	N	CTGATGAAGAGGAAGACTGTGTGAAGCAGTGATGGGACGTCAGGGATCAGGTCGTCAGGTTTTGACAACCTAACACCTGATATCAGACCTGATATTAGCCTAATATCAAGTATTATAAAGTTAGTAACTATAGTTACAATACTAACGGGAACGTAAACAGCTAATAGTCATTTTCGTCCTCTCGCTCCTCCACAACCATCTCTAGCTCCCAAGGCAAGACACATGGGACTCCCAATCCTTCAACAAATCCTCCAAGACTAGATTAGTGTGGCACCACAGTTCTACCGTGGTTTGGCCCACCTGTTGCGCTTCTTCGAGTGAATCCAATCCTCTCGACGGACCAAGAGCGCTCGCACCCTGACGCCGAGCAAGACGCGAGAAGACGACACATGCAAGCTT…	60	PASS	PRECISE;SVTYPE=INS;SVLEN=2601;END=501241;SUPPORT=1;COVERAGE=5,5,5,5,5;STRAND=-;AF=0.400;STDEV_LEN=0;STDEV_POS=0;SUPPORT_LONG=0	GT:GQ:DR:DV	0/1:11:3:2	2601	TIR	TE_BLRtx: Tlutea_hAT2-Ace:ClassII:TIR:hAT: 62.53%
T_lutea_GenomeV2.4_Contig_091	1009086	TisoArg-Sniffles2.INS.8S5A	N	GGTGATGGGACATCGGGGATCGGTCGTCAGGTTTTGACAACTATTACCTGATATCCAGACCTGATAGCCTAATATCAGAAGTATTATAAAGTTAGTAACTATAGTTACAATACTAACGAGGAGCAAGCAGAGCTAACAGTCATTTCGTCCTCGGCTCCTCCACAACCATCTCTAGCTCCCAAGGCGGCACATGGGACTCCCAATCCTTCAACAAATCCTCCAAAGACTAGATTAATTGTGGCACCTCCTGAAAGCCTCTCTACTGTGGTTTGGCCCAATCTGTTGCGCTTCTTCAGGTGAATCCAATCCTCGACGGACCAAGAGCGCTCGCACCTGACGCCGAGCAAGAGCGGCTGAGAAGACGACATGCGGCCCACTTCAAGTGAGGCCAATGAGACA…	60	PASS	PRECISE;SVTYPE=INS;SVLEN=2587;END=1009086;SUPPORT=1;COVERAGE=6,7,7,7,7;STRAND=+;AF=0.286;STDEV_LEN=0;STDEV_POS=0;SUPPORT_LONG=0	GT:GQ:DR:DV	0/1:6:5:2	2587	TIR	TE_BLRtx: Tlutea_hAT2-Ace:ClassII:TIR:hAT: 76.01%
T_lutea_GenomeV2.4_Contig_091	705218	TisoArg-Sniffles2.INS.6S5A	N	CTAGAGGCTGCCGCTTCATGGGCATGCCCCATTTCTATGGGGTGAAAATGAAAAATCGGCCGTTGACAACTAGAGGTGGCTGCCACCTGGATAAAGGTGCCCTGGGCATGCTGTGCCGACATGTGCTTTTTCTGATTGATGCACATGAGCGACTCACAGTGACATTTACATACGCACGCACGGAACCGGGAGCCTCATGGACAGGCCCCAACGTCGGAGGTGACGCCAGGGCTACAAACGCTTACCACTCTCAAGGCCCACAACGAGGGGCACTAGCCACTGAAACAGGACTCTTGCCTTACACTTCACACCTCTCTCTTCTTGCACCCTTTCTTCTAGTTCCCACAGTTGTCACATAACATAGACCCCTCCCATGGACACGGAACAACCAGCACACAT…	60	PASS	PRECISE;SVTYPE=INS;SVLEN=2577;END=705218;SUPPORT=1;COVERAGE=2,2,2,2,2;STRAND=+;AF=1.000;STDEV_LEN=0;STDEV_POS=0;SUPPORT_LONG=0	GT:GQ:DR:DV	1/1:5:0:2	2577	TIR	TE_BLRtx: Tlutea_Mariner3-Luffy:ClassII:TIR:Tc1-Mariner: 84.18%
T_lutea_GenomeV2.4_Contig_093	2166138	TisoArg-Sniffles2.INS.FS5C	N	GGCGGCTTCAAACATGGTTTTATTAGTAAAAAATGACCATCTCACGGTTAAGGGAAATTTCCAGAATTTTTTCCGGTAGAAAGTTCCCACACACCCAATCAACACATATCCAAGCCCCAGTTGGGGACCCAGACCTCCCCTTGGCCTTCACAACAAACGTAAAAGCAAATATTGACGAAAGACGCTAAAGTCGGAAAGGGCTCAAAGAGCTCAACTTCAGAATCGAGACCGGGCGCGTTGCACGCCCGTTTTCGACGATCCATCAAGATGGGGGCCGCCAGACATCAAATACACTTAGCTACCCGCATGAAGTCACGCCACCGGGCAGGCTGCGCGCCAAACCTCGTCGAAATCAGCTTATCCGCTGAGCGCTCCAACGTCTCGCAGTGAGAAGTCCGA…	60	PASS	PRECISE;SVTYPE=INS;SVLEN=3073;END=2166138;SUPPORT=1;COVERAGE=2,2,2,2,1;STRAND=-;AF=1.000;STDEV_LEN=0;STDEV_POS=0;SUPPORT_LONG=0	GT:GQ:DR:DV	1/1:5:0:2	3073	TIR	TE_BLRtx: Tlutea_MiniShanks:ClassII:TIR:hAT: 32.97%, Tlutea_Shanks:ClassII:TIR:hAT: 19.54%
T_lutea_GenomeV2.4_Contig_093	1312230	TisoArg-Sniffles2.INS.AS5C	N	ACAGGGGCTTTTAACTACTACCGTAAAGGGTTGGAAAACCGCATTTTTTTGGCCGTGGCGCGATGCCTACTAAAAGACCTCGGAAGACTACTACAACGCTACGAAAATCTTCCTTGAAAATGCGTTGCGATCCTTCCTCTCTCCCCCTCCGTCACCGCGCACTCACGCTCTACCCGTAAAAAGGAATGGGCCATCGCGCCGCGAGATCCTGATCCTCCTATCTAAGCTACATTCGGCATTTGGTTCCGCCCGATGCAGCGCCGTGTCGAGCTGCCACGACAGTCCGACCACTTTAGCCCTCTGCTGTCATTGCCCAGCGCAGCCCACCCCAGCTCCCTCACCCAGCGCGCCCTTTGCTTCCTAACCACCACAGACCACACTGACCATCCGACCCAGCCC…	60	PASS	PRECISE;SVTYPE=INS;SVLEN=3046;END=1312230;SUPPORT=1;COVERAGE=2,1,1,1,3;STRAND=+;AF=1.000;STDEV_LEN=0;STDEV_POS=0;SUPPORT_LONG=0	GT:GQ:DR:DV	1/1:5:0:2	3046	TIR	TE_BLRtx: Tlutea_MiniShanks:ClassII:TIR:hAT: 9.70%
T_lutea_GenomeV2.4_Contig_093	22304	TisoArg-Sniffles2.INS.0S5C	N	CGCGGTGATGGGACGCTCGGGGATCAGGTCGTCGGTTTTGACAGCCTAACACCTGATATCAGACTACAAATATTAGCCTAATATCAAGTATTATAAAGTTAGTAACTATAGTTACAATACCCAACGAACAGAGAGAAGCAGGCTAACGGTCATTTCGTCCTGCGCTCTCCACAACCATCTCTCTAGCTCCCAAGGCGCCCTGGGACTCCCAATCCTTCAACAAATCCTCCAAGCCTTCCCAGATTGATGTGGCACCTCTACAAGCCTCTCTGCTGTGGTTGGCCCAATCTGTTGCGCTTCTTCAGTGAATCCAATCCTCAAACGGACCAGAGCGCTCACCTGACGCCGAGCAAGGCGGCGCGAGAAGGCGACATGCAGCCCACTTCAAGTGAGGCCAAT…	60	PASS	PRECISE;SVTYPE=INS;SVLEN=2650;END=22304;SUPPORT=1;COVERAGE=1,1,1,1,1;STRAND=+;AF=1.000;STDEV_LEN=0;STDEV_POS=0;SUPPORT_LONG=0	GT:GQ:DR:DV	1/1:5:0:2	2650	TIR	TE_BLRtx: Tlutea_hAT2-Ace:ClassII:TIR:hAT: 75.86%
T_lutea_GenomeV2.4_Contig_093	1533326	TisoArg-Sniffles2.INS.BS5C	N	CGGCGGTGATGGGACGTCAGGGATCAGGTCATCAGGGATTTTGACGTCTTTAAGCTTTACCTGATATCAGACCTGTTGATATTAGCCTAATATCAAGTATTATAAAGTTATTAGTAACTATAGTTACAATACCAAAGAACCGAGAAACAGAGCTAACAGTCATTTTCGTCCTCTGGCTCCTCCACAGCCATCTCTGTCCCAAGGCAGCACATAGGACTCCAATCCTTCAACAAATCCTCCAAGACTAGATTAATTATGGCACCCTCCTGACCTCTCTACCATGGTTTATACTGACCAATCTGTTGCGCTTCATGGTGAATCCAATCCTCGACGGACTAAAGCGCTCACACCACGACCCCTTGAACAAGACATTTGCGAGAAGACGACATACAGCCACTT…	60	PASS	PRECISE;SVTYPE=INS;SVLEN=2623;END=1533326;SUPPORT=1;COVERAGE=6,6,7,7,9;STRAND=+;AF=0.286;STDEV_LEN=0;STDEV_POS=0;SUPPORT_LONG=0	GT:GQ:DR:DV	0/1:6:5:2	2623	TIR	TE_BLRtx: Tlutea_hAT2-Ace:ClassII:TIR:hAT: 50.48%, Tlutea_hAT3:ClassII:TIR:hAT: 6.89%
T_lutea_GenomeV2.4_Contig_093	2649653	TisoArg-Sniffles2.INS.12S5C	N	TAGAAGTGATGGGACATCAGGCTGATAAGGAGGTCCTGATGTCATGATATCAGGGTCCTTTAGACCTGACAAAGGGGTATCAGGTGGGGGCAAAAACGAAGCTGACAAGGCCAATAACAAACCATGAAAAAACTTTGGCGCGAGGACGCGAGGACGAGGTGGCGCGGGAAGCCTCTCCAACACCCCCCTCTTCCCGCTACTGTCTGTACTTTTACATATACGTACTTTGCCCATTTTATTCACCTGCACTTGAGGCGTTCCATCGTCTCTCTCTCTCTCTCTCTCTCTCTCTCTCTCTGGCGATGGCCAGTGACGACATGGCGCTGGCTCTGCCCAGCCACCGCCCGAGCAGCCTTCAGCTTGGGGGACCGAGGAGGTGGACACCTGAGGGCAGCGCCC…	60	PASS	PRECISE;SVTYPE=INS;SVLEN=2607;END=2649653;SUPPORT=4;COVERAGE=6,6,6,6,6;STRAND=+-;AF=1.000;STDEV_LEN=7.778;STDEV_POS=4.950;SUPPORT_LONG=0	GT:GQ:DR:DV	1/1:22:0:8	2607	TIR	TE_BLRtx: Tlutea_hAT2-Ace:ClassII:TIR:hAT: 79.30%
T_lutea_GenomeV2.4_Contig_093	293797	TisoArg-Sniffles2.INS.2S5C	N	ACACTGGCACCAGTGATATAGGACATCAGGCTGATATGAGTCTGATGTCATGATATCAGGTCACTGGGGGCCACGACAAAGAAAGAGGTATCGGTGGGGAGGAACAAGCAAGCTGACAGGCCAATAACAAAACCATGAAAAAACTTTTTGGCGCGAGGACGCGAGGACGAGGTGGCGCGGGAAACCTCTCAACACCCCCTCTTCCACTTCTGTCTGTGCTACATATACAGTAATTTGCCCATTTATTCACTGCACTTGAGGCGTTCCATCGTCTCTCTCTCTCTCTCTCTCTCTCTCTCTCTCTCTCTCTCTCTGGCGATGGCCGAGTGACGACATGGCGCTGGCTCTTGCCCCAGCCACCGAGCAGCCTCAGCTCAGGGGACTGAGGAGGTGGACACA…	60	PASS	PRECISE;SVTYPE=INS;SVLEN=2593;END=293797;SUPPORT=1;COVERAGE=4,5,5,5,4;STRAND=+;AF=0.400;STDEV_LEN=0;STDEV_POS=0;SUPPORT_LONG=0	GT:GQ:DR:DV	0/1:11:3:2	2593	TIR	TE_BLRtx: Tlutea_hAT2-Ace:ClassII:TIR:hAT: 66.94%
T_lutea_GenomeV2.4_Contig_095	613454	TisoArg-Sniffles2.INS.6S5E	N	ACGAGTCCGAGTGATGGGACATCAGGGGCTGATATGAGGGTCCTGATGTCGTGATATCAGGTCCTTTAGACCTGACAAAGGGGTATCAATTAGGGGCAAAAACCAGCTGACAAGGCCAATAACAAAACCATGAAAAAACTTTTGGCACGAGGGACGCGAGGGGACGAGGTGGCGCAGGAAGCCTCTCCAACACCCCCCTCTTCCGCTACTGTCTGGCTGCACCCCACATATACAGTAATTTTGCCCATTTATTCACTGCACTTGGGGGCGTTCCATCGTCTCTCTCTCTCTCCTCTCTCTCTCTCTCTCTCTCTCTTCTCTGGCGATGGCCAGTGACGACATGGCGCTGGCTCTTGCCCCAGCCACCACCCGAGCAGCCTCAGCTTGGGGACTGAGGAG…	60	PASS	IMPRECISE;SVTYPE=INS;SVLEN=2684;END=613454;SUPPORT=2;COVERAGE=7,8,8,8,7;STRAND=+;AF=0.500;STDEV_LEN=21.920;STDEV_POS=4.950;SUPPORT_LONG=0	GT:GQ:DR:DV	0/1:28:4:4	2684	TIR	TE_BLRtx: Tlutea_hAT2-Ace:ClassII:TIR:hAT: 65.78%
T_lutea_GenomeV2.4_Contig_095	556431	TisoArg-Sniffles2.INS.3S5E	N	TTGCGGGGGCGTATGATTGACGTCAGGGATCGGGCTCGTCAGGTTGACAACTCCAACACCTGATATCGTGGACCCGGATATTAGCCTTAATATCAAGTATTATAAAGTTAGCAACTATAGTTATAATAATTAACGGGAACAAACAGCCAATACCATTTTCGTCCTCTCGCTCCTCCGACAACCATCTCTAGTCTCTGGGCAAAAAGACATGGGACCCCACCCTTCAACAAATCCTCCAAGACTAGGATTAGTGTGGCACCTCACAAGCCTTCTACTGTGGTTTGGCCCAATCCGTTGCGCTTCTTCTTCGAGTGAATCCAATCCCCGACGGACCAAGAGCGCCGTACCCTGACGCCGAAAGGCGATACAGAGAAGACGACATGCAGCCCACACTTCGCG…	60	PASS	PRECISE;SVTYPE=INS;SVLEN=2634;END=556431;SUPPORT=3;COVERAGE=4,3,3,3,3;STRAND=-;AF=1.000;STDEV_LEN=19.218;STDEV_POS=3.512;SUPPORT_LONG=0	GT:GQ:DR:DV	1/1:16:0:6	2634	TIR	TE_BLRtx: Tlutea_hAT2-Ace:ClassII:TIR:hAT: 66.67%
T_lutea_GenomeV2.4_Contig_095	581255	TisoArg-Sniffles2.INS.5S5E	N	AGTGATGGGACATCAGGGCTGATATGAGGTCCTGATGTCATGATATCAGGTCCTTTAGACCTGGACAAAGGGGCATCAGGTGGGGCAAAAACGAAGCTGACAAAGGCCACAACAAACCATGAAAAAACTTTTGGCGCGAGGACGCGAGGACGAGGTGGCGCGGGAAGCCTCTCCAACACCCCCTCTTCTCGTGTTACCGTCTGTACTTTTACATATACGTACTTTGCCCATTTTATTCACTGCACTTGAGGCGTTCCATCGTCTCTCTCTCTCTCTCTCTCTCTCTCTCTCTGGCGATGGCCAGTGACGACATGGTGCTGGCTCGTCTCCAGCCACCGCCCGAGCAGCCCAGCTTGGGGACTGAGGAGGGATTACACCCGAGGGCAGCGCCCCGAGGTC…	60	PASS	PRECISE;SVTYPE=INS;SVLEN=2596;END=581255;SUPPORT=1;COVERAGE=2,2,2,2,2;STRAND=-;AF=1.000;STDEV_LEN=0;STDEV_POS=0;SUPPORT_LONG=0	GT:GQ:DR:DV	1/1:5:0:2	2596	TIR	TE_BLRtx: Tlutea_hAT2-Ace:ClassII:TIR:hAT: 75.20%
T_lutea_GenomeV2.4_Contig_095	577305	TisoArg-Sniffles2.INS.4S5E	N	GGCAACGCGGTGATGGAGGACGTCGGGATCAGGTCGTCGAGGTTTTGACAACCTAGCACCTGATATCAGACCTGATATTAGCCTAATATCAGAAGTATTGTAAAAGGATTAGTGACTATGGTTACAATACTAACGGAGCGCAGAGCTATGGTCATTTCGTCCCTGCAGCTCCCTCCACAACCATCTCCTAGCTCCCAAGGCAGCACATGGGACTCCCAATCCTTCAACAAATCCTCCAAGGCCTAGATTAGTGTGCTCACAAGCCTCTCTGCAATGGTTTGGCCCAGTCTGTTACGCTTCTTCGAGTGAATCCAATCCTCAGCGGACCAAGGCACTCGCACCGGCGCCGAGCAAGACGGCGCGAGGAGCGACATGGCCACTTCAAGTGGGGCCAATGAG…	60	PASS	PRECISE;SVTYPE=INS;SVLEN=2578;END=577305;SUPPORT=1;COVERAGE=2,2,2,2,2;STRAND=+;AF=1.000;STDEV_LEN=0;STDEV_POS=0;SUPPORT_LONG=0	GT:GQ:DR:DV	1/1:5:0:2	2578	TIR	TE_BLRtx: Tlutea_hAT2-Ace:ClassII:TIR:hAT: 83.12%
T_lutea_GenomeV2.4_Contig_095	633132	TisoArg-Sniffles2.INS.7S5E	N	AGGCTGCCGCTTCGTGCGCGCCCGCTTCGTGGGCGTGCCCCTCGTTCCCTCCTGCACCGCGGCCCCCGGAAAAGAAGCCCGCCGCCAGCTTCCGCGCCGCCGAGGGGCCACTTTACAGTCCATGCCCGCGATACGCGCACAGAACAGCGGGGCGCGCGTCGCCGAAGACGTGCGCAGTAGTGCCGCTGCACTGCCGCTCGCACGTCGTTGGTGCGCGCCAAGGCCGCGTTTCGCAACAGGCATTTCCCGGAGGCAATCGTGCGGCAAAGTGGCGTGGGAGTTGAAGAGGGGCACCTCTGATGATGACTTTCACGGGATGCCAACCAATACTCACAAACGCCGAGAGGCTCAAGCTGGCACTTGGTTCCGCTCACACGACGCTCACGACCCCAAAACAGC…	60	PASS	PRECISE;SVTYPE=INS;SVLEN=2575;END=633132;SUPPORT=1;COVERAGE=3,3,3,3,4;STRAND=-;AF=0.667;STDEV_LEN=0;STDEV_POS=0;SUPPORT_LONG=0	GT:GQ:DR:DV	0/1:4:1:2	2575	TIR	TE_BLRtx: Tlutea_Mariner3-Luffy:ClassII:TIR:Tc1-Mariner: 61.71%
T_lutea_GenomeV2.4_Contig_096	80697	TisoArg-Sniffles2.INS.1S5F	N	CCTGCTTGCAGTGATGGGACATCAGGCTGACAGTGAGGTCCTGATGTCAGCGATATCAGGGGTCCTTTAGACCTGACAAAGGCATTGTGTGGGGCAAAACGAAGCTGACAAGGCCAATAACAAAACCATGAAAAAACTTTGGCGCGCGAGGACGCGAGGACGAGGTGGCGCGGGAAGCCTCCAACACCCCCCCTTCCCGCTACTGTCTGTGGCTTTTTATTATACGTACTTGCCCATTTATTCACTTCTGCACTTGAGGTGTCTCCATCGTCTTCTCTCTCTCTCTGGCGATGGCCAGTGACGACATGGCGTTTGCTCTGCCCCAGCCACCGCCCGAGCAGCTCCTCAGTCTGGGGGAGGGAGGTGGACACACTCGAGGGCAGCGCCCTCGAGTGGTCC…	60	PASS	PRECISE;SVTYPE=INS;SVLEN=2572;END=80697;SUPPORT=1;COVERAGE=3,3,3,3,3;STRAND=-;AF=0.667;STDEV_LEN=0;STDEV_POS=0;SUPPORT_LONG=0	GT:GQ:DR:DV	0/1:4:1:2	2572	TIR	TE_BLRtx: Tlutea_hAT2-Ace:ClassII:TIR:hAT: 79.99%
T_lutea_GenomeV2.4_Contig_097	91681	TisoArg-Sniffles2.INS.1S60	N	TGGACATCAGGCTGATATGAGGTCCTTGAGCGTCATGATGATTTAGGTCCTTTTAGACCTGACAAGGGGGTATCAGGTGGGGGTAAAAACGAAGCTGACAAGCGTCAATAACAAAACCATGAAAAAACTGGTGGGGCGAGGATTATGAGACGTGAGGTGGCGCGGAAGCCTCTCCAACACCCTTCCCCTGCTACTGTCTGTACTTTTACATATACGTAATTTTGCCCATTTTATTCACTGCACTTTGAGGCGTTCCATCGCTTCTCTCTCTCTCTCTCTCTCTCTCTGGCGATGGCTGGTGATCGACATGGCGCTGGCTCTTTGCCCCAGCCACTCGCCCTCGCAGCCTCAGCTTGGGGGACTGAGGTGGGAGGTGACACACCTGAGGCAGCGCCCCGA…	60	PASS	PRECISE;SVTYPE=INS;SVLEN=2667;END=91681;SUPPORT=1;COVERAGE=3,2,2,2,2;STRAND=-;AF=1.000;STDEV_LEN=0;STDEV_POS=0;SUPPORT_LONG=0	GT:GQ:DR:DV	1/1:5:0:2	2667	TIR	TE_BLRtx: Tlutea_hAT2-Ace:ClassII:TIR:hAT: 67.63%
T_lutea_GenomeV2.4_Contig_097	261512	TisoArg-Sniffles2.INS.6S60	N	GCGCTCCCGTGCCCGAGCCGCCGATGGGGACGTCAGGATCAGGTCGTCAGGTTTTGACAACCTAACACCTGATATCAGACCTGATATTAGCCTAATATCAAGTGCATTGTATAAAGTTAGTAACTATAGTTACAATAATTAACGGGAAACAGAAACAGAAAGCTAACAGTCATTTTCGTCCTCTCGCCTCCACAACCATCCTAGCCCCAAGGCAGCACATGGGACTCCCCAACTTCAACAAATCCTCCAAGACTAGAGATTAGTGTGGCACCTCACAAGCCTCACTGTGGTTTGGCCCAATCTGTTGCGCTTTTCTGGAGGAATCCAATCCTCGGACGGGATCCAAGAGTGCCTTACCCTGACGCCGAGCAAGACAGCGAGAAGACGACATGCAGCTCA…	60	PASS	PRECISE;SVTYPE=INS;SVLEN=2664;END=261512;SUPPORT=1;COVERAGE=4,5,5,5,5;STRAND=-;AF=0.400;STDEV_LEN=0;STDEV_POS=0;SUPPORT_LONG=0	GT:GQ:DR:DV	0/1:11:3:2	2664	TIR	TE_BLRtx: Tlutea_hAT2-Ace:ClassII:TIR:hAT: 78.79%
T_lutea_GenomeV2.4_Contig_097	95433	TisoArg-Sniffles2.INS.2S60	N	GGTGATGGGACATCAGGCTGATATGAGGTCTGATGTCATGATGTCGGGTCCTTTAGACCTGACAAAGGGTATCAGGTGGGGGCAAAAACAGAAGCAAGGCCAATAACAAAACCATGAAAAAAAAAGCTTTTTGGCCGAGGACGCGAGGACGGGGTGGCGCGCGGAAGCCTCTCAACACCCTCTTCCCGCTACTGTCTGTGCTTTTACGCCGCCGTAATTTTGCCCATTTTATTCACTGCATAGGCGTTCCACCGTCTCTCTCTCTCTCTCTCTCTCTCTCTCTCTCTGGCGATGGCCAGTAGGCGACACCAGGCGCTGGCTCTGCTGGCGCCACGCCCGAGCAGCGAGCCTCAACAGGGGACTGAGGAGGTGGACACACTCGAGGGGCACCACTCGTGG…	60	PASS	PRECISE;SVTYPE=INS;SVLEN=2628;END=95433;SUPPORT=1;COVERAGE=3,3,3,3,3;STRAND=+;AF=0.667;STDEV_LEN=0;STDEV_POS=0;SUPPORT_LONG=0	GT:GQ:DR:DV	0/1:4:1:2	2628	TIR	TE_BLRtx: Tlutea_hAT2-Ace:ClassII:TIR:hAT: 76.79%
T_lutea_GenomeV2.4_Contig_097	75521	TisoArg-Sniffles2.INS.0S60	N	TCAGTGATGGGACATCAGGCTGATATGAGGTCCTGATGTCATGATATCAGGTCACTAGACCTGACAAAGGGTATCGAGGTGGGGGCAAAACGAAACTGACAAGGCCAATAACAAAACCATGAAAAAAAACTTTTGGCACTAGGACGCGAGGACGAGGTGGCGCAGGAAGCCTCTCCAGCACCCCCCTCTTCCCGCTACTGTCTGTACTTTTACATATACGTAATTTGCCCATTTTATTCACTGCGCGAGGCGTTCCATCGTCTCTCTCTCTCTCTCTCTCTCCTCTCTCTCTCTCTCTCTGGCGATGGCCAGTGACGACATGGCGCTGGCTCTTGCCCCAGCCACCGCCCGAGGAGCAGCCTCAGCTTGGGGTTTGAGGGAGGAGTGTGGACCTGCTCG…	60	PASS	PRECISE;SVTYPE=INS;SVLEN=2617;END=75521;SUPPORT=1;COVERAGE=2,2,2,2,3;STRAND=+;AF=1.000;STDEV_LEN=0;STDEV_POS=0;SUPPORT_LONG=0	GT:GQ:DR:DV	1/1:5:0:2	2617	TIR	TE_BLRtx: Tlutea_hAT2-Ace:ClassII:TIR:hAT: 84.94%
T_lutea_GenomeV2.4_Contig_097	1269051	TisoArg-Sniffles2.INS.ES60	N	CATCAATCCGGTGATGGGACGTCGGGAATCCCAGTCGTCCAGGTTTTGACAACTAACTTTGATATAGGACCTGATATTAGCCTAATATCAAGTATTATAAAGACAACTATAGTTACAATACTAACGAGGCAGAAGACGAGCCGCAGTCCATTTTCGTCCTCTGGCTCCTCCACAACCATCTCTAGCTCCCAGGCGGCGCAGGACTCCCAATCCCTTCAGCAATCCTCCAAGACCCCAGGTGGTGTGGCACCTCTGCAACCCTCTCTCTTTGTGGTTTGGCCCAATCTGTTGCGCTTCTTCAGTGAATCAATCCTCGGATGAGCGCTCGCACCTGACGCCGAGCAAGGAAGCTGACGCGAGGAAGACGACATACGCGGCCCTTCAAGTGAGGCCAATGAG…	60	PASS	PRECISE;SVTYPE=INS;SVLEN=2595;END=1269051;SUPPORT=1;COVERAGE=3,3,3,3,3;STRAND=+;AF=0.667;STDEV_LEN=0;STDEV_POS=0;SUPPORT_LONG=0	GT:GQ:DR:DV	0/1:4:1:2	2595	TIR	TE_BLRtx: Tlutea_hAT2-Ace:ClassII:TIR:hAT: 71.07%
T_lutea_GenomeV2.4_Contig_097	1974514	TisoArg-Sniffles2.INS.15S60	N	CCAGAGGTTGCCAGTTTCATGGGGCATGCCCATTTCTATGGGTGAAATGAAAATCGGTCTGTTGACAACTAGAGGTGGCTGCCACTGGATAAAAGGGCATGCCCCTAGGCATGCTGTGCCGACATGTGCTTTTTTCTGATTGATGCAACATGCAGTGACTCACAATGACATTTTACATACGCACGCGCACGGAACCAGAGCCCGCGGACAGGCCCCAACGTCGGAGGCGGCGCCGGAGGCACAAACACCACTCGCTGCCCACAACGAGGGCACTAGCCACCGAAACGGGACTTGCGCCACTTCACACACTCTCTTCTTGCACCACCCTTTCTTCAAGTTCCCCACATTGTCAGCATAACATGAACTCCTCCCATGGACACCGGAACAATCGCACACATG…	60	PASS	PRECISE;SVTYPE=INS;SVLEN=2590;END=1974514;SUPPORT=1;COVERAGE=4,4,3,3,3;STRAND=-;AF=0.667;STDEV_LEN=0;STDEV_POS=0;SUPPORT_LONG=0	GT:GQ:DR:DV	0/1:4:1:2	2590	TIR	TE_BLRtx: Tlutea_Mariner3-Luffy:ClassII:TIR:Tc1-Mariner: 85.70%
T_lutea_GenomeV2.4_Contig_097	257279	TisoArg-Sniffles2.INS.5S60	N	GAGCAGTGATGGGACATCAGGCTGATATGAGGTCCTGATGTCATGATATCAGGTCCTTTAGACCTGACAAAGGGGTATCAGGTAGGCAAAAACGAAGTTGACAAGGCCAATAACAAAACCATGAAAAAAACTTTTATGCGAGGACGCGAGGGATCGAGGTGGCGCGGAAGCCTCTCCAACACCCCCTCCCGCTACTGTCTGTACTTACATATACGTAATTTTGCCCATTTTATTCACTGCACTTGAGGCGTTCCATCGCCCTCTCTCTCTCTCTCTCTCTCTCTATGATGGCCAGTGACTCCACATGGCGCTGGCTCTGCCCCAGCCACCGCCCCGCAGCAGCCTCAGCTTTGGGGGACTGAGGAGGTGGACACACTCGAGGGCAGCGCCCTCGAGTGG…	60	PASS	PRECISE;SVTYPE=INS;SVLEN=2589;END=257279;SUPPORT=1;COVERAGE=3,4,4,4,4;STRAND=-;AF=0.500;STDEV_LEN=0;STDEV_POS=0;SUPPORT_LONG=0	GT:GQ:DR:DV	0/1:14:2:2	2589	TIR	TE_BLRtx: Tlutea_hAT2-Ace:ClassII:TIR:hAT: 80.15%
T_lutea_GenomeV2.4_Contig_097	1256839	TisoArg-Sniffles2.INS.DS60	N	GTGATGGGACGTCAGGGATCAGGTCGTCAGGTTTGACAACCTAACCTGATATCAGACCTGATATTAGCCTAATATCCAAATATTATAAAGTTAGTAACTATATAGTTACAATACTAACGGGAACAGAAACAGAGCTAACAGTCATTTCGTCCTCCTGGCTCCTCACAGCCATCTCTAGCTCCCAAGAAGAGCGCGGCACATGGGACTCCAATCCTTCAACAAATCCTCCAAGACTAGATTAGTGTGGCCACCTCCCACAAGCCTCTCTACTGTGAGTTTGGCCCAATCTGTTGCGCTTCCTTCAGGTAGATCAATCCTCGACCGGACCAAGGAGCGCTCGCACCCTGGCGCCGAGCAGGCGGCGCGAGAAGACGACATACAGCCCACTTCAAGTGAGGC…	60	PASS	PRECISE;SVTYPE=INS;SVLEN=2579;END=1256839;SUPPORT=1;COVERAGE=5,5,5,5,5;STRAND=+;AF=0.400;STDEV_LEN=0;STDEV_POS=0;SUPPORT_LONG=0	GT:GQ:DR:DV	0/1:11:3:2	2579	TIR	TE_BLRtx: Tlutea_hAT2-Ace:ClassII:TIR:hAT: 71.80%
T_lutea_GenomeV2.4_Contig_098	99496	TisoArg-Sniffles2.INS.0S61	N	CGCATGGTAGGGCGGTCAAACATGGTTTTATTGGGGTAAAAAATGACCATCTCAATATTAAGGAAATTTCAGAATTTTTCCGGTAGAAAGTTCCCAATACACCAACTAACACATATCCGGGCCCCATTGGGACCCAGACCTCCCCTTTGGCCTCACAACAAAACGTAAGCAAATATTGACGAAAGACGCTAAAGTCGGAAAGGGCTCAAAGAGCTCAACCAAATCGAGACCGGAGTGTTGCACGCCCGTTTTCGACGATCCATCAAGATGGGGGGCCGCCAGACATCAAAATACACTGGGGCCACCTGCACAGTCACGCCAATCGGGCAGGCCGCGCGCCAAAACTCGTCGAAATCAGCCATCCGCCGAGCGTCCAACGTCTCGTGAGCGAGGTCCGGA…	60	PASS	PRECISE;SVTYPE=INS;SVLEN=3063;END=99496;SUPPORT=1;COVERAGE=2,2,2,2,3;STRAND=-;AF=1.000;STDEV_LEN=0;STDEV_POS=0;SUPPORT_LONG=0	GT:GQ:DR:DV	1/1:5:0:2	3063	TIR	TE_BLRtx: Tlutea_MiniShanks:ClassII:TIR:hAT: 45.35%
T_lutea_GenomeV2.4_Contig_098	423862	TisoArg-Sniffles2.INS.2S61	N	GTCCAGTGATGCGGACATCAGGTCATTGATATGAGGTCCTGATGTCAGCGATATCGTGGGCCTTTAGACTCCGATAGCGGCATCAGGTGGGGCAAAAACGAAGCTTGACAAGGCCAATAACAAAAACCATGAAACTTTACGCGAGGGACGCGAGGACGAGGTGGCAAGCCTCTCCAACACCCTCTTCCTGCTACTGTCTGTACTTTTACATATACGTAATTTGGCCCATTTTATTCACTGCAATTTGAGGCGTTCCATCGTGTCTCTCTCTCTCTCCTCTCTCTCTTCTCTCTCCGGCGATGGCCATGACGACATGGCGCTGGCTCTGCCCCAGCCACTGCCCGAGCAGCGAGCCCCAGCTGGGGACTGAGGAGGTGGATACACCTGAGGGCAGCGCCT…	60	PASS	PRECISE;SVTYPE=INS;SVLEN=2605;END=423862;SUPPORT=1;COVERAGE=5,5,5,5,5;STRAND=-;AF=0.400;STDEV_LEN=0;STDEV_POS=0;SUPPORT_LONG=0	GT:GQ:DR:DV	0/1:11:3:2	2605	TIR	TE_BLRtx: Tlutea_hAT2-Ace:ClassII:TIR:hAT: 60.22%
T_lutea_GenomeV2.4_Contig_099	11340	TisoArg-Sniffles2.INS.1S62	N	GGCGGTCAAACAGGGGCTTTTTAACCAATAGTAAGGGTTGGGCTGCATTTTTGACCGTGGCGCGAGTCTAAATAAAAAACCTTCAGGGGCCACCTGCCGCCACGAAAATCTTAGCCAGGAAATGGTGCGGATTCTCCCCCTCCTCCGTCACGCGCTCATTGCTCTACCTGTAAAGCACTGGCTATGGTCATGCCCGCGGGGGGATCGGCCTTTATATATATGCTACATCTGGCATTTGATTCCCGCCTGATGCAGCGCTGTGTCGGGCTGCCGACAGTCCGACCACCCCCTGACCCTCTGGCATCATGGCCCGCGCAGCCCACCCAGCGCCCTCACAGCGCGCACGCGGCCAGCCCTGGCTGCCACAGACCCTGCCCCGACCATCCCGACCCGCTCCCC…	36	PASS	PRECISE;SVTYPE=INS;SVLEN=6714;END=11340;SUPPORT=1;COVERAGE=4,4,5,5,5;STRAND=-;AF=0.600;STDEV_LEN=0;STDEV_POS=0;SUPPORT_LONG=0	GT:GQ:DR:DV	0/1:11:2:3	6714	TIR	TE_BLRtx: Tlutea_MiniShanks:ClassII:TIR:hAT: 19.69%, Tlutea_Shanks:ClassII:TIR:hAT: 58.52%
T_lutea_GenomeV2.4_Contig_099	837740	TisoArg-Sniffles2.INS.13S62	N	AGGGCGGTCAAACAGGGGCTTTTTAACTACTAGTAAGGGGATTTGGGCTGCATTTTTGACCATTGGCGCGATGCCACTAAAACACTCGGGGGGCTTTACCTGACGCTAGAAAATCTTCGCCAAGAAATGGTGCACGATCCGCCCCCCTCTCTCCCCTCCGTCCACGCGCACTCCACGCTCTACCCGTAAAGAATGAACCGTCGCGCGCCCGCGAGGATCGATTTCCTCTATACTCTAAGCATTCGGCATTTGATTCCCGCCCGATGCAGCGCCGTGTCCGGGCTGCCGACAGCCTCCGACCACCCTGACCCTCTGGCATCATTACCGCGCAGCCCACCCCAGCTCCTCACAGCGCGCGCACACTGGCGGCACCTGCCTGGCTACCACAGGCCCACCCCA…	60	PASS	PRECISE;SVTYPE=INS;SVLEN=3026;END=837740;SUPPORT=2;COVERAGE=6,5,5,6,5;STRAND=+;AF=0.800;STDEV_LEN=6.364;STDEV_POS=9.899;SUPPORT_LONG=0	GT:GQ:DR:DV	1/1:1:1:4	3026	TIR	TE_BLRtx: Tlutea_MiniShanks:ClassII:TIR:hAT: 46.56%, Tlutea_Shanks:ClassII:TIR:hAT: 5.70%
T_lutea_GenomeV2.4_Contig_099	970447	TisoArg-Sniffles2.INS.18S62	N	AAGCGGTGATAGGACGTCAGGGATCAGGTCGTCCAGGTTTTGACAGCTAACACCTGATATCAGACGATATTAGCCTAATATCAAGTATTATAAAGTTAGTAACTATAGTTACAATGCAACAGGAACAGAAACAGAGCCTAACGGTCATTTTTCGTCCATAAAACCTCCACAACCATCTCTAGCTCCCAAGGCAGCATACATGGGACTCCAATCCTTCCAACAAATCCTCAAGACTAGATTGGTGTGGCACCTCACAGAAGCCTCTCTACTGTGGTTTGGCCCAATCTGTTGCGCTTCTTCAGTGAATCAATCCTCGACGGACCAAACGCTCATGAGCGTGACAAGGCTATTGTAGAGGAATGACATACAGCCACTAAGTGGCCAATGAGACAAATTGCA…	60	PASS	PRECISE;SVTYPE=INS;SVLEN=2726;END=970447;SUPPORT=1;COVERAGE=3,4,4,4,3;STRAND=+;AF=0.500;STDEV_LEN=0;STDEV_POS=0;SUPPORT_LONG=0	GT:GQ:DR:DV	0/1:14:2:2	2726	TIR	TE_BLRtx: Tlutea_hAT2-Ace:ClassII:TIR:hAT: 50.02%
T_lutea_GenomeV2.4_Contig_099	731260	TisoArg-Sniffles2.INS.ES62	N	TGCTGATGTCATCAGGGCCGATATGAGGTCCGGATGTCATGATGATTATCCCAGACCTATTAAAGGTAACAGGCAAGCTGACAAGGCCAATAACAAACCACATGAAAAAATCTTTAAGTGGTGAGGGACGCAGATGAGGTGTGCGTGGCGCAGCTTCCTAAACACCCTTCCCATAACACTGTCTGTACTTTTTTTAAGCATATACGTAATTTTGCCCATTTTATTCACTGCACTCTGGAGGCGTTCCATCAAACTTCTCTCTCTCTGGTTACGCCAGTGACGACATGCAGTGCTGGCTCTGCCCCAGCCACTCGCCCGAGCAGCCTGGAAGCTTGGGGAGTTCGAGAGGAGGTGGACACACCCTGAGTGGCAGCGCCCCTGAGTGGTCCAGGCTGGGGC…	60	PASS	IMPRECISE;SVTYPE=INS;SVLEN=2678;END=731260;SUPPORT=2;COVERAGE=3,3,3,3,5;STRAND=-;AF=1.000;STDEV_LEN=74.953;STDEV_POS=3.536;SUPPORT_LONG=0	GT:GQ:DR:DV	1/1:11:0:4	2678	TIR	TE_BLRtx: Tlutea_hAT2-Ace:ClassII:TIR:hAT: 41.75%
T_lutea_GenomeV2.4_Contig_099	558068	TisoArg-Sniffles2.INS.AS62	N	CTAGAGGCCGCCGCTTCATGGGCATGCCCCATTTCTATGGGTGAAATGAAATCGTGTTCCGTTGACAACCAGAGGTGGTTGCCACTGGATAAAGGTGCCCCCTAGGCATGCTGTGCGCCGACATGTGCTTTTTTTCTTGATTGAGGCCATGGTGACTCTTACAAATGACATTTTATATATGCACGCGCACGGAAACTGTGGAGCCCCATGGACAGCCCCAACGTCGGAGGCGGCGCCGAGGCACAAACACCACTCTCAAGGCCTGGCAAACGAGGGCAGCACCAGCTACCGAAATGGACTTTGCGCCACTTCGCTAATACCCTCTCTTCTTGCACCACTCCTTTTCTTCAAGTTCTACAGTTGTCACATAACATGAAACTCTCTCCCATGGACACGGAA…	60	PASS	PRECISE;SVTYPE=INS;SVLEN=2614;END=558068;SUPPORT=1;COVERAGE=3,4,4,4,5;STRAND=-;AF=0.500;STDEV_LEN=0;STDEV_POS=0;SUPPORT_LONG=0	GT:GQ:DR:DV	0/1:14:2:2	2614	TIR	TE_BLRtx: Tlutea_Mariner3-Luffy:ClassII:TIR:Tc1-Mariner: 78.46%
T_lutea_GenomeV2.4_Contig_099	661638	TisoArg-Sniffles2.INS.CS62	N	GAGGCTGCCGCTTCTGATGCGCGTGCCGCTTCGTGGGCGTGCCCCTGTTGAGCAATCATGGCCCCAGGAAGCCCGCCAGCAAGCTTAAACGCCGAGGGGCCACTACACAGTCCATGCCCGCGATACCGCGCGCAAGGCGCCCAGCGGGCGCGCGTCGTGGGGCGTGCGCAGAGCGGCTTCCGCGCACTGCACGGCTTCGCACAGCGTTGGCGTCAAGGCCGGCGCAGCAAGGGCGCGGCATTTCCGGAGGCAGCAGCGGTAAAGTGGCGTCTGCCGGAGAGCTGAAGAGGGGCACCTCTGATGACTCCCCACGGGATGCCAACCAACAGCTTCTCACAAACGCTGAGAGGCTCAAGTTGGCATCTTGGGTTCAGCGCTGGCGTTCCGACCTAAGATTTC…	60	PASS	PRECISE;SVTYPE=INS;SVLEN=2610;END=661638;SUPPORT=1;COVERAGE=4,4,3,3,3;STRAND=+;AF=0.667;STDEV_LEN=0;STDEV_POS=0;SUPPORT_LONG=0	GT:GQ:DR:DV	0/1:4:1:2	2610	TIR	TE_BLRtx: Tlutea_Mariner3-Luffy:ClassII:TIR:Tc1-Mariner: 70.43%
T_lutea_GenomeV2.4_Contig_099	804269	TisoArg-Sniffles2.INS.11S62	N	GAGGTTGGTGGTGGCTCTGTGCGTGCTGCATGCCTGGCCCTGGCGTGCCCCCTGTTCCTCAGGCAATCATCATGGCCCCCAGGAAGCCCGCCAGCAAGCCCAAGCCGCCGAGGGGCTCACTACACAGTCCATTTATGCCCGTGATAATGGCGTGGGATGGCGTGTGCCGTCGAAGGACGCGGGGCAGAGCAGCCGCGCACTGTCACCGCACAGCGTTGAGGCCAAGGTCAGCGCCAGGCACAGGGCATTTCCCGAGGTAACGTTGCGGCAAAGTGGCGTGGGAGCTTGAAGAGGCAATTCCTGATGATGATTCCCACGGATGCCAACCAACAGCTTCCTCGGCCACAAACGCTGAGAGCTGGGCTGGCATCTTGGCTCTGGCTCGGCTACTGGGACGTG…	60	PASS	PRECISE;SVTYPE=INS;SVLEN=2609;END=804269;SUPPORT=1;COVERAGE=5,5,5,5,5;STRAND=-;AF=0.400;STDEV_LEN=0;STDEV_POS=0;SUPPORT_LONG=0	GT:GQ:DR:DV	0/1:11:3:2	2609	TIR	TE_BLRtx: Tlutea_Mariner3-Luffy:ClassII:TIR:Tc1-Mariner: 79.31%
T_lutea_GenomeV2.4_Contig_099	787319	TisoArg-Sniffles2.INS.10S62	N	GAAGGCGAGCAGTGATGGGACATCAGGCTGATATGAGGTCCTGATGTCATGATATCAGGTCCTTTAGACCTGACAAGGGGTATCAGGTGGGGGCAAAAACAGAGCTGACAAGGCCAATAACAAAACCATGAAAAAAAACTTTTGGCGCGAGGACGCGAGGACGAGGAGGTGGCGCGGAAACTTCTCTCCAACACCCCCTCTTCCCGCTACTGTCTGTACTTTTACATATACGTAATTTGCCCATTTGTTCACTGCACATGAGGCGTTCCATCGTCTCTCTCTCTCTCTCTCTCTCTCTCTCTCTCTCTCTCTCTGGCGATGGCCAGTGACGACATGGCGCTGGCTCTTGCCCCAGCCACCGCTTGAGCAGCCTCAGCTTGGGGACTGAGGGAGGTGGAC…	60	PASS	PRECISE;SVTYPE=INS;SVLEN=2604;END=787319;SUPPORT=1;COVERAGE=4,4,4,4,4;STRAND=+;AF=0.500;STDEV_LEN=0;STDEV_POS=0;SUPPORT_LONG=0	GT:GQ:DR:DV	0/1:14:2:2	2604	TIR	TE_BLRtx: Tlutea_hAT2-Ace:ClassII:TIR:hAT: 81.42%
T_lutea_GenomeV2.4_Contig_099	63429	TisoArg-Sniffles2.INS.6S62	N	CAAGGATGGGCGCCAGGGATCAGGTCGTCAGGTTTTGATAACCTAACACCTGAGCACTGGGACCTGATATTAGCCCCAATATCAAGTATTATGAAAGTTAGTAACCATAGTTGTAAATACTTGATCGGGAATAAACAGAGCTATATTACCATTTCGTCCTCCTGCTCCTCCAGCACAACCACATCTCTAGCCCTAAGGCAGTACATGGACTCCCAACCTTCAACAAATCCTCCAAGACTAGGATTTAGTGGCACCTCATAAGCCTCTACTCGGTTTACCAACCCGCCAGCTTCTGAGGAATCTAATCCTCGATTTATGACCAAGAGCGCCTGCACTCCCCTGACGCCGCAGCAAGATAAACCGCGAGAAGATTTATGCAGCGCCCACTTCAAGTGAGGC…	60	PASS	PRECISE;SVTYPE=INS;SVLEN=2593;END=63429;SUPPORT=1;COVERAGE=6,6,5,5,5;STRAND=-;AF=0.400;STDEV_LEN=0;STDEV_POS=0;SUPPORT_LONG=0	GT:GQ:DR:DV	0/1:11:3:2	2593	TIR	TE_BLRtx: Tlutea_hAT2-Ace:ClassII:TIR:hAT: 67.05%
T_lutea_GenomeV2.4_Contig_099	1229090	TisoArg-Sniffles2.INS.1DS62	N	GAGCGTGCGATGGGACATATCAGGCTGATATGAGGTCCTGATGTCAGCGATATCAGGTCCTTAGACTCTGACAAAGGGTATCAGGTGGGGGCAAACGAAGGCTGATACACAATAACAAAACTATGAAACTTTGGCGCAGAGGACGCGAGGACGAGGCGCGAAGCCCAACACCCCCTCTTCCTGCCACTGTCTGTACTTCTTTACATATACGTAATTTTGCCCATTTTATTCACTGCACTTGAGGCGTTCCATCGTCTCTCTCTCTCTCTCTCTCTCTCTCTCTCTCTCTGGCGATGGCTAGTGATTGACATGGCGGCTGGTTGCCCCCCAGCCACCGCCCGCAGCAGCCTCAGCTTGGGATTGAGGAGGTGGGATACACCCTGAGGGCAGCGCTTCCTT…	60	PASS	PRECISE;SVTYPE=INS;SVLEN=2579;END=1229090;SUPPORT=1;COVERAGE=3,3,3,3,3;STRAND=-;AF=0.667;STDEV_LEN=0;STDEV_POS=0;SUPPORT_LONG=0	GT:GQ:DR:DV	0/1:4:1:2	2579	TIR	TE_BLRtx: Tlutea_hAT2-Ace:ClassII:TIR:hAT: 68.71%
T_lutea_GenomeV2.4_Contig_099	208354	TisoArg-Sniffles2.INS.9S62	N	CTGACCAAAGAAGGATGGGACGTCGTGGATCAGGTCGCTGCCTTGACAAATTTAACACCTGATATCAGACCCATATTAGCCTAATATCATATTATAAAGTTAGCAAACTATATGTCATAATACTAACGGAACAGAAAATCAGAGTTTAACAGCTACTTTCGTCCTCTGGCCTCCACACAACCATCTCTATAGCTCCTAACAGCATATGGGACCCTAATCCTTCAATAAATCCTCCAAGATCAGACGATTTATGTGGCAGTCTGCAAAGTCTTCTCTACTGTGGTTTAACACCCGCACAGGCTGAGAAACTAATCTTACATCAGAGTGCTTACTGATTTTGATGGATGTGCCAGAGAGGAGACGTATGTAAGTTTCATCATGAGGCCAATGGAGATATAA…	60	PASS	PRECISE;SVTYPE=INS;SVLEN=2571;END=208354;SUPPORT=1;COVERAGE=1,1,1,1,1;STRAND=-;AF=1.000;STDEV_LEN=0;STDEV_POS=0;SUPPORT_LONG=0	GT:GQ:DR:DV	1/1:5:0:2	2571	TIR	TE_BLRtx: Tlutea_hAT2-Ace:ClassII:TIR:hAT: 58.32%
T_lutea_GenomeV2.4_Contig_099	955008	TisoArg-Sniffles2.INS.16S62	N	AGCGAGTCAAAGTGATGGACATCAGGCTGATATGAGGTCCTGATGTCATGATATCAGGTCCTCAGACCTGACAAAGGGCATCAGTGGGGCAAAACAAGCCGACAAGGCCAATAATAAACCATGAAAACTTTTGGAAGATAAAGGAGGACGCTGAGTGACGAGGTGGCGTGAAGCCTCAACACCCTTCCCGCTACTGTCTGGTAATTTCTATATATACTGCACTTTGCCCATCTTTATTCACTGCACTTGAGGCGGTTCCGAATGTCTCTCTCTCTCCTCTCCTCTCTCTCTCTCTCTCTCTAAGGATGGCCATGACGACATGGCGGCTGGCTCTGCCCCAGCCACCGCCTCCGAGCAGCCCCAGCTTGGGGATTGAGGAGGGTGACACACCTGAGGGCA…	60	PASS	PRECISE;SVTYPE=INS;SVLEN=2534;END=955008;SUPPORT=1;COVERAGE=2,2,2,2,2;STRAND=-;AF=1.000;STDEV_LEN=0;STDEV_POS=0;SUPPORT_LONG=0	GT:GQ:DR:DV	1/1:5:0:2	2534	TIR	TE_BLRtx: Tlutea_hAT2-Ace:ClassII:TIR:hAT: 70.68%
T_lutea_GenomeV2.4_Contig_104	48403	TisoArg-Sniffles2.INS.0S67	N	CAGCAGTGATGGGACATCAGGCCGATATGAGGTCCGATGTCATGATATCAGTAGTCCTTTAGACCTGACAGCGGGTGCATCAGGTGGGGGCAAACGAAGCTGACAAGGCCAATAACAAAACCATGAAAAACTTTTGGTTGAGGACGTGAGGACGAGGTGGCGGGAAGCCTCTCCAACACCCCCTCTCTCCTGCTACTGTCTGTACTTTTACATATACGTAATTTTGCCCCATTTTATTCACTGCACTTGAGGCGTTCCATCGTCTCTCTCTCTCTCTCTCTCTCTCTCTCTCTTCTCTGGCGATGGCCAGTGACGACATGGCGCTGCTCTGCCCCAGCCACTGCCCGGAGCAGCCCCAGCTTGGGGACGAGAGGTGGGATCACCTGAGGGCAGCGCCCT…	60	PASS	PRECISE;SVTYPE=INS;SVLEN=2615;END=48403;SUPPORT=1;COVERAGE=4,4,4,3,3;STRAND=-;AF=0.500;STDEV_LEN=0;STDEV_POS=0;SUPPORT_LONG=0	GT:GQ:DR:DV	0/1:14:2:2	2615	TIR	TE_BLRtx: Tlutea_hAT2-Ace:ClassII:TIR:hAT: 60.10%
T_lutea_GenomeV2.4_Contig_105	258498	TisoArg-Sniffles2.INS.3S68	N	GGGTGGATGGGACGTCGTGATCGTGTCAGTCGTTTTGACAATCCCAACACTGATATCGACCGAGATACTTCTTAATCATCAAGTAATATTATAAAGTTAGTAAATGACAGAGTTACAATACTAACGGGAACAGAACAGAAGCTGGTCACCATTTTCGTCCTCTGCCTCTCCAATAACCATCTCTAGCTCCCAAGGCGACATGGGACTCCCAATCCTTCAACAAATCCTCCAAGACTAGATTAGTGTGGCACCCTTCACAAGCCTCTACTGTGGCTTGGCCCAATCTGTTGCGCTTCTTCGAGTGAATCCAATCCCTGATTTCCTGGACCAAGAAGAGCGTTCGCACCCCGACGCCGAGCAAGACGTATTGTTGAGGGAAGACTTGAGACATGATGCAGC…	60	PASS	PRECISE;SVTYPE=INS;SVLEN=2639;END=258498;SUPPORT=1;COVERAGE=2,2,2,2,4;STRAND=-;AF=1.000;STDEV_LEN=0;STDEV_POS=0;SUPPORT_LONG=0	GT:GQ:DR:DV	1/1:5:0:2	2639	TIR	TE_BLRtx: Tlutea_hAT2-Ace:ClassII:TIR:hAT: 52.72%
T_lutea_GenomeV2.4_Contig_107	450284	TisoArg-Sniffles2.INS.8S6A	N	AGTTGGTAGGGCCAGGAAGTCAAACATAGTTTTTTATTAGGTAAGAAATGACCATCTCACGGTTAAGAAATTTCAAATTTTTTTCCAGTAGAAGTTCCCAATACATAACTACTTATATCGGGCCCCCATTACGGGATAGACTGACGCCTCCTTTAGCCCCTACAACAAAGCGTAAGCAAATATTGTGAAAGGCGCTAAAGTCGGAAGGCTCAAAGAGCTCAACTGGAAATCGAGACCGGGCGCGTTGCGCCCGTTTCGACGATCCATCAAGATGAGAAGGCGCCAGACATCAAATACACTGAGGCCACCCACTGCAGTCGCCAATCGGGCAGGCCGCGCGCCAAAACCTCGTCGAAATCAGCCATCCATTGACGTCAACGTCTGGTGGTCAAAGGCCCA…	60	PASS	PRECISE;SVTYPE=INS;SVLEN=2964;END=450284;SUPPORT=1;COVERAGE=2,2,2,2,2;STRAND=+;AF=1.000;STDEV_LEN=0;STDEV_POS=0;SUPPORT_LONG=0	GT:GQ:DR:DV	1/1:5:0:2	2964	TIR	TE_BLRtx: Tlutea_MiniShanks:ClassII:TIR:hAT: 40.32%
T_lutea_GenomeV2.4_Contig_107	935690	TisoArg-Sniffles2.INS.ES6A	N	TGTAGCAGTTGATGGGACATCAGGCCATGAGGTCCCGATGTCATGATATCAGGTCCTTTGTGGACCCGGGACAAAGGGTATCAGGTGGGGGCAAAACGAAGTTGACAAGGCCAATAACAAAACCATGAAAAAAACTTTTGGCGCGAGGACGCGAGGGGACGAGGTGGCGTGGAAGCCTCTCCAACACCCTCTTCCCGCTACTGTCTGTACTTTTTACATATACGTAATTTTGCCCATTTTATTCACTGCACTTGAGGCGTTCCATCGTCTCTCTCTCTCTCTCTCTCTCTCTCTCTCTCTGGCGATGGCCAGTGACGACATGGCGCTGGCTCTGCCCCAGCCACCGCCTCGGCGCAGCCTCAGTTTGGGGGACTGAGGTGCAGGACACACTCGGAGGGC…	60	PASS	PRECISE;SVTYPE=INS;SVLEN=2660;END=935690;SUPPORT=1;COVERAGE=3,2,2,2,3;STRAND=-;AF=1.000;STDEV_LEN=0;STDEV_POS=0;SUPPORT_LONG=0	GT:GQ:DR:DV	1/1:5:0:2	2660	TIR	TE_BLRtx: Tlutea_hAT2-Ace:ClassII:TIR:hAT: 68.71%
T_lutea_GenomeV2.4_Contig_107	1544107	TisoArg-Sniffles2.INS.17S6A	N	GCGTCAAGCGGGATGGGACATCAGGCTGATATGAGTCCTGATGTCATGATATCAAGTCCTTTAGACCTGACAAGAAGTATCAAGTGGGAGACCTTAAAAACAGAGCTGACAAGGCCCAATAACAAAACCATGAAAAACTTTGGCGCGAGGACGAGGGACGAGGTGGCATGAAGCCTCTCCAACACCCCCTCTTCCCTTCTGTCAGTACTTTTATATACGTAATTTTGCTTACATTTATTCACTTTGCACTTGAGGCGTTCCATCGTCCTCTCTCTCTCTCTCCTCTCTCTCTCTCTCTCTCTCTCTGGCAGTGTGGTGACGACAGGCGCTGGCTCTTGCCCCAGCCACCGCCAGGCAGCCTCAGCTTGGGGGACTGAAGTGGACACGCTCCGAGGGCAG…	60	PASS	PRECISE;SVTYPE=INS;SVLEN=2627;END=1544107;SUPPORT=1;COVERAGE=7,7,7,7,8;STRAND=+;AF=0.286;STDEV_LEN=0;STDEV_POS=0;SUPPORT_LONG=0	GT:GQ:DR:DV	0/1:6:5:2	2627	TIR	TE_BLRtx: Tlutea_hAT2-Ace:ClassII:TIR:hAT: 58.83%
T_lutea_GenomeV2.4_Contig_107	1314572	TisoArg-Sniffles2.INS.15S6A	N	GCAGGTGATGGGACGTCCCGGGGGTCGGTCGTCGGTTTGACAACCTAACACGATATCGGACGATATTAGCCTAATATCAAAGTATTATAAAGTTATGATAACTAGGTACAATACTAACAGGAGCAGCAAGGCTTCTTGATCATTTTTCGTCCTCTGGCTCCTCCACAACCATCTCTAAGCTCCCAAGCTGACACATGGGACTCCCAATCCTTCAACAAATCCTCAAGACTAGATTAGTGTGGCACCTCACAAGCCTCTCCCTGTGGTTTGGCCCAATCTGTTGCGCTTCTTCGAGTGAATCCAATCCTCGACGGACCAAGAGCGCTCGCACCCTGACGCTTGAGCAAGGCGGCGCGAAAGACGACATACAGCCCACTTCCAAGTGAGGCCAATGGACAA…	60	PASS	PRECISE;SVTYPE=INS;SVLEN=2605;END=1314572;SUPPORT=2;COVERAGE=1,1,1,1,3;STRAND=+;AF=1.000;STDEV_LEN=0;STDEV_POS=0;SUPPORT_LONG=1	GT:GQ:DR:DV	1/1:16:0:6	2605	TIR	TE_BLRtx: Tlutea_hAT2-Ace:ClassII:TIR:hAT: 73.19%
T_lutea_GenomeV2.4_Contig_107	1197058	TisoArg-Sniffles2.INS.12S6A	N	GAATAGATCGATGGGACGTCGTGATCGTCGTCGTTTTGACAAACTCTAACACCTGATATCGGTACCTGATATTAGCCTAATATCAAGTATTATGTTAGTAACTATAGTTACAATACTAACGGGAACAAAAATGTATAACAAACCATTTTCAGTCCTCCGGCTCCTCCACAACCATCTCTAGCTCCCAAGGCAAGACATGGGACCCAATCCTTCAACAAATCCTCCAAGACTAGATTAGTGTGGCACCTCACAAGCCTCTCTCTACTGGTTTGGCCCAATCTGTTGCGCTTTCGAGTGAATCCAATCCGACGGGACCAAGAGCGCTCTGCACCTGACGCCGAAAGACAAGGAGAAGACGACATGCAGCCCACTTCGCGAGGCCAATGAGACAAGTACACA…	60	PASS	PRECISE;SVTYPE=INS;SVLEN=2600;END=1197058;SUPPORT=1;COVERAGE=3,3,3,3,3;STRAND=-;AF=0.667;STDEV_LEN=0;STDEV_POS=0;SUPPORT_LONG=0	GT:GQ:DR:DV	0/1:4:1:2	2600	TIR	TE_BLRtx: Tlutea_hAT2-Ace:ClassII:TIR:hAT: 78.25%
T_lutea_GenomeV2.4_Contig_107	215674	TisoArg-Sniffles2.INS.5S6A	N	CGGCCCTCGAGCAAGATGCCGGGACGTCGTGGATCAGCCGTCGTTTGACAACCTAACACCTGATATCAGACCCGATATTAGCTCATTATCAGTATTATAAAGTTAGTAACTATAGTTACAATACTAACGGGAACAAACACAAAGCACAATATTTTCGTCCTCCGCTCCACAACCATCTCTAGCTCCCCAAGGCGCACATGGGACTCCCAATCCTTCAACAAATCCTCCAAGACTAGATTAGTGTGGCACCACAAATTTCTACCGTGGGTTTGGCCCAACTTGGTTGCGCTTTCTGAGTGAATCCAATCCTCGACGGATCCAAGAGCGCTCGCACCCTGACGCCGAAAGCAAGACAGCGCGAGAAGACGACATGCAGCCCACTTCTGGCAAGTGAGTACA…	60	PASS	PRECISE;SVTYPE=INS;SVLEN=2591;END=215674;SUPPORT=1;COVERAGE=2,2,2,2,2;STRAND=-;AF=1.000;STDEV_LEN=0;STDEV_POS=0;SUPPORT_LONG=0	GT:GQ:DR:DV	1/1:5:0:2	2591	TIR	TE_BLRtx: Tlutea_hAT2-Ace:ClassII:TIR:hAT: 77.64%, Tlutea_hAT3:ClassII:TIR:hAT: 5.35%
T_lutea_GenomeV2.4_Contig_107	313601	TisoArg-Sniffles2.INS.7S6A	N	GAGGCTGCGCCGCTCTGCGCGTGCCCGCTTCAGGGCGTGCCCTGTTCCCCCAGGCAATCATGGCCCCCAGGGAAGCCCGCCAGCAAGCCTGCCGCCGAGGGGCCACTACACAGTCCATGCCCGCGATACGCGCGCGCAGAACAGCGGGCGCGCGTCGTCGAAGACGTGCAGAGCAGCCGCGCACTGCCGCCGCACAGCCGCTACGCCAAGGTCACGCTTGCAACAGGGCATTTCTGAGGCGCTGCCGGGCAAAAGTGGCGTGGGAGCTGCAGGGCAATTCTGAGTGATGATCTCCCCACGGGATGCCAACCAACAGCTTCTCACAAACGCTGAGAGGCCCAAGTTGGCATCTTGGGCTCTGGCCTCAAGGCTAATCTTTCCACGACCCCCCAAACAGGC…	60	PASS	IMPRECISE;SVTYPE=INS;SVLEN=2589;END=313601;SUPPORT=3;COVERAGE=5,3,3,3,4;STRAND=+-;AF=1.000;STDEV_LEN=22.030;STDEV_POS=5.859;SUPPORT_LONG=0	GT:GQ:DR:DV	1/1:16:0:6	2589	TIR	TE_BLRtx: Tlutea_Mariner3-Luffy:ClassII:TIR:Tc1-Mariner: 79.20%
T_lutea_GenomeV2.4_Contig_107	1249364	TisoArg-Sniffles2.INS.13S6A	N	GGAGGCAGTGATGGGACATCAGGCCGATATGAGGCAAGTCCTGATGTCATGATATCAGGGTCCTTTAGACCTGACAGTGGGGTACTGGTGGGGGCAAAAACGAAGCTGACAAGGCCAATAACAAAACCATGAAAAAACTTTGGCGAGGACGCGAGGATGAGGGCGCGGAAGCCTCTCCAACACCTCTTCCCAAGTTACCGTCTGTACTTTCACATATACGCAATTTTGCCCATTTTTATTCACTCCTGCACTTGGAGGCGTTCCATCGTCTCTCTCTCTCTCTCTCTCTCTGGCGATGGCTGGTGACGGACACATGGCGCTGGGCTCTGGCCTCCCAGCCACCGCCCTCGAGCAGCCTCAGCTTGGGGGACTGAGGAGGTGGACACACCTGCAGTGCAG…	60	PASS	IMPRECISE;SVTYPE=INS;SVLEN=2573;END=1249364;SUPPORT=2;COVERAGE=5,3,3,3,4;STRAND=-;AF=1.000;STDEV_LEN=24.749;STDEV_POS=0.707;SUPPORT_LONG=0	GT:GQ:DR:DV	1/1:11:0:4	2573	TIR	TE_BLRtx: Tlutea_hAT2-Ace:ClassII:TIR:hAT: 77.87%
T_lutea_GenomeV2.4_Contig_108	585276	TisoArg-Sniffles2.INS.7S6B	N	GCCAATCTAACACCTAGGGCGAGTCAAAACAGGGGCTTTTTAACTACTAGTAAGGGTTGGGCTGCATTTTTGACCCGTGGCGCGATGCCCACTGGAACCTCGGGGGGCTACCCTGACGCTACGAAGGAAATCTTCATGAAATGAGATTTTTTGTTACGCCCCCCTCTCTCCCCCTCCGTCACACGCACTCACTCTACCCGTAAAATGGGCCGTCGCGCCCGCGAGATCGGTTCTCTATATCTAAGCTACATTCGGCATTTGATTCCGCCCGATGCAGCGCCGTGTCAGGCACCGACAGTCGACCACCCCAGCCCTCTGGCATCATTGCCAGCGCTGACCCGCAACTCCTCACAGCGCCGCGCCGCGCGCGCTGGCTACTACGGGCCCCACCCCGACCGT…	60	PASS	PRECISE;SVTYPE=INS;SVLEN=3045;END=585276;SUPPORT=1;COVERAGE=2,2,2,2,2;STRAND=+;AF=1.000;STDEV_LEN=0;STDEV_POS=0;SUPPORT_LONG=0	GT:GQ:DR:DV	1/1:5:0:2	3045	TIR	TE_BLRtx: Tlutea_MiniShanks:ClassII:TIR:hAT: 56.64%, Tlutea_Shanks:ClassII:TIR:hAT: 7.98%
T_lutea_GenomeV2.4_Contig_108	681256	TisoArg-Sniffles2.INS.BS6B	N	CAGAAGTGATGGGACACGTCTAAGGGGATCAGGTCGTCAAGGTTTGACAACCTAACACCCTATTAAATGTCAGACCTGATATTGGCCTAATATCGAAGTATTACAAAGTTAGTAACTATAATTTACAATACTAACGGGAAGCGAGAAACAGAGCTAGCAGTGTTTTCGTCTCTGGCTCCTCCACAACCATCTCTGGCATCCCAAAAGAGCGGACACATGGGACTCCCAATCCTTCAACAAATCCTCAAGACTAGATTAGTGTGGCACCTCCTGACCTCTCTAATAGTTTTTGGCCCAATCTGTTGCCTTCTTCGAGTGAATCCAATCCCTCGACCGGACCAGAGCGCTCGCACCACGACGCCGAGCAAGGCGGCGCGAGAAGACGACATGCAGCCCACT…	58	PASS	PRECISE;SVTYPE=INS;SVLEN=2629;END=681256;SUPPORT=1;COVERAGE=5,5,6,6,6;STRAND=+;AF=0.333;STDEV_LEN=0;STDEV_POS=0;SUPPORT_LONG=0	GT:GQ:DR:DV	0/1:8:4:2	2629	TIR	TE_BLRtx: Tlutea_hAT2-Ace:ClassII:TIR:hAT: 53.61%, Tlutea_hAT3:ClassII:TIR:hAT: 6.06%
T_lutea_GenomeV2.4_Contig_111	338748	TisoArg-Sniffles2.INS.1S6E	N	ACGCATAGCAGTGATGGGACATCGAGCGATAGCGGTCCTGATGTCATGATATCGGAGTCCTTTTAGACCTGACAAAGGAGTATCAGGTGGGGGCAAAAACAGAAGCCCCGGCAAGGCCAATAACAAAACCATGAAAAAAAACTTTTGGCGCGAGGACGCGAGGACGAAGTGGCGCAGGAAGCCTCTCCACCCCCTCTTCCGCTACTGTCCTGTGCTTACATATACGTAATTTTGCCATTTTATTCTGCATGAGGCGTTCCATCGTCTCTCTCTCTCTCTCTCTCTCTCTCTCTCTCTCTCTCTGGCAGTGGCTGGTGACGACATGGCGCTGGCTCACCCCCCAGCCACCCTTGAGAGCAGCCTCAGCTTGGGGGACTGAGGAGGTGGACCACTGCTCGA…	60	PASS	PRECISE;SVTYPE=INS;SVLEN=2594;END=338748;SUPPORT=1;COVERAGE=6,6,6,6,6;STRAND=+;AF=0.333;STDEV_LEN=0;STDEV_POS=0;SUPPORT_LONG=0	GT:GQ:DR:DV	0/1:8:4:2	2594	TIR	TE_BLRtx: Tlutea_hAT2-Ace:ClassII:TIR:hAT: 82.85%
T_lutea_GenomeV2.4_Contig_115	1431946	TisoArg-Sniffles2.INS.BS72	N	TACCTAGGGCGGTCAAGCAGGGGGCTTTTAACACTAGTAAGGGTTGGGCTGCATTTTTGACCGTGGCGCATTGCCACTAAAAACCTCCCAGGGCCACCTGACGCTACAGAAAGTGTTCGCCAGAAATGGTGTGATCACCCCCTCTGCCTCAATCACGCGCGCACTCACGCTCTACCCGTAAAAATGGGCCGTCGCGCGCCCGCGGGGATCGGTTCCCTCTATATCAAGCTACATTCGGCATTTGATTTCCCGCCCGATGCAGCGCCGTGTCGGAGCATGGGCGAATCCGACCACTGACCCTCTGGCATCATTGCCAGCGCCTTTACCCAGCTCCTCACAGCGCGCGCTTTCACCTGCTCTGGACCACCCCCGACCATCCGACCAGCCCTCGCGGAATTC…	60	PASS	PRECISE;SVTYPE=INS;SVLEN=2991;END=1431946;SUPPORT=1;COVERAGE=3,3,3,3,3;STRAND=+;AF=0.667;STDEV_LEN=0;STDEV_POS=0;SUPPORT_LONG=0	GT:GQ:DR:DV	0/1:4:1:2	2991	TIR	TE_BLRtx: Tlutea_MiniShanks:ClassII:TIR:hAT: 24.26%, Tlutea_Shanks:ClassII:TIR:hAT: 6.53%
T_lutea_GenomeV2.4_Contig_115	997304	TisoArg-Sniffles2.INS.6S72	N	AGTGATGGGACATCAGGCTGATATGGTCCTGATGTCATGATATCAGGTCCTTTAGAGCCTGACAAAGGGGTATCCAGGTGGGGCAAAAACAGAGCTGGCTCAAGGCCAATAACAAGGCCATGAAAAAACTTTTGGCACCCGAGGACGCGAGGACGGTGGCGCGGAAGCCTCTCAACACCCCCTCTTCCCGCTACTGTCTGTACTTTACATATACGTAATTTTTGCCCAATTTTATTCACTGCACTTGAGGGCGTTCCATCGTCTCTCTCTCTCTCTCTCTCTCTCTCTCTCTCTCTCTCTCTCTGGCGATGGCCAGTGACGACATGGCGCTGGCTCTTGCCCCAGCACCGCCAGGGGCAGCCTCTCGGCAGGGGACTGAGAGTGGACACACTCGGGGCA…	60	PASS	PRECISE;SVTYPE=INS;SVLEN=2583;END=997304;SUPPORT=1;COVERAGE=7,8,7,7,7;STRAND=+;AF=0.286;STDEV_LEN=0;STDEV_POS=0;SUPPORT_LONG=0	GT:GQ:DR:DV	0/1:6:5:2	2583	TIR	TE_BLRtx: Tlutea_hAT2-Ace:ClassII:TIR:hAT: 87.95%
T_lutea_GenomeV2.4_Contig_115	1789752	TisoArg-Sniffles2.INS.13S72	N	CCTCTAGAGGCTGCCGCTTCATGGGGCATGCCCAAATTTATGGGTGAAAATGAAAATCAATGCCCGTTGACAACTAGGGAATTGGCTACCCACTGGATAAAAAAGGTGCCCCCTAGGCATGCTGGCCCATGACAATGTGCTTCTGATTGATGCATGGTGACTCACAATGACATTTATACGCACGCGCACGGAGACAGGGAGCCTCATGGACAGGCTAACGTCGGAGGGCGAGCGCCGGAGGCACAAACTCCCCACCACTCTCAAGGCTAACGAGGGCACTAGCCACTGAGCAGGACTCTTGCGCCACTTCACACACTCTCTCTTCTTGCACCACCCTTTGCTTCAAGTTCCCACCGGTTGTCCACTGCATGAGCCCCTCCCATGGACACGGAACAATCG…	60	PASS	PRECISE;SVTYPE=INS;SVLEN=2581;END=1789752;SUPPORT=1;COVERAGE=5,5,5,5,5;STRAND=+;AF=0.400;STDEV_LEN=0;STDEV_POS=0;SUPPORT_LONG=0	GT:GQ:DR:DV	0/1:11:3:2	2581	TIR	TE_BLRtx: Tlutea_Mariner3-Luffy:ClassII:TIR:Tc1-Mariner: 84.61%
T_lutea_GenomeV2.4_Contig_115	1730775	TisoArg-Sniffles2.INS.10S72	N	CTAGGAGGCTGCCGCTTCTGTGCGCGTGCCTGCTCGTGGGCGTGCCCCTGTTCCCCCCAGGCAATCATGGCTCCCAGGAAGCCCGCCAGCAAGCCCGGGGCCGCCGAGGGGCCACTACACAGTCCATGCCCGCGATGCCGCGCAGAATAGCGGGCGCGCGTCGTCGAAGACGTGCGCAGAGCAGCCGCGTATCTGCCGCCGACAGCGCGCCAAGGCCGCCAGTAACAGGGCATTTCCCGGAGGCAACGCGCGGGCAAAGTGGCGTGGGAGCTAAGAGGGGCACCTCTGATGATGACTTCCTCTACGGATGCCAAACAGCTTCTCACAAACGCTGAGAGGCTCAAGTTGGCATCTTGGGCTCTGCCTCGCGCTGACGTCACGACCCCCAAAACAGGCACC…	60	PASS	PRECISE;SVTYPE=INS;SVLEN=2553;END=1730775;SUPPORT=1;COVERAGE=3,3,3,3,3;STRAND=-;AF=0.667;STDEV_LEN=0;STDEV_POS=0;SUPPORT_LONG=0	GT:GQ:DR:DV	0/1:4:1:2	2553	TIR	TE_BLRtx: Tlutea_Mariner3-Luffy:ClassII:TIR:Tc1-Mariner: 86.99%
T_lutea_GenomeV2.4_Contig_115	1862860	TisoArg-Sniffles2.INS.15S72	N	GAGGCTGCCGCTTCATGGGCATGCCCCATTTCTATGGGTGAAACAGAAAATCGGCCCGTTGACAACTAGAGGGTGGCTGCCACTGGATAAAAGGTGCCTTAGGCATGCTGTGCGCCGACATGTGCTTTTTTTCTGATTGATGCACATGGTGACTCACAATGACATTTTACATACGCACGCGCACGGAACCAGGGAGCCTCATGGACAGGCCCCAACGTCGAGGCGGCGCCGGAGGCACAAACACCACTCAAGGCCCACAACGAGGGCACTAGCCACTGAAACGGGACTTGCGCCAGCTCACACACTCTCTTCTTGCACCACCCTTTCTTCAAGTTCTTACGCTTGTCACATAACATGAACCCCTCCCATGGACACGGAACAATCGCACACATGCACACA…	60	PASS	PRECISE;SVTYPE=INS;SVLEN=2536;END=1862860;SUPPORT=1;COVERAGE=2,2,2,2,2;STRAND=-;AF=1.000;STDEV_LEN=0;STDEV_POS=0;SUPPORT_LONG=0	GT:GQ:DR:DV	1/1:5:0:2	2536	TIR	TE_BLRtx: Tlutea_Mariner3-Luffy:ClassII:TIR:Tc1-Mariner: 89.29%
T_lutea_GenomeV2.4_Contig_116	8947	TisoArg-Sniffles2.INS.0S73	N	CAGTGATGGGACGTCGGGGATCAGGTCGTCGGTTTGACAACCCTAACACACATTCTCAGAGACTGATATTAGCCTAATATCAAGTATTATAAAGTTAATAACTATAGTTGTTACAACCTTAACAAGGAACAGAAACAGAGCTGCGGTCATTTCGTCCTCCCCTGGCTCCTCCCTGACTTCTCTCAGCTCCCAAGGCGGCACATGGGCTCTCAATCCTTCCAACAAATCACTCCAAGACTAGATTAAGTGCGCTTGGCACCTCACAAGCCTCTCTACTGGTTTGGCCCAATCTGTTGCGCTTCTTCAGTGGAATCAATCCCTCCCCCGACGGACCAAAGAGCGCTCGCGCCTGACGCGAGCAAGGCGGCGCGAGCGAGCATACGGCCCCACTTCAAGTGA…	60	PASS	PRECISE;SVTYPE=INS;SVLEN=2563;END=8947;SUPPORT=1;COVERAGE=3,3,3,3,3;STRAND=+;AF=0.667;STDEV_LEN=0;STDEV_POS=0;SUPPORT_LONG=0	GT:GQ:DR:DV	0/1:4:1:2	2563	TIR	TE_BLRtx: Tlutea_hAT2-Ace:ClassII:TIR:hAT: 75.78%
T_lutea_GenomeV2.4_Contig_117	143365	TisoArg-Sniffles2.INS.1S74	N	AGTGATGGGACATCAGGCTGATGCTGGGGTCCCTGATGTCATGATATCAGGTCCGCTGCAGACCTTTGACAAGGGTATCAAATTGGGGCAAAGCAAACTGACAAGGCCATGCAAAACCATGAAAAAAACTTGGCGCGAGGACTTTTGAGGACGAAAATTGGCACTTGAAGCCGCTCTCCAACACCTCTTCCCTTACTGTCTGTACTTTTACATATGCCATCGTGCCCATTTATTCACTGCACTTGAGACGTTCCATCGTCTCTCTCTCTCTCTCTCTCTCTCTCTCTCTCTCTCTCTTTCTGGCAGTGTGCCCAGTGACGACCTGGCGCTGAGCTCTGCACCACAGCCACCGCTTGAGCAGCCTCAACTTGGGGACTGGGAAGTGGACACACTCAAGGG…	60	PASS	PRECISE;SVTYPE=INS;SVLEN=2647;END=143365;SUPPORT=1;COVERAGE=5,5,5,5,6;STRAND=+;AF=0.400;STDEV_LEN=0;STDEV_POS=0;SUPPORT_LONG=0	GT:GQ:DR:DV	0/1:11:3:2	2647	TIR	TE_BLRtx: Tlutea_hAT2-Ace:ClassII:TIR:hAT: 71.80%
T_lutea_GenomeV2.4_Contig_119	471659	TisoArg-Sniffles2.INS.4S76	N	TGGGCTGATACAGTGATGGGACGTCCCCTACGAGATGGAATCGTCGGTTTGACCTAACACCTGATATCAGACCTGATATTAGCAATATCAAGTATTATAAAGTTAGTATTTATAGTTGCAATACTAGCAGAGAGCAACTTAGAGCTAACAGGTCATTTTCGAATATACGGCTCCTCCACAACCATCTCCTGGCTCCAAAGCGGCATGGGACTCCCAATCCTTCAACAAATCCTCCAAGACTGGAATTGGTGCTGGCTCCTCCTGACCTCTCTACCTGTGGTTGGCCCAATCTGGCTGCGCGCTTCTTCGAGTGAATCCAATCCTCGACGGACCAAGAGCGCTCGCACACGACGCGAGCAAGGCGTAGAGAAGACGACATGCAGCCCACTTCAGAGGCAA…	50	PASS	PRECISE;SVTYPE=INS;SVLEN=2637;END=471659;SUPPORT=1;COVERAGE=5,5,5,5,5;STRAND=+;AF=0.400;STDEV_LEN=0;STDEV_POS=0;SUPPORT_LONG=0	GT:GQ:DR:DV	0/1:11:3:2	2637	TIR	TE_BLRtx: Tlutea_hAT2-Ace:ClassII:TIR:hAT: 64.43%
T_lutea_GenomeV2.4_Contig_122	122286	TisoArg-Sniffles2.INS.0S79	N	GTGATGGGGACATCAAGGCTGATGCTGAGTCCTGATGTCGCAAATATCCAGGTCACTGGGCCTGATATAGGGTATCAGGTGGGGGCCAGAAAGCAAACTGGCAAGGCCAATAACCAAAACCATGAAAAAACTTTTGGCAGGAGACGCGAGGACGAGTGGCATGAGCCTCTCCAGCACCCCCCTCTTCCACTACTGTCTGTACCATATATATTTGCATTTTATTTCTGCACTTGGGAGCGTTTCTGCATCGTCTCTCTCTCTCTCTCTCTCTCTCTCTCTCTCTCTCTCTCTCTGTGATGGCCAGTGACGGCATGGGCGCTGGCTCTTGCCCCAGCCACCGCCCGAGGCCTCAGCTTGGGGGACTGAGAGGTGGACACTCGGGGGCAGCGCCCTCCAGGT…	60	PASS	PRECISE;SVTYPE=INS;SVLEN=2611;END=122286;SUPPORT=2;COVERAGE=5,3,3,3,4;STRAND=+;AF=1.000;STDEV_LEN=3.536;STDEV_POS=4.950;SUPPORT_LONG=0	GT:GQ:DR:DV	1/1:11:0:4	2611	TIR	TE_BLRtx: Tlutea_hAT2-Ace:ClassII:TIR:hAT: 65.93%
T_lutea_GenomeV2.4_Contig_123	119230	TisoArg-Sniffles2.INS.4S7A	N	TCCCTGAGTGATGAGCAGGACGTCCAGGGATCAGGTCGTGTTTGACAACTAACACCTGATATGGACCTGATATTAGCCTAATATCCGTATTATAAAGTTAGTAACTATGGTTACAATACTGGGAAGAAGCGAGGCTAACGGTCATTTCGTCGCAAACCATACAACCATCTCTAGCTCCAAAGGAGCAGCACATGGGACTCCCAATCCTTCAACAAATCCTCCAAGACTAGGTGAGTGTGGCACCTCCACAAGCCTCTCTACTGTGGTTTGGCCCAATCTGTTGCGCTCTTCCAGTGAATCCCAGTCCTCGACGGACCAAGAGCGCTCTTTTACGACGCAGAGCAAGGCAGCGCGAAGAAAGACGATATGCAGCCGCTGAGTGAGGCCAATGAGATAGTA…	60	PASS	PRECISE;SVTYPE=INS;SVLEN=5306;END=119230;SUPPORT=1;COVERAGE=5,6,6,6,7;STRAND=+;AF=0.333;STDEV_LEN=0;STDEV_POS=0;SUPPORT_LONG=0	GT:GQ:DR:DV	0/1:8:4:2	5306	TIR	TE_BLRtx: Tlutea_hAT2-Ace:ClassII:TIR:hAT: 93.97%
T_lutea_GenomeV2.4_Contig_123	119227	TisoArg-Sniffles2.INS.3S7A	N	ACGGCTAGCCGGTGAAGTAGGACGTCAGGGGATCAGAGTCGTCAGGTTTTGACAACTAACACCTGATAATGGTTTGTCTGTTAGCCAATATCAGAGTATTATAAAGTTGTAACTATAGTTACAATACTAACGAGGGCAGCAAGGGAGCTAGCAGTCATTTCGTCCTGGCTCCTCCACAACCATCTCTGTAACAGCTCCCAAGGCGGCACATGGGACTCCCAATCCTTCAGCAAATCACCAGACTAGATTAGTGTGGCACCTCACAAGCCTCTCTACACAATGGTTGGCCCAATCTCATTGCACTTCTTCAGTGAATCCAATCCTCGACGGACCAAGAGCGCTCGCACCTTACGGCGAGCAGGCGGTAGCGCGAGAAGACGACATGCAGCCCACTTCAAG…	59	PASS	IMPRECISE;SVTYPE=INS;SVLEN=2593;END=119227;SUPPORT=2;COVERAGE=5,6,6,6,7;STRAND=+-;AF=0.667;STDEV_LEN=391.737;STDEV_POS=135.765;SUPPORT_LONG=0	GT:GQ:DR:DV	0/1:8:2:4	2593	TIR	TE_BLRtx: Tlutea_hAT2-Ace:ClassII:TIR:hAT: 60.45%
T_lutea_GenomeV2.4_Contig_124	90084	TisoArg-Sniffles2.INS.4S7B	N	TCTCAGTGATGGGACATCAGGCTGATATGAGTCCTGATGTCCATGATATCCAGGTCCTTTAGACCTGACAAGGAGTATCAGGTGGGGGCAAAAGCAGAGCTGACAAGGCCAATAACAAAACCGTGAAAAAAAACTTTTGGCGCGAGGACGCGAGGACGAGGGTGGCGCGGGAAGCCTCTCAACACCCCCCTCTTCCCGCTACTGTCTGTACTTTTACATATACATCAGTACGCCCATTTATTCACTGCACTTGAGGCGTTCCATCGTCTCTCTCTCTCTCTCTCTCTCTCTCTCTCTCTCTCTCTCTCTCTGGCGATGGCCAGTGACGACATAGCGCTGGCTCTTGCCCCAGCCACCGCCCGAGCAGCCTCCAACGGGGACTGAGGAGGTGGACACACT…	60	PASS	PRECISE;SVTYPE=INS;SVLEN=2592;END=90084;SUPPORT=1;COVERAGE=4,4,4,4,4;STRAND=+;AF=0.500;STDEV_LEN=0;STDEV_POS=0;SUPPORT_LONG=0	GT:GQ:DR:DV	0/1:14:2:2	2592	TIR	TE_BLRtx: Tlutea_hAT2-Ace:ClassII:TIR:hAT: 82.70%
T_lutea_GenomeV2.4_Contig_127	567471	TisoArg-Sniffles2.INS.7S7E	N	TATCGTCAGGTGTCAAACAGGCTTAACTACTAGTAAGGGTTGGGCTGTATTTTTTGATCGTGGCGCGATGCCTTACTGAAAAACCCTCCCGGGGGCTATACCTGACGCTACGAAAATCTTCGCCAAGAAATGGTGCGATCCGCCCCCTCTCCCTCCGTCACGCGCACCTGCTCGCTCACCTGGTAAAGAATGGGCCGCCGCGCCTGCGGGGGATCGGTTCCCATATCTAAGCTACATTCGGCATTTGATTCCCTGCCTGATGCAGCGCCGCTGCCAGTGTCGGGCCGCCGATCAGTCCGACCACCCCTGACTCCTCTGCATCATTGTTCAAGGTAGCCCACCCAGCTCCCCAAAGCACGCGGCCACCTGGCTACTACAGACTCACCCCGGACTATCCTG…	60	PASS	PRECISE;SVTYPE=INS;SVLEN=3009;END=567471;SUPPORT=1;COVERAGE=7,6,6,6,7;STRAND=-;AF=0.333;STDEV_LEN=0;STDEV_POS=0;SUPPORT_LONG=0	GT:GQ:DR:DV	0/1:8:4:2	3009	TIR	TE_BLRtx: Tlutea_MiniShanks:ClassII:TIR:hAT: 61.15%, Tlutea_Shanks:ClassII:TIR:hAT: 7.88%
T_lutea_GenomeV2.4_Contig_127	451870	TisoArg-Sniffles2.INS.4S7E	N	CTAGGCGTCAAACAGGGGCTTTTTAATCACTAGTAAGGGTTGGGCTTTGGAATGCGGCGCGATGCCCACTAAACCTCCCGGGGGCTACCTGATACGAAAATCTTTGCTGCTGAAATGGTGCGCGATCCGCCTCCTCTCTCTCCCCCTCTCGTCACGCGTACTCCACGCTCTACCCGTAAAAGAATGGCCACACGTGCCCGCGGGGATCGGTTCCTTCATATCTAAGCTACATTTCTCCGGCATTTGATTCCCGCCCGATGTAGCGCCGTGTCGTAGCTGCCGACAGTCCGACCACCCTGACCCCTGGCATCATTGCCCGCGCAGCCCAACGAAGCCTCTCACAGCAAAGTGGCGCACGCGGCTACTCCTGGCTACCACAGACCCCACCCCGACCATCCC…	60	PASS	PRECISE;SVTYPE=INS;SVLEN=2975;END=451870;SUPPORT=1;COVERAGE=4,4,4,4,6;STRAND=-;AF=0.500;STDEV_LEN=0;STDEV_POS=0;SUPPORT_LONG=0	GT:GQ:DR:DV	0/1:14:2:2	2975	TIR	TE_BLRtx: Tlutea_MiniShanks:ClassII:TIR:hAT: 64.68%
T_lutea_GenomeV2.4_Contig_127	378297	TisoArg-Sniffles2.INS.2S7E	N	CTGCCAGTGATGGGACATCAGGCTTATATGTGAGGTCCCGATGTCATGATATCAGGTCCTTAGACCCGATTGTAAAGGCACACAGGTGGGGGCAAAAAACGAAGCTGAGACAGCGCCAATAACAAAACCATGAAAAAACTTTATGTTATGAGGGGACGCGAGACAGGTGGCGCGGAAGCCTCTCCAACACCCCCCCTTCCCGCTAATGTCTGTACTTACATATACGTATCAACATTTTATTCGACTGCACTTAGCCTCATCGTCTCTCTCTCTCTCTCTCTCTCTTAAGGATGGCCAGTGACGACATGGCGCTCTGGCTCTTGCCCCCAGCCAGCACCGCCGCCAGGCTGGGTCTCAGCTTGGGGGACTGAGGAGGTGGACACACTCCGGAGGGCAGCG…	60	PASS	PRECISE;SVTYPE=INS;SVLEN=2682;END=378297;SUPPORT=1;COVERAGE=4,4,4,4,4;STRAND=-;AF=0.500;STDEV_LEN=0;STDEV_POS=0;SUPPORT_LONG=0	GT:GQ:DR:DV	0/1:14:2:2	2682	TIR	TE_BLRtx: Tlutea_hAT2-Ace:ClassII:TIR:hAT: 53.03%
T_lutea_GenomeV2.4_Contig_127	1145681	TisoArg-Sniffles2.INS.DS7E	N	AGTGGATAGATCAAATAGGGATCAGGGTCGTCAGGGTTTTGACAACCCAACACCTGATATCAGACCTGATATTAGCCTAATATTTGCAGCTGATAAAGTTGCAACCAGTAGTTACAATACTTCACTGGAACGTAAAACAGAGTTTTTAACAAATATTTTCAGTCCTCCTGGCTCCTCTTGTCAACCATCTCTAGCTCCTGCTATGTTATTTACGCTGGGACTCCCAATCCTTCAACAAATCCTCCAAGACAGGGATTAGGTGTGGCACCTCACAAGCCTCTACTGTGGTTTGGCCCAATCTGGTTGCGCTTCTTCGAGTGAATTCAATCCTCGACGGACCAAGAGCGCTCGCACCGACGCCGAAAGCGTTATTGGCCGCCAAGGGAGAAGGACGATGCA…	60	PASS	PRECISE;SVTYPE=INS;SVLEN=2664;END=1145681;SUPPORT=1;COVERAGE=4,3,3,3,3;STRAND=-;AF=0.667;STDEV_LEN=0;STDEV_POS=0;SUPPORT_LONG=0	GT:GQ:DR:DV	0/1:4:1:2	2664	TIR	TE_BLRtx: Tlutea_hAT2-Ace:ClassII:TIR:hAT: 81.15%
T_lutea_GenomeV2.4_Contig_127	1381731	TisoArg-Sniffles2.INS.11S7E	N	ATGGATGGGGGACGTTGTGGATCAGGTCGTTCGGTTTGACAACCTAACACCTGATATCAGGACCTGATATTAAAGCCTTAATATCAAGTATTATAAAGTTAGTAACCATGAAAGCTACAACACTAACGGGAACAGAAACAGCTAACAGCCATTTTCGTCCTCCTGCCCTCCAATAACCATCTCTGAAGCTCCCCACAATATTATGGGACTCAATCCTTCAACAATCCTCCAAGACTAGATTAGTGTGGAAATCTTTAACAAGCCTCTCTTACTGTGGTTTGGCCCAATCTGTTGCGCTTCTTCTCGAGTGAACTAATCCTCGACGGACCAAGAGCGCTCGCACCTCGACGCCTGGAGCAAGACGTCATGAGAAGACGATACGCAGCCCACTTCTCAGTG…	60	PASS	PRECISE;SVTYPE=INS;SVLEN=2649;END=1381731;SUPPORT=1;COVERAGE=3,2,2,2,2;STRAND=-;AF=1.000;STDEV_LEN=0;STDEV_POS=0;SUPPORT_LONG=0	GT:GQ:DR:DV	1/1:5:0:2	2649	TIR	TE_BLRtx: Tlutea_hAT2-Ace:ClassII:TIR:hAT: 54.81%, Tlutea_hAT3:ClassII:TIR:hAT: 7.10%
T_lutea_GenomeV2.4_Contig_127	1448376	TisoArg-Sniffles2.INS.12S7E	N	CCGGCGGGTCAGTGATGGGACATCAGCCGATATGAGGTCCTGATGTCATGATATCAGGTCCTTTAGACCTGAATAAAGGGTATCAGGTGGGGCAAAACGAAGTTCTCGACAAGGCCAATACTGAAAAACCATGAAAAACTTTTGGCGCGAGACGCGAGGACGAGGTGGCGCGGGAAGCCTCTCCAACACCCCCTTCCCGCTACTGTCTGTACTTACATATACGTACTTGCCCATTTTATTCACTGCACTTGAGTGCGTTCCATCGTCTCTCTCTCTCTCTCTCTCTCTCTCTGGCGATGGCCAGTGACGACATGGCGCTGGCTCTGCCTCAGCCACCCGCCTCGAGCAGCCTCAGCTTAGACTGAGGTGGGAGGTGGACACCACCTGAGGGCAGCGCCC…	60	PASS	PRECISE;SVTYPE=INS;SVLEN=2581;END=1448376;SUPPORT=1;COVERAGE=6,6,6,6,6;STRAND=-;AF=0.333;STDEV_LEN=0;STDEV_POS=0;SUPPORT_LONG=0	GT:GQ:DR:DV	0/1:8:4:2	2581	TIR	TE_BLRtx: Tlutea_hAT2-Ace:ClassII:TIR:hAT: 78.83%
T_lutea_GenomeV2.4_Contig_127	340157	TisoArg-Sniffles2.INS.1S7E	N	TTCGCTCTACCGATGATGGGACGTCGGGATCAGGTCGTCAGGTTTGGCAACCTAACACCTGATATCAGACCTGATATTAACCTAATATCAAAGTATTATGAGATTAGTAACTATAGTTACAATACTAGCGGGCAGAAACAGGAAAGCCTTGGTCATTTTCGTCCTCTGGCTCCTCCACAACCATCTCTAGCTCCCAAGGCAGCACATGGGACTCCCAATCCTTCAACAAATCCTCAAGACTAGATTAGTGTGGCACCTCACAAGCCTCTCTACTGTGGTTTGGCCCAAATCTGTTGCGCTTCTTCCAGTGAATCCAATCCTCGACGGACCAAGAGCGCTCGCACCCTGACGCCCGAGCAAGGCGAGCGCGAGAAGACGACATACAGCCCACTTCAAGTG…	60	PASS	PRECISE;SVTYPE=INS;SVLEN=2576;END=340157;SUPPORT=1;COVERAGE=5,5,5,5,5;STRAND=+;AF=0.400;STDEV_LEN=0;STDEV_POS=0;SUPPORT_LONG=0	GT:GQ:DR:DV	0/1:11:3:2	2576	TIR	TE_BLRtx: Tlutea_hAT2-Ace:ClassII:TIR:hAT: 88.72%
T_lutea_GenomeV2.4_Contig_127	672904	TisoArg-Sniffles2.INS.8S7E	N	GTTGAGTTCAGTGATGGGGATGTCAGGGTGATCGTCGTCAGGTTTTGACAACCTAACACCTGATATCAGACCTGATATTAGCCCCTTAATATCAAGTATTATAAAGTTAGTAACTATAGTTACAATACTAACGGGAACAAACAGAAAGCAACAAGCCATTTCGTCCTCTCGCTCCTCCACAACCATCTCTAGCTCCCAAGGCACATGGGACTCCCAATCCTTCAACAAATCCTCCAAGACCAGATTAGTGTGGCACCTCACAAGCCTCTCTACTGTGGTTTGCCCAATCTGCTATGCTTCTTCGAGGAATCCAATCCTCGACGGACCAAGAGCGCTTCTGCACCCCGACGCCGAGCAAGACAAATATGAGAAGACGACATGCAGCCCAATTTCAAGTGA…	60	PASS	PRECISE;SVTYPE=INS;SVLEN=2575;END=672904;SUPPORT=1;COVERAGE=3,4,4,4,4;STRAND=-;AF=0.500;STDEV_LEN=0;STDEV_POS=0;SUPPORT_LONG=0	GT:GQ:DR:DV	0/1:14:2:2	2575	TIR	TE_BLRtx: Tlutea_hAT2-Ace:ClassII:TIR:hAT: 85.13%
T_lutea_GenomeV2.4_Contig_127	1131123	TisoArg-Sniffles2.INS.CS7E	N	GAGGCTGCCGCTCTGGGTGCGCGTGTCTTCCGCTCGTGGCGTGCCCCCACTCCCCCCAGGCAATCATGGCCCCCAGGAAGCCCGCCAGCAAGCCCAAGCCGCCGAGGGGCCACTACACAGTCCATGCCGCGATACGCGCGCAGAACAGCGGCGTAAGCGTCGTCGAAGACGTGCGCAGAGCTGCGCACTGCCGCCGCGACAGCATGCTGGGCGTCGCCAGCTTGCAACAGGGCATTTCCCGGAGGCAACGCTACGCGGCAAAGTGGCGTGGGAGCTGGAAGAGGGCACCTCTGATGATGACTTCCCACGGATGCCAACCAACAGCCACAAACGCTGAGAGGCTCGTTGGCATCTTGGGTTCGGCTCGCGCTGACGTTCTCACTGCACTCCCAAAAACAG…	60	PASS	PRECISE;SVTYPE=INS;SVLEN=2551;END=1131123;SUPPORT=1;COVERAGE=6,6,6,6,6;STRAND=-;AF=0.333;STDEV_LEN=0;STDEV_POS=0;SUPPORT_LONG=0	GT:GQ:DR:DV	0/1:8:4:2	2551	TIR	TE_BLRtx: Tlutea_Mariner3-Luffy:ClassII:TIR:Tc1-Mariner: 79.04%
T_lutea_GenomeV2.4_Contig_127	1204522	TisoArg-Sniffles2.INS.10S7E	N	ATTTGCAGCGTCAGTGATGGGACGTCAGGACTGCAACGTCGTGGCCTTGACAACCCCAACACCTGATATCAGACCTGGAGCATGAGCCCAATATCGTTACATTTATAAAAGTTAGTAACTATAGCTACAATACTAATGGAACAGCAGAGCCATACCATTTCGTCTCCGGGTTCTCCTGACACCATCTCTAGCTCCTACAGCAAAGACATGGACTCCCAATCCTTCAACAAACTTCCAAGACTAGATTATGTGTGGCACCTCACAAGCCTCTCACTGTGGTTTGGCCCAATCTGTTGTGCTTCTGGAGGAATCTAATCCTCGACGACCAAGAGCGCTCGCACCGACACGAAAGCAAGATACAAACAAGGAGAAGACGACATGCAGCCCACTTTCAAGTGG…	60	PASS	PRECISE;SVTYPE=INS;SVLEN=2549;END=1204522;SUPPORT=1;COVERAGE=5,5,5,5,6;STRAND=-;AF=0.400;STDEV_LEN=0;STDEV_POS=0;SUPPORT_LONG=0	GT:GQ:DR:DV	0/1:11:3:2	2549	TIR	TE_BLRtx: Tlutea_hAT2-Ace:ClassII:TIR:hAT: 70.37%
T_lutea_GenomeV2.4_Contig_128	149903	TisoArg-Sniffles2.INS.1S7F	N	AGGCAGTGATGGGACACATCAGGCTGATGTAAGTCCTGATGTCATGATATCGGGTCCTTTAGACCTGACAAAAGGGGTATCAGGTGGGGGGCAAAACCAGAGCTGACAAGATATCCAACAAGATATACATGAAAAAAAACTTTTGTGCAAAGGACGAGGACAGGGCTTTGCGAGGAAGCCTCTCCAGCCCTCTTTACTTCTGGCTTATTTTTTATATACATGAGTTTGCCCATTTATTCCACTGCACTTAGGCGTTCCATCGTCTCTCTCCATCCTCTCTCTCTCTCTCTCTCTCTCTCTCTCTCTGGCGATGGCCAGTGACGACGCCAGCGCTGGCTCTTTAGCCACGCCGGGCAGCCTCAAGCCAGGACTGAGAGGAGTGGACACACTCCGAGGAGA…	60	PASS	PRECISE;SVTYPE=INS;SVLEN=2584;END=149903;SUPPORT=1;COVERAGE=4,4,4,4,4;STRAND=+;AF=0.500;STDEV_LEN=0;STDEV_POS=0;SUPPORT_LONG=0	GT:GQ:DR:DV	0/1:14:2:2	2584	TIR	TE_BLRtx: Tlutea_hAT2-Ace:ClassII:TIR:hAT: 32.14%
T_lutea_GenomeV2.4_Contig_128	479321	TisoArg-Sniffles2.INS.7S7F	N	CTCTCCGTCGATGGGACGTCGGGATCAGGTCGTCGAGTTTTGACAACCTAACTTTTTGATATCGGACATGATATTAGCCTAATATCAAGTCTTATAAAAATTAGTAACTATAGTTACAATACTAACAGGAACAAGCAGGCTAACGGTCATTTTCCCGTCCTCTGGCTCCTCCACAGCCATCTCTAGCTCCCAAAGGCGACACGCCAGGACTCCAATCCTTCAGCTCGTCCTGGGAACCTGGATTAGTGCGGCACCATCACAAGCCTCTCTCTCTGTAGTTTGGCCCAATCTGTTTGCGCTTCTTCGAGTAGATCAATCCCTCGACGGACCAAGGCGCTCCTTTGCAGCGCCGAGCAAGACGGTAACGAGAAGACGACATACAGCCCACTTCAGTGGGAG…	60	PASS	PRECISE;SVTYPE=INS;SVLEN=2559;END=479321;SUPPORT=1;COVERAGE=3,2,2,2,2;STRAND=+;AF=1.000;STDEV_LEN=0;STDEV_POS=0;SUPPORT_LONG=0	GT:GQ:DR:DV	1/1:5:0:2	2559	TIR	TE_BLRtx: Tlutea_hAT2-Ace:ClassII:TIR:hAT: 75.90%
T_lutea_GenomeV2.4_Contig_129	216631	TisoArg-Sniffles2.INS.2S80	N	ACCAGTGATGGGACATCTTGAGGCTGATATATGAGGTCTGATGTCGTGACCATCAGGTCAACTGGACCTGACAAGAAGTATCAGGTGGGGGCAAAACCGGGAGCTAAACAGGGCCAATAACAGAACCGTGAAGAAAAGGCTTTGCGGCGCGAGGACGCGGGGACGAAGGTGGCGCCAAAGAGGAAGCCTCTTCCCCTCTTCACTTCTATCTGTACTTTTACATGCTAATAATTTTGCCCATTTTAGTCACTGCCTTGAGGCGTTCCATCGTCTCTCTCTCTCTCTCTCTCTCTCTCTCCTCTCTCTCTCTCTCTCTGGCGATATGGCAGTGACGACATGGCGCTGGCTCTTGCCCCAGCGCCGCCGGGCGGCCTCGGCGGGGGACTGAGGAGGAGTGGA…	60	PASS	PRECISE;SVTYPE=INS;SVLEN=2638;END=216631;SUPPORT=1;COVERAGE=1,1,1,1,1;STRAND=+;AF=1.000;STDEV_LEN=0;STDEV_POS=0;SUPPORT_LONG=0	GT:GQ:DR:DV	1/1:5:0:2	2638	TIR	TE_BLRtx: Tlutea_hAT2-Ace:ClassII:TIR:hAT: 75.43%
T_lutea_GenomeV2.4_Contig_132	240576	TisoArg-Sniffles2.INS.2S83	N	AGGTGAGCGAAGCAGTGATGGGACGTCAGGGATCGGTCGTCGAGTTTGCGACAACCTAACACCTGATATCAGACCTAAATCAACCAACCTAATATCAAGTATTATAAGTTAGTAACTATAGTTACAATATAACGAGTTCAAGAAACAGAGCTAACAGTCATTTCATTCCTCTGTTTCCCTCCCACAACCATCTCTAACTCCCAAGCAGCACATGGGACTCCCAATCGCTAACAAATCCTCCAAGACTAGATTAATTGTGGCACCTCTGGCCTCTCTCTACTGTGGTTTATGGCCCCCGTCTGGCTGCTTCTTCAGGCTGATCCAATCCTCGACGACCAAGAGCGCTCGCACCCTGACACTTGAGCAAGGCAGTAGCGAAGACGACAGCTACAGCCCACT…	60	PASS	PRECISE;SVTYPE=INS;SVLEN=2606;END=240576;SUPPORT=1;COVERAGE=5,5,5,5,5;STRAND=+;AF=0.400;STDEV_LEN=0;STDEV_POS=0;SUPPORT_LONG=0	GT:GQ:DR:DV	0/1:11:3:2	2606	TIR	TE_BLRtx: Tlutea_hAT2-Ace:ClassII:TIR:hAT: 80.46%
T_lutea_GenomeV2.4_Contig_134	100081	TisoArg-Sniffles2.INS.2S85	N	ACCGTAGTGGATGGGACGTCAGGGACTGCGGTCGTCAGGTTTTGACAACCTAACACCTGAGCGCCATCAGACCCGATATTAGCCTAATATCAAGTAATATAAAGTTAGTAACTATAGTTACAATACTAATCGGGAACAAAAACAGAGCTAACAGTCATTTTCGTCCTCTGGCTCCTCCACAACCATCTCTAGCTCCCAAGGCAGCACATGGACTCCCAATCCTTCAACAAATCCTCCAAGACCAGATTAGTGGCACCTCACAAGCCTCTACTGTGGTTTGGCCCCAATCTGTCATGCCTGAGGAATCCAACTCGGACGGACCAAGAGCGCTCGCACCCTGACGCCGAGCAAGACAGCGCGGAGAAGACGACATGCAGCCCACTTCAAGTGAGGCCAATG…	60	PASS	PRECISE;SVTYPE=INS;SVLEN=2580;END=100081;SUPPORT=1;COVERAGE=3,3,3,3,4;STRAND=-;AF=0.667;STDEV_LEN=0;STDEV_POS=0;SUPPORT_LONG=0	GT:GQ:DR:DV	0/1:4:1:2	2580	TIR	TE_BLRtx: Tlutea_hAT2-Ace:ClassII:TIR:hAT: 87.79%
T_lutea_GenomeV2.4_Contig_134	18696	TisoArg-Sniffles2.INS.1S85	N	AGCAGTGATGGGGGATGGATTTGTATTGACATGAGGTCCTGGATGTCATGACATCAGGTCCTTAGACCTGACAAAGGGGTATCAGGTGGGGGCAAAACGAAGCTGACAAGGCCAATAACAAAACCATGAAAAACTTTTGGCAGGACGTAGGAGCCGGAGGTGGGCGCGGGTGCCTTCCCCCAACACCCCCTCTTCCCGCTACTGTCTGCAGTAAATTTTTACATATACGTAATTTCACCATTTTATTCACTGCACTTGAGGCGTTCCATCACTGCCTGGCGGGCATTTGGCCAGTGACGCACATGGCTGGGCCTTGCCCCAGCCACCGCTCCTCGCAGCAGCCTCAGCTTGGGGAGACTGAGGAGGTGGATTACACTGGAGGGCAGCGCCCTCGAGTGG…	60	PASS	PRECISE;SVTYPE=INS;SVLEN=2565;END=18696;SUPPORT=1;COVERAGE=4,4,4,3,3;STRAND=-;AF=0.500;STDEV_LEN=0;STDEV_POS=0;SUPPORT_LONG=0	GT:GQ:DR:DV	0/1:14:2:2	2565	TIR	TE_BLRtx: Tlutea_hAT2-Ace:ClassII:TIR:hAT: 40.25%
T_lutea_GenomeV2.4_Contig_137	233189	TisoArg-Sniffles2.INS.0S88	N	AGCACTCCCCTGTTGCGCTGATGGACATCAGGTCAGATAATGAGGTCCTGATGCCCGCGATATCAGGTCCCTAGACCCGACAAAGGTACTGTGTAAAAACGAAGCTGATAAGGCCAATAACAAACCATGAAAAACTTTTGGCGTGAGGACGCGAGGACGAGGTGGTGCGCAGCCTCTCCAACACTCCTCTTCCACGCTACTGTCTGTACTTTCATATATACGTACTTGCCCATTTTATCCACTGCACTTGAGGCGTTCCATCACTGTCTCTCTCTCTGGCGATGGCCAGTGACGACATGGCGCTTCGGTTTCTGGCCCCAGCCACCGCCCCGAGCAGCCCCAGCTTGGGGATTGAGAGGAGGTGGATACACTCGAGGGCAGCGCCCTCGGAGGTCCACA…	60	PASS	PRECISE;SVTYPE=INS;SVLEN=2607;END=233189;SUPPORT=1;COVERAGE=6,6,6,6,7;STRAND=-;AF=0.333;STDEV_LEN=0;STDEV_POS=0;SUPPORT_LONG=0	GT:GQ:DR:DV	0/1:8:4:2	2607	TIR	TE_BLRtx: Tlutea_hAT2-Ace:ClassII:TIR:hAT: 69.18%
T_lutea_GenomeV2.4_Contig_137	267975	TisoArg-Sniffles2.INS.1S88	N	GCAAGGTGATGGGACACGGGCTGACAGAGGTCCTGATGTTTCGGTATCAGGTCCTTTAGACCTGACAAAGGGGTATCAGGTGGGGGTAAAAACGAAGCTGACAAGGGGCCATAACAAACCATGAAAAACTTTAAGGCGAGAGGCTGAGACGAGGTGGCGTGGAAGCCTCTCCAACACCCCTCTTCCCGCTACTGTCTGAAAAATTTCCATACGTAATTTTGCCCATTTATTCACTGCACTTGAGGCGTTCCATCGTCTCTGGCGATGGCCAGTGACGACATGGCGTTGGCCTGCTCCCAGCCACCGCCCGGGAAAGCAGCCTCAGCTTGGGGGACTGAGGAGGTGGATTACACCCGAGGGCAGCGCCCCTGGAGTGGTCCACAATTGAGGAGGCAGCCG…	60	PASS	PRECISE;SVTYPE=INS;SVLEN=2591;END=267975;SUPPORT=2;COVERAGE=3,3,3,3,3;STRAND=+-;AF=1.000;STDEV_LEN=18.385;STDEV_POS=2.121;SUPPORT_LONG=0	GT:GQ:DR:DV	1/1:11:0:4	2591	TIR	TE_BLRtx: Tlutea_hAT2-Ace:ClassII:TIR:hAT: 77.83%
T_lutea_GenomeV2.4_Contig_138	137427	TisoArg-Sniffles2.INS.1S89	N	TCACAGCCGCGATGGGACGTCAGGGATCAGGTCGTCAGGTTTTGACAACCTAACACTGATATCAGACCTGATATTAGCCTAATATCAAGTATTATAAAGTTAGTAACTATAGTTACAATACTAACGGGAACAGAAACAGAGCAATAGTCATTTTCGTCCTCTGGCTCCTCCACAACCATCTCTTAGTCTCTACAGTGTTAATATGGGACTCAACTTTCCAACAATCCTCCAAGACTAGATTAGTGTGGCACCTCATGCTTCCTCATTGTGGTTTGGCCCACCTGTTGCGCTTCGAGGAATCCAACTCGACGGACCAAGAGCGCTCGCACCCTGACGCCGAGCAAGACAGCGAGAAGACGGACATGCAGCCCACTTCAAGTGAGGCCAATGAGACAAGTA…	60	PASS	PRECISE;SVTYPE=INS;SVLEN=2584;END=137427;SUPPORT=1;COVERAGE=3,3,3,3,5;STRAND=-;AF=0.667;STDEV_LEN=0;STDEV_POS=0;SUPPORT_LONG=0	GT:GQ:DR:DV	0/1:4:1:2	2584	TIR	TE_BLRtx: Tlutea_hAT2-Ace:ClassII:TIR:hAT: 80.03%
T_lutea_GenomeV2.4_Contig_139	1372511	TisoArg-Sniffles2.INS.BS8A	N	ATTATTTTAGGGCGGCTGTGCTCAGCGGTTTTTTTATTGGGGGTAAAAATGACCATCTCACGGTTAAGGAAATTTCAGAATTTTTTCCGGTAGAAAGTTCCCAATACACTCCAACTAACACACATCCGGGCCCTATTGGGACCCAGACCTCCTCTTTGGCCCCCTCACAACAAAACGTAGGCAAATATTGACGAAAGACGCTAAAGTCGGAAAGGGCTCAAAGAGCTTCAACTTCAAATCAGAGACCGGGCGTTGCACGCCCGTTTTCGACGATCCATCAGCAGATGGGGGGAACATAGCATATTGCCAGCGCGAAGGCAAGAATAGCTCATCGTACGCCAATCGGGCAGGCCGCGCGCCAAAAACCTCGTCGAAATCAGCCATCCGCTGAGCGTCCAA…	60	PASS	PRECISE;SVTYPE=INS;SVLEN=3064;END=1372511;SUPPORT=1;COVERAGE=3,3,3,3,4;STRAND=-;AF=0.667;STDEV_LEN=0;STDEV_POS=0;SUPPORT_LONG=0	GT:GQ:DR:DV	0/1:4:1:2	3064	TIR	TE_BLRtx: Tlutea_MiniShanks:ClassII:TIR:hAT: 49.20%
T_lutea_GenomeV2.4_Contig_139	919346	TisoArg-Sniffles2.INS.5S8A	N	CCATAGGGCGGACAAATATGGTTTTTATTGGGGGGTAAAAATGAATTCATCTCATGGTTAAGGAAATTTGTGAATTTTTCCGGTAGAAAGTTCCTGCAATACACCTAACTAATACATATCCGGGCCCCATTAGACTCCAGACTTCCCTTTGCCCCTACAACAAAACGTAAGCAAATATTGATTTAAAGACGCTTAAAGTCGGAAAGGGCCTCAAAGAGCTTCACCCCACCGAGACCGGGCGCGCTGTACGCCTGTTTTCGACGATCCATCAAGATGGGGGCCGCCAGACATCAAATACACTGGGGCCACCTACAGTCACGCCAATCGGGCAGGCCGCGCGCCAAACCCCGTCGAAATCAGCCATCCGCTGAGCGTCCAACGTCTCAGAGTGAGGTCCGA…	60	PASS	PRECISE;SVTYPE=INS;SVLEN=3034;END=919346;SUPPORT=1;COVERAGE=5,5,5,5,5;STRAND=-;AF=0.400;STDEV_LEN=0;STDEV_POS=0;SUPPORT_LONG=0	GT:GQ:DR:DV	0/1:11:3:2	3034	TIR	TE_BLRtx: Tlutea_MiniShanks:ClassII:TIR:hAT: 24.13%, Tlutea_Shanks:ClassII:TIR:hAT: 10.31%
T_lutea_GenomeV2.4_Contig_139	244118	TisoArg-Sniffles2.INS.0S8A	N	CCATCAGTCAGTGATGGGACATCAGGCTGCATTATGAGGTCTGATGTCATGATATCAGGTCCCTTTGGAGCCTGACAAGGGTATCAGAGTGGGGCAAAAACCCAAGCTGGACCCCAAAGACCAATAACAAAACCATGAAAAAAAAAACTTGGCGCGAGGACACGCGAGGACAGGAGGGTGGCGCCAGGAAGCCTCTCCAACACCCCCTCTTCCCTTACTGTCACAGCTACTTTTACATACGTAATTTTGCCCATTTTATTCACTGCACTTGAGGCGTTTCCATCATCTCTCTCTCTCTCTCTCCTCTCTCTCTCTCTCTCTCTCTCTGGCGATGGCTGGCCAGTGACGACCTTATAGCGCTGGCTCTTGCCCAGCCACCGCCCGAGCAGCCTCAGCTTG…	54	PASS	PRECISE;SVTYPE=INS;SVLEN=2669;END=244118;SUPPORT=1;COVERAGE=5,5,5,4,3;STRAND=+;AF=0.400;STDEV_LEN=0;STDEV_POS=0;SUPPORT_LONG=0	GT:GQ:DR:DV	0/1:11:3:2	2669	TIR	TE_BLRtx: Tlutea_hAT2-Ace:ClassII:TIR:hAT: 64.93%
T_lutea_GenomeV2.4_Contig_139	577379	TisoArg-Sniffles2.INS.3S8A	N	CAGTGATGGGACATCAGGCACATTCATGGTCCTGATGTCATGATATCAGGTCCTTTGGAGCCCTGACAAGGGGTATCAGGTGGGGCAAAAACAGAAGCTGACAAGGCCAATAACAAGGAAACCATGAAAAAACTTTGGCGCGAGGACGCGAGGACGAGGTGGCGCGAGAAGCCTCTCCAGCACCTCTTCCCGCTACTGTCTGTACTTTACATATACGTAATTTTGCCCATTTTATTCACTGCATGAGGCGTTCATCGTCTCTCTCTCTCTCTCTCCTCTCCTCTCTCTCTCTCTCCTCTCGGCGATGGCCAGTGACGACATGGCGCTGGCTCTTGCCCCAGCCACCGCTCCAGCCTCAGCTTGGGGGACTGAGGAGGTGGACACACTCGAGGGCAGCGC…	60	PASS	PRECISE;SVTYPE=INS;SVLEN=2604;END=577379;SUPPORT=1;COVERAGE=5,5,5,5,5;STRAND=+;AF=0.400;STDEV_LEN=0;STDEV_POS=0;SUPPORT_LONG=0	GT:GQ:DR:DV	0/1:11:3:2	2604	TIR	TE_BLRtx: Tlutea_hAT2-Ace:ClassII:TIR:hAT: 71.69%
T_lutea_GenomeV2.4_Contig_139	1807412	TisoArg-Sniffles2.INS.11S8A	N	AGCGTGCTGATGGACGTCGTGGATCAGGGTCGTCAGTTTTGACACAACCTAACACCGATATCGACCGATATTAGCCTAATATCAAGTGATTATAAAGTTAGTAACTATAGTTACAATACTAACGGGAATGTAAAATGTAGCCAATAAATATTTCGTCCTCCTGGGCTCTCCACAACCACATCTCTAGCTCCTACAAAACATATGGGACTCTGTAACTTCAACAAATCCTCCAAGACTAGATTAGTGTGGCACTACAAGCCTCTCATGCATTGTGGTTTGGGCCTAATCTGTTGCGCTTCTGAGGAATCCAATCCTCGACGGACTGGAAAGGCCTCGTGACTGACGCTGAAAGCAAGATGTCACAGAAGATTGACATGCAGCCCATCACTGGTGAGAGGC…	60	PASS	PRECISE;SVTYPE=INS;SVLEN=2592;END=1807412;SUPPORT=1;COVERAGE=9,1,1,1,3;STRAND=-;AF=1.000;STDEV_LEN=0;STDEV_POS=0;SUPPORT_LONG=0	GT:GQ:DR:DV	1/1:5:0:2	2592	TIR	TE_BLRtx: Tlutea_hAT2-Ace:ClassII:TIR:hAT: 67.17%, Tlutea_hAT8:ClassII:TIR:hAT: 7.58%
T_lutea_GenomeV2.4_Contig_139	1129698	TisoArg-Sniffles2.INS.8S8A	N	TGGTATGGACATCAGGCTGATATGCAGAGGCCTTGATAGTCATGATATCAGGTCCTTAGACCTGACAAAGGGTATCAGGTGGGGGCAAACGAAGCTGACACACACAACAAACCATGAAAAACTTTATGCGAGGACGCGAGTAGACAGGCAGGAAGCCTCTCCAACACCCCTCTTCCCGCTACCGGGTTCGTACTTTTACATATACGTACTTGCCCATTTTATCTACTCCAGTACCCTGAGGCGTTCCACTGTCTCTCTCTCTCTCTCTCTCTCTCTCTCTCTCTCTCTCTGGCGATGGCCAGCAGACGACATGGCGCTGGCTCTGCCCCAGCCACCGCCCGAGCAGCTCCTCAGCTGGGGGGACTGAGGAGGTGGACCACACTCAGGCAGCGCCCTCGA…	60	PASS	PRECISE;SVTYPE=INS;SVLEN=2581;END=1129698;SUPPORT=1;COVERAGE=2,2,2,2,3;STRAND=-;AF=1.000;STDEV_LEN=0;STDEV_POS=0;SUPPORT_LONG=0	GT:GQ:DR:DV	1/1:5:0:2	2581	TIR	TE_BLRtx: Tlutea_hAT2-Ace:ClassII:TIR:hAT: 82.19%
T_lutea_GenomeV2.4_Contig_139	422725	TisoArg-Sniffles2.INS.1S8A	N	CTGGAGGGCAGTGATGGGACATCAGGCTGATATGAGGTCCTTGATGTCATGATATCAGGTCCTGGACTGAGAGTACAAAGGCATCAGGTAACAAAAATGAAGCCTCGATAATATAATAACAAACCATGAAAAATCCTTATGAGGACGCTGGAGTGACGAGGTGGCGCGGAAGCCCCAACACCCCCTTCCTGCTACTGTCTGTACTTTCATATACGTAATTCTTGCCCATTTTATTCACTGCACTTCTGAGGCGTTCCATCGTCTTCTCTCTCTCTCTCTGGCGATGGCCAGTGACGACATGTATGTTGGCTCTTGCCCCAGCCATCACTGAGCGGAAAATTTGGCTTGGGGACTGAGGAGGTGGATGCACCCGAGGGCAGCGCCCCCTGAGTGGTCCAG…	60	PASS	PRECISE;SVTYPE=INS;SVLEN=2577;END=422725;SUPPORT=1;COVERAGE=6,8,8,8,8;STRAND=-;AF=0.250;STDEV_LEN=0;STDEV_POS=0;SUPPORT_LONG=0	GT:GQ:DR:DV	0/1:3:6:2	2577	TIR	TE_BLRtx: Tlutea_hAT2-Ace:ClassII:TIR:hAT: 77.25%
T_lutea_GenomeV2.4_Contig_139	1106352	TisoArg-Sniffles2.INS.7S8A	N	CTAGGAGCTGCCGCTTCATGGGCATGCCCCCATTTCTATGGGTGAAAATGAAAATCGGCCGTTGACAACTAGAGGTGGCTGCCACTGGATAAAGGTGCCTGGGCATGCTGTGCCGACATGTGCTTTCTGATTGGTGCATGGTGACTCCTATTGACATTTTTACATATACGCCCCACGGAACCCGGGGGAGCCTCATGGAGCGCGCAGGCCCCCAACGTCAGGCGGCGCGAGGAGGCACGACACCACTCTCAGGCCCACAACAGGGGCACTAGCCACTGGGGCAGGACTCTTGCGCCCACTTCACACCTCTCTCTTTGCTCCACCCACCCTTTCTTCAGTTTCCCCAGTTACAGCCTGCACCAACATAGACCCCTCCATGGACACGGAACAATCGCACAC…	60	PASS	PRECISE;SVTYPE=INS;SVLEN=2576;END=1106352;SUPPORT=1;COVERAGE=2,2,2,2,2;STRAND=+;AF=1.000;STDEV_LEN=0;STDEV_POS=0;SUPPORT_LONG=0	GT:GQ:DR:DV	1/1:5:0:2	2576	TIR	TE_BLRtx: Tlutea_Mariner3-Luffy:ClassII:TIR:Tc1-Mariner: 62.84%
T_lutea_GenomeV2.4_Contig_139	1027845	TisoArg-Sniffles2.INS.6S8A	N	AGAGGCTGCCCGCTTCGTGCGCGTGCCCTTCGTGGGCGTACTATTCCCGAGCAATCCATGGCCCCCGAAGCCCGCCCGATGGCCAAGCCGCCGAGGAGCCCCACTACGATCCAGCACCCACCCGATAAATCGCCTGCCAGAGCAGCCGGGCGCCGCGTCATCAGAAGCGATACGCGAGGCTTGACCGCGCCAGCTGCCTTTCCTACGGCGGTGGCGTCAGGCCGCGCTTGCAGGGCATTTCCGGAGGCAACGCGCGGCAAGTAGCGTGGGAGCTGAAGAGGGCACCTGCGATGATGACTCCCACGGATGCCGACCAACGGACTTCTCACAAACAGCGCAGAAATCAAGTTGGCATCAGGTTCAGCTCATGGCCGGCATTCCACGACCCCAAGCGGGCGC…	60	PASS	PRECISE;SVTYPE=INS;SVLEN=2541;END=1027845;SUPPORT=1;COVERAGE=4,3,3,3,3;STRAND=+;AF=0.667;STDEV_LEN=0;STDEV_POS=0;SUPPORT_LONG=0	GT:GQ:DR:DV	0/1:4:1:2	2541	TIR	TE_BLRtx: Tlutea_Mariner3-Luffy:ClassII:TIR:Tc1-Mariner: 62.84%
T_lutea_GenomeV2.4_Contig_143	834417	TisoArg-Sniffles2.INS.9S8E	N	GTTGCAGGGCGGTCAAACATGGTTTTATTGGGGGTAAAAATGACCATCTCACAAGTTAAGGAAATTTGTAATTTCCGGCAGAAAGTTCCAATACACCCAACTAACACATATCCGGGCCCCATTGGGACCCATGACTCCCTTTGGCCCCTGCATAACAACGTAAGGCAACATTGACGAAAGACGCTAAAGTCGGAAAGGGCTCAAAGAGCTCAACTTCAAATCGAGACCGCGCGTTGCACGCCTGTTTCGACGATCCATCAAGATGGGGGGCTGCAGATATCAATACACTGGGGCTACCCAACAAATACGCTAATCGGGCAGGCCGCGCGCCAAACTCGTCGAATTAGCCATCCACGAGCGTCCAACGTCTCGTGCAGGAGGTCCGGAGAGCCCACCTCA…	60	PASS	PRECISE;SVTYPE=INS;SVLEN=3056;END=834417;SUPPORT=1;COVERAGE=3,1,1,1,3;STRAND=-;AF=1.000;STDEV_LEN=0;STDEV_POS=0;SUPPORT_LONG=0	GT:GQ:DR:DV	1/1:5:0:2	3056	TIR	TE_BLRtx: Tlutea_MiniShanks:ClassII:TIR:hAT: 32.26%, Tlutea_Shanks:ClassII:TIR:hAT: 5.94%
T_lutea_GenomeV2.4_Contig_143	267763	TisoArg-Sniffles2.INS.2S8E	N	TCTCTTCAGTGATGGACATCAGGTTGACAGCGAGGTCCTGATGTCATGATATCAGGTCCTTTAGACCCGACAAAGGGGCATCAGGTGGGGCAAAACGAAGCTGACAAGGCCAATAACAAAACCATGAAAAACTATGCGAGGACGCGAGGACGAGGTGGCGCGGGGAAGCCCTCCAACACCCCTCTTCCCGCTACTGTCTGTACTTTACATATACGTAATTTTGCCCATTTTATTCACTGCACTTGAGGCGTTCCATCGTCTCTGGCGATGGCCAGTGACGACATGGCGCTGGCTCTTGCCCCAGCCACCGCCCGAGCAGCCTCAGCTTGGGGGGATTGAGGGAGGTGGACACACCCTCGAGGGCAGCGCCCCTCGAGTGGTCCACAATTGAGGAGGGCA…	60	PASS	PRECISE;SVTYPE=INS;SVLEN=2569;END=267763;SUPPORT=1;COVERAGE=4,4,4,4,4;STRAND=-;AF=0.500;STDEV_LEN=0;STDEV_POS=0;SUPPORT_LONG=0	GT:GQ:DR:DV	0/1:14:2:2	2569	TIR	TE_BLRtx: Tlutea_hAT2-Ace:ClassII:TIR:hAT: 83.62%
T_lutea_GenomeV2.4_Contig_144	539465	TisoArg-Sniffles2.INS.4S8F	N	TGGGTAGCAGTGATGGGACATCAGGCTGATATGAGGTCTGATGTCATGATATCGGGTCCTTTAGACCCACAATAAGAGTATCAGGTGGGGGGCAAAAAGCAGAGCCTGACAAGACCAATACAAAGCAAAACGAAAAGAACTTTTGGCGCGAGGGACGCGGACGGGGTGGCGCGGAAGCTCCAGCACACCTGTCTGTGCTTTTACATATACGTAATTTTGCCCATTTTATTCACTGCGCGAGGCGTTCCATCGTCTCTCTCCTCTCTCTCTCTCTCTCTCTCTCTCCTCTCCTCTCTCTCTGGCAGCGATGGCCAGTACGACATAAGGCGCTGGCTCTTGCCCCAGCCACACCAGACAGCCTCAGCCCGGGGGATTAAGGGAGTGGACACACTCGGAACG…	60	PASS	PRECISE;SVTYPE=INS;SVLEN=2652;END=539465;SUPPORT=1;COVERAGE=2,1,1,1,2;STRAND=+;AF=1.000;STDEV_LEN=0;STDEV_POS=0;SUPPORT_LONG=0	GT:GQ:DR:DV	1/1:5:0:2	2652	TIR	TE_BLRtx: Tlutea_hAT2-Ace:ClassII:TIR:hAT: 65.01%
T_lutea_GenomeV2.4_Contig_144	496004	TisoArg-Sniffles2.INS.3S8F	N	ACATCAGGCTGATGAGGTCCTGATAAAGCCGCGGAGCATTGTAGGTCCTTGCAGACCCGACAAAGGTATCAGGTGGGGCAAAACGAAGCTGTGATAAGCAATAATAACAAACGCATGAAAAAACTTCTAAGGAGGGAATGCTGAGGACGAGGTGGCGCGGGAAGCCTCCAATATCTCTTCCCGCTACTGTCTGTACTTTACATATGCGTAATTTGGCCATTTTATTCACTGCAATTTGAGGCGTTCCATCGTCTCTCTCTCTCTCTCTCTCTCTCTCTCTCCGCGATGGCCAGTGACGATATGGCGCTGGCTCTTGCCCCAGCCACCGCCCCGAGCAGCCTCTGCAGCTTGGGGGATCGAGGGAAGTGGATGCCACCTGAGGGCAGCCCTCGAGTGGTC…	60	PASS	IMPRECISE;SVTYPE=INS;SVLEN=2567;END=496004;SUPPORT=4;COVERAGE=9,6,6,6,7;STRAND=+-;AF=1.000;STDEV_LEN=36.116;STDEV_POS=0.000;SUPPORT_LONG=1	GT:GQ:DR:DV	1/1:27:0:10	2567	TIR	TE_BLRtx: Tlutea_hAT8:ClassII:TIR:hAT: 6.07%, Tlutea_hAT2-Ace:ClassII:TIR:hAT: 51.29%
T_lutea_GenomeV2.4_Contig_147	131271	TisoArg-Sniffles2.INS.1S92	N	GCAGTGATAGGACATCAGGCTGATATGAGGTCTGATGTCATGATATCAGGTCTAGACCTGACAAAAGGAGGTATCAGAGTGGGAGGCCAAAAACAAGAGGCAGCAAGGCCAATAGCAAAACCATGAAAAACTTTTGGCGCGGAGACGCGAGGACGAGGTGGCATCAAGGAAGCCTCTCAACACCCTCTTCCCGCTACTGTCTGTACTTTTACATATGCACGTAATTTTGCCCATTTTATTCCTGCACTTGAGGCGTTCATCAGTCTCTCTCCTCTCTCTCTCTCTCTCTCCTCTCTCTCTCTCCCGAGTAGCCAGTGACGACTATGCTTGCTCATCCACACCCCAAGCCACCACCAAAGACAGCCTCAGCTTGGGGGACTGGGGAGGTGGACACTCTGA…	60	PASS	PRECISE;SVTYPE=INS;SVLEN=2654;END=131271;SUPPORT=1;COVERAGE=4,4,5,4,4;STRAND=+;AF=0.400;STDEV_LEN=0;STDEV_POS=0;SUPPORT_LONG=0	GT:GQ:DR:DV	0/1:11:3:2	2654	TIR	TE_BLRtx: Tlutea_hAT1:ClassII:TIR:hAT: 10.28%, Tlutea_hAT2-Ace:ClassII:TIR:hAT: 55.20%
T_lutea_GenomeV2.4_Contig_147	435433	TisoArg-Sniffles2.INS.3S92	N	TAACAACGGTGATGGGACGTCGAGGATCAGGTCGTCGAGTTTTGACAACCTAACACCTGATCAGACCCCACATTAGCCTAATATCAAGTATTATAAAGTTAGTAACTATGGTTACAATACTAGCAGGAACGAGAAACGAGCTAACAGTCATTTTCGTCCTCTGGCTCCTCCCACAACCCATCTCAGCTCCCAAGGCAGCACATGGGACTCCCAATCCTTCCAATAAATCCTCCAAGACTAGATTAGTGTGGCACCTCACAAGCCTCTCTACTGTGGTTTTGGCCCAATCTGTTGCGCTTCTTCAGTGAATCAATCCTCGACGGACCAAGAGCGCTCGCACCTGACGCCCGAGCAGGAAGCGACGCGAGAAGACGACATGCAGCCCACTTCAAGTGAGGC…	60	PASS	PRECISE;SVTYPE=INS;SVLEN=2598;END=435433;SUPPORT=1;COVERAGE=5,5,5,5,5;STRAND=+;AF=0.400;STDEV_LEN=0;STDEV_POS=0;SUPPORT_LONG=0	GT:GQ:DR:DV	0/1:11:3:2	2598	TIR	TE_BLRtx: Tlutea_hAT2-Ace:ClassII:TIR:hAT: 76.55%
T_lutea_GenomeV2.4_Contig_149	31073	TisoArg-Sniffles2.INS.1S94	N	GCACGACGTTGATGGGACATCAGGCTGATATGAGGTCCCGATGTCATGATATCAGGTCCTTTGTGACCTGACAAAGGTATCAGGTGGGGCAAAAACGAAGCTGACAAGGCCAATAACAAAAACCATGAAAAAACTTTTGCGCGAGGACGCGAGGACGAGGTGGCGCGGGAAGCCCCCCAACACCCCCCTCTTCCCGCTACTGTCTGTACTTTTACATATACGTAATTTTGCCCATTTTACTACTCGTACTTGAGGCGTTCCATCGTCTCTCTCTCTCTCTCTCTCTCTCTCTCCTCTCTCTCTCTGGCGATGGCCAGTGACGACATGGCGCTGGCTCTGCCCCAGCCACTGCCCGAGCAGCCTCAGCTTGGGGGATTGAGGTGGACATGACTTCGGAGG…	60	PASS	PRECISE;SVTYPE=INS;SVLEN=2619;END=31073;SUPPORT=1;COVERAGE=3,3,3,3,3;STRAND=-;AF=0.667;STDEV_LEN=0;STDEV_POS=0;SUPPORT_LONG=0	GT:GQ:DR:DV	0/1:4:1:2	2619	TIR	TE_BLRtx: Tlutea_hAT3:ClassII:TIR:hAT: 6.39%, Tlutea_hAT2-Ace:ClassII:TIR:hAT: 80.57%
T_lutea_GenomeV2.4_Contig_149	79687	TisoArg-Sniffles2.INS.3S94	N	AAAGCCGAAGTGATGGGACATCAGGCTGATATGAGTCCTGATGTCATGATATCAGGTCCTTTAGACCTGACAAAGGGGTATCAGGTGGGGGCAAAAACGAGAAGCTGCTGACAAGAAGGCCAATAACAAAACCATGAAAAACGCCAGTGCGAGGACGCGAGGACGAGGTGGCGGGGAAGCCCTCTCTCCAACACCCCCCTCTTCCCGCTACTGTTCGTACTTTTACATATACGGTTTGCCATTTTATTCACAAAAATTTGAGGCGTCTCCATCGTCTCTCTCTCTCTCTCTCTCTCTCTCTCTCTCTCTCTCTCTGGCGTGATGGCTGGGGTGACGACATGGGCTGGCTCTGCCCCAGCCACCGCCCCGAGCAGCCCAGCTTGGGGACTGAGGAGGGAC…	60	PASS	PRECISE;SVTYPE=INS;SVLEN=2618;END=79687;SUPPORT=1;COVERAGE=6,6,6,6,6;STRAND=-;AF=0.333;STDEV_LEN=0;STDEV_POS=0;SUPPORT_LONG=0	GT:GQ:DR:DV	0/1:8:4:2	2618	TIR	TE_BLRtx: Tlutea_hAT2-Ace:ClassII:TIR:hAT: 71.19%
T_lutea_GenomeV2.4_Contig_149	88442	TisoArg-Sniffles2.INS.4S94	N	AAGGATGGGACGTCGTGGATCAGCCGTCGTTTTGACAAATCCCACACTATATCGTGAATTCCGATATTAGCCTAATATCAAGTATTATAAAGTTAGTAACTATAGTTACAATACTAACGGGAACAGAACAGCTAACAACCATTTTCGTCCTCTCGTCTCTCCACAACCACATCTCTACTCCCAAGGCAGCATTGGACCTCCCAATCCTTCAACAAATCCTCCAAGACCAGATTAGTGTGGCACCTCACAAGCCTCTCTACCGTGTTTGCCCAATCAAGGTGCTTCTGAGTGAATCCAATCCTCGACGTGGACCAAGAGCGCTCGTGACCCCCGACGCCGAGCAAGACAAATATGAGAAGACGACATGCACTCCACTTCAAGTGAGGCCAATGAGACAAG…	60	PASS	PRECISE;SVTYPE=INS;SVLEN=2593;END=88442;SUPPORT=2;COVERAGE=2,2,2,2,3;STRAND=+-;AF=1.000;STDEV_LEN=2.828;STDEV_POS=1.414;SUPPORT_LONG=0	GT:GQ:DR:DV	1/1:11:0:4	2593	TIR	TE_BLRtx: Tlutea_hAT2-Ace:ClassII:TIR:hAT: 80.92%
T_lutea_GenomeV2.4_Contig_149	19246	TisoArg-Sniffles2.INS.0S94	N	AGGCTGCCGCTTCATGGAGCATGCCCCATTTCTATGGAGTGAAAATGAAAATCGGCCCGTTGACAACTAGAGGTGGCTGCCACTGGATAAAGGTGCCCTAGGCATGCTGTGCGCCGACATGTGCTTTTTTCTGATTGATGCACATGGTGACTCACAATGACGTTTTACATACGCACGCGCGCGGAACCGGGAGCCTCATGGAATGACCCCAACGTCGGAGGCGGGCGCGAGGCGCAAACGCCACTCTCAAGGCCCACAACGAGGGCACTAGCCACTGAAACGGGACTCTTGCGCCACTTCACACCACTCTCTCTTCTTGCACCACCCTTTCTTCAGAGTTCCCCACCGATTCAATCACATAACACTTGAACCCCTCCCATGGACACGGAACAATCGCAC…	60	PASS	PRECISE;SVTYPE=INS;SVLEN=2560;END=19246;SUPPORT=1;COVERAGE=2,2,2,2,2;STRAND=+;AF=1.000;STDEV_LEN=0;STDEV_POS=0;SUPPORT_LONG=0	GT:GQ:DR:DV	1/1:5:0:2	2560	TIR	TE_BLRtx: Tlutea_Mariner3-Luffy:ClassII:TIR:Tc1-Mariner: 87.22%
T_lutea_GenomeV2.4_Contig_150	1389690	TisoArg-Sniffles2.INS.DS95	N	AGTATGTTACAGTGATGGGACATCAGGCTGATATGAGGTCTGATGTCGCCTGATATCAGGTCCTTTAGACCTGACAAAGGGAGTATCAGGTGGGGGCAAAAGCAAACTGACAGAGGCCAATAACTTCAAAACCATGAAAAAAAACTTTTGGCGCGAGGACGCGAGAACTTGAGTGGCGCGGAAGCCTCTCCAACACCCCCTCTTCCCGCTACTGTCTGTACTTTTACATATACGTAATTTGCCCATTTTATTCACTGCACTTGAGGCGTTCCATCGTCTCTCTCTCTCTCTCTCTCTCTCTCTCTCCTCTCTCTCTCTCCACAGCGATGGCCAGTGACGACATGGCGCTGGCTCTTGCCCCAGCCGCCGAGCAGCACTCAGCTTGGGGACTGAGGGGGG…	60	PASS	PRECISE;SVTYPE=INS;SVLEN=2660;END=1389690;SUPPORT=1;COVERAGE=5,5,6,6,7;STRAND=+;AF=0.333;STDEV_LEN=0;STDEV_POS=0;SUPPORT_LONG=0	GT:GQ:DR:DV	0/1:8:4:2	2660	TIR	TE_BLRtx: Tlutea_hAT2-Ace:ClassII:TIR:hAT: 66.71%
T_lutea_GenomeV2.4_Contig_150	2317677	TisoArg-Sniffles2.INS.18S95	N	GCAGTGATGGGACATCAGGCTGATATGAGGTCCTGATGTCATGATATCGGGTCCTTCAGACCTGACAAAAGGGGTATCAGGTGGGGGCAAAAACCCCAGAGCTGACAAGGCCAATAACAAAACCATGAAAAACTTTGGCGCGAGGACGCGAGGACGAGGTGGCGCGGGAAGCCCTCTCAGCACCTCTTCCCACTACTGTCCTGTACTTTTACATATGCATCAATTTTGCCCATTTTATTCACTGCACTTGGGGAGCGTTCCATCGTCTCTCTCTCTCTCTCTCTCTCTCTCTCTCCTCTCTCTCTCTCTCTGGCGTGTCAGTGACGACATGCGTGGCCTGGGCTCTTGCCCCAGCCACCGCCCGAGCAGCCTCAGCTTGGGGACTGAGAGGTGGACACA…	60	PASS	PRECISE;SVTYPE=INS;SVLEN=2653;END=2317677;SUPPORT=1;COVERAGE=4,5,5,5,4;STRAND=+;AF=0.400;STDEV_LEN=0;STDEV_POS=0;SUPPORT_LONG=0	GT:GQ:DR:DV	0/1:11:3:2	2653	TIR	TE_BLRtx: Tlutea_hAT2-Ace:ClassII:TIR:hAT: 64.43%
T_lutea_GenomeV2.4_Contig_150	2662041	TisoArg-Sniffles2.INS.1CS95	N	AGATAATGTCAGGGATCAGTCGTCAGGGTTTCGATAACCTAATACCTGATATCAGACCTGGATATTAGCCTACATCAAGTATTATAAAGTTAGTAATTCAGAAGTTACAATACTAACGGGAACAAATGAGCTTGGGGTAGCCATTTCGTCCTGCTCCTCCACAACCATCTCTAGCTCCTGGCAAGACATGAAGACCCCAATCCTTCAACAAATCCTCCAAGACTAGATTAGTGTGGCACCCTCATGTTTCTACTGTGGTTTGGGCCCAATCGCTGGTGCTTTTCTGGAGTGAATCCAACTCGACGGACACCAAGAAGAGCGTCAACTTCATGACGTCGAGTACAAGACAAAATGAGAAGACGAGATACACATGCAGCCCACTTCAAGTGAGGCTAATGA…	60	PASS	PRECISE;SVTYPE=INS;SVLEN=2647;END=2662041;SUPPORT=1;COVERAGE=4,4,4,4,4;STRAND=-;AF=0.500;STDEV_LEN=0;STDEV_POS=0;SUPPORT_LONG=0	GT:GQ:DR:DV	0/1:14:2:2	2647	TIR	TE_BLRtx: Tlutea_hAT2-Ace:ClassII:TIR:hAT: 74.01%
T_lutea_GenomeV2.4_Contig_150	1557892	TisoArg-Sniffles2.INS.10S95	N	CAATGACAGTGATGGACGTCGTGGATCAGTCGCCGGTTTGACAACCTAACACCGGAGCATCGTGACCTGGAGCATTAGCCAATATCAAGTATTGCGGTGCTAGTAACTATAGCCAACAATACTAACGGGAAATGGAAACAGAGCTAACAGTCATTTCGTCCTCCGCCCTCCACAACCATCCTTAGCTCCTAAGGCACACCCCAATCCTTCAATAAATCCAAGACTAGATTTTAGTGGCACCTCAAGGCAAGCCTCTCACTCGTGGTTTGGCCTAATCATGCGCTTTTCTGAGGAACCAACTTTCGACGGATTATGAGCGTTTGTACTGACGCTGGGAGTAAGACAGCTGGCGAAGACGACACGTGCAGCCACTTCAAGTGGAGGCCAATGAGATACATA…	60	PASS	IMPRECISE;SVTYPE=INS;SVLEN=2637;END=1557892;SUPPORT=2;COVERAGE=3,2,2,2,3;STRAND=-;AF=1.000;STDEV_LEN=45.255;STDEV_POS=1.414;SUPPORT_LONG=0	GT:GQ:DR:DV	1/1:11:0:4	2637	TIR	TE_BLRtx: Tlutea_hAT2-Ace:ClassII:TIR:hAT: 48.90%
T_lutea_GenomeV2.4_Contig_150	2458408	TisoArg-Sniffles2.INS.1AS95	N	CTGCGCCACCAGTGAGTGATGGGACGTCGAGGATCCAGTCGTCAGGTTTTGACAACTAACACCTGATATCAGACTGATATTAACCTATATCAAGTATTATAAAGTTAGTAACTATAGATTTACAATACTAACGGGAACAGAAACAGAGCTAACGGTCATTTCGTCTCTGGCTCCTCCACAACCATCTCTCTCTGAGCTCCCAAGGCAGCACATGGGACTCCCAATCCTTCAACAAATCACCAAGACTAGATTGGTGGCCCGGCACCTCCACCAAGCCCCTCTCTACTGTGGTTTGGCCCAATCTGTGCGCTTCTCTTCCGAGTGAATCAATCCTCAGCGGACCAAGAGCGCTCGCGCGCCTGACGCCGAGCAAGGCGCGAAGACGACATGCGGCCCACT…	60	PASS	PRECISE;SVTYPE=INS;SVLEN=2630;END=2458408;SUPPORT=1;COVERAGE=4,4,4,4,4;STRAND=+;AF=0.500;STDEV_LEN=0;STDEV_POS=0;SUPPORT_LONG=0	GT:GQ:DR:DV	0/1:14:2:2	2630	TIR	TE_BLRtx: Tlutea_hAT2-Ace:ClassII:TIR:hAT: 54.96%
T_lutea_GenomeV2.4_Contig_150	1532449	TisoArg-Sniffles2.INS.ES95	N	CGGCGTTGATGGGACGTCGTGGATCGTGTCAGTCAGGTTTTGACAAATCTAACACTGATATCAGACCCGATGGCTAGCTCAATATCAAGTATTATAAAGTTAGTGAAATCATAGTCACAATACTAACGGGAACAAGAACAGAGCGCCATCAAATATTTTTTTTGCCCTTCCTGCTCCTCTTAATAACCATCTCTCTAGCTCCTCAAGGCAAAGACATGGGACCCCAACTTTTCCAACAATCCTCCAAGACTAGATTAGTGTGGCACCACAAGCCTCTACCGTGGTTTGCCTCACCTGTTGCGCTTTCTGAGAACTCAACTCGACGGACCAAGAGCGCTCAAACCCGACGCCGAAAGCAAGACAAATAAGCGAGAAGACTAGACATGCAGCTCCAATTTC…	46	PASS	PRECISE;SVTYPE=INS;SVLEN=2628;END=1532449;SUPPORT=1;COVERAGE=1,1,1,1,1;STRAND=-;AF=1.000;STDEV_LEN=0;STDEV_POS=0;SUPPORT_LONG=0	GT:GQ:DR:DV	1/1:5:0:2	2628	TIR	TE_BLRtx: Tlutea_hAT2-Ace:ClassII:TIR:hAT: 62.07%
T_lutea_GenomeV2.4_Contig_150	240502	TisoArg-Sniffles2.INS.1S95	N	TGAAAGCAGTGATGGGACATCAGGCTGGATATGAGGTCCTGATGTCGCGATATTGGGTCCTTTAGACCTGACAAAGGGTAATTGTGGGTGGGGCAAAAATGAAGCTGATAAAGGGCCAACAACAAACCATGAAAAAACTTTGGCGCGAGACGCGAGGATTTATATATGCAAGCCTCCAACACTCCTCTCTCCCACACTGTCTGCACTTTCACATACGTAATTTTTGCCCATTTTGTTTACTCCGTAATTTGAGGTTCCTTCACGTTCTCTCTGGCATGGCCAGTGACTTACATGGCGCTGGCTCTGGGCTCCCAGCCACCAGCCCCGAGCAGCCTTAGCTTGGGGACTGAGGAGGTGGATACACCTCGAGGGCAAAGCGCCTCGAGTGGTCTGACAATT…	60	PASS	PRECISE;SVTYPE=INS;SVLEN=2574;END=240502;SUPPORT=1;COVERAGE=10,9,9,9,10;STRAND=-;AF=0.222;STDEV_LEN=0;STDEV_POS=0;SUPPORT_LONG=0	GT:GQ:DR:DV	0/1:0:7:2	2574	TIR	TE_BLRtx: Tlutea_hAT2-Ace:ClassII:TIR:hAT: 90.69%
T_lutea_GenomeV2.4_Contig_150	2185039	TisoArg-Sniffles2.INS.17S95	N	CCCTTGGCAGTGATGGGGACAGCTGATATGAGGTCCTTGATGTCATGATATCAGGTCCTTTAGACTCGACAAAGGGTATCAGGTGGGGCAAACGCTGATAAGGCCAATAACAAAACCATGAAAAAACTTTGGCGCGAGGACGCGAGGACGAGGTGGCGTGGTGCCTCTCCAACACCCTCTTCCCCGCTACTGTCTGTACTTTTACATATACGTACTTGCCCATTTTATTCACTGCACTTGAGGCGTTCCATCGTCTCTCTCTCTCTCTCTCTCTCTCTCTATGATGGCTAGTGACGACATGGTGCTACTTTGCCCCAGCCACCGCCCGAGCAGCCTCAGCTTGGGGGACTGAGGGAGGTGGACACACTCGAGGGCAGCGCCCCTGAGTGGTCCACACTG…	60	PASS	PRECISE;SVTYPE=INS;SVLEN=2560;END=2185039;SUPPORT=1;COVERAGE=8,8,8,8,6;STRAND=-;AF=0.250;STDEV_LEN=0;STDEV_POS=0;SUPPORT_LONG=0	GT:GQ:DR:DV	0/1:3:6:2	2560	TIR	TE_BLRtx: Tlutea_hAT3:ClassII:TIR:hAT: 14.74%, Tlutea_hAT8:ClassII:TIR:hAT: 5.58%, Tlutea_hAT2-Ace:ClassII:TIR:hAT: 56.82%
T_lutea_GenomeV2.4_Contig_155	877950	TisoArg-Sniffles2.INS.9S9A	N	TGATGGGACGTCGGGGATCGGGTCGTCAGTTTTGTTTCTAAGCCTAACACTGATATCCAGACCTGATATTAACCCTAATATCAAATATATTATAAAGTTAGTAACTATAGTTACAATACTAACGAGGCAACGAGCTAACAGTCATTTCCGTCCTCACAGCTCTCCACAGCCATCTCTAGCTCCCAAGGCGGCACATGGGACTCCCAATCCTTCAACAAATCTCCAAGACTAGATTAGTGCTGGCTGCACTCATAACCTCTCTACTGTGGTTTGGCCCAATCTGTTGCGCTTCCTTCCAGTGAATCCAATCCTCGACGGACCAAGAGCGCTCACCCAGCGCCGAGCAAGACCGGCGCGAAGACGACATGCGGCCCACACTTCCAAAGTGAGGCCAATGGA…	36	PASS	PRECISE;SVTYPE=INS;SVLEN=2644;END=877950;SUPPORT=1;COVERAGE=3,3,3,3,3;STRAND=+;AF=0.667;STDEV_LEN=0;STDEV_POS=0;SUPPORT_LONG=0	GT:GQ:DR:DV	0/1:4:1:2	2644	TIR	TE_BLRtx: Tlutea_hAT2-Ace:ClassII:TIR:hAT: 76.75%, Tlutea_hAT3:ClassII:TIR:hAT: 5.69%
T_lutea_GenomeV2.4_Contig_155	189486	TisoArg-Sniffles2.INS.2S9A	N	GGATCAGGTCGTCAGGTTTTGACAACCTAACACTGATATCAGACCTGATATTAGCCTAATATCAAGCATTATGTTAGTAAATTATAGTTACAATACTAACGGAATGTAAATAAGAGCTAATAAACCATTTTCGTCCTCCCGGGCTCCTCCACAACCATCTCTAGCCCTAAGGCAGCACATGGACTCCCAACTTTCAAATAAACTTCCAAGACTAGGATTAGTGTGGCACTTTTCACAAGCCTCTACTGTGGTTTGGCCCCAATCTGTTGCGCTTCTTCGAGTGAATCTAACTGATGACCAAGAGCTGCCTGCACTCCGACGCGAGCAAGATGCCAGCCATGAAGATGACATGCACCCATCAAGTGAGGCCAATGAGACAAGGCTGGTTATTGAAATTAC…	60	PASS	PRECISE;SVTYPE=INS;SVLEN=2583;END=189486;SUPPORT=1;COVERAGE=2,2,2,2,1;STRAND=-;AF=1.000;STDEV_LEN=0;STDEV_POS=0;SUPPORT_LONG=0	GT:GQ:DR:DV	1/1:5:0:2	2583	TIR	TE_BLRtx: Tlutea_hAT2-Ace:ClassII:TIR:hAT: 55.54%
T_lutea_GenomeV2.4_Contig_157	471771	TisoArg-Sniffles2.INS.3S9C	N	TAGGGCGGTCAAACATGGTTTTTTTATTGAGGTAAAAAATGACCATCCTACGGTTAAGGAAATTTCAGAATTTTCCGGTAGAAGTTCCCAATACATAACTAACACATATCCGGGCCCCATTGGGGACAGACCTCCCCCTTTGGCCCCACAACAAAGCGGTAAGCAAATATTTGGCGAAAAGGCTAAAGTCGGAAGGGCTCAAAGAGCTCAACTTCAAATCCGGACCGGGCGCACGTTGCACGCCCGTTTCGACGATCCATCAAGATAGGCCGCCAGACATCAAATACACTGGGGCCACCGCACAGTCACGCCAATCGGGCAGGCCGCGCGCCAAAACCTCGTCGAAATCGGCCATCCGGCGAGCGTCAACGTCTCCAGTGAAGTCCGGAAAGCCAACTT…	60	PASS	PRECISE;SVTYPE=INS;SVLEN=2999;END=471771;SUPPORT=1;COVERAGE=5,5,5,5,3;STRAND=+;AF=0.400;STDEV_LEN=0;STDEV_POS=0;SUPPORT_LONG=0	GT:GQ:DR:DV	0/1:11:3:2	2999	TIR	TE_BLRtx: Tlutea_MiniShanks:ClassII:TIR:hAT: 50.02%
T_lutea_GenomeV2.4_Contig_157	410080	TisoArg-Sniffles2.INS.1S9C	N	GGCAGAAGCAGTGATTGGGACATCAGACTGATATGAGTCCTGATGTCATGATATCAGGTCCTTTAGACTGACAGAGAATCAGGTGGGGGCAAAAACTAGGCTGACAAGGCCAATAACAAAACCATGAAAAAACTTTTGGCACTGAGGACGCGAGGACGAGGTGGCACGGCAGGAAACCTCAACACCCCCTCACTTCCCGCTACTGTCTGTACTTTTATATACGTAATTTTGCCCATTTATTCACTGCACTTGAGGCGTTCCATCGTCTCTCTCTCTCTCTCTCTCTCTCTCTCCTCTCTCTCTCTCTGGCGATGGCCAGTGACGACATGGCATGGCTCTTGCCCCAGCCACCCTTGAGAGCAGCCTCAGCTTGGGGACTGAGAGGATGGGACACACTCG…	60	PASS	PRECISE;SVTYPE=INS;SVLEN=2612;END=410080;SUPPORT=1;COVERAGE=6,5,5,5,7;STRAND=+;AF=0.400;STDEV_LEN=0;STDEV_POS=0;SUPPORT_LONG=0	GT:GQ:DR:DV	0/1:11:3:2	2612	TIR	TE_BLRtx: Tlutea_hAT2-Ace:ClassII:TIR:hAT: 63.38%
T_lutea_GenomeV2.4_Contig_160	104282	TisoArg-Sniffles2.INS.4S9F	N	TGGCCCATGCGGTGATGGGACATCAAGGCTGATATAGGTCTGATGTCATGATATCAGGTCCTTTAGACCTGACAAAGGGGTATCAGGTGGGGCAAAAACAGAGCTGACAAAGACCAATAACAAAACCATGAAAAAACTTTTGGCACGAGGACGCGAGGACGAGGTGGCGCGAAGCCTCTCCAACACCTCTTCCCTTTACTGTCTGTACTTTGCATATACGTAATTTGCCCATTTTATTCACTGCAGGCGTTCCATCGTCTCTCTCTCTCTCTCTCTCTCTCTCTCTCTCTCTCTCTCTCTCTGTGATATTGTGACGACAGCTGGCTCTGCCCCAGCCACCCTTGACAGCCTCAACAGGGGACTGAGGAAGGTGGACACGCCGAGGGGCAGCGCCCTCAG…	48	PASS	PRECISE;SVTYPE=INS;SVLEN=2578;END=104282;SUPPORT=1;COVERAGE=3,3,3,3,3;STRAND=+;AF=0.667;STDEV_LEN=0;STDEV_POS=0;SUPPORT_LONG=0	GT:GQ:DR:DV	0/1:4:1:2	2578	TIR	TE_BLRtx: Tlutea_hAT3:ClassII:TIR:hAT: 19.93%, Tlutea_hAT2-Ace:ClassII:TIR:hAT: 54.85%
T_lutea_GenomeV2.4_Contig_161	46169	TisoArg-Sniffles2.INS.2SA0	N	TGATGGGACATCAGGCTGATGAGGTCTGATGTCATGATATCAGGTCGCTTTAGACCTGACAAGGGAGTATCAGGTGGGGCAAAACCAGAGCTGACAAGGCCAATAACACAAAACCATGAAAAAAACTTTGGCGCGAGGACGCGAGGACGAGGGTGGCGCGGGAAGCCTCTCCAGCACCCCCCTCTTCCCGCTTCTGTCACTGTGCTTTTACATATACATGTGTTTGCCCATTTGTTATTCTACCTGCACTTGAGGCGTTTCCATCGTCTCTCTCTCTCTCTCTCTCTCTCTCTCTCGCTCTCTCTCTCTCTCTGGCGTGTGGTGACGACAGCGCTGGCTCAACGCCCCAGCCACCCGCCACGAGCAGCCTCGGCAGGGGACTGAGGAGGTGGACACACT…	60	PASS	PRECISE;SVTYPE=INS;SVLEN=2631;END=46169;SUPPORT=1;COVERAGE=4,4,4,4,4;STRAND=+;AF=0.500;STDEV_LEN=0;STDEV_POS=0;SUPPORT_LONG=0	GT:GQ:DR:DV	0/1:14:2:2	2631	TIR	TE_BLRtx: Tlutea_hAT3:ClassII:TIR:hAT: 6.89%, Tlutea_hAT2-Ace:ClassII:TIR:hAT: 61.65%
T_lutea_GenomeV2.4_Contig_162	656135	TisoArg-Sniffles2.INS.3SA1	N	GGCCCCGCTGATGGGACGTCGGGATCGTGCCGCCGTTTTGACAATTCCAATACTGATATCGACTCCGGATATTAGCCCATTACTTATATTATAAAAAGGTAAACTATAGTTACAATAATAACGGAACAAACAGCTACTACCATTTTCGTCCCCAGTTTCACAGTAACCATCTCTAGCTCCCAAGGCAAGACATGGGACTCCCAATCCTTCAACAAATCCTCCAAGACTAGATTAGTGTGGCACCCTCACAAGCCTCTCTTACTGTGGTTTGGCTCCACCTGTTGCTGCTTTCTGAGGAATCCAATCCTCGACGGTAATCTAAGAGAGTGCCTGCACTTACACGGTGCAAGATAAATATGAGAAGACGGACATGCAGCTCACTTCAAGTGAGGCTAATGA…	60	PASS	PRECISE;SVTYPE=INS;SVLEN=2608;END=656135;SUPPORT=1;COVERAGE=1,1,1,1,2;STRAND=-;AF=1.000;STDEV_LEN=0;STDEV_POS=0;SUPPORT_LONG=0	GT:GQ:DR:DV	1/1:5:0:2	2608	TIR	TE_BLRtx: Tlutea_hAT2-Ace:ClassII:TIR:hAT: 58.48%, Tlutea_hAT8:ClassII:TIR:hAT: 5.43%
T_lutea_GenomeV2.4_Contig_162	128202	TisoArg-Sniffles2.INS.0SA1	N	TGGTAGTGATGGGACATCAGGTTGAGGCGAGGTCCTGACGTCAAGCGATATCAGGTCCTGACCCGAAGGCAAGGTACTAGTAGTGCAAAAACGAAGCTGATGCAAGGCCAATAACAAAACCACTACGAAAAACTTTGGCGCGAGGACGCGAGGACGAGGCGGCGCGGGTAAAGCCTCCAACACTTCTTCCCGCTACGCTTTTGTCTGTACTTTTACATACGTAATTTTGCCCATTTTATTCACCGCACTTGAGGCGTTCCATCACGTCTCCTCTCTCTCTCTCTCTCTCTCTCTCTCTCTCTGGCGACAGCCAGTGACGACATGGCGCTGGCCTTGCCCCAGCCACACACTTATAGCCCCTAGCTGGGGGATCGAGGAGGTGGATACTGCACTCTGAGG…	60	PASS	PRECISE;SVTYPE=INS;SVLEN=2591;END=128202;SUPPORT=1;COVERAGE=2,2,2,2,2;STRAND=-;AF=1.000;STDEV_LEN=0;STDEV_POS=0;SUPPORT_LONG=0	GT:GQ:DR:DV	1/1:5:0:2	2591	TIR	TE_BLRtx: Tlutea_hAT2-Ace:ClassII:TIR:hAT: 64.97%
T_lutea_GenomeV2.4_Contig_163	58753	TisoArg-Sniffles2.INS.1SA2	N	ACTGCGATGGGACGTCGGGATCAGTCGTCAGGTTTTGACAACCTAACACCTGATATCAGACCTGATATTAGCCTAATATCAAGTATTATAAAGTTAGCAACTATAGTTACAATACTAACGGGAATGTAAATGAGCGAGCTACCGCCATTTTCACCCCTTCCGGGGCTCCTCCACAACCATCTCTAGCTCCCAAGGCAGCACATGGGACTCCCAGCAATCCTTCAACAAATCCTCCAAGACCAGATAGTGGCACTCAGTAATAGCTCTACTGTGGTTTAACGCACCCCTGTTGCGCTTCCTTCGAGTGAATCCAATCCTCGACGGACCAAGAGCGCTCGCACTCGACGCCGAGCAAGACAAATATGAGAAGACGACATGCAGCCCATCAAGTGAGGCTTA…	60	PASS	IMPRECISE;SVTYPE=INS;SVLEN=2584;END=58753;SUPPORT=3;COVERAGE=11,12,12,12,11;STRAND=+-;AF=0.500;STDEV_LEN=22.811;STDEV_POS=3.000;SUPPORT_LONG=0	GT:GQ:DR:DV	0/1:43:6:6	2584	TIR	TE_BLRtx: Tlutea_hAT2-Ace:ClassII:TIR:hAT: 79.26%, Tlutea_hAT3:ClassII:TIR:hAT: 5.23%
T_lutea_GenomeV2.4_Contig_164	56067	TisoArg-Sniffles2.INS.0SA3	N	CGTAACGTCGTCAGGCTCTTGACAACCTAACACTGATATCGCACTGATATTGAAATTAATATCAAGTATTATAAAAGTTAGTAACTATAGTTACAATACTAACGGGAATTGTAAACAGCTGGTCAAATTAGTTAGCCTTCGTCCGCCCCTCCACAACCATCTCTAGCTCCTGGGTTATGCGTTTTGTTACGGACTCCCAATCCTTCAACAAATCCTCCAAGACTAGGATTGGGTGTGGCACCACAAGCCTCTCTACTGTGGTTTGGCCCAATCTGCGCCCTCTGAGTGAATCCCACCTCGACGGGATCTCACAAGAGCGCTCGTACCCCGACGCCGAGCAAGACAAACAAGGCGAGAAATACGCACATGCAGCTTCCACTTCAAGTGAGGCAAGCCAAT…	60	PASS	PRECISE;SVTYPE=INS;SVLEN=2728;END=56067;SUPPORT=1;COVERAGE=4,2,2,2,2;STRAND=-;AF=1.000;STDEV_LEN=0;STDEV_POS=0;SUPPORT_LONG=0	GT:GQ:DR:DV	1/1:5:0:2	2728	TIR	TE_BLRtx: Tlutea_hAT2-Ace:ClassII:TIR:hAT: 49.98%
T_lutea_GenomeV2.4_Contig_165	464030	TisoArg-Sniffles2.INS.4SA4	N	GGTCTTAGGGGGTCAAACATGGTTTTTTATTGGGAGCAAAAAAATGACCATCTCACAGTTAAGGAGAAATTTCAGAATTTTTCCGGTAGAAAGTTCCCAATACACCCAACTAACACATGTCGGGCCCCATTGGGACCCAGACCTCCCCCTTTGGCCCCACAACAACGTAAGCAAATATTGGCGAAAGGCGCTAAAGTCGGAAAGGGCTCAAAAGAAGAGCTCAACTAAAAATCGAGACCGGGCGCGTTGCGCCCATTTTCGACGTCCGCTCAAGATAGGGGGGCCGCCAGACATCAAATACACTGGGGCCTGCACAGTCACGCCAATCGGGCAGGCCGCGCGCCAAAACCTCGTCGAAATCCTTTGAGCCATCAGCGGCGCGTCCAACGTCAGAGTGAG…	60	PASS	PRECISE;SVTYPE=INS;SVLEN=3031;END=464030;SUPPORT=1;COVERAGE=5,4,4,4,4;STRAND=+;AF=0.500;STDEV_LEN=0;STDEV_POS=0;SUPPORT_LONG=0	GT:GQ:DR:DV	0/1:14:2:2	3031	TIR	TE_BLRtx: Tlutea_MiniShanks:ClassII:TIR:hAT: 38.62%
T_lutea_GenomeV2.4_Contig_165	244625	TisoArg-Sniffles2.INS.1SA4	N	CTCTTCTCCAGATGGGACGTCGTGGGATCAGGTCGTCAGGTTTGACAACCTAACACCTAGATATCAGACCCGGATATTAGCCTAATATCAAGTATTATAAAGTTAGTAACTATAGTTACAATACTAACGTGGAACAAGGTAAACAGTAGCTAACAAGCCATTTTCGTCCTCCGGCTCCTCCACAACCATCTCTAGCTCCCCAAGGCAAAGACATGGGACTCCCAATCCTTCAACAAATCAAGACTAGATTAGTGTGGCACCTCACAAGCCTCCTCACTGTGGCCTGGCCCAACTGCGCTTCTTCGAGGAATCTAATCTCGACGGACCAAGAGCGCTCGCACTGACGCCGAAAGTAAGATAATGGCGGAGAAGACGACATGCAAGCTCCATCTTCTGCGT…	60	PASS	PRECISE;SVTYPE=INS;SVLEN=2608;END=244625;SUPPORT=1;COVERAGE=2,2,2,1,2;STRAND=-;AF=1.000;STDEV_LEN=0;STDEV_POS=0;SUPPORT_LONG=0	GT:GQ:DR:DV	1/1:5:0:2	2608	TIR	TE_BLRtx: Tlutea_hAT2-Ace:ClassII:TIR:hAT: 72.96%
T_lutea_GenomeV2.4_Contig_165	159517	TisoArg-Sniffles2.INS.0SA4	N	TCAGGTGATGGGACGTCGGGGATCAGGTCACATGCAGGTTTTGACAACCTAACACCTGATATCAGACCTGATATAACTAATATCAAAGTATTATAAAAGTTAGTAACTATAGATTTACAATACTAACGGGAAACGGCTTGAGCTGAGTCATTTTTCGTCTCTGGCTCCTCCACAACCATCTCTGGCTCCCAAGGCAGCACATGGGACTCCCAATCCTTCAACAAATCCTCCCAAGACTAGATTAGTGTGGCACCTCCCACAAGCCTCTCTACTGTGGTTTTTGGCCCAATCTGTTGCCGCTTCTTCAGTGAATCCAATCCTCGACGGACCAAGAGCGCTCTTTTACCCAACGCGAGCAAGACAATGGCGAAGACGACATGCAGCCCGCTAAGTGAGGCC…	60	PASS	PRECISE;SVTYPE=INS;SVLEN=2603;END=159517;SUPPORT=1;COVERAGE=9,9,9,9,9;STRAND=+;AF=0.222;STDEV_LEN=0;STDEV_POS=0;SUPPORT_LONG=0	GT:GQ:DR:DV	0/1:0:7:2	2603	TIR	TE_BLRtx: Tlutea_hAT2-Ace:ClassII:TIR:hAT: 82.54%
T_lutea_GenomeV2.4_Contig_165	466367	TisoArg-Sniffles2.INS.5SA4	N	GCTAGGGGCTGCCCGCTTCGTTGCGCGTGCCCGCTTCGTGGGCACGTGCCCACTGTTCCCCGGAAGAAATCATGGCCCCGGGAAGCCGCCGGCCAGCCCGCCGGGGGGCCACCACAGACCATGCCCGCGATGCAGCGCGACGTGAGCGCGCTGTCGTCGAAGACGTCGCCCGAAGCGACAGCGCTACTTGCCGCTTCGCCGCAGCGTTAGTCAGGCGCTTGCAACGAGGCATTTCCGAGAACAGCGCGGCAAGTGGCGTGGGAGCTGAAGAGGGGCACCTCTGATGATGACTCCCACGGGATGCCAACCAGCAGCTTCTCACAATGGCGAGAGGCTCAAGTTGCATCTGGGATTCTGGCTCAGCGGCGACGTTCACGACCCCCAAAAGCGAGGCACAGT…	60	PASS	IMPRECISE;SVTYPE=INS;SVLEN=2521;END=466367;SUPPORT=3;COVERAGE=3,3,3,3,3;STRAND=+-;AF=1.000;STDEV_LEN=17.616;STDEV_POS=48.539;SUPPORT_LONG=0	GT:GQ:DR:DV	1/1:16:0:6	2521	TIR	TE_BLRtx: Tlutea_Mariner3-Luffy:ClassII:TIR:Tc1-Mariner: 81.77%
T_lutea_GenomeV2.4_Contig_168	611588	TisoArg-Sniffles2.INS.4SA7	N	AGAGACTTAGATCAATGATGGGACATCAGGCTGATATGAGGTCCTGATGTCATGATATGAGTCCTTTAGACCACAACAAAGGGGAGTATCAGGTGGGGGCAAAAAGTAGAACTGACAAGGCCAATAACTTAAAACCATGAAAAAAAAAACTTTTGGCGCGAGGACGCGAGGACGAGGTGGCGCGGGGAAACCTCTCTAGCCCCTCTTCCACTACTGTCTGTACTTTACATATAAGTCATTTGCCCATTTTATTCACTGCACTTGAGGCGTTCCATCGTCTCTCTCTCTCTCTCTCTCTCTCTCTCTCTCTCTCTCTCTCTGTGATGGCCAGGCGAGCGACTGGCGCTGGCTCTTACCCCAGCCACCGCCCGAGCAGCCTCAGCTTGGGGACTGAGGGTG…	60	PASS	PRECISE;SVTYPE=INS;SVLEN=2609;END=611588;SUPPORT=1;COVERAGE=5,5,5,5,4;STRAND=+;AF=0.400;STDEV_LEN=0;STDEV_POS=0;SUPPORT_LONG=0	GT:GQ:DR:DV	0/1:11:3:2	2609	TIR	TE_BLRtx: Tlutea_hAT2-Ace:ClassII:TIR:hAT: 75.59%
T_lutea_GenomeV2.4_Contig_170	217585	TisoArg-Sniffles2.INS.4SA9	N	TCTTGAAGTGATGGGACATCAGGCTGATATGAGGTCCCGATGTCATGACATCAGGTCCTTAGACCTGACAAAGGGGTATCAGGTGGGGCAAAACGAAGTTGACAAGGCCAATAACAAACCATGAAAAAACTTTGGGCGCAGGGACGCGGAGGACGAGGTGGCGTGGAAGCCCTCCAACACCCCCCTCTTCCTGCTACTGTCTGTACTTTTACATATACGTAATTTTGCCCATTTTATTCACTGGGTACTTGAGGCGTTCCACGCCCTCTCTCTCTCTCTCTCTCTCTCTCTCTGGCGATGTGGCCAGTGACGACATGGCGCTGGCTCTGCCCCAGCCACCGCCCGAGCAGCTCCCAGCTTGGGGATTGAGGGAGGGATTACACTGAGGGCAGTGCCCCT…	60	PASS	PRECISE;SVTYPE=INS;SVLEN=2615;END=217585;SUPPORT=1;COVERAGE=8,8,8,8,10;STRAND=-;AF=0.250;STDEV_LEN=0;STDEV_POS=0;SUPPORT_LONG=0	GT:GQ:DR:DV	0/1:3:6:2	2615	TIR	TE_BLRtx: Tlutea_hAT2-Ace:ClassII:TIR:hAT: 68.13%
T_lutea_GenomeV2.4_Contig_170	188607	TisoArg-Sniffles2.INS.3SA9	N	GGATGGCAGCGATGGGACATCAGGCTGATGAAGGAGGTCCTGATGCTCATGATATCAGTCCTTTAGATTCCAGACAAAGGGGTATCAGGTGGGGCAAACGAAGCTGACAAGGCCAATAACAAAACCACGAAAACTTTTGGCGAGGACGAGAGACGAGGTGGCGTGGGAAGCCTCTCCAACACTCTCTTCCCGCTACTGTTCGTACTTTACATATACGTAATTTTTGCCCATTTTATTCACTCGCACTTGAGGCGTTCCCATCGTCTCTCTCTCTCTCTCTCTCTCTTTCTCTCTCTTCTCTCTCTCTCTGGCGATGGCCAGTGACGACATGGCTATTTGCCCCAGCTTTCACTCCCCCGAGCAGCCTCAGCTTGGGGAGCTCGTGGAGGAGGACACACC…	60	PASS	PRECISE;SVTYPE=INS;SVLEN=2579;END=188607;SUPPORT=1;COVERAGE=4,4,5,5,4;STRAND=-;AF=0.400;STDEV_LEN=0;STDEV_POS=0;SUPPORT_LONG=0	GT:GQ:DR:DV	0/1:11:3:2	2579	TIR	TE_BLRtx: Tlutea_hAT2-Ace:ClassII:TIR:hAT: 73.46%
T_lutea_GenomeV2.4_Contig_170	154387	TisoArg-Sniffles2.INS.2SA9	N	GGCGGTGGCGCAAGCATGGGGACGTCGTGGATCGTCGTCGTGTTTTGACAACCTAACACTCGATACTAATTCTGATGTATTACTAATATCAGGTATTATAAAAGTTAGTAACTATAGTTATAATACTAACGGAACAGAAACGAGCTAACACAAATATTTTCGTCCTGCCTCCCACAACCATGCATATCTCTAGCTCCCAAGGCAAGGGAGGGTGCGTTCATAATTTAATCACATATTGACGCGCGACCACATTTCGCGGTCATGGCGACTGCCTCCTGAATGCATGGCCTTCCACCAAACTGAGCGGAAGAGCCCTTCCTGACGGCGAGACTTTCTACCACGCCTCGCATTATCATCTGTCGCGACCGCCTCGAAATGGATGGGGTGTCGGGGTGAGAT…	60	PASS	PRECISE;SVTYPE=INS;SVLEN=1094;END=154387;SUPPORT=2;COVERAGE=5,4,4,4,4;STRAND=+-;AF=0.500;STDEV_LEN=4.950;STDEV_POS=2.828;SUPPORT_LONG=0	GT:GQ:DR:DV	0/1:14:2:2	1094	TIR	TE_BLRtx: Tlutea_hAT2-Ace:ClassII:TIR:hAT: 28.85%
T_lutea_GenomeV2.4_Contig_171	144162	TisoArg-Sniffles2.INS.4SAA	N	CCAGTGATAGGACGGCAGGATCAGGTCGTCAGGTTTGGCAGCTGGCACTGATATCAGACCTGATATTGGCTAATATCAAATATTATAAATTAAGTAGTACTTTATAATTTAATACTAACGAGAAACGAGAAGCAGGCTAACAGTCCATTTTCGTCCTCTGGCTCCCTCCACAACCATCTCTAGCTCCCAAGAAGCTGACACTAGGACTCCCAATCAACCAACAAATCCCTCCAAGACTAGATTAGTGGCACCTCACAAGCCTCTCATGGTTTGGCCCCAATGTGTTGCCTTCTTTAATTAGATCCAATCCTCAGCGGACCAAGAGCACTCGCACCTGACGCCGGGCAAGACGGCGCGAAGACGACACGGCCACTTCAAGTACAAAATAATGAGACAAAT…	60	PASS	PRECISE;SVTYPE=INS;SVLEN=2624;END=144162;SUPPORT=1;COVERAGE=3,3,3,3,3;STRAND=+;AF=0.667;STDEV_LEN=0;STDEV_POS=0;SUPPORT_LONG=0	GT:GQ:DR:DV	0/1:4:1:2	2624	TIR	TE_BLRtx: Tlutea_hAT2-Ace:ClassII:TIR:hAT: 59.68%
T_lutea_GenomeV2.4_Contig_171	5672	TisoArg-Sniffles2.INS.0SAA	N	GCTCTGAATCGGTGATGGGACGTCGGGATCAGGTCGTGGGTTTTGACAACCTAACACCTGATATCAGACCTGATATTAGCCTAATATCAAGTATTATAAAAGTTAGTAACTATAGTTACAATACTAACAGAGACGAGAAACAGAGCTACTTGATCATTTTCGTCCTCTGGCTCCCTCCACAACCATCTCTCTGGCTCCCAGGCAGCACATGGGACTCCCAATCCTTCAACAAATCCTCCAAGACTAGATTAATTGGCACCTCACAAGCCTCTCTACTGTGGTTTGGCCCAATCTGTTGCGCTTCTTCGAGTGAATCAATCACTCGACGGACCAAGGCGCTCGCACCCTGACGCCGAGCAAGACAAGCGCGAGAAGACGACATGCAGCCCACTTCCAAGT…	60	PASS	PRECISE;SVTYPE=INS;SVLEN=2599;END=5672;SUPPORT=1;COVERAGE=3,3,3,4,4;STRAND=+;AF=0.667;STDEV_LEN=0;STDEV_POS=0;SUPPORT_LONG=0	GT:GQ:DR:DV	0/1:4:1:2	2599	TIR	TE_BLRtx: Tlutea_hAT2-Ace:ClassII:TIR:hAT: 83.08%
T_lutea_GenomeV2.4_Contig_171	14897	TisoArg-Sniffles2.INS.1SAA	N	TCTACCGGTGATGGGACGTCGAGGAGATCAGGTCGTCAGGTTTGACAACCTAACACCTGATATCAGACCTGATATTAGCCTAATATCAAGTATTATAAAGTTAGTAACTATAGTTACAATACTAACGAGGAGCGAGCGAGGGCTAACAGTCATTTTCGTCCTCGCTCCTCCACAGCCATCTCTCTAGCTCCCAAAGGCGGCACCTCTGGGACTCCCAATCCTTCAACAAATCCTCAAGACTAGATTAATTATTTGGCACCTCACAAGCCTCTCTACTGTGGTTTTGGCCCAATCTGTTTGCGCTTCTTCGAGTGAATCCAATCCTCGACGGACCAAGAGCGCTCGCACCTGACGCCCGAGCAAAGGAGCCGGCGCAGAAGACGACATGCAGCCACTTCA…	60	PASS	PRECISE;SVTYPE=INS;SVLEN=2598;END=14897;SUPPORT=1;COVERAGE=6,3,3,3,5;STRAND=+;AF=0.667;STDEV_LEN=0;STDEV_POS=0;SUPPORT_LONG=0	GT:GQ:DR:DV	0/1:4:1:2	2598	TIR	TE_BLRtx: Tlutea_hAT2-Ace:ClassII:TIR:hAT: 75.47%, Tlutea_hAT8:ClassII:TIR:hAT: 5.58%
T_lutea_GenomeV2.4_Contig_172	31633	TisoArg-Sniffles2.INS.0SAB	N	ATCAATTTACTGCAGCTATGTGTTCAGCAGTGTTGGGACATCAGGCTGATGAGGTCCTGATGTCATGATATGGGTCCTTTAAATGAATAAGGGGTATCAGGTGGGGGGTAAAAAGCAAACATGGTAATAACCAAAATATATGAAAACTTTGGCGCAGGGATGCGGACCCGAGGTGGCGCAGGAAGCCTCTCCAGCACCCCCTCTTTCCCATACTGTCTGTGCTTTTACATATGTAATTTTGCCCATTTATTCCTGCACTTGAGGCGTTCCATCGTCTCTCTCTCTCTCTCTCTCTCTCTCTCTCTCTCTCTCTCAGCGATGGCTGGTGACGACACTCGCGCTGGCTCTTTGCCCCAGCCACCACCAGCTCAGCCTGGGGGACTGAGAGGTGGACACACT…	60	PASS	PRECISE;SVTYPE=INS;SVLEN=2632;END=31633;SUPPORT=1;COVERAGE=1,1,1,1,2;STRAND=+;AF=1.000;STDEV_LEN=0;STDEV_POS=0;SUPPORT_LONG=0	GT:GQ:DR:DV	1/1:5:0:2	2632	TIR	TE_BLRtx: Tlutea_hAT2-Ace:ClassII:TIR:hAT: 55.12%
T_lutea_GenomeV2.4_Contig_173	2621290	TisoArg-Sniffles2.INS.1FSAC	N	CCAGCATGGGACATCAGGCCGGATAATAGGTCCTGGATGTCATGATATCAGGTCCCTTGGGTAGGACCTGACAAAGGGGTATCAGGTGGGGGCAAAATCCAGCTGACAAGCCAATAACAAAACCATGAAAAAACTTTGAAGAGGACGTTGAGGATCAGTGGCGCGGAAGCCTCCAACACCCCCTCCCCCGCTACTGTCTGTGTACTTATATGTTACGCCGTAATTTGCCCATTTTATCACTCACTGCACTTGAGGCGTTCCATCGTCTCTCTCTCTGGCGATGGGCCAGTGACGAGCATGGCGCTGGCTCTGCCCCAGCCACCGCCCTGGAGCGTTTTCCCAGCTTGGGGACTGAGAGGGACACACTGAGGGCAGCGCCCCTCGAGTGGTCCACACTGA…	60	PASS	PRECISE;SVTYPE=INS;SVLEN=2638;END=2621290;SUPPORT=1;COVERAGE=3,3,3,3,2;STRAND=-;AF=0.667;STDEV_LEN=0;STDEV_POS=0;SUPPORT_LONG=0	GT:GQ:DR:DV	0/1:4:1:2	2638	TIR	TE_BLRtx: Tlutea_hAT3:ClassII:TIR:hAT: 5.23%, Tlutea_hAT2-Ace:ClassII:TIR:hAT: 50.17%
T_lutea_GenomeV2.4_Contig_173	1547194	TisoArg-Sniffles2.INS.13SAC	N	CTGGCTTTGGCTTGGTGATGGGACATCAGGCTGATATGAGGTCGATGTCATGATATCGAACCGCTTTACGCAGGGCTGACCAAGGGTATCAGGTGGGGGCAGCCAAGCTGACAAGGTAATACTTTCTACAAAACCATGAAAAAAAACTTTTGGCGCGAGGACGCGGACGAGGTGGCACGGAAGCCTCCAGCCCCCTCTTCCCCACTTCTTTGTCTGTGCTTGTACGTATTTGCCCATTTTATTCACTGCACTTGGGAAGGCGTTCCATCGTCTCTCCTCTCTCTCTCTCTCTCTCTCTCTCTCTCTCTCTCTCTGGCGGTGGCCCGAGTGACAGCCATGCGCTGGCTCCACTTTGCACCCCAGCCACCACCGAGCAGCCCTCAAGCAAGGGGGACTGAG…	60	PASS	PRECISE;SVTYPE=INS;SVLEN=2633;END=1547194;SUPPORT=1;COVERAGE=7,6,6,6,6;STRAND=+;AF=0.333;STDEV_LEN=0;STDEV_POS=0;SUPPORT_LONG=0	GT:GQ:DR:DV	0/1:8:4:2	2633	TIR	TE_BLRtx: Tlutea_hAT2-Ace:ClassII:TIR:hAT: 71.61%
T_lutea_GenomeV2.4_Contig_173	2872457	TisoArg-Sniffles2.INS.22SAC	N	AGGAAGCAGTGATGGGACATCAGGCTGATATGAGGTCTGATGTCATGATATCAGGTCCTTTAGACCTGACAAGGGGTATCAGGTGGGGGCAAAGCAAAGCTGAAACCGGAAGCCAATAACAAAACCATGAAAAAAAACTTTTGGCGCGAGGACGCGAGGACGAGGTGGCGCGAAGAAGCCTCTCAACACCCCTCTTCCACGCTACTGTCTGTGCTTTTACATATACGTATTTGCCATTTTTCTTTGCGCCGAGGAGCGTTCCGTGCGTGTATAATGTGCTTGTAACCTTGCTTGTGTATGTGCTTGTGCCTTGGCGTTACGATGACTTGGACATGGCTTTGGCTCTTGCCCCAGCCAACCGGGGCAACCTCAGCTTAGCAGGGGACTGAGGAGGTGGAC…	60	PASS	PRECISE;SVTYPE=INS;SVLEN=2630;END=2872457;SUPPORT=1;COVERAGE=3,3,3,3,3;STRAND=+;AF=0.667;STDEV_LEN=0;STDEV_POS=0;SUPPORT_LONG=0	GT:GQ:DR:DV	0/1:4:1:2	2630	TIR	TE_BLRtx: Tlutea_hAT2-Ace:ClassII:TIR:hAT: 79.49%
T_lutea_GenomeV2.4_Contig_173	1316172	TisoArg-Sniffles2.INS.FSAC	N	AGTGATGGGACATCAGGCTGATATGAGGTCCTGATGTCATGATATCAGGTCCCAGGGACCTGACAAAGGGGTATCAGGTGGGGCAAAAACGAAGCTGACAAGGCCAATAACAAAACCATGAAAAAAACTTTTGGCGCGAGGGACGCGAGGACGAGGTGGCGCGGGAAGCCTCTCCAACACCCCTCTTCCCGCTACTGTCTGTACTTTACATATACGTACTCTTGCCCATTTTATTCACTGCACTTGAGGCGTTCCATCGTCTCTCTCTCTCTCTCTCTCTCTCTCTGGCGATGGCCAGTGACGACATGGCGCTGGCTCTTGCCCCAGCCACTGTCCAGCAGCCTCAGCTTGGGACTGAGGGAGGTGGACACACCTGAGGGCAGCGCCCTCGAGTGGTCC…	60	PASS	IMPRECISE;SVTYPE=INS;SVLEN=2624;END=1316172;SUPPORT=2;COVERAGE=4,4,4,4,4;STRAND=-;AF=1.000;STDEV_LEN=17.678;STDEV_POS=115.966;SUPPORT_LONG=0	GT:GQ:DR:DV	1/1:11:0:4	2624	TIR	TE_BLRtx: Tlutea_hAT3:ClassII:TIR:hAT: 16.40%, Tlutea_hAT2-Ace:ClassII:TIR:hAT: 70.22%
T_lutea_GenomeV2.4_Contig_173	1349152	TisoArg-Sniffles2.INS.10SAC	N	AAGCCTTCCTGATTTCTGATGGGACATCAGGCTGATATGAGGTCCTGATGGCGTCATGATATCATATCCTTTAGACCCGACAGCGTATCAGTAAAAATGAAGCTGACAAGCGCCACACAAAAACATGAAAAATCTCTTGGCGCGAGGACGTCGAGACGAGGTGGCGCGGAAGCCTCTCCCAACACTCCTCTTCCGGGCTACTGTCTGCACTTTCTTTACATATACGTACTTTGCCCATTTTATTCACATCGTACTTGAGGCGTTCCATCGTCTCTCTCTCTCTCTCTCTCTCTCTCTCTGGCGATGGCCAGTGATGACATGGCGTTGGCTCTGCCCCAGCCACTGCCCAGAGCAGCCTCAGCTTGGGAGCTGAGGAGGTGGGACACACCCCGGAGGGCA…	60	PASS	PRECISE;SVTYPE=INS;SVLEN=2622;END=1349152;SUPPORT=1;COVERAGE=8,6,6,6,7;STRAND=-;AF=0.333;STDEV_LEN=0;STDEV_POS=0;SUPPORT_LONG=0	GT:GQ:DR:DV	0/1:8:4:2	2622	TIR	TE_BLRtx: Tlutea_hAT2-Ace:ClassII:TIR:hAT: 62.96%
T_lutea_GenomeV2.4_Contig_173	175641	TisoArg-Sniffles2.INS.2SAC	N	GCAGTGATGGGGACATCAGGCTGATATGAGGTCCTGATGTCATGATATCAGGCCCTTTAGACCTGACAAAGGTATCAGTGGGGTAAGCACCGAAGCTGATGGGCAAGCCACAACAAAAACCACGGAAAACTTTTTGGCGCGAGGACGCGAGGATATGTGGCGCAAAGCCTCAACACTCCCCCCTCTTCCCGCCATACTGTCTGTACTTTACATATACGTATTTTGCCCATTTTATTCATCGTACTTGAGGCGTTCCATCGTCTCTCTCTCTCTCTCTCTCTCTCTCTCTCTCTCTGGCGATGGCCAGTGACGACATGGCGCTGGCTCTGCCCCAGCCATCACCCCAGGAGCAGCCTTGTAGCTTGGGGGATTGAGAGGGTGGACATTACACCCTGGAGG…	36	PASS	PRECISE;SVTYPE=INS;SVLEN=2619;END=175641;SUPPORT=1;COVERAGE=4,3,3,3,4;STRAND=-;AF=0.667;STDEV_LEN=0;STDEV_POS=0;SUPPORT_LONG=0	GT:GQ:DR:DV	0/1:4:1:2	2619	TIR	TE_BLRtx: Tlutea_hAT2-Ace:ClassII:TIR:hAT: 65.39%
T_lutea_GenomeV2.4_Contig_173	372219	TisoArg-Sniffles2.INS.3SAC	N	AGATGTGTCAGTGATGGATGTCAGGGGATCAGGTCGTCAGTTTTGACAACCTAACACTGAGCACGTAACACCTGGGATATTAGCCTAATATCAACTATTATAAAGTTAGTAACTATAGTTACAATACTAACGTGGAACAAATGTAGCTAACAAGCCATTTTCGTCCTTCCGGTTCCTCCACAACCATCTCTAGCCCCAAGGCAAAAGACATGGGACTCCCCCAATCCTTCAACAAATCCTCCAAGACTAGATTAGTGTGGCAACCCTCACAAGCCTCACTGTGGTTTGGCCCAATCTGTTGCGCTTCTTCGAGTGAATCCAACTCGACGGACCGTAAGAGCGCCTGCACCCCGACGCCGAGCAAGACAAACATGAGAAGACGACATGCAGCCCACTTCC…	60	PASS	PRECISE;SVTYPE=INS;SVLEN=2615;END=372219;SUPPORT=2;COVERAGE=4,2,2,2,2;STRAND=+-;AF=1.000;STDEV_LEN=20.506;STDEV_POS=3.536;SUPPORT_LONG=0	GT:GQ:DR:DV	1/1:11:0:4	2615	TIR	TE_BLRtx: Tlutea_hAT2-Ace:ClassII:TIR:hAT: 75.98%, Tlutea_hAT3:ClassII:TIR:hAT: 8.47%
T_lutea_GenomeV2.4_Contig_173	929414	TisoArg-Sniffles2.INS.6SAC	N	CACGATAGACCCAGTGATGGGACATCAGGCTGATATGAGGTCCTGATGTCATGATATCAGGTCCTTTAGACCTGACAAAGGGGTATCGGGTGAGGCAAAAGCCTTAGAGCTGACAAGGCCAATAACAAAACCATGAAAAAAAAAACTTTTGGCGCGAGGACGCGAGGACGAAGTGGCGCGAGAAGCCTCTCCAACACCCCCTCTTCCCGCTACTGTCTGTACTTTTACATATAGTAATTTTGCCCATTTTATTCACTGCACTTGAGGCGTTCCATCGTCTCTCTCTCTCTCTCTCTCTCTCTCTCTCTCTCTCTCTCTCCTGGCGATGGCCAGTGACGACATGGCGCTGGCTCTTGCCCCAGCCACCGCCGAGCAGCAGCTTGGGGGACTGAGGAGGTG…	60	PASS	PRECISE;SVTYPE=INS;SVLEN=2615;END=929414;SUPPORT=1;COVERAGE=4,4,4,4,4;STRAND=+;AF=0.500;STDEV_LEN=0;STDEV_POS=0;SUPPORT_LONG=0	GT:GQ:DR:DV	0/1:14:2:2	2615	TIR	TE_BLRtx: Tlutea_hAT2-Ace:ClassII:TIR:hAT: 79.64%
T_lutea_GenomeV2.4_Contig_173	2096395	TisoArg-Sniffles2.INS.17SAC	N	GGACACGTCAAGTGATGGGACATCAGGCTGATATGGAGGTCCTGATGTCATGATATCAGGTCCTTTAGACCCGACAAAGGGGTATCAGGTGGGGGCAAAACGAAGTTTACAAGGCCAATAACAAAACCATGAAACTTTTATGCGAGGACGCAGAGGACGAGGTGGCGGAAGCCTCTCCAACACCCCCCTTCTTCCCGCTACTGTCTGTACTTTACATATGGCGTAATTTGCCCATTTTATTCACTGCACTTGGAGGTGTTCCACATCGTCTCTCTCTCTCTCTCTCTCTCTCTCTCTCTCTCTCTCTGGCAGATGGCTAGTGACGACATGGCGCTGGCTCCTGCCCCCCAGCCACGCCCGAGCAGCTTCCTGGGGGCTTGGGGACTGGAGGAGGTGGAT…	60	PASS	PRECISE;SVTYPE=INS;SVLEN=2615;END=2096395;SUPPORT=1;COVERAGE=4,1,1,1,2;STRAND=-;AF=1.000;STDEV_LEN=0;STDEV_POS=0;SUPPORT_LONG=0	GT:GQ:DR:DV	1/1:5:0:2	2615	TIR	TE_BLRtx: Tlutea_hAT2-Ace:ClassII:TIR:hAT: 65.20%
T_lutea_GenomeV2.4_Contig_173	2661989	TisoArg-Sniffles2.INS.21SAC	N	GACAGTGATGGGACATCAGGCTGATATGAGTCCTGATGTCATGATATCAGGTCCCTTTGGAGCCTGACAAAGAGGGGTATCGAAAGGTGGGGGCAAGAAGCAAACTGACAAGGCCAATAACAAAACCATGAAAAAAAACTTGCCCAGCGCGAGGACACGAGGACGGGGTGGCGCGGGAAGCCTCTCCAACACCCCCTCTTCCCGCTACTGTCATTTATATACGTAATTTGCCCATTTTATTCCACCGCGGGCGTTCCATCCGTCTCTCTCTCTCTCTCTCTCTCTCTCTCTCTCTCTCTGGCGATGGCCAGTGACGACATGGCGCTGGCTCTTGCCTCCCAGCCACCGCCCGAGCAGCCTCAGCTTGGGGGACTGAGAGGTGGACACACTCAAGGGGGC…	60	PASS	PRECISE;SVTYPE=INS;SVLEN=2606;END=2661989;SUPPORT=1;COVERAGE=5,5,5,5,4;STRAND=+;AF=0.400;STDEV_LEN=0;STDEV_POS=0;SUPPORT_LONG=0	GT:GQ:DR:DV	0/1:11:3:2	2606	TIR	TE_BLRtx: Tlutea_hAT2-Ace:ClassII:TIR:hAT: 74.08%
T_lutea_GenomeV2.4_Contig_173	1445085	TisoArg-Sniffles2.INS.12SAC	N	GACAGTGATGGGACGTCAGGACGCAAATGTCAGCTTGGATAACCTTAACACCCGATATCAGACCCGACATTGCTTCAATATCACATTATAAAGTTAGTAACTATAGTTACAATACTTCAACGTGGAACAGAAACAGAGCTAATACCATTTTCGCCCTCCGCCCTCCACAACCATCTCTAGTCTCCCAAGGCAGCACATGGTTCCAAACTAACAATCCTCCAAGACTAGATTTAGTGTGGCACCACAAGCCTCTCTACTGTGGTTTGGCCCAACTGACAGGCTTTCTTTCTGGAGGGAATCCAACTGACGGACTGCCTGCAACTTGACGTGTTATAAGACAGCGAGAAGATTCTATATGTGTAAGTCGCAATTTCCTAAGTGAGGCTAATGAGACAAGTA…	60	PASS	PRECISE;SVTYPE=INS;SVLEN=2594;END=1445085;SUPPORT=1;COVERAGE=5,6,6,6,6;STRAND=-;AF=0.333;STDEV_LEN=0;STDEV_POS=0;SUPPORT_LONG=0	GT:GQ:DR:DV	0/1:8:4:2	2594	TIR	TE_BLRtx: Tlutea_hAT2-Ace:ClassII:TIR:hAT: 57.74%
T_lutea_GenomeV2.4_Contig_173	2121917	TisoArg-Sniffles2.INS.18SAC	N	CTGCTGATGATAGGACATCAGGCTGATATGGTCCTGATGTCATGATATCAGGTCCTTTAGACCTGACAAGGATTATCGGGGTGGGGCAAGCAAACTGACAAGGCCAATAACAAAACCATGAAAAAAAACTTTTGGCGCGAGGACGCGAGGACGAGGTGGCGCGAGAAGCCTCTCCAACACCCCCTCTTCCCGCTACTGTCTGTACTTTTACATATACGTAATTTTGCCCATTTTATTCACTGCACTTGGGCGTTCCATCGTCTCTCTCTCTCTCTCTCTCTCTCTCTCTCTCTCTCTCTCTGGCGATGGCAGTGACGGACATGGCGCTGGCTCTTGCCCCAGCCACCGCCAGAGCGGCCTCAGCAGGGGACTGAGGAAGTGGACACACTCGAGGGCAGC…	60	PASS	PRECISE;SVTYPE=INS;SVLEN=2590;END=2121917;SUPPORT=1;COVERAGE=5,5,5,5,5;STRAND=+;AF=0.400;STDEV_LEN=0;STDEV_POS=0;SUPPORT_LONG=0	GT:GQ:DR:DV	0/1:11:3:2	2590	TIR	TE_BLRtx: Tlutea_hAT2-Ace:ClassII:TIR:hAT: 82.54%
T_lutea_GenomeV2.4_Contig_173	1232234	TisoArg-Sniffles2.INS.BSAC	N	CAGCCGCAGTGATGGGGCGTCTGGGGATCGGGTCATCGGAGTTTTGACAACCTAACACCTGATATCAGACCTGATAATAGCTAATATCAAGTATTATAAAGTTAGTAACTATAGTTCACAAGTACCTAGCAGGAACAGAAACAGAGCTAACAGTCATTTTCATCCTCTGGCTCTCCACAACCATCTCTAGCTCCAAAATGTTTGTGGGACTCCCCAATCCTTCAACAAATCCTCCAAGACTAGATTGATGTGTGGCACCTCACAAGCCTCTCTACTGTTGGTTTGGCCCGATCTGTTGCGCTTCTTCCAGGTGGATCCAGTCCTCGACGGACCAAGAGCGCTCGCACCACGACGCCGAGGCAAGGCGGCGCGAGAAGACGACAGCCGCAGCCCACTTCA…	60	PASS	PRECISE;SVTYPE=INS;SVLEN=2577;END=1232234;SUPPORT=1;COVERAGE=4,4,4,4,4;STRAND=+;AF=0.500;STDEV_LEN=0;STDEV_POS=0;SUPPORT_LONG=0	GT:GQ:DR:DV	0/1:14:2:2	2577	TIR	TE_BLRtx: Tlutea_hAT2-Ace:ClassII:TIR:hAT: 62.11%
T_lutea_GenomeV2.4_Contig_173	1136074	TisoArg-Sniffles2.INS.9SAC	N	TAGATACAAAGCCGCTTCATGGGCATGCCCCATATTTTCTATGTAAGTGAAAATGAAAATCGCCCGTTGACACCAGAGCTGCCACTGGATAAAAGGTGCCCCTAGGTGCATGCTGTGCGCCGACATGTGCTTTTTTCTGATTGATGCACATGGTGACTCAATGACATTTTACATACGCACGCGCACGGAAATCAGAGCCTCATGGACAGCCCCAACGTCGAGGCGGCGCCGGAGGCACAAACACCACTTTCAAGGCCCACAACGAGGGCACTAGCCACTGAAACGGGGACTTCCAGCCACTTCACACACTCTCTCTTCTTGCACCACCCTTTCAAGTTCCCAGTTGTCACATAACATGAACCTCCCATGGACACGGAACACCGCACATGCACACACATC…	60	PASS	PRECISE;SVTYPE=INS;SVLEN=2539;END=1136074;SUPPORT=1;COVERAGE=4,4,4,5,5;STRAND=-;AF=0.500;STDEV_LEN=0;STDEV_POS=0;SUPPORT_LONG=0	GT:GQ:DR:DV	0/1:14:2:2	2539	TIR	TE_BLRtx: Tlutea_Mariner3-Luffy:ClassII:TIR:Tc1-Mariner: 90.57%
T_lutea_GenomeV2.4_Contig_174	22479	TisoArg-Sniffles2.INS.1SAD	N	GCAGTGATGGGACATCAGGCTGATGAGGTCCTGATGTGTCATGATATCAGGTCCTTTAGACCTGACAAAGAGGGTATCAGGGTGAGGGGGCAAAAACAGAGCTGACAAGGCCAATAACAAAACCACAGAAAAAAAACTTTGGCGCGAGGACGCGAGGACGAGGTGGCGCGAAGAAGCCTCTCCACCCCCCTCTTCCCGCTGTCTGTACTTTTACATATACGTAATTTGCCCGTTTATTCACTGCGCAGGAAGCGTTCCATCGTCTCTCTCTCTCTCTCTCTCTCTCTCTCTCTCTCTCTCTGGCGTGGCCAGTGACGACATGGCGCTGGCTCTTGCCCCAGCCACCTTGAGCAGCCTCAGCTTGGGGGACTGAGGTGGACGACACACTCGAGGGCAGCG…	60	PASS	PRECISE;SVTYPE=INS;SVLEN=2593;END=22479;SUPPORT=1;COVERAGE=3,3,3,3,3;STRAND=+;AF=0.667;STDEV_LEN=0;STDEV_POS=0;SUPPORT_LONG=0	GT:GQ:DR:DV	0/1:4:1:2	2593	TIR	TE_BLRtx: Tlutea_hAT2-Ace:ClassII:TIR:hAT: 79.45%
T_lutea_GenomeV2.4_Contig_174	67953	TisoArg-Sniffles2.INS.3SAD	N	CAGTGATGGGACATCAGGCTGATATGAGGTCCTGATGTCATGATATCAGGGTCCTTTAGACCTGACAAGGGTATCAGGTGGGGGCAAAACGAAGCTGAGAAGGCCAATAACAAAACCATGAAAAATTTTTTATGCGACGCGAGGATGAGGTGGCGTGGGAAGCCTCTCCAACACCCCCTTCCCGCTACTGTCTGTAATTTTTACATACGTAATTTTGCCCATTTTATTCACTGCACTTGAGGCGTTCCACTGTCTCTCTCTCTCTCTCTCTCTCTCTCTCTCTCTCTGGCGATGCACAGTGGACGACATGGCGCTGGCTCTGCCCCAGCCACCGCCCCGAGCAGCCTCAGCTTGGGGGACTGAGGAGGTGGACACACCAGGGCAGCGCCCCTGAGTGGT…	60	PASS	IMPRECISE;SVTYPE=INS;SVLEN=2581;END=67953;SUPPORT=2;COVERAGE=5,5,5,5,5;STRAND=+-;AF=0.800;STDEV_LEN=28.284;STDEV_POS=5.657;SUPPORT_LONG=0	GT:GQ:DR:DV	1/1:1:1:4	2581	TIR	TE_BLRtx: Tlutea_hAT2-Ace:ClassII:TIR:hAT: 70.80%
T_lutea_GenomeV2.4_Contig_175	980914	TisoArg-Sniffles2.INS.9SAE	N	CTTTCCTCTACTAACAGTGATGGGACATCAGGTTGATAAGGGAGTGTCATCCTGATCAGCGATATTCAGGTCCTTTAGACCTGACAAAGCGGTACTAGTGGGGCAACGAAGCTGACAAGGGGCCAATAACAAACCTACATGAAAACTTTATATGAGGACGTTGAGGACGAGGCGCGGGAAGCCTCCAACACCCCTCCCGCCACTAACTGGTACTTTGCATATACGTACCTTGCCCATTTTATTCACTGCACTTGAGGCGTTCCATCGTCTCTCTCTCTCTCTCTCTCTCTCTCTCTGGCGACAGGCCAGGACGACATGGCGCTGGCTCTGCCCCAGCCACGCCCTACAGCCTGCAGCTTGGGGATTGAGGAGGGTGGACACACCTCGAGGGCAGCGCCC…	60	PASS	PRECISE;SVTYPE=INS;SVLEN=2597;END=980914;SUPPORT=1;COVERAGE=6,5,5,5,6;STRAND=-;AF=0.400;STDEV_LEN=0;STDEV_POS=0;SUPPORT_LONG=0	GT:GQ:DR:DV	0/1:11:3:2	2597	TIR	TE_BLRtx: Tlutea_hAT2-Ace:ClassII:TIR:hAT: 53.57%
T_lutea_GenomeV2.4_Contig_175	1077347	TisoArg-Sniffles2.INS.DSAE	N	GCCGAAAGTGCGAATGATGGGACGTCAGGATCAAGAGTCGTCAGGTACGACAGCCTAACACCTGATATCGAGACCTGATGATAACCCTAATATCAAGTATTATAAAGTTAGTAACTATAGTTACAATACTAACGAGGCAGTGAGCCTAACAGTCATTTTTCGTCCTCTTAAAATATCCACAGCCATCTCTGCGCTCCCAAGAATGACACATGGGACTCCCAGTCCTTCAACAAATCCTCCAAGACTAGATTAGTGTGGCACCTCCACAAGCCTCTCTACTGTGGTTTTGGCCCAATCTGTTGCACTTCTTCAGGTAGATCCAATCCTCAGCGGACCAAGAGCCGCTCACCCTGACGCCGAGCAAGACGCGCGGAAGACGACGCTTACCCAGCCACTTCA…	60	PASS	PRECISE;SVTYPE=INS;SVLEN=2589;END=1077347;SUPPORT=1;COVERAGE=3,2,2,2,5;STRAND=+;AF=1.000;STDEV_LEN=0;STDEV_POS=0;SUPPORT_LONG=0	GT:GQ:DR:DV	1/1:5:0:2	2589	TIR	TE_BLRtx: Tlutea_hAT2-Ace:ClassII:TIR:hAT: 74.62%
T_lutea_GenomeV2.4_Contig_175	985111	TisoArg-Sniffles2.INS.ASAE	N	GCAGTGATGGGGATCGTCAGGGGATCAGGTCGTCAGGTTTTTTGACAACCCAACACTGATATCAGACCTGATATTACTCAATATCAAGTATTATAAAGTTAGTAATCATAGTTACAATACTAACGGGAACAGAAACAGAGCCAGTCATTTTCGTCCTCTCGTCTTCCACAACCATCTCTAGCTCCCAAGGCAGCACATGTGGGGACTCCCAATCCTTCAACAAATCCTCCAAGACTAGATATTAGTGTGGCACCTCACAAGCCTCTCTACTGTGGTTTGGCCCAATCTGTTGCGCTTCTTCGAGTGAACGCAACTCGACGGACCAAGAGCGCTCGCACCCTGACGCTGAGCAAGACATGAGAAGACGACATGCAGCCCACTTCAAGTGAGGCCAATGAG…	60	PASS	PRECISE;SVTYPE=INS;SVLEN=2581;END=985111;SUPPORT=1;COVERAGE=6,6,6,6,6;STRAND=-;AF=0.333;STDEV_LEN=0;STDEV_POS=0;SUPPORT_LONG=0	GT:GQ:DR:DV	0/1:8:4:2	2581	TIR	TE_BLRtx: Tlutea_hAT2-Ace:ClassII:TIR:hAT: 75.36%
T_lutea_GenomeV2.4_Contig_178	258196	TisoArg-Sniffles2.INS.1SB1	N	ATCCATAGGGCGGTCAAACATGGTTTTTTTATTGGGGGTAAAAAATGACCATCTCACGGTTAAGGAAATTTCAGAATTTTTTCCGGTAGAAAGTTCCCAATACACCCAACTAACACATATCCGCCCCATTTTAGACTCAGACCCCTCCCCCTTTGGCCCTACAACAAAACGTAAGCAAATATTGACGAAAGACGCTAAAGTCGGAAAGGGCTCAAAGAGCCAACTTCGGGGTCGAGACCGGGCGCGCTGCACGCCTGTTTTCGACGATCCATCAAGATGGGGGGGCCGCCAGACATCAAATACACTTGGCCACCCGCACAGTCACGCCAATCGGGCAGGCCGCGCGCCAAAACCTCGTCGAAATCTCAGCCATCCGCTGAGCTCCAACGTCTCAGAGTG…	60	PASS	IMPRECISE;SVTYPE=INS;SVLEN=3051;END=258196;SUPPORT=3;COVERAGE=4,3,3,3,3;STRAND=+-;AF=1.000;STDEV_LEN=43.616;STDEV_POS=7.024;SUPPORT_LONG=0	GT:GQ:DR:DV	1/1:16:0:6	3051	TIR	TE_BLRtx: Tlutea_MiniShanks:ClassII:TIR:hAT: 52.53%
T_lutea_GenomeV2.4_Contig_178	1317166	TisoArg-Sniffles2.INS.7SB1	N	CGGACACTGGACCAGTGATGGGACATCAGGCTGATATGCGAGGTCCTGATGTTACGATATCAGGTCCTTGCATTCGACAAAAGGGGTATCAGGTGGGGCAAAAACGAAGCTGACAAGGCCACAACAAAACCATGAAAAATCCTTTTATGCGAGACGCGAGGACGAGGTGGCGCGGGAAGCCTCTCCAACACCCCCCCCTTCCCGCGCTACTGTCTGTACTTACATATACGTACTTTGCCCATTTTATTCAATGCACTTGAGGCGTTCCATCGTCTCTCTCTCTCTCTCTCTCTCTCTCTCTCTCTCTCTCTCTGGCGATGGTCAGTGACGATGTATGGGTGCAAGAAGCCTTGCCCCAGCCACTCGCCCGAAAGCAGCCGTACAGCCCTGGGGGATTGA…	60	PASS	PRECISE;SVTYPE=INS;SVLEN=2665;END=1317166;SUPPORT=1;COVERAGE=3,3,3,3,4;STRAND=-;AF=0.667;STDEV_LEN=0;STDEV_POS=0;SUPPORT_LONG=0	GT:GQ:DR:DV	0/1:4:1:2	2665	TIR	TE_BLRtx: Tlutea_hAT2-Ace:ClassII:TIR:hAT: 52.53%
T_lutea_GenomeV2.4_Contig_178	1101599	TisoArg-Sniffles2.INS.5SB1	N	CCAGTGATGGGACATCTGTGGTGATATGAGGTCTGATGTCATGATATCAGGTCCTTTAGACCTGACAAGGGTATCGGGCTAAAAACCATTTTGCCGAGGCCAATAACAAAACCATGAAAAAAACTTTTGGCGCGAGGACGCGGGGACAGAGTGGCGCAGGAAGCCTCTCCAACACCCCTCTCTTCCCGCTGCTGTCTGGCTACTTTTATATACGTAATTTTGCCCATTTATTCACTGCACTTGAGGGCGTTCCATCGTCTCTCTCTCTCTCTCTCTCTCTCTCTCTCTCTCTCTCTGTGATAGCCAGTGACGGCCAGCAAGCGCGCCCGCTCTTGCCAGCCACCGCCCAGGCAGCCTCAGCTTGGGGGGACTGGGGAGGTGGACACACTCGGGGGCAGC…	60	PASS	PRECISE;SVTYPE=INS;SVLEN=2612;END=1101599;SUPPORT=1;COVERAGE=7,7,7,7,7;STRAND=+;AF=0.286;STDEV_LEN=0;STDEV_POS=0;SUPPORT_LONG=0	GT:GQ:DR:DV	0/1:6:5:2	2612	TIR	TE_BLRtx: Tlutea_hAT2-Ace:ClassII:TIR:hAT: 46.62%
T_lutea_GenomeV2.4_Contig_178	646042	TisoArg-Sniffles2.INS.3SB1	N	CTCGGCACTCAGTGATGGGACGTCAAGGGATCAGGTCGTCAGGTTTTGACAACTAACACCTGATATCCAGACCTGATATTGGCCTAATATCAAGTATTATAAAGTTGGTAACTATATAGTTACAATACTACTTGAGGAGCGAAGAGCAGAGCTAGCGATGTTTTCGTCCTCTGGCTCTCCACAACCATCTCTAGCTCCCAAGGCAGCACATGGGACTCCAATCCTTCAACAATCCTCCAAGACTGAATTAGTGTGGCACCTCCACAAGCCTCTCTACTGTGGTTTGGCCCAATCTGTTACGCTTCTTCAGTGAATCCAATCTCGACGGACCAAGAGCGCTCGCACCACTGACGCCGAGCAAGGCAGCGCGAAGACGACTTATACAGCCCTTCAAGTGAG…	60	PASS	PRECISE;SVTYPE=INS;SVLEN=2601;END=646042;SUPPORT=1;COVERAGE=3,3,3,3,3;STRAND=+;AF=0.667;STDEV_LEN=0;STDEV_POS=0;SUPPORT_LONG=0	GT:GQ:DR:DV	0/1:4:1:2	2601	TIR	TE_BLRtx: Tlutea_hAT2-Ace:ClassII:TIR:hAT: 59.10%
T_lutea_GenomeV2.4_Contig_179	15985	TisoArg-Sniffles2.INS.0SB2	N	TGGCGGTGATGGGACATCGAGCTGATGAGTCCTGATGTCATGATATCAGGTCATCAGACCTGACAAAGGGAGTATCAGGTGGGGAAAAGCAAACTGACAAGGCCAATAACAAAACCATGAAAAAAACTTTTGGCGCGAGGACGCGAGGACGAGGTGGCGCAGGAAACCTCTCAAGCACCCCCTCTTCCCGCTACTGTCTGTACTTTTACGCTATACGTAATTTTGCCCATTTTATTCACTGCACTTGAGGCGTTCCATCATCTCTCTCTCCTCTCTCTCTCTCCTCTCTCTCTCTCTCTCTCTCTGGCGATGGCCAGTGACGACAGCCTTTGGCTCTTGCCCCAGCCACCCCTTGAGGAAACTGACCTCAGCCAGGGGGACTAGAGGGAGGTGGACACA…	60	PASS	PRECISE;SVTYPE=INS;SVLEN=2645;END=15985;SUPPORT=1;COVERAGE=6,6,7,7,7;STRAND=+;AF=0.286;STDEV_LEN=0;STDEV_POS=0;SUPPORT_LONG=0	GT:GQ:DR:DV	0/1:6:5:2	2645	TIR	TE_BLRtx: Tlutea_hAT2-Ace:ClassII:TIR:hAT: 72.85%
T_lutea_GenomeV2.4_Contig_179	360706	TisoArg-Sniffles2.INS.4SB2	N	GGTGAAAGCGTTGATGGGACGTCAGGGGATCAGGTCGTCAGGTTTTTGAATAACCTAACACCGATACATCGTGGTCCTGATACAGGTCATAATATCGCATATAAAGTTAGTAACTATAGTTACAATACTAACGGGAACAGAAACAGAGCTAACAGTCATTTTCGTCCTCTGCCCTCCACAACCACATCTCTAGCTCCCAAGGCAGCACATGGGGACTCCCCCAATCCTTCAACAAATCCTCCAAGACTAGATTAGTGTGGCACCTCACAAGCCTCTACTGGTTTGGCCCAATCTGTTGCGCTTCTTTCTGAGTGAATCCAATCCTCGACGGACCAAGAGCGTCGCACCCTGGACGCCGAGCAAGACAGCGCGAGAAGACGATTATGCAGCTCCACTTCA…	51	PASS	PRECISE;SVTYPE=INS;SVLEN=2631;END=360706;SUPPORT=1;COVERAGE=5,5,5,5,6;STRAND=-;AF=0.400;STDEV_LEN=0;STDEV_POS=0;SUPPORT_LONG=0	GT:GQ:DR:DV	0/1:11:3:2	2631	TIR	TE_BLRtx: Tlutea_hAT2-Ace:ClassII:TIR:hAT: 74.93%
T_lutea_GenomeV2.4_Contig_179	152353	TisoArg-Sniffles2.INS.2SB2	N	GTTAGTAGCAGTGATGGGACATCAGGCCAGGATATGAGGTCCTGATGTCATGACATCCAGGTCCTTTGAGACCTGACAAAGGGGTATCAGGTGGGGGCAAAAACGAAGCTGACAAGGCCACAATAACAAAAACCATGAAAAAACTTTGGCGCGAGGACGCGAGACGAGGTGGCGCGGGAAGCCCTCTCCCAACACCCCCTCTTCCCGCTACTGTTCAGCTTTTACATACGTAATTTGCCCATTTTTATTCACTGCACTTGAGGTGCTCCATCGTCTCTCTCTCTCTCTCTCTCTCTCTCTCTCTGGCGATGGCCAGTGACGACATGGCAGCTGGCTCTGCCCCAGCCACCGCTCCCAGCAGCCCCAGCTTGGGGGACTGAGGAGGTGGACACACCCCGG…	60	PASS	PRECISE;SVTYPE=INS;SVLEN=2591;END=152353;SUPPORT=1;COVERAGE=2,2,3,3,3;STRAND=-;AF=0.667;STDEV_LEN=0;STDEV_POS=0;SUPPORT_LONG=0	GT:GQ:DR:DV	0/1:4:1:2	2591	TIR	TE_BLRtx: Tlutea_hAT2-Ace:ClassII:TIR:hAT: 59.83%
T_lutea_GenomeV2.4_Contig_179	359900	TisoArg-Sniffles2.INS.3SB2	N	GTCTGGAGCTGCCGCTTCAAATTGCGCGTGCCGCTTCGTGGGCGTTTTGTTCCCCCCAGAGGCAATCATGGCCCCGACCGCCTGACAAGCCCAAGCCCATGAGGCCTTGCCACGGTCCATGCCCGCGATCGGCACTTAGCGAGCGGCGGGGCGCGTCGTCGAAGGTACGATGCCTTGGCGACCAGCGCACTACCCGCTCACTGCAATGGTGCGGCGTCAAGGGCGCGCGCAGCGGAGGGGCATTTCCGGAGGGCGCCCGGCAAAGTGGCGTGGGAGCTGAAGAAGGGCACCTCGGTGGTGACTCCCCACGGGATGCCGGCCAACAGCTTCTCTGGCGCAGGAGGCTCAAGTTGGCATCTTGAGTTCGGCTCATATTACGGCGTTCCACGACCCCAACCC…	60	PASS	PRECISE;SVTYPE=INS;SVLEN=2579;END=359900;SUPPORT=1;COVERAGE=4,4,4,5,5;STRAND=+;AF=0.500;STDEV_LEN=0;STDEV_POS=0;SUPPORT_LONG=0	GT:GQ:DR:DV	0/1:14:2:2	2579	TIR	TE_BLRtx: Tlutea_Mariner1:ClassII:TIR:Tc1-Mariner: 7.92%, Tlutea_Mariner3-Luffy:ClassII:TIR:Tc1-Mariner: 57.03%
T_lutea_GenomeV2.4_Contig_182	215064	TisoArg-Sniffles2.INS.7SB5	N	AAGCAGTGATGGGACGTCAGGGATCAGGTCGTCAGGTTTTGTATTCAACACCCTGATATCTTGGACCAATGATATTAGCCTTCAATATCAAGTATTATAAAGTTAGTAACTATAGTTACAATACTAGCAGGAGCAGCTTGAGCTAACGAGTCATTTCGTCTCTGGCTCCTCCACAACCATCTCTAGCTCTGCAAAAGGGCAACACATAGGACTCCCAATCCTTCAACAAAATCCTCCAAGACTAGATTAGTGTGGCACCTCTGAAGCCTCTCTACTGTGGTTTGGCCCAGTATCTGTTGCGCTTCTTCAGTGAGATCAACTCCTCGACGGACCAAGAGCGCTCACGCCACTGACGCCGAGCAAGACGGTAGCGAGAAGACGACATGCAGCCACTTCAAG…	60	PASS	PRECISE;SVTYPE=INS;SVLEN=2630;END=215064;SUPPORT=1;COVERAGE=5,5,5,5,7;STRAND=+;AF=0.400;STDEV_LEN=0;STDEV_POS=0;SUPPORT_LONG=0	GT:GQ:DR:DV	0/1:11:3:2	2630	TIR	TE_BLRtx: Tlutea_hAT2-Ace:ClassII:TIR:hAT: 72.42%
T_lutea_GenomeV2.4_Contig_184	1003391	TisoArg-Sniffles2.INS.BSB7	N	CTCTACCATTATGGGGCGGTCAAACATGGTTTTTTATTGGGGGTAAAAAATAGCCATCTCACAGTTAAGGAAATTTCAGAATTTTTTTCCGGTAGAAAGTTCCCAATACATAACTAACACATATCGGGCCCCATTGGGACCCAGACCTCCAACACTGGCCCCCACAACAAAACGTAAGCAAATATTAACGAAAGGCGCTAAAGTCGGAAAGGGCTCAAAGAGCTCAACTTCAAATCGAGACGGGCGCGTTGCACACCGTTTTCGGTGATCCACATCAGATGGGGGAGACCGCCAGACATCAAATACACTGGGGCCACCCGCACACAGTCACGCCAATCCGGGCAGGCCGCGCGCCAAAACCTCGTCGAAATCAGCCATCGTTGAGCGTCCAACGTCACC…	60	PASS	PRECISE;SVTYPE=INS;SVLEN=2994;END=1003391;SUPPORT=1;COVERAGE=4,5,5,5,5;STRAND=+;AF=0.400;STDEV_LEN=0;STDEV_POS=0;SUPPORT_LONG=0	GT:GQ:DR:DV	0/1:11:3:2	2994	TIR	TE_BLRtx: Tlutea_MiniShanks:ClassII:TIR:hAT: 36.70%
T_lutea_GenomeV2.4_Contig_184	688122	TisoArg-Sniffles2.INS.9SB7	N	ACTATATAGTGATGGGACGTCGAGGATCGAGGTCAATGGGGTTTTGACAACTAACACACATTTGATGTCGGACACGATATTGGCCTAATATCAGAAGTATTATAAAGTTAGTAACTATAGTTACAATACTAACGGGAGCAGACGAGCTAGCAGTCAATTTGCACAACGTCTCGGCTCCTCCACAACCATCTCTAACTCCAAGGCTGACACATGGGACTCCCAATCCTTCAACAAATCCTCAAAGACTAAGATTGGTAATGGCACCACTCACAAGCCTCTCTCTACTGTGGTTTGGCCCAATCTGTTGCCTTCTTCGAAATTGAATCAAAATCTACTCGACGGACCAAGAGCGCTCGCACCTGACTGCCGAGCAAGAGCGGCGAGAAGACGACATGCGGC…	60	PASS	PRECISE;SVTYPE=INS;SVLEN=2675;END=688122;SUPPORT=1;COVERAGE=5,2,2,2,3;STRAND=+;AF=1.000;STDEV_LEN=0;STDEV_POS=0;SUPPORT_LONG=0	GT:GQ:DR:DV	1/1:5:0:2	2675	TIR	TE_BLRtx: Tlutea_hAT2-Ace:ClassII:TIR:hAT: 79.88%
T_lutea_GenomeV2.4_Contig_184	302515	TisoArg-Sniffles2.INS.4SB7	N	TCAGGCTGATATGAGGTCCTGATGTCATGATATCGGAATCGCACAGACCTGACAAAAGGGGGTATCAGGTGGGGGGCAAAGAAGCAAACTGACAAGGCCAATAACAAAACCATGAAAAAAAACTTGGCACTTCGAGGACGCGAGGACGAGGTGGCGCGGGAAGCCTCACCCCCTCTTCCCGCTACTGTCTGTACTTTTACATATGCAGCAATTTGCCCATTTTATTCACTGCGCGAGGCGTTCCACATCTCTCTCTCTCTCTCTCTCTCTCTCTCTCTCTCTCTCTGGCGATGGCTGGCGAGTGACGACTGGCGCTGGCTCTTGCCCCAGCCACCGCCCGAGCAGCCTCAGCTTGGGGGACTGAGGAGGTGAGACACACTCGAGGGCGGCGCCACCTCA…	60	PASS	PRECISE;SVTYPE=INS;SVLEN=2633;END=302515;SUPPORT=1;COVERAGE=8,9,9,9,9;STRAND=+;AF=0.222;STDEV_LEN=0;STDEV_POS=0;SUPPORT_LONG=0	GT:GQ:DR:DV	0/1:0:7:2	2633	TIR	TE_BLRtx: Tlutea_hAT2-Ace:ClassII:TIR:hAT: 82.66%
T_lutea_GenomeV2.4_Contig_184	1239003	TisoArg-Sniffles2.INS.DSB7	N	GCGATCAAAGTGCGCGCTGATGGACGTCGTGGATCAGAATGCCAGGGTTTTGACAACTTAACACTATATCAGACCTGATATTAGCCTAATATCAGAAAGATATTATAAAGTTAGTAACTATAGTTGTTATAATACTAACGGGAATGTGAAAACAGAAAGCACAAGCTCATTTCGTCCTCTGCTCCTCCACAACCATCTCTAGCTCCCAAGCAGCACATGACCCCAATCCTTCAAACAAATCCTCCAAGATCAGATTAGTGTGGCACCACAAGCCTCCCCATCGGTTTGGTCGCACCTGTTGCGCTTTCGAGTGAATCCAACTCGATTTGACCAAGAGTACTGCACCTGACGCCGAAAGCAAGCATACAAGGAGAAGACGACATGCAGCCCACTCAAGTG…	60	PASS	PRECISE;SVTYPE=INS;SVLEN=2618;END=1239003;SUPPORT=1;COVERAGE=3,4,4,4,4;STRAND=-;AF=0.500;STDEV_LEN=0;STDEV_POS=0;SUPPORT_LONG=0	GT:GQ:DR:DV	0/1:14:2:2	2618	TIR	TE_BLRtx: Tlutea_hAT2-Ace:ClassII:TIR:hAT: 60.22%
T_lutea_GenomeV2.4_Contig_184	2111719	TisoArg-Sniffles2.INS.16SB7	N	TGTGATGCGATGGGACTGTCGAGGATCGAGGTCGTCAGGTTTTGACAACCTAGCTTTTGATATCAGACCCTCAAATATTAGCCTAATATCAGAGTATTATAAGTTAGTAACTATGGTTACAATACCTGCGAGAAGACTGACAGGGATGGTGTTTCGTCTCTGGCTCCTCCACCAGCCATCTCTGGCTCCCAAGGCGGCTACATGGGACTCCCAATCAGCCCCAACCAGATCCTCAGGAAACTAGATTAATTGTGGCACCTCCACAGAGCCTCTCTCTGCTGTGGTTTGGCCCAATCTGTTGCGCTAACTGAGTGAATCCAATCCTCGACGGACCAAAATAACTCGCACCTGACATGGCGAGGTATTTTGAGAGAGACTGACAGCCAAGCCACTTCAATT…	60	PASS	PRECISE;SVTYPE=INS;SVLEN=2615;END=2111719;SUPPORT=2;COVERAGE=7,6,6,6,6;STRAND=+;AF=1.000;STDEV_LEN=0;STDEV_POS=0;SUPPORT_LONG=1	GT:GQ:DR:DV	1/1:16:0:6	2615	TIR	TE_BLRtx: Tlutea_hAT2-Ace:ClassII:TIR:hAT: 60.76%, Tlutea_hAT8:ClassII:TIR:hAT: 7.14%
T_lutea_GenomeV2.4_Contig_184	314622	TisoArg-Sniffles2.INS.5SB7	N	GAAATAAGCAAAGGATGGGACGTCAGGGATCAGGTCGTCAGGTTTTGGACAACCTAACACTGATATCGACCTGAGATAGCTCAATATCAAGTATTATGTGTTAAAAATTATAGTTGGCACACAACGGGACAAACAGAGCTACCAGTCATTTTCGTCCTCTGGCTCCTCCACAACCATCTCTAGCTCCCAAGGCAGCAAAGCTATGGAATTCCTTCCAATCCTTCTACAAACTCTCCAAGACCAGATTAGTGTGGCACCTCACAAGCCTCCTACTGTGGTTTGGCCCAATCTTGTTGCGCTTCTGAGGAATCCAATCCTCGACGGACCAAGAGCGCTCGCACTCCCCGACGCCGAGCAAGACAAATATGAAGATGACATGCAGCCCACTTCGGGTGGGAG…	60	PASS	PRECISE;SVTYPE=INS;SVLEN=2612;END=314622;SUPPORT=2;COVERAGE=3,3,3,3,2;STRAND=+-;AF=1.000;STDEV_LEN=21.213;STDEV_POS=2.121;SUPPORT_LONG=0	GT:GQ:DR:DV	1/1:11:0:4	2612	TIR	TE_BLRtx: Tlutea_hAT2-Ace:ClassII:TIR:hAT: 64.31%
T_lutea_GenomeV2.4_Contig_184	1553253	TisoArg-Sniffles2.INS.ESB7	N	TAGGTGAGCAGTGATGGGACGTGAGGATCAAGGTCGTCAAGTTTGACAACCTAACACGATATCGAGACCTGATATTAACCTAATATCAGTATTATAAAGTTAGTAACTATAGTTACAATACCCAACGGGAGCAGCAGAGCTAACGGTCATTTTCGTCCTCTCTTGGCTCCTCCCCACAAACCATCCTCTGCTCCCAAGGCGGCCTGATGGGACTCCCAATCCTTCCTTCAATCCTCCAAGACTAGATTAGTGTGGCACCTCCCACAAGCCTCTCTACTGTGGTTTGGCCCAATGCGTGCGCTTCTTCAGTGAATCCAATCCTCGACGGACCAAGAACGCTCACTCACCACGACGCTAAACGCAAAACTGACGCGAGAAGACGACATGCAGCCACTTCAA…	60	PASS	PRECISE;SVTYPE=INS;SVLEN=2608;END=1553253;SUPPORT=1;COVERAGE=3,4,4,4,5;STRAND=+;AF=0.500;STDEV_LEN=0;STDEV_POS=0;SUPPORT_LONG=0	GT:GQ:DR:DV	0/1:14:2:2	2608	TIR	TE_BLRtx: Tlutea_hAT2-Ace:ClassII:TIR:hAT: 73.00%
T_lutea_GenomeV2.4_Contig_184	2066172	TisoArg-Sniffles2.INS.15SB7	N	TGGGACGTCAGGGATCGTCGTCAGGTTTGACAACCTAACACCTGATATCAGACCTGATATTAGCCTAATATCAAGTATTATAAAGTTAGTAACTATAGTTACACATTAACGGGAACAGAAAACAGAAAGCTAACAAATATCTTCGTCCTCCGGCCCTCCAATAACCATCTCTAGCTCCCAAGGCAAGACATGGGGACCCAATCCTTCAACAAATCCTCCAAGACTAGATTAGTGTGGCACCGCCGCTTCTACCGTGGTTTGGCCCAATCTGTTGCGCTTCGGAGTGAATCCAATCCTCGACGGACCAAGAGAGCGCTCGCACCCCACGCGAGCAAGACAGCCATGAGAAGACGACATGCAGCCCACTTCAAGTGAGGCCAATGAGACAAGTACACATTA…	60	PASS	PRECISE;SVTYPE=INS;SVLEN=2598;END=2066172;SUPPORT=1;COVERAGE=5,5,5,5,5;STRAND=-;AF=0.400;STDEV_LEN=0;STDEV_POS=0;SUPPORT_LONG=0	GT:GQ:DR:DV	0/1:11:3:2	2598	TIR	TE_BLRtx: Tlutea_hAT2-Ace:ClassII:TIR:hAT: 69.33%
T_lutea_GenomeV2.4_Contig_184	1599882	TisoArg-Sniffles2.INS.10SB7	N	CAGTGATCCGGTGATGGGACGTCAGGGATCAGGTCGTCAGGTTTTGACAACCTAACACCTGATATCAGACCTGATATTAGCCTAATATCAAGTATTATAAAGTTAGCGTAACTATAGTTACAATACTAACGGGAACAGAAACAGAGCTAACAGTCATTTTCGTCCTCTGGCTCCTCCCACAACCATCTCTAGCTCCCCAAGGCAGCACATGGGACTCCCCAATCCTTCAACAAATCCTCCAAGACTAGATTAGTGTGGCACCTCACAAGCCTCTCTACTGTGGTTTGGCTTGTCGGTACGCTTCTTCGAGTAAAAATCAATCCTCGACGGACCAGAGCGCTCGCGCCCTGACGCCGAGCAAGGCGGCGCGAAGACGACCGCTGCAGCCCACTTCAAGTG…	60	PASS	PRECISE;SVTYPE=INS;SVLEN=2595;END=1599882;SUPPORT=1;COVERAGE=3,2,2,2,2;STRAND=+;AF=1.000;STDEV_LEN=0;STDEV_POS=0;SUPPORT_LONG=0	GT:GQ:DR:DV	1/1:5:0:2	2595	TIR	TE_BLRtx: Tlutea_hAT2-Ace:ClassII:TIR:hAT: 80.73%
T_lutea_GenomeV2.4_Contig_184	1688002	TisoArg-Sniffles2.INS.12SB7	N	ACGACGAGCAGTGATGGGACATCAGGCTGATATGAGGTCCTGATGTCATGATATCAGGTCCTTGGAGCCTGACAAGGGGTATCAGGTGGGGGCAAAAACGAAGCTGACAAGGCCAATAACAAAACCATGAAAAAACTTTTGGCGCGAGGACGCGAGGACGAAGGTGGCGCGAAGCTCTCCAACACCCCCTCTTCCCGCCTGTCTGTGCTTTTACATATACGCTAATTTGCCATTTTATTCACTGCACTTGAGGCGTTCCATCGTCTCTCTCTCTCTCTCTCTCTCTCTCTCTCTCTCTCTCTCTGGCGATGGCCAGTGACGACATGGCGCTGGCTCTTGCCCCAGCCACCGCCCGAGCAGCCTCAGCTTGGGGACTGAGGAGGTGGACACACTCGAGGG…	60	PASS	PRECISE;SVTYPE=INS;SVLEN=2584;END=1688002;SUPPORT=1;COVERAGE=3,3,3,4,4;STRAND=+;AF=0.667;STDEV_LEN=0;STDEV_POS=0;SUPPORT_LONG=0	GT:GQ:DR:DV	0/1:4:1:2	2584	TIR	TE_BLRtx: Tlutea_hAT3:ClassII:TIR:hAT: 11.91%, Tlutea_hAT2-Ace:ClassII:TIR:hAT: 75.70%
T_lutea_GenomeV2.4_Contig_184	220674	TisoArg-Sniffles2.INS.3SB7	N	AGTGAGATGGGACATCAGGTCGATATGAGGTCCTGATGTCAAGCGATATCAGGTCCTTGTGACCTGACAAAGGGGGTATCAGGTGGGGGCAAACGAAGCTGACAAGGCGCCAATAACAAAACCATGAAAAACTTTTGGCGCGAGGGACGCGGAGGATGAGGTGGCGCGGGAAGCCTCTCCAACACCCCTCTTCCCCCGCTACTGCCCTGTACTTTACATAGTAATTTCTGCCCATTTTATTCACTGCACTTGGAGGCGTTCCATCGTCTCTCTCTCTCTCTCTCTCTCTCTCTGGCGATGGCCAGTGACGACATGTGCTGGCTCTGCCCCAGCCACCGCCCGGAGCCCCTGGGGACTGAGGAGGTGGGATTACACCTCGAGGGCAGCGCCCCTGAGTGG…	60	PASS	PRECISE;SVTYPE=INS;SVLEN=2522;END=220674;SUPPORT=1;COVERAGE=2,1,1,1,1;STRAND=-;AF=1.000;STDEV_LEN=0;STDEV_POS=0;SUPPORT_LONG=0	GT:GQ:DR:DV	1/1:5:0:2	2522	TIR	TE_BLRtx: Tlutea_hAT2-Ace:ClassII:TIR:hAT: 59.52%
T_lutea_GenomeV2.4_Contig_188	518151	TisoArg-Sniffles2.INS.2SBB	N	AACAGTGATGGGACATCAGGTTGATATGAGGGAACCTGATACATGATATCAGGTCCTTTAGACCCCGACAAAGGGGTATCAGGTGGGGGCAAAAACGAAGCCGAGCCAAAAGCACAATAATAAAACCAAGGAAAAAACTTTTGGCGAGGACGAGACGAGGTGGCGCGGGAAGCCTCTCCTAACACCCCCTCTTCCCGCTACTGTCTGTACTTTTACAATACGTAATTTGCCCATTTTATTCACTGCACTTGAGGCGTTCCATCGCCTCTCTCTCTCTCTCTCTCTCTTCTCTGGCGATGGCCAGTGACGACATGGCGCTGGCTCTTGCCCCAGCCACCGCCCGAGCAGCCTCAGCTTGGGGGGACTGAGGGAGGGTGGATCACCTGAGTGCAGCGCCCT…	60	PASS	PRECISE;SVTYPE=INS;SVLEN=2580;END=518151;SUPPORT=1;COVERAGE=2,2,2,2,2;STRAND=-;AF=1.000;STDEV_LEN=0;STDEV_POS=0;SUPPORT_LONG=0	GT:GQ:DR:DV	1/1:5:0:2	2580	TIR	TE_BLRtx: Tlutea_hAT2-Ace:ClassII:TIR:hAT: 79.26%
T_lutea_GenomeV2.4_Contig_189	696615	TisoArg-Sniffles2.INS.5SBC	N	TTTTAGCTACATGTGATGATGGGACGTCGGGGATCGAGTCGTCGAACGACCAAGCCCTAACACCTGATATCAGACCTGATGTGGTAATATCAAGTATATTATAAGTTAGTAACTATGAGTTACAATACCCAACAGGAGCGAGAAACAGGCAACAGTGTCATTTCGTCCTACGGCTCCTCCACAGCCATCTCTAGCTCCCAAGGCGTGACTGTGTCCACTGGGACTCCCAATCCTTCCAACAAAATCCTCAAGACTAGATTAGTGGCGGCACCTCACAAGCCTTCTCTCTACTGTGGTTTGGCCCAATCTGTTGCCTTCTTCGAGTGGAATCAATCCTCTGAAGCGGACCAAGAGCGCTCACACTAACCCTGCCGAGCAAGGCAGCGCGGAACGACATGC…	60	PASS	PRECISE;SVTYPE=INS;SVLEN=2578;END=696615;SUPPORT=1;COVERAGE=5,6,6,6,6;STRAND=+;AF=0.333;STDEV_LEN=0;STDEV_POS=0;SUPPORT_LONG=0	GT:GQ:DR:DV	0/1:8:4:2	2578	TIR	TE_BLRtx: Tlutea_hAT2-Ace:ClassII:TIR:hAT: 67.75%
T_lutea_GenomeV2.4_Contig_189	609638	TisoArg-Sniffles2.INS.4SBC	N	CTCAGAGGCTGCCGCCTTCCGTGCGCGTGCCCAGCTTCGTGGGCGCCCCCTGTTCCCCCCCAGGCAATCATGGCCCAGAAGCCCGCGCCAGCGCTCGCCGCCGAGGGGCCACCACAGTCCCACACCCGCGATACGCGCGTGAGAACAGCGGGCGCAAGGTCGTCGAAGACGTGCGCAGAGCAGCCGCGCACCGCCGCCGCGACAGCTGCCATTACACAAGGCTGCAACAGGCATTTCCGGAGGCAACGTTAGCGGCAAAGTGGCGTGGAGCCAAGAGGGGCACCTGATGATGACTCACGGATGCCAACCAACAGCTCGCAAACGCTGAGATGGCCCGCTGGCATCTTGGTTCTGGTCACGCTTGACGCTCACGTACCCCCAAAAACAGGCAAATTCGTG…	60	PASS	PRECISE;SVTYPE=INS;SVLEN=2511;END=609638;SUPPORT=1;COVERAGE=5,5,5,5,5;STRAND=-;AF=0.400;STDEV_LEN=0;STDEV_POS=0;SUPPORT_LONG=0	GT:GQ:DR:DV	0/1:11:3:2	2511	TIR	TE_BLRtx: Tlutea_Mariner3-Luffy:ClassII:TIR:Tc1-Mariner: 66.89%
T_lutea_GenomeV2.4_Contig_190	216226	TisoArg-Sniffles2.INS.3SBD	N	GCCGCATGGCAGTGATGGGACATCAGGTTGATATGAGGTCCTTGATGTCATGATATCAGGTCCTTTAGGACCTGGACAAAGGGGTATCAGGTGGGGGCAAAACGAAGCTGACAAGGCCAATAAACAAAACCATGAAAAAAACTTTTGGCGCGAGGGAACGCGAGGACGATGGCGCGGGAAGCCTCTAACACCCCCTCTTCCCGCTACTGTCTGTACTTTTACATATACGTAATTTTGCCCATTTTTATTCACTGCACTTTGAGGCGTTCCATCGTCTCTCTCTCTCTCTCTCTCTCTCTCTCTCTCTCTCTCTGGCGATGGCCAGTGTGACGACATGGCGCTGGCTCTTTGCCCCAGCCACCGCCCGAGCAGCCTCAGCTTGGGGATTCTGAGGAGGCC…	60	PASS	PRECISE;SVTYPE=INS;SVLEN=2612;END=216226;SUPPORT=1;COVERAGE=5,3,3,3,3;STRAND=-;AF=0.667;STDEV_LEN=0;STDEV_POS=0;SUPPORT_LONG=0	GT:GQ:DR:DV	0/1:4:1:2	2612	TIR	TE_BLRtx: Tlutea_hAT2-Ace:ClassII:TIR:hAT: 81.58%
T_lutea_GenomeV2.4_Contig_145	81164	TisoArg-Sniffles2.INS.0S90	N	TCTTCAAATGCATCGGAAGTCTCGCAGGCTCAAGAAAGGGATCAATCACAAGGACGAAATTCCTTGAATGGGTGCCGTGTCCTTTCTGAAGAAGGGACCCAATGCACGACCCCGTTGTTTGTGCCGACGGGACACACATAAGGAATCCTGCCTTTTATATTACGGCGTGGATGTCAAGTCGAGGCGCACCGCCCCATGACAGATTGTCATTGCCGTCGGGTGTTCTAACGCCAAATCACTTTGCATGCAATATCATTGACGGCGAA	60	PASS	IMPRECISE;SVTYPE=INS;SVLEN=266;END=81164;SUPPORT=2;COVERAGE=2,2,2,2,2;STRAND=+-;AF=1.000;STDEV_LEN=33.941;STDEV_POS=39.598;SUPPORT_LONG=0	GT:GQ:DR:DV	1/1:5:0:2	266	NA	NA

## Sheet: Sniffles-TisoS2M2-INS
Curated Sniffles predictions of TE insertions in TisoS2M2. See Materials and Methods for details about filtering.										In yellow are indicated the predictions supported by Mobster
Sniffles											PASTEC_prediction
CHROM	POS	ID	REF	ALT	QUAL	FILTER	INFO	FORMAT	SAMPLE	INS length	Order	Superfamily
TisoS2M2-specifics
T_lutea_GenomeV2.4_Contig_026	114290	TisoS2M2-Sniffles2.INS.0S19	N	GGTTGTGACCGGTGATGGGACGTCGAGATCAGTCGTCAGGTTTTGACAACCTAACACTGATATCGAGACCTGATAGCCTAATATCAAGTATTATAAAGTTAGTAACTATAGTTACAATACTAACGAGAACGAGAAGCGAGCTAACAGTCATTTTCGTCCTCTGGCTCCTCCCACAACCATCTCTCTAACTCCCAAGGCGGCACATGGGACTCCCAATCCTTCCAACAAATCCTCCAAGACTAGATTAGTGGCACCTCTAAGCCTCTCTACTGTGGTTTGGCCCAATCTGTTGCGCTTCTTCAGTGAATCCCAATCCTCGACGGACCAGAGCGCTCGCACCCGACGCCGAGCAAGAGCGGCGCGAGAAGACGACATGCAGCCCACTTCCAAGTGAGGCCA…	60	PASS	PRECISE;SVTYPE=INS;SVLEN=2570;END=114290;SUPPORT=1;COVERAGE=8,2,2,2,6;STRAND=+;AF=1.000;STDEV_LEN=0;STDEV_POS=0;SUPPORT_LONG=0	GT:GQ:DR:DV	1/1:5:0:2	2570	TIR	TE_BLRtx: Tlutea_hAT2-Ace:ClassII:TIR:hAT: 81.50%
T_lutea_GenomeV2.4_Contig_096	9074	TisoS2M2-Sniffles2.INS.0S5F	N	GCAACAGTGATGGGACATCAGGCTGATATGAGGTCCTGATGTCATGATATCAGGTCCTTTAGACCTGACAAAGGGGGTATCAGGTGGGGGCAAAAACGAAGCTGACAAGGCCAATAACAAAACCATGAAAAAAACTTTTGGCGCGAGGACGCGAGGACGAGGTGGCGCAGAAGCCTCTCAACACCCCCTCTTCCGCTACTGTCTGTACTTTTTTATATACGTAATTTTGCCCATTTTATTCACTGCACTTGAGGCGTTCCATCGTCTCTCTCTCTCTCTCTCTCTCTCTCTCTCTCTCTCTCTCTGGCGATGGCCAGTGACGACATGGCGCTGGCTCTTGCCCCAGCCACCCGCCGAACAGCCTCAGCTTGGGGACTGAGAGGTGGACACTCGAGGCAG…	60	PASS	PRECISE;SVTYPE=INS;SVLEN=2566;END=9074;SUPPORT=7;COVERAGE=14,8,8,8,9;STRAND=+-;AF=1.000;STDEV_LEN=16.453;STDEV_POS=2.168;SUPPORT_LONG=0	GT:GQ:DR:DV	1/1:39:0:14	2566	TIR	TE_BLRtx: Tlutea_hAT2-Ace:ClassII:TIR:hAT: 88.30%
T_lutea_GenomeV2.4_Contig_046	818903	TisoS2M2-Sniffles2.INS.10S2D	N	GTGTGATGGGACATCAGGCTGATATGGTCTGATGTCATGATATCAGGTCGCTACAGACCTGACAAAGGGTATCAGGTGGGGGCAAAGCAAGCTGATAGGGCCAATAACAAAACCATGAAAAAAAACTTTTGGCGCGAGGACGCGAGGACGAAATTGGCGCGGGAAGCCTCTCCAACACCCCTCTTCCCGCTACTGTCTGTACTTTTTACATATACGTAATTTTACCCATTTATTCTGCACTTGAGGCGTTCCATCGTCTCTCTCTCTCTCTCTCTCTCTCTCTCTCTCTCTCTCTCTCTGGCGATGTGACGACATGGCGCTGGCTCTTGCCCCAGCCACGCTGGCAGCCTCAGCTTGGGGGACTGAGGAGGGTGGACACACTCGAGGGCAGCGCCCTCA…	60	PASS	PRECISE;SVTYPE=INS;SVLEN=2538;END=818903;SUPPORT=1;COVERAGE=6,5,5,5,6;STRAND=+;AF=0.400;STDEV_LEN=0;STDEV_POS=0;SUPPORT_LONG=0	GT:GQ:DR:DV	0/1:11:3:2	2538	TIR	TE_BLRtx: Tlutea_hAT2-Ace:ClassII:TIR:hAT: 71.92%
T_lutea_GenomeV2.4_Contig_189	830337	TisoS2M2-Sniffles2.INS.11SBC	N	AGTGATGGGACATCAGGTTGATATGAGGTCCTGATGTCATGATATCAGGTCCTTTAGACCTGGACAAGTGGGTACTCAGGTGGGGGCAAAAACGAAGTGGACAAGGCCAATAACAAAACCATGAAAAACTTTTTGGCGCGAGGGACAAGAGGATGAGGTGGCGCGAAGCCTCTCCAATAATTTCCTCTCTTCCCGCTACCGTCTGTACTTTTACATATACGTAATTTTGCCCATTTTATTCACTTGCACCTTGGAGGCGTTCCATCGTCTCTCTCTCTCTCTCTCTCTCTCTTCTCTTCTCTAAGGCGATGGCCAGTGACGACATGGCGCTGGCTCTGCCCCAGCCACCGCCCGAGCAGCCTCAGCTTTGGGACTGAGGGAGGTGGGACACACTCGAGG…	60	PASS	IMPRECISE;SVTYPE=INS;SVLEN=2617;END=830337;SUPPORT=4;COVERAGE=5,2,2,2,13;STRAND=-;AF=1.000;STDEV_LEN=37.477;STDEV_POS=6.364;SUPPORT_LONG=2	GT:GQ:DR:DV	1/1:33:0:12	2617	TIR	TE_BLRtx: Tlutea_hAT2-Ace:ClassII:TIR:hAT: 75.70%
T_lutea_GenomeV2.4_Contig_173	1595725	TisoS2M2-Sniffles2.INS.15SAC	N	CGCTAGAGCTGCCGCTTCGTGCGCGTGCCCGCTTCGTGGGCGTGCCCCTGTTCCCAGGCAATCGCCTTTGACCGTAACAAGCCCAGAAGCCGCCGAGGGCCACTACCGCTGATCCATGCCCGCGATACGCGCGGAAACGGCGGGCGCGCGTCGTCGAAGACGTGCGCAGAGCAGCCGCGCTGCCGCTCGCCTGGCGTTGGCGTCAAGGCGCGCTTGCAACAGGGCATTTCCCAGGTAACGCGCGGCAAAGTGGCGTGGGAGCTGAAGAGGGCACCGCTCGATGATGACTCCCCACGGGATGCCAATATGACTTCTCACAAACAGCTGAGAGGCTCAAGTTGGCATCTTGGGTTCTGGCCTCGCGCTGGCGTTCCCGACCCCCAAAACAGGCACCAGATT…	60	PASS	PRECISE;SVTYPE=INS;SVLEN=2512;END=1595725;SUPPORT=3;COVERAGE=5,4,4,4,5;STRAND=+-;AF=1.000;STDEV_LEN=18.717;STDEV_POS=1.528;SUPPORT_LONG=0	GT:GQ:DR:DV	1/1:16:0:6	2512	TIR	TE_BLRtx: Tlutea_Mariner3-Luffy:ClassII:TIR:Tc1-Mariner: 94.66%
T_lutea_GenomeV2.4_Contig_097	1811743	TisoS2M2-Sniffles2.INS.1BS60	N	CATCACAGCGATGATGGGACATCCGAGAATCAGTCGTCGGTTTTGACAACCTAACTTTGATATCGAACTGATATTAGCCTAATATCCAAGTATTATAAAGTTAGTAACTATAGTTACAATACCTTGAGAACACAGAAAGCAATTATAGGTGTTTTCAAGTCCTCTGGCTCCTCCACAACCATCTCTAGCTCCCAAGGCGTACATGGGACTCCCAATCCTTCAACAAATCCTCCAAGACTAGATTAGTGTGGCACCTCACAAGCCTCTCTACTGTGGTTTGAGGCCATCTGTTGCGCTTCTTCAGTGAATCCAATCCTCGACGGACCAAACGCTCGCACCACGACGCCAGCGAGCGACGCGAAGACGACATGCAGCCCACTTCAAGTGAGGCCAATGAGA…	60	PASS	PRECISE;SVTYPE=INS;SVLEN=2556;END=1811743;SUPPORT=3;COVERAGE=5,3,3,3,6;STRAND=+-;AF=1.000;STDEV_LEN=24.007;STDEV_POS=0.000;SUPPORT_LONG=0	GT:GQ:DR:DV	1/1:16:0:6	2556	TIR	TE_BLRtx: Tlutea_hAT2-Ace:ClassII:TIR:hAT: 80.38%
T_lutea_GenomeV2.4_Contig_097	1956145	TisoS2M2-Sniffles2.INS.1ES60	N	GCTTTGGGTCGTGTTGATGGGACGTCGTGATCAGGTCGTCGCTTTGACAACCTAACACCTGATATCGACCCGATATTAGCCTAATATCAAGTATTATAAAGTTAGTAACTATAGTTACAATACTAACGGAACAAAACAGAGCTATCAAATATTTTGTCCTCCTGCTCCTCCAATAACCATCTTTAGCTCCTGGCAAGATATGGGACTCCCAATCCTTCAACAAATCCTCCAAGACTAGATTAGTGGCACCACAAGCCTCTCTACTCGTGGTTTGGCCCAATCTGCTAGTGCTTTTCTGAGTGAACTAACCTCTCGACGGACCAAGAGCGCTCGCACCCCGACGCCGAGCAAGACAGTCAGCCATGAGAAGACGACATGCAGCCCACTTCTGCGGAGGCC…	60	PASS	PRECISE;SVTYPE=INS;SVLEN=2563;END=1956145;SUPPORT=5;COVERAGE=6,5,5,5,8;STRAND=+-;AF=1.000;STDEV_LEN=11.590;STDEV_POS=2.887;SUPPORT_LONG=0	GT:GQ:DR:DV	1/1:27:0:10	2563	TIR	TE_BLRtx: Tlutea_hAT2-Ace:ClassII:TIR:hAT: 82.16%
T_lutea_GenomeV2.4_Contig_097	1965629	TisoS2M2-Sniffles2.INS.1FS60	N	CGGTGATGGGACATCAGGCTGATATGGTCTGATGTCATGATATCAGTCCTTAGACCTGACAAAGGGGTATCAGGTGGGGCAAAAACAGAGCTGACAAGGCCAATAACAAAACCATGAAAAAAAACTTTTGGCGCGAGGACGCGAGGACGAGTGGCGCGAAGCCTCTCCAACACCCCCTCTTCCCGCTACTGTCTGTACTTTTACATATACGTAATTTTGCCCATTTATTCACTGCATGAGGCGTTCCATCATCTCTCTCCTCTCTCTCTCTCTCTCTCTCTCTCTCTCTCTCTGGCGATGGCCAGTGACGACATGGCGCTGGCTCTTGCCCCAGCTACACGCCCGAGCAGCCTCGGCTTGGGACTGAGGAGGAGGTGGACACACTCGAGGGCAGCGCCC…	51	PASS	IMPRECISE;SVTYPE=INS;SVLEN=2566;END=1965629;SUPPORT=4;COVERAGE=8,6,6,6,8;STRAND=+;AF=1.000;STDEV_LEN=32.563;STDEV_POS=4.933;SUPPORT_LONG=1	GT:GQ:DR:DV	1/1:27:0:10	2566	TIR	TE_BLRtx: Tlutea_hAT2-Ace:ClassII:TIR:hAT: 72.42%
T_lutea_GenomeV2.4_Contig_026	169379	TisoS2M2-Sniffles2.INS.1S19	N	TGTGATGGACAGCTGGGGATCGAGGTCGTCGAGGTTTTGACAACCTAACACCTGACCTCAGACCTGAAATATTAGCCTAATATCAAGTATTATAAAGTTAGTAACTATAGTTACAATACTAACAGGAGCAGCAGAGCCTGCCCAGGTCATTTCGTCCTCTCTGGCTCCTCCACAACCATCTCATAGCTCCCAAGGCGCACATGGGACTCCCAATCCCTTCATCCAAGACTAGATTAGTGTGGCACCTCACAAGCCTCTACTGTGGTTTGGCCCAATCTGTTGCGCTTCTTCGAGTGAATCCAATCTCGACGGACCAAACGCTCGCACCACGACGCCGAGCAAAACTGACGCGAGAAGACGCATGCAGCCCACTTCAAGTGAGGCCAATGAGACAAACAC…	60	PASS	PRECISE;SVTYPE=INS;SVLEN=2609;END=169379;SUPPORT=5;COVERAGE=7,8,8,8,9;STRAND=+-;AF=1.000;STDEV_LEN=10.504;STDEV_POS=6.083;SUPPORT_LONG=0	GT:GQ:DR:DV	1/1:27:0:10	2609	TIR	TE_BLRtx: Tlutea_hAT2-Ace:ClassII:TIR:hAT: 64.70%
T_lutea_GenomeV2.4_Contig_109	60619	TisoS2M2-Sniffles2.INS.1S6C	N	GCAAAACAGTGATGGGACATCAGGCTGATATGAGGTCCTGATGTCATGATATCAGGTCCTTTGTGACTCCGACAAAGGGTATCAGGTGGGGCAAAACGAAGCTGACAAGGCCAATAACAAAACCATGAAAAACTTTTTGGCGCGAGGACGCGAGACGAGGTGGCGCGGGAAGCCCAACACCCCCCTCTTCCCCGCTACTGTCTGTACTTACATATACGTAATTTTTGCCCATTTTATTCACTGCACTTGGAGGCGTTCCATCGTCTCTCTCTCTCTCTCTCTCTCTCTCTCTCTCTCTCTCTCTCTCTGGCGATGGCCAGTGACGCACATGGCGCTGGCTCTTGCCCCAGCCACTGCCCGAGCAGCCTCAGCTTGGGGGATTGAGGAGGTGGACACACT…	60	PASS	PRECISE;SVTYPE=INS;SVLEN=2570;END=60619;SUPPORT=4;COVERAGE=7,4,4,4,7;STRAND=+-;AF=1.000;STDEV_LEN=4.950;STDEV_POS=0.000;SUPPORT_LONG=0	GT:GQ:DR:DV	1/1:22:0:8	2570	TIR	TE_BLRtx: Tlutea_hAT2-Ace:ClassII:TIR:hAT: 84.32%
T_lutea_GenomeV2.4_Contig_130	32684	TisoS2M2-Sniffles2.INS.1S81	N	TCGCCGTGCGTTGATGGGACGTCGTGGACGTCAGTCGTCAGGTTTTGACAACCTAACACCTGATATCAGACCTGATATTAGCCTAATATCAAGTATTATAAAGTTAGTAACTATAGTTACAATACTAACGGGAACAAACAGCTAACAAATATTTTCGTCCTCTCGCTCCTCCACAACCATCTCTAGCTCCCAAGGCAGCACATGGGACTCCCAATCCTTCAACAAATCCTCCAAGACTAGATTAGTGTGGCACCTCACCTTCCTCTACTCAGGGTTTGGCCCAATCTGTTGCGCTGAGTGAACTAATCCGGACGGACCAAGAGCGTTCGCACCCCGACGCCGAGCAAGACAATAAGTGAGAAGACGATACATGCAGCCCACTTGGCAAGTGAGGCTAAT…	55	PASS	PRECISE;SVTYPE=INS;SVLEN=2559;END=32684;SUPPORT=2;COVERAGE=3,3,3,3,5;STRAND=+-;AF=1.000;STDEV_LEN=0.000;STDEV_POS=0.707;SUPPORT_LONG=0	GT:GQ:DR:DV	1/1:11:0:4	2559	TIR	TE_BLRtx: Tlutea_hAT2-Ace:ClassII:TIR:hAT: 81.42%
T_lutea_GenomeV2.4_Contig_178	109926	TisoS2M2-Sniffles2.INS.1SB1	N	GTCAGTCGATGATGGGACGTCAGGGATTTTGACAACCTTCTTACCTGATATCAGACCTGATATTAGCCTATTATCAAGTATTATAAAGTTAGTAACTATAGTTACAATACTAACAGGAGCAGCTTGAGCTAGCGATCATTTTCGTCCTCACGGCTCCTCCACAACCATCTCTAGCTCCCAAAGGCAGCACATGGACTCCCAATCCTTCAACAAATCCTCAAGACTAGATTAGTGGCACATCACAACCTCTCTACTGGTTTGGCCCAATCATTGCGCTTCTTCAGTGAATCCAATCCTCGACGGACCAGGCGCTCACCACCGACGCCCGAGCAAGACGGCGAGAAAGACGACATGCAGCCCACTTCAAGTGAGGCCAATGAGACAAGTACACATTAGCCC…	60	PASS	PRECISE;SVTYPE=INS;SVLEN=2548;END=109926;SUPPORT=1;COVERAGE=7,2,2,2,6;STRAND=+;AF=1.000;STDEV_LEN=0;STDEV_POS=0;SUPPORT_LONG=0	GT:GQ:DR:DV	1/1:5:0:2	2548	TIR	TE_BLRtx: Tlutea_hAT2-Ace:ClassII:TIR:hAT: 69.80%
T_lutea_GenomeV2.4_Contig_150	2155527	TisoS2M2-Sniffles2.INS.21S95	N	TACTAACGGAACAGAAACAGAGCTAACAGTCATTTTCGTCCTCTGGCCCTCCAGCACCATTCCAGCCCTGCCAACATTAAGCGTACCCCAAACTCTTCAACAAATCCTCCAAAGACCAGATTAGGCACCTCACAAGCCTCTCTACTGTGGTTTGGCTCCAATCTGTTGCGCTTCTTACTCGACGCTGAAAGTAAGACAAATATGAAAGAAGACGACATGCAGCTCATTCTCGCGAGGCCAATGAGACAAGTACAGCTATTATATTCATTTGTATGATGCCATTGTCTTAGCTCTTATTAGAAAATGTAACATCATCATGAGATCAAATAGGCCACTATGCACGCCTCCTGGAAGCCGGCGATCCGCTTACTTATATTCTTGATAACATCTGCCAAACAA…	60	PASS	PRECISE;SVTYPE=INS;SVLEN=4973;END=2155527;SUPPORT=1;COVERAGE=5,3,3,3,4;STRAND=-;AF=0.667;STDEV_LEN=0;STDEV_POS=0;SUPPORT_LONG=0	GT:GQ:DR:DV	0/1:4:1:2	4973	TIR	TE_BLRtx: Tlutea_hAT2-Ace:ClassII:TIR:hAT: 44.15%, Tlutea_hAT2-Ace:ClassII:TIR:hAT: 70.53%, Tlutea_hAT8:ClassII:TIR:hAT: 5.92%
T_lutea_GenomeV2.4_Contig_173	2311589	TisoS2M2-Sniffles2.INS.24SAC	N	GAGGCGGAAGATGGACATCAGGTTGATATGAGGTCCTGATGTCATGATATCAGGTCCTTTAGACCTGACAAAGGGGTATCAGGTGGGGGCAAAACGAAGCTGACAAGGCCAATAACAAAACCATGAAAACTTTTGGCGCGAGGACGCGAGGACGAGGTGGCGCGGGAAGCCTCCAACACCCCCTCTTCCTGCCATTGTCTGTACTTACATATACGTAATTTTGCCCATTTTATTCACTGCACTTGAGGCGTTCCATCGTCTCTCTCTCTCTCTCTCTCTCTCTCTCTCTCTCTCTCTGGCGATGGCCAGTGACGACATGGCGCTGGCTCTGCCCCAGCCACCGCCCCGAGCAGCCTCAGCTTGGGGGACTGAGGAGGTGGACACACTCGAGGGCAAAGC…	60	PASS	PRECISE;SVTYPE=INS;SVLEN=2575;END=2311589;SUPPORT=4;COVERAGE=12,5,5,5,8;STRAND=+-;AF=1.000;STDEV_LEN=2.121;STDEV_POS=0.000;SUPPORT_LONG=0	GT:GQ:DR:DV	1/1:22:0:8	2575	TIR	TE_BLRtx: Tlutea_hAT2-Ace:ClassII:TIR:hAT: 81.61%
T_lutea_GenomeV2.4_Contig_093	2152291	TisoS2M2-Sniffles2.INS.28S5C	N	CGCTATTGCAGTGATGGGACATCAGGCTGATATGCGAGGTCCCGATGTCATGATATCAGGTCCTTTAGACCTGACAAAGGGTATCAGGTGGGGCAAAAACGAAGCCGAGCCAATAACAAACCATGAAAAACTTTGGCGAGAGGACGAGATTGAGGTGGCGGGAGCCTCTCCCAACACCCCCTTCCCGCTACTGTCTGTACTTACATATACGTAATTTTGCCCATTTTATTCACTGCACTTGAGGCGTTCCATCGCCCCCTCTCTCTCTCTCTCTCTCTCTCTCTCTCTCTCTCTGGCGATGGCCAGTGACGACATGGCGCTGGCTCTGCCCCAGCCACTGCCCGAGCAGCCTCAGCTTGGGGACTGGAGGGGTGGGACACACCCGCCGGAGGGCAGCGC…	60	PASS	PRECISE;SVTYPE=INS;SVLEN=2558;END=2152291;SUPPORT=1;COVERAGE=5,4,4,4,4;STRAND=-;AF=0.500;STDEV_LEN=0;STDEV_POS=0;SUPPORT_LONG=0	GT:GQ:DR:DV	0/1:14:2:2	2558	TIR	TE_BLRtx: Tlutea_hAT2-Ace:ClassII:TIR:hAT: 72.81%
T_lutea_GenomeV2.4_Contig_150	2652718	TisoS2M2-Sniffles2.INS.2CS95	N	CAGTGATGGGACCATCAGGCTGATATGAGTCCTGATGTCATGATATCAGGTCCTTTAGACCTGACAAAGGGAGTATCAGGTGGGGGGCAAAAACACGAAGCTGACAAGGCCAATAACAAAACCATAAAAAAACTTTGTGGCGCGAGGACGCGGGACTGGTGGCGCCAGAAACCTCTCCAACACCCCCCTCTTCCCGCTGTCTGTGCTTTTACATATGGCAATTTTGCCATTTATTCACTGCGCACTTGAGGCGTTCCATCGTCTCTCTCTCTCTCTCTCTCTCTCTCTCTCTCTCTCTCTGGCGATGGCCAGTGACGACATGGCGCTGGCTCTTGCCCCATTACCGCCCGAACAGCCTCGGCAGGGGACTGAGGAAGTGGGCCACACACTCGAGGGCGC…	60	PASS	PRECISE;SVTYPE=INS;SVLEN=2576;END=2652718;SUPPORT=4;COVERAGE=7,5,5,5,6;STRAND=+-;AF=1.000;STDEV_LEN=2.828;STDEV_POS=0.000;SUPPORT_LONG=0	GT:GQ:DR:DV	1/1:22:0:8	2576	TIR	TE_BLRtx: Tlutea_hAT2-Ace:ClassII:TIR:hAT: 73.12%
T_lutea_GenomeV2.4_Contig_037	136071	TisoS2M2-Sniffles2.INS.2S24	N	TGAGCTGCCGCTTCATGGGCATGCCCCATTTCTATGGGTGAAATGAAAATCGGCCCGTTAATAACTAGAGGTGGCCGCTTTCACTGGATAAAAGGTGCCCTTTAGGCATGCTGTGCGCCGACATGTGCTTTTTTCTGATTGATGCACATAGACTCACAATGACATTTACATACGCACGCGCACGGAAACCAGAGCTCCCATGGACAGGCCCCAACGTCGGAGTGGCGGCGCTGGAGGCACAAACACCACTCTCAAGGCCCACAATAATACAACGAGGCACTAGCCACTGAAACGGACTCTTTTGCGCCACTTCACACTCTCTCTTCTTGCACCACCTTTCTTCAAGTTCCCACAGTTGCTCAAGATAACATGAACCCCCTCCCATGGACACGGAACAAT…	60	PASS	PRECISE;SVTYPE=INS;SVLEN=2551;END=136071;SUPPORT=1;COVERAGE=6,5,5,5,6;STRAND=-;AF=0.400;STDEV_LEN=0;STDEV_POS=0;SUPPORT_LONG=0	GT:GQ:DR:DV	0/1:11:3:2	2551	TIR	TE_BLRtx: Tlutea_Mariner3-Luffy:ClassII:TIR:Tc1-Mariner: 93.81%
T_lutea_GenomeV2.4_Contig_059	138926	TisoS2M2-Sniffles2.INS.2S3A	N	GGCAGTGATGGGACGTCAGATCAGTCGTCGTTTGACAACTCAACACCTGATATCAGACCCGATATTAGCCTAATATCAAGTATTATAGTTAGTAACTATAGTTACAATACTAACGGGAACAAACAAACAGAGCTAACAAACCATTTTCGTCCGCTCCTCCACAACCATCTCTAGCTCCCAAGGCAAAGACATGGGACTCCCAATCCTTCAACAAATCCTCCAAGACTAGATTAGTGTGGTACCACAAGCCTCTCTACTGTGGTTTGGCTCAATCTGTTGCGCTTTCTGAGTGAATCCAATCCTCGACGGACCAAGAGCGTTGCACCCCCGACGCCGAGCAAGACAAATAAGGCGAGAAGATGACATGCAGCCCACTTCAAGTGAGGCCAATGAGACAGC…	60	PASS	PRECISE;SVTYPE=INS;SVLEN=2548;END=138926;SUPPORT=1;COVERAGE=2,2,2,2,3;STRAND=-;AF=1.000;STDEV_LEN=0;STDEV_POS=0;SUPPORT_LONG=0	GT:GQ:DR:DV	1/1:5:0:2	2548	TIR	TE_BLRtx: Tlutea_hAT2-Ace:ClassII:TIR:hAT: 57.44%
T_lutea_GenomeV2.4_Contig_086	172938	TisoS2M2-Sniffles2.INS.2S55	N	AGGTGTAGGGCGGTCAAACAGGGGCTTTTTAACTACTAGTAAGGGTTGGGTTGTATTTTTGACCGTGGCGATGCCCACTAAAAGCCCTCCCCGGGGGCTATCGACGCTACGAAAATTCTTGCCAAGAAATGGTGCGATCCGCCCCTCTCTCCCCTCCGTCACGCGTACCTCACGCTCTACCCCGTAAAGAATGGGGTCATGCTGCGCCCGCGGGGGGGGATCGGTTCCTCTATATCTAAGCTACATTCGGCATTTGATCTCGCCCGATGCAGCGCCGTGTCGGGCTGCCGACAGTCCCGACCACCCCTGACCCTCTGGCATCAGCTGCCCCGCGCAGCCCACCCAGCTCACAGCGCGCGCACGCGGCTACCTCCTGGCTACCACAGACCCCACCCTGAC…	52	PASS	PRECISE;SVTYPE=INS;SVLEN=2986;END=172938;SUPPORT=1;COVERAGE=5,1,1,1,4;STRAND=-;AF=1.000;STDEV_LEN=0;STDEV_POS=0;SUPPORT_LONG=0	GT:GQ:DR:DV	1/1:5:0:2	2986	TIR	TE_BLRtx: Tlutea_MiniShanks:ClassII:TIR:hAT: 47.73%
T_lutea_GenomeV2.4_Contig_150	168434	TisoS2M2-Sniffles2.INS.2S95	N	GCTGATGGGACGTCGTGATCAGGTCGTCGTGCTTCGACAACCTAACACTGACATCGCACTGACATTAGCCTAATATCAAGTATTATAAAGTTAGTAACTATAGTTACAATACTAACGTAAACGCAAAACAAGAGTTCATCAAATATTTTCGTCCCTTCCGGCTCCACAACCATCTCTAGCCCTGCAAGACATGGGACTCCCAATCCTTCAACAAATCCTCCAAGACTAGATTAGTGTGGCACCCTCACAAGCCTCTACTGTGGTTTGGCCCAATCTGTTGCGCTTTTCTGAGTGAATCCAATCCTCGACGGACCGATATGCCCGCACCCCGACGCCGAGCAAGACAAATAAGTGAGAAGACGACATGCAGCCCACTTCAAGTGAGAGGCCACTGAGACA…	60	PASS	PRECISE;SVTYPE=INS;SVLEN=2553;END=168434;SUPPORT=8;COVERAGE=8,7,7,7,14;STRAND=+-;AF=1.000;STDEV_LEN=10.559;STDEV_POS=3.564;SUPPORT_LONG=1	GT:GQ:DR:DV	1/1:50:0:18	2553	TIR	TE_BLRtx: Tlutea_hAT2-Ace:ClassII:TIR:hAT: 82.19%
T_lutea_GenomeV2.4_Contig_161	40374	TisoS2M2-Sniffles2.INS.2SA0	N	GGTGATGGGACATCAGGCTGATATGAGGTCCTGATGTCATGATATCAGGTCCTTTGAGACCCGACAAGTATCAGGTGGGGCAAACGAAGCTGACAAGGCCAATAACAAACCATGAAACTTTATATGAGGACGCGAGGACGAGGTGGCGTGGGAAGCCTCTCCAACACCCCCCTCTTCCCGCTACTGTCTGTACTTTACATATACGTAATTTTTGCCCATTTTATTCACTGCACTTGAGGCGTTCCATCGTCTCTCTCTCTCTCTCTCTCTCTCTCTGCGATGGCCAGTGACGACATGGCGCTGGCTTCGCCCCAGCCACCGCCCTGAGCAGCCCCAGCTTGGGGACTGAGGAGGTGGACACACTCGAGGAACAGCGCCCCCTGAGTGGTCCACACTGAG…	60	PASS	PRECISE;SVTYPE=INS;SVLEN=2536;END=40374;SUPPORT=1;COVERAGE=4,1,1,1,4;STRAND=-;AF=1.000;STDEV_LEN=0;STDEV_POS=0;SUPPORT_LONG=0	GT:GQ:DR:DV	1/1:5:0:2	2536	TIR	TE_BLRtx: Tlutea_hAT2-Ace:ClassII:TIR:hAT: 77.10%
T_lutea_GenomeV2.4_Contig_032	331609	TisoS2M2-Sniffles2.INS.3S1F	N	AATAATAGAGGATTTTTGCAAGGTTCTCGTAAGTGTTTGAGGAGCGTGGTTGGAACAGCTCCTTCAACCCTCTTACAACCGCTCTGGCAAAAAAAGATTTCGCTGGTACTCGGTTGAAAGAGCGATCTCGCCGCTGGGATGCCCACTTCCCCTACACCGCGCAGGAGTTGGAGGACTCTCCTCGCCCTGGCACAGCACATGTGGATTGCCGGGTGCAGGCGGCGCAGGCAGGGCACGGCTGCGTGGAGTGAGGCTAGTGCCGCGCGCTGCGCCCGCGCGCGATGGAGACAGCTCTCCTTGTGTTCGCGGCAGCCCCGCTGCTGCGCACGACGCGTCACGCATTAAATAGAGCGCTTTCGCTCGCTTCGAATTCTTCGAACGAGAATCAGCGGTTGTGGG…	60	PASS	IMPRECISE;SVTYPE=INS;SVLEN=4458;END=331609;SUPPORT=2;COVERAGE=4,2,2,2,4;STRAND=+-;AF=1.000;STDEV_LEN=70.711;STDEV_POS=0.000;SUPPORT_LONG=0	GT:GQ:DR:DV	1/1:11:0:4	4458	TIR	TE_BLRtx: Tlutea_Harbinger7-1:ClassII:TIR:PIF-Harbinger: 76.00%, Tlutea_Harbinger7-2_Chopper:ClassII:TIR:PIF-Harbinger: 35.83%
T_lutea_GenomeV2.4_Contig_041	117452	TisoS2M2-Sniffles2.INS.3S28	N	GTGTTAGGGCGGTCAAACATGGTTTTTTTATTGGGGGTAAAAATGACCATCTCAATGGTTAAGGAAATTTCAGAATTTTTTTCCGGTAGAAAAGTTCCCAATACACCCAACTAACACATATCCGCCCCATTGGGACTCAGACCTCCCTTTTGGCCCCCACAACAAACGTAAGCAAATATTGACGAAAGACGCTAAAGTCGGAAAGGGCTCAAAGAGCTCAACTTCAAAATCGAGACCGGGCGCGTTGCACGCCCGTTTTCGACGATCCATCAAGATGGGGGCCGCCAGACATCAAATACACTGGGGGCCACCTGCACAGTCACGCCAATCGGGCAGGCTGCGCGCCAAAACCCGTCGAAATCAGCCATCCGCCGAAAGCGTCCAACGTCTCGAGTGAGG…	60	PASS	IMPRECISE;SVTYPE=INS;SVLEN=3059;END=117452;SUPPORT=2;COVERAGE=4,2,2,2,10;STRAND=-;AF=1.000;STDEV_LEN=28.284;STDEV_POS=0.707;SUPPORT_LONG=0	GT:GQ:DR:DV	1/1:11:0:4	3059	TIR	TE_BLRtx: Tlutea_MiniShanks:ClassII:TIR:hAT: 68.92%, Tlutea_Shanks:ClassII:TIR:hAT: 6.21%
T_lutea_GenomeV2.4_Contig_042	124429	TisoS2M2-Sniffles2.INS.3S29	N	GATGGGCACCACTCAACGCGGTGATGGGACACGTCAGGGATCAGGTCGTCAGGGTTTTGACAACTATTTTTGATATCAGAACCTGATATTAGCCCTAATATCAAGTATTATAGGATTGCGTAACTATAGTTGCAATACTAAGCAAGGAGCAGCAGGCTAACGAGTCATTTTCGTCCTCGGCCTCCACAACATCTCAGCTCCCAAGGCGGCACATGGGACTCCAATCCTTCAACAAAATCCCTCAAGACTAGATTAGTGGCACCTCTGACCTCTCTACTGTGGTTTGGCCCAATCTGTTGCGCTTCTTCGGTGAATCCAATCCTCGACGGACCCAAAGAGCGCTCGCACCACGGCGCCGAGCAAAACTGACGCGAAGGCGACATGCGAAAGCCCACTTCA…	60	PASS	IMPRECISE;SVTYPE=INS;SVLEN=2584;END=124429;SUPPORT=2;COVERAGE=6,3,3,3,3;STRAND=+;AF=1.000;STDEV_LEN=25.456;STDEV_POS=7.778;SUPPORT_LONG=0	GT:GQ:DR:DV	1/1:11:0:4	2584	TIR	TE_BLRtx: Tlutea_hAT2-Ace:ClassII:TIR:hAT: 71.30%
T_lutea_GenomeV2.4_Contig_106	25176	TisoS2M2-Sniffles2.INS.3S69	N	TCGCCGGACGCTGATGGGACGTCGCGGATCGCGTCGTCGTGTTTTGACAACCTAACACTGAGCATCGTATCTGACATTAGCCTAATATCAAGTATTATAGTTAGTAACTATAGTTACAATACTAACGGAACAAAATAAACAGAGCTAATAAATATTTTCGTCCTTCCGCTCCTCCACAACCATCTCTAGCTCCCTTACAAGACATGGGACTCCCAATCCTTCAACAAATCCTCCAAGACTAGATTAGTGTGGCACCTCAGCCAAGCCTCTCTACTGTGGTTTGGCCCAATCTGTTGCGCTTCTTCTGAGTGAATCCAATCCTCGACGGACCAAGAGCGCTCGCACCCCGACGCGGAGCAAGACAACAAGGAGAAGACGAGACACATGCAGCCCACTTCA…	60	PASS	IMPRECISE;SVTYPE=INS;SVLEN=2563;END=25176;SUPPORT=3;COVERAGE=4,3,3,3,7;STRAND=+-;AF=1.000;STDEV_LEN=32.604;STDEV_POS=0.000;SUPPORT_LONG=0	GT:GQ:DR:DV	1/1:16:0:6	2563	TIR	TE_BLRtx: Tlutea_hAT2-Ace:ClassII:TIR:hAT: 81.54%
T_lutea_GenomeV2.4_Contig_174	168370	TisoS2M2-Sniffles2.INS.4SAD	N	CAGTGATGGGACATCATCAGGCTGATATGAGGTCCTGATGTCATGATATCAGGTCCTTTAGACCTGACAAAGGGTATCAGGTGGGGGCAAAAACAAGAGCTGACAAGGCCAATAACAAAACCATGAAAAAAAACTTTTTTTGGCGCGAGGACGCGAGGACGAGGTGGCGCGGAAGCCTCTCCAACACCCCCTCTTCCCGCCTGTCTGTACTACATATACGTAATTTTGCCCATTTTATTCACTGCACTTGAGGCGTTCCATCGTCTCTCTCTCTCTCTCTCTCTCTCTCTCTCTCTCTCTCTCTCTGGCGATGGCCAGTGACGACATGGCCTGGCTCTTGCCCAGCCACCGCCCGAGCAGCCTCAGCTTGGGGGACTGAGGTGCAGGGACACACTCGAG…	60	PASS	IMPRECISE;SVTYPE=INS;SVLEN=2608;END=168370;SUPPORT=2;COVERAGE=6,5,5,5,8;STRAND=+-;AF=0.800;STDEV_LEN=30.406;STDEV_POS=5.657;SUPPORT_LONG=0	GT:GQ:DR:DV	1/1:1:1:4	2608	TIR	TE_BLRtx: Tlutea_hAT2-Ace:ClassII:TIR:hAT: 86.40%
T_lutea_GenomeV2.4_Contig_181	269331	TisoS2M2-Sniffles2.INS.4SB4	N	GCTTCTTTTAGACAAAGGATGGGGACGTCGTGGGATCAGGTCGTCAGGTTTGACAACCTAACACCTGATATCAGACCTGATATTAGCCTAATATCAAGTATTATAAAGTTAGTAATCTATAGTTACAATACTAACGGGAACAAATAAACGTAGCTAACAGTCATTTTCGTCCTCTCGGCTCCTCCACAACCATCTCTAGCTCCCAAGGCAGCACATGGACTCCCAATCCTTCAACAAATCCTCCAAGACTAGATTAGTGGCACCTCACAAGCCTCTACTGTGGTTTGGCTCCAATCTGTTGCGCTTCTTCGAGTGAACTCAACTCGACGGACCAAGCAAAGCGCTCGCACCCTGACGCCGGTAAGACATGAGAAGACGACATGCAGCCCACTTCAAGTG…	60	PASS	IMPRECISE;SVTYPE=INS;SVLEN=2577;END=269331;SUPPORT=2;COVERAGE=6,4,4,4,5;STRAND=+-;AF=1.000;STDEV_LEN=34.648;STDEV_POS=0.000;SUPPORT_LONG=0	GT:GQ:DR:DV	1/1:11:0:4	2577	TIR	TE_BLRtx: Tlutea_hAT2-Ace:ClassII:TIR:hAT: 82.00%
T_lutea_GenomeV2.4_Contig_037	427643	TisoS2M2-Sniffles2.INS.6S24	N	TAAAGGCTAGCAGAAGTGGATGGGACGTCGTGGATCAGTCGTCAGGTTTGACAACCCAACACTGATATCGTACCCGATATTAGCCTAATATCAAGTATTATAAAAGTTAGTAACTATAGTTACAATACAACGGGAACAAACAGAGCTAACAAATATTTTCGTCCTTCTGGCTCCTCCACAACCACTCTAGCCCTGCTATGCCACATGGGACTCCCAATCCTTCAACAAATCCTCCAAGACTAGATTAGTGTGGCACCTCACAAGCCTTCCTCTAGCTCGTGGTTTGGCCCAATCTGTTGCGCTTTCGAGTGAACTAACTCGACGGACCAAGAGCGCTCGCACCCCCGACGCCGAAAGCAAGACAAGCCATGAGAAGACGACATTACGCAGCCCACTTCA…	60	PASS	IMPRECISE;SVTYPE=INS;SVLEN=2626;END=427643;SUPPORT=2;COVERAGE=4,2,2,2,5;STRAND=+-;AF=1.000;STDEV_LEN=70.004;STDEV_POS=0.707;SUPPORT_LONG=0	GT:GQ:DR:DV	1/1:11:0:4	2626	TIR	TE_BLRtx: Tlutea_hAT2-Ace:ClassII:TIR:hAT: 72.27%
T_lutea_GenomeV2.4_Contig_004	242659	TisoS2M2-Sniffles2.INS.6S3	N	CGTTGATGGGACGTCGTGGATCAGTCGTCAGGTTTTGACACAACCTAACACTGAGCATCGACCTGACATAGGGCCTAATATCAAGTATTATAAAGTTAGTAACTATAGTTACAATACCAACGGAATGTAGCTAACAATATTTTCGTCCTCCGGCTTCCTCCACAACCATCTCTAGCCCTGCGAAACATGGGACTCCCAATCCTTCAACAAATCCTCCAAGACCAGATTAGTGTGGCACCTCACAAGCCTCTACCGTGGTTTGGCCCAACTGCTGCGCTTCTTCGAGTGAATCCAATCCTCGACGGACTGCAGAGCGCTCGCACCCTGACGCCTGAGCAAGACAAATAAGGAGAAGACGACATGCAGCCCACTTCAAGTGAGGCCAATGAGACAAGTATT…	60	PASS	PRECISE;SVTYPE=INS;SVLEN=2574;END=242659;SUPPORT=3;COVERAGE=8,3,3,3,7;STRAND=+-;AF=1.000;STDEV_LEN=19.399;STDEV_POS=4.619;SUPPORT_LONG=0	GT:GQ:DR:DV	1/1:16:0:6	2574	TIR	TE_BLRtx: Tlutea_hAT2-Ace:ClassII:TIR:hAT: 76.63%
T_lutea_GenomeV2.4_Contig_073	434848	TisoS2M2-Sniffles2.INS.6S48	N	AGAACAAAGATGGGACGGCCAGGGGATCAGGTCGTCAGGCTTTGACAACCTAACACCTGATATCAGACCTGATATTAGCCTAATATCAAGTATTATAAAGGCAACTATGCAGTTACAATACTAACGAACAAACAGCTACCGCTCATTTTCGTCCCTCTCTGGGCTCCACAACCATCTCTAGCTCCCAAGTGCAGCACATGGGACTCCCAATCCTTCACAACAAAATCCTCCAAGACTAGATTAGTGTGGCACCCTCACTGCCTCTCTACTGTGGTTTGGCCCAATCTGTTGCGCTTGAGGAATCCAATCCTCGACGGACCAAGAGCGTGCTCGCACCCGACGCCGAGCAAGACAAATATGAGAAGACGACATGCAGCCCACTTCAAGTGAGGCCAATGG…	60	PASS	IMPRECISE;SVTYPE=INS;SVLEN=2578;END=434848;SUPPORT=2;COVERAGE=5,2,2,2,5;STRAND=-;AF=1.000;STDEV_LEN=31.820;STDEV_POS=1.414;SUPPORT_LONG=0	GT:GQ:DR:DV	1/1:11:0:4	2578	TIR	TE_BLRtx: Tlutea_hAT2-Ace:ClassII:TIR:hAT: 89.42%
T_lutea_GenomeV2.4_Contig_144	489917	TisoS2M2-Sniffles2.INS.8S8F	N	CTCTTCCCAGTGATGGGACATCGGGCTGATATGAGATTCTGATGTCATGATATCCGGGTCCTTTAGACCTGACAAAGGGAGTATCAGGTGGGGGCAAAAGCAGAAACCGAAACCGGGCCAATAACCACAAAACCATGGCTTTTGGCGCGAGGACGCGAGGACGGGCAGCGCGAAAGCCTCTCCAACACCCCCTCTTCCCGCTACTGTCTGTACTTTTACATATACGTAATTTTGCCCATTTTATTCACTGCACTTGAGGCGTTCCATCGTCTCTCTCTCTCTCTCTCTCTCTCTCTCTCCTCTCTCTCTCTCTGGCGATGGCCAGTGACGACATGGCGCTGGCTCTTGCCCAGCCACCGCCGAGCAGCCTCAGCTTGGGGGACTGAGTGGACACACTCG…	60	PASS	PRECISE;SVTYPE=INS;SVLEN=2578;END=489917;SUPPORT=2;COVERAGE=8,6,6,6,6;STRAND=+;AF=0.667;STDEV_LEN=15.556;STDEV_POS=4.950;SUPPORT_LONG=0	GT:GQ:DR:DV	0/1:8:2:4	2578	TIR	TE_BLRtx: Tlutea_hAT2-Ace:ClassII:TIR:hAT: 75.32%
T_lutea_GenomeV2.4_Contig_089	694862	TisoS2M2-Sniffles2.INS.9S58	N	GGAGAGCAGCAGTGATGGGACACATCAGGCTGATATGAGGTCCTGATGTCATGATATCAGGTCCTTTAGACCTGACAGCGGGTATCAGTGGGGGCAAAAACGTTGACAAGGCCAATAACAAAACCATGAAAAACTTTGGCGCGAGGACGCGAGGATCGAGGTGGCGCGGGTTTCCAACACCCCCTCTTCCTGCTACGTCTGTACTTTTACATACGTAATTTTGCCCATTTTATTCACTGCACTTGAGGCGTTCCATCGTCTCTCTCTCTCTCTCTCTCTCTCTCTGGCGATGGCTTGAGGACCCACATGGCGCTGGCTCTGCCCCAGCCACCGCCCGAGCAGCCTCAGCTTGGGGGAGGAGGGACACACTGGAGGGCAGTGCCCTCGAGTGGTCCACAA…	60	PASS	PRECISE;SVTYPE=INS;SVLEN=2560;END=694862;SUPPORT=7;COVERAGE=10,7,7,7,8;STRAND=+-;AF=1.000;STDEV_LEN=16.991;STDEV_POS=6.301;SUPPORT_LONG=0	GT:GQ:DR:DV	1/1:39:0:14	2560	TIR	TE_BLRtx: Tlutea_hAT2-Ace:ClassII:TIR:hAT: 64.12%
T_lutea_GenomeV2.4_Contig_184	712612	TisoS2M2-Sniffles2.INS.ASB7	N	TACGCTCAGTGATGGGACATCAGGCTGATATGAGGTCAAATGTCATGATATCAGGTCCTTTAGACCTGACAAGGAGTATCGAACAGGGCAAAAGCAGAGCTGACAAAGGCCAATAACAAAACCATGAAAAAAACTTTTAGCTTGAGGACGCGAGGACGGGTGGCACGGGAAGCCTCTCAACACCCCCTCTTCCACTTCTGTCTGTACTTTTACCTATACGTAATTTTGCCCATTTTATTCACCTGCACTTGGGCGTTCCATCGTCTCTCTCTCCTCTCTCCTCTCTCTCTCTCTCTCTCTGGCGATTCGCCCGGGTGACGACATGGCGCTGGCTCTTGCTAGCTTCACCGCCCGAGAGCAGCCTCGGCTTGAGGGGACTGGGAAGTGGACACACTCGAG…	59	PASS	IMPRECISE;SVTYPE=INS;SVLEN=2605;END=712612;SUPPORT=3;COVERAGE=7,6,6,6,8;STRAND=+-;AF=1.000;STDEV_LEN=40.550;STDEV_POS=0.577;SUPPORT_LONG=0	GT:GQ:DR:DV	1/1:16:0:6	2605	TIR	TE_BLRtx: Tlutea_hAT2-Ace:ClassII:TIR:hAT: 79.49%
T_lutea_GenomeV2.4_Contig_023	432103	TisoS2M2-Sniffles2.INS.CS16	N	AGGTGATGGGACATCAGGCTGATATGAGGTCCTGATGTCATGATATCAGGTCCTTTTAGACCTGACAAAGGGGTATCAGGTGGGGGCAAAACGAAGCTGACAAGGCCAATAACAAAACCATGAAAAACTTTTGGCGCGAGGACGCGAGGACGAGGTGGCGCGGGAAGCCTCTCCAACACCCCCTCTTCCCGCTACTGTCTGTACTTACATATAATGCAATTTGCCTCATTTTATTCACTGCACTTGGAGGCGTTCCATCGTCTCTCTCTCTCTCTCTCTCTCTCTCTCTCTCTCTGGCGATGGCCAGTGACGACATGGCGTTGGCTCTTGCCCCAGCCACCGCCCGAGCAGCCTCAGCTTGGGGGACTGAGGAGTGTGGACACACTCGAGGGCAGCGCC…	60	PASS	PRECISE;SVTYPE=INS;SVLEN=2554;END=432103;SUPPORT=4;COVERAGE=7,4,4,4,7;STRAND=+-;AF=1.000;STDEV_LEN=7.071;STDEV_POS=0.000;SUPPORT_LONG=0	GT:GQ:DR:DV	1/1:22:0:8	2554	TIR	TE_BLRtx: Tlutea_hAT2-Ace:ClassII:TIR:hAT: 75.43%
T_lutea_GenomeV2.4_Contig_065	208350	TisoS2M2-Sniffles2.INS.DS40	N	TGATGGGACATCAGGCTGATATGAGTCCTGATGTCATGATATCATCCTTTAGGACCTGGACAAGTATCAGGTGGGGGCAAAACGAAGTTGACAAGGCCAATAACAAAACCATGAAAAACTTGGCGCGAGGACGCGAGGAGAGGTGGCGCGGGGAAGCCTCTCCAACACCCCCTTCCCGCTACTGTCTTTGTACTTTTACATATACGTAATTTTGCCCATTTTATTAATGCACTTGAGGCGTTCCATCGTCTCTCTCTCTCTCTCTCTCTCTCTCTCTCTGGCGATGGCCAGTGACGACATGGCGCTGGCTCTGTCCCTGGGCAGCCACCGCCCCGAGCAGCCTCAGCTTGGGGGATTGAGGAGGTGGGACACACTCGAGTGGCAGCGCCTCGAGTGGTC…	60	PASS	PRECISE;SVTYPE=INS;SVLEN=2586;END=208350;SUPPORT=3;COVERAGE=8,6,6,6,9;STRAND=+-;AF=1.000;STDEV_LEN=7.638;STDEV_POS=8.660;SUPPORT_LONG=0	GT:GQ:DR:DV	1/1:16:0:6	2586	TIR	TE_BLRtx: Tlutea_hAT2-Ace:ClassII:TIR:hAT: 68.91%
T_lutea_GenomeV2.4_Contig_093	679074	TisoS2M2-Sniffles2.INS.ES5C	N	GCCTCCTACTGCTGATGGGACGTCAGGGATCAGGCCGTCAGGTTTTGACAACCCAACACCCGACATCGTAATTCCGAGCATTAGCCTATCAAGTATTATAAAGTTAGTAACTAGGTTACAATACTAACGGGAACGTAAATGAGCTAGTCAAAGCCATTTTGTCCTTCCGGCTCCTCCACAACCATCTCTAGCTCCCAAGGCAGCACATGGGACTCCCAATCCTTCAACAAATCCTCCAAGACTAGATTAGTGTGGCACCTCACAAGCCTCTCTACTGTGGTTTGGCCCAATCTGTTGCGCTTTTCGAGTGAATCCAATCCTCGACGGGACCAAGAGCGCCTGCACTCGACGCCGAGCAAGACAACAAGGAGAAGACGACATGCAGCCCACTTCAAGTGA…	58	PASS	PRECISE;SVTYPE=INS;SVLEN=2566;END=679074;SUPPORT=4;COVERAGE=8,8,8,8,11;STRAND=+-;AF=1.000;STDEV_LEN=0.707;STDEV_POS=0.000;SUPPORT_LONG=0	GT:GQ:DR:DV	1/1:22:0:8	2566	TIR	TE_BLRtx: Tlutea_hAT2-Ace:ClassII:TIR:hAT: 79.30%
not specific
T_lutea_GenomeV2.4_Contig_032	15194	TisoS2M2-Sniffles2.INS.0S1F	N	CAGTGATGGGACATCAGGCTGATATGGAGGTCCTGATGTCATATCAGGTCCTTTTAGACCTGACAAAGGGTATCAGGTGGGGCAAAACGAAGCTGACAAGGCCAATAACAAAACCATGAAAAATTTCTTTGGCGCGAGGACGCGAGGACGAGGTGGCGCGGGAAGCCTCTCCAACACCCCTCTTCCCCGCTACTGTTCCTGTACTTTTACATATACGTAATTTGCCCATTTTATTCACTGCACTTTGAGGCGTTCCATCGTCTCTCTCTCTCTCTCTCTCTCTCTCTCTCTCTCTCTCTGGCGATGGCCAGTGACGACATGGCGTTGGCTCTGCCCCAGCCACCGCCCCGAGCAGCCTCAGCTTGGGGGATTGAGGAGGTGGATACACCTGAGGGCAGC…	60	PASS	PRECISE;SVTYPE=INS;SVLEN=2573;END=15194;SUPPORT=6;COVERAGE=10,5,5,5,10;STRAND=+-;AF=1.000;STDEV_LEN=12.858;STDEV_POS=3.512;SUPPORT_LONG=1	GT:GQ:DR:DV	1/1:39:0:14	2573	TIR	TE_BLRtx: Tlutea_hAT2-Ace:ClassII:TIR:hAT: 84.20%
T_lutea_GenomeV2.4_Contig_187	228621	TisoS2M2-Sniffles2.INS.2SBA	N	TCCGTCGGCAGTGATGGGACATCGCCGATACGAGGTCCTCATGTCATGATATCAGGTCCTTTAGACCTGACAAAGGGGTATCAGGTGGGGGCAAAACAAAGCTGACAAGGCCAATAACAAAACCATGAAAAACTTTTGGCGCGCGAGGACGCGAGGACGAGGTGGCGCGGGAAGCCTCTCCATCACCCCTCTTCCCGCTAATGTCCGCACTTTTACATATACGTAATTTTGCCCATTTTATTCACTGCACATGAGGCGTTCCTTCGCTCTCTCTCTCTCTGGCGATGGCCAGTGACGACATGGCGTCGCTCTTGCCCCACCACCGCCCGAGCGTACCTCACTTTGGGATCGAGGTGGGACACACCTCTGCGGGCAGCGCCTCGAGTGGTCCAATAATTG…	60	PASS	PRECISE;SVTYPE=INS;SVLEN=863;END=228621;SUPPORT=5;COVERAGE=7,5,5,5,8;STRAND=+-;AF=1.000;STDEV_LEN=2.309;STDEV_POS=0.000;SUPPORT_LONG=0	GT:GQ:DR:DV	1/1:13:0:5	863	TIR	TE_BLRtx: Tlutea_hAT2-Ace:ClassII:TIR:hAT: 29.35%
T_lutea_GenomeV2.4_Contig_057	71957	TisoS2M2-Sniffles2.INS.2S38	N	TTGAGTGCAGTGATGGGACATCAGGCGTATGAGTCCTGATGTCATGATATCAGGTCTTTGGAGCCTCTGACAAAGGGAGTAGTATCAGGTGGGGGCCAAGCAAACTGACAAGGCCAATAACAAAACCATGAAAAAAAACTTTTGGCGCGAGGACGCGAGGACGAGTGAGCGCGAAGCCTCTCCAGCACCCTCTTCCCTTTACTGTCTGTACTTTTACATATACGTAATTTTGCCCATTTTTATTCACTGCACTTGAGGCGTTCCATCGTCTCTCTCTCTCTCTCTCTCTCTCTCTCTCTCTCTCTCTGGCGATGGCCAGTGACGACATGGCGCTGGCTCTTGCCCCAGCCACCGCCGAGCAGCCTCAGCTTGGGGGACCCCGAGGAAGTGGACACACTC…	60	PASS	PRECISE;SVTYPE=INS;SVLEN=2525;END=71957;SUPPORT=1;COVERAGE=7,6,6,7,7;STRAND=+;AF=0.333;STDEV_LEN=0;STDEV_POS=0;SUPPORT_LONG=0	GT:GQ:DR:DV	0/1:8:4:2	2525	TIR	TE_BLRtx: Tlutea_hAT2-Ace:ClassII:TIR:hAT: 69.45%
T_lutea_GenomeV2.4_Contig_108	36542	TisoS2M2-Sniffles2.INS.0S6B	N	AGTACGTATTCGGTGATGGGACGATAGGATCAGGTCGTCGAGTTTTGACAACCTAACACCTGATGTCCGGACCTGATATTAGCCTAATATCAAGTATTATAAAGAGTTAGTAACTATAGTTACAATACTAACGGGAGCAGAGCAGAGCTACTTGGAGTCATTTCGTCCTCTGGCTCCTCCACAACCATCTCTAGCTCCCAAAGGCGCGGCACATGGGACTCCCAATCCTTCCAACAAATCCTCCAAGACTAGATTAATTGGCACCTCCTGACCTCTCTACTGTGGTTTGGCCCAATCTGTTGCGCTTCTTCGAGTGAATCCAATCCTCGACCCCGGACCAAAGAGCGCTCGCACCCTGACGCCGAGCAAGGCGAGCGCGAAGAAAGCCCGACATGCAGC…	60	PASS	PRECISE;SVTYPE=INS;SVLEN=2583;END=36542;SUPPORT=1;COVERAGE=8,8,8,8,7;STRAND=+;AF=0.250;STDEV_LEN=0;STDEV_POS=0;SUPPORT_LONG=0	GT:GQ:DR:DV	0/1:3:6:2	2583	TIR	TE_BLRtx: Tlutea_hAT2-Ace:ClassII:TIR:hAT: 72.61%
T_lutea_GenomeV2.4_Contig_178	1141143	TisoS2M2-Sniffles2.INS.1DSB1	N	AACAGTGATGGGACACTCAGGCTGATATGAGGTCCTGATGTCATGATATCAGGTCCTTTAGACGACAAGGGTATCAGGTGGGGGCTTAAAGCAAACTGACAAGGCCAATAACAAAACCGCTGAAAAAAAACTTTGGCGCGAGGACGCGAGGACGAGGTGGCGCGGAAGCCTCTCCAACACCCCCTCTTCCCGCTACTATCTCTGTACTTTTACATATACGTATTTTGCCCATTTTATTCACTGCACTTGAGGCGTTCCATCGTCTCTCTCTCTCTCTCTTTCTCTCTCTCTCTCTCTCTCTCTGGCGATGGCCAGTGACGACATGGCGCTGGCTCTTGCACTTCCAGCCACCACCCGAGCAGCCTCGAGCTTGGGGGTTGAGGGAGGTGGACACACTGA…	58	PASS	IMPRECISE;SVTYPE=INS;SVLEN=2575;END=1141143;SUPPORT=3;COVERAGE=9,4,4,4,7;STRAND=+;AF=1.000;STDEV_LEN=38.109;STDEV_POS=10.970;SUPPORT_LONG=0	GT:GQ:DR:DV	1/1:16:0:6	2575	TIR	TE_BLRtx: Tlutea_hAT2-Ace:ClassII:TIR:hAT: 72.89%
T_lutea_GenomeV2.4_Contig_082	472800	TisoS2M2-Sniffles2.INS.3S51	N	CCACCTTCCAGTGATGGGACGTCAGGGATTGTGGCCTGTCAGGTTTTGACAACCTAACACCTGATATCAGACCTGATATTAGCCTAATATCAAGTATTATAAAGTTAGTAACTCATAGTTACAATACTAACGGGAACAGGAGTCATCAGTCATTTTCGTCCTCTGGCTCCTCCACAACCATCTCTAGCTCCCAAGGCAGTACATGGACCTCTAACTTTTCAACAAATCCTCCAAGACTAGATTAGTGTGGTACCACAAGCCTCTCTACTGTGGTTTGCCAATCTGCTTGCGCTTCTGAGTGAATCCAATCCTCGACGGACCAAGAGCGCTCGCACCCTGACGCCGGCAAGACAAGCCATGAGAAGACGACATGCAGCCCACTTCGCGAGGCCATGGAGA…	60	PASS	PRECISE;SVTYPE=INS;SVLEN=2559;END=472800;SUPPORT=1;COVERAGE=6,6,6,5,6;STRAND=-;AF=0.333;STDEV_LEN=0;STDEV_POS=0;SUPPORT_LONG=0	GT:GQ:DR:DV	0/1:8:4:2	2559	TIR	TE_BLRtx: Tlutea_hAT2-Ace:ClassII:TIR:hAT: 78.76%
T_lutea_GenomeV2.4_Contig_173	2189163	TisoS2M2-Sniffles2.INS.23SAC	N	GACCGCCAAAGGATGGACGTCGTGGATCAGGTCGTCAGGTTTTGACAACCTAACACTGAGCATCGTAATTTTATATTAGCCTAATATCAAGTATTATAAAGTTAGTAACTATAGTTACAATACTAACGGGAACAAATAAACAGAAGCACCGCTTCTATCTCGTCCTCGCTCCTCCACAACCATCTCTAGCTCCCAAGGCAGCACATGGGACTCCCAATCCTTCAACAAATCCTCCAAGACTAGATTAGTGTGGCACCTCACAAGCCTCTACTGTGGTTTGGCCCACCTGTTGCGCTTCTTCGAGTGAATCCAATCCTCGACGGACCAAGAGCGCTCGCACCCGACGCCGAGCAAGACAAATAGCGAGAAGACGACATGCAGCCCACTTCAAGTGAGGCC…	60	PASS	PRECISE;SVTYPE=INS;SVLEN=2552;END=2189163;SUPPORT=4;COVERAGE=6,3,3,3,4;STRAND=+-;AF=1.000;STDEV_LEN=16.073;STDEV_POS=0.577;SUPPORT_LONG=1	GT:GQ:DR:DV	1/1:27:0:10	2552	TIR	TE_BLRtx: Tlutea_hAT2-Ace:ClassII:TIR:hAT: 80.07%
T_lutea_GenomeV2.4_Contig_157	529207	TisoS2M2-Sniffles2.INS.FS9C	N	AGAGGCTGCTTCGCTTCATGGGCATGCCCATTTCTATGGGTGAAAATGAAAATCGGCCCGTTGACAACTAGAGGTGGCTGCCACTGGATAAAAGGTGCCCTAGGGCATGTGCGCCGACATGTGCTTTTTTCTGGATTGATGCACATGGTGACTCACAATGACATTTTACATACGCACGCGCACGGAACCAGGAGCCATGAGCCAGGCCTCAAACGTCGAGGCGGCGCCGGAGGCACAAACAATTTCAAGGCCCACAACGAGGGGCACTAGCCACTGAACGGGACTTGCGCCACTTCACACACTCTCTCTTAACCACCCTTTCTTCAAGTTCCCATAAAGGTCACATAACATGAACCCCTCCCATGGACACGGAACAATCGCACACATGCACACATCCTT…	60	PASS	IMPRECISE;SVTYPE=INS;SVLEN=2481;END=529207;SUPPORT=3;COVERAGE=3,3,3,3,5;STRAND=+-;AF=1.000;STDEV_LEN=41.477;STDEV_POS=0.000;SUPPORT_LONG=0	GT:GQ:DR:DV	1/1:8:0:3	2481	TIR	TE_BLRtx: Tlutea_Mariner3-Luffy:ClassII:TIR:Tc1-Mariner: 67.24%
T_lutea_GenomeV2.4_Contig_115	630166	TisoS2M2-Sniffles2.INS.8S72	N	ATGGGCATGCCCCATTTCTATGGGTGAAAATGAAAATCGGCCCCGTTGACAGCAGAAATTGGCTGCCACTGGATAAAAGGTGCCCCCTAGGCATGCTGTGCCGACATGTGCTTTTTTTCTGATTGATGCACATGGTGACTCACAATGACATTTTACATACGCACGCGCACGGAACCGGGGAGCCTCATGGACAGGCCCCAACGTCGGAGGCGGCGCCGGAGGCACAAACACCACTCTCAAGGCCTAACCCAGGGGCACTAGCCACTGAAACAGGACTCTTGCGCCACTTCACACACTCTCTCTTCTTGCACCACCTTTCTTCAAGTTCCCACAGTTGTCACATAACATGAACCTCCCATGGACCGCGGAACAATCGCACACATACACATCCTTGCGCTT…	60	PASS	PRECISE;SVTYPE=INS;SVLEN=2555;END=630166;SUPPORT=1;COVERAGE=6,6,6,6,8;STRAND=+;AF=0.333;STDEV_LEN=0;STDEV_POS=0;SUPPORT_LONG=0	GT:GQ:DR:DV	0/1:8:4:2	2555	TIR	TE_BLRtx: Tlutea_Mariner3-Luffy:ClassII:TIR:Tc1-Mariner: 94.20%
T_lutea_GenomeV2.4_Contig_108	71881	TisoS2M2-Sniffles2.INS.3S6B	N	GGGCGGTCAAACATGGTTTTTTTATTGGGGGTAAAATGACCATCTCACGGTTAAGGAAATTTCAGAATTTTCCCGGTAGAAAGTTCCCAATACACCCAACTAACATATCCGGGCCCATTGGGACCCAGACCTCCCAACTTTGGCCCCACAACAAAAGCGTAAGCAAATATTGACGAAAGGCGCTAAAGTCGGAAAGGGCTCAAAAAGAGCTCAACTTCAAATCGAGACCGGGCGCGTTGCACGCCCGTTTCGACAGATCCATCAAGATGGGGGCCGCCAGACATCAAATACACTGGGGCCACCCGCACAGTCGCAATCGGGCAGGCCGCGCGCCAAAACCTCGTCGAAATCAGCCATCGGCGGCGTCCAACGTCTCAGTGAGGTCCGGAGAGCCCAACT…	53	PASS	PRECISE;SVTYPE=INS;SVLEN=2982;END=71881;SUPPORT=4;COVERAGE=7,5,5,5,6;STRAND=+-;AF=1.000;STDEV_LEN=13.435;STDEV_POS=1.414;SUPPORT_LONG=0	GT:GQ:DR:DV	1/1:22:0:8	2982	TIR	TE_BLRtx: Tlutea_MiniShanks:ClassII:TIR:hAT: 28.21%
T_lutea_GenomeV2.4_Contig_091	237611	TisoS2M2-Sniffles2.INS.7S5A	N	AAGAATTTAGAATGGTCAAACATGGTTTTTTATTGGGGAGTAAAAAATGACCATCTCACGGTAAGGAAATTTCAGAGAATTTTTCCGGTAGAAAGTTCCCAATACACCCAACTAACACACTTATTATCCGGGCCCCCATTGGGACCCAGACCCTCCCCTTTGGCCCCCACAACAAAACGTAAGCAAATATTGACGAAAAGCAGCTAAAGTGGAAAAGGGCTCAAGAGCTCAACTTCCAAATCGAGACCGGGCGCGTTTACACCCGTTTTCAATCCATCAGATGGAGGCCGCCAGACATCAAATACACTGGGGCCACCCCTTGCAATCACGCCAATCAGACGAAGCCGCGCGCCAAAACCTCGTCGAAATCAGCCCATCGCTGAAGGCGTCAACGTCTCC…	56	PASS	PRECISE;SVTYPE=INS;SVLEN=2973;END=237611;SUPPORT=4;COVERAGE=8,5,5,4,6;STRAND=+-;AF=1.000;STDEV_LEN=3.536;STDEV_POS=4.950;SUPPORT_LONG=0	GT:GQ:DR:DV	1/1:22:0:8	2973	TIR	TE_BLRtx: Tlutea_MiniShanks:ClassII:TIR:hAT: 43.72%
T_lutea_GenomeV2.4_Contig_108	37268	TisoS2M2-Sniffles2.INS.1S6B	N	AAGTATTAGCCAGGGCGGTCAAACGGGGGCTTTTTAACTACTAGTAAGGGTTGGGCTGCATTTTTTGACCGTGGCGCGACTCTTACTAAAAACCTCCGGGGGAGCTGCCTGGCAGCTACGAAAATCTTCGCAAGAAATGGTGCGATCCGCCCCCTCTCTCCCCCTCCGTCACGCGCACTCACGCTCTACCCGTAAAGAATGGGCCGTCGCCCGCCGGAGGATCCGGTTCCTCTATATCTAAGCTACATTCGGCATTTGATTCCGCCGATGCAGCGCCGTGTCAGGCTGCCGACAGTCCGATGCCCCTGACCCTCTGGCATCGTACCCAGCAGCCCGCAGCTCCTCACAGCGCGCACGCGATTTACCCTGGCTACAGACCCCACCCCGACCATCCGACCC…	60	PASS	IMPRECISE;SVTYPE=INS;SVLEN=3003;END=37268;SUPPORT=6;COVERAGE=8,7,7,7,9;STRAND=+-;AF=1.000;STDEV_LEN=25.513;STDEV_POS=0.000;SUPPORT_LONG=0	GT:GQ:DR:DV	1/1:33:0:12	3003	TIR	TE_BLRtx: Tlutea_MiniShanks:ClassII:TIR:hAT: 45.54%, Tlutea_Shanks:ClassII:TIR:hAT: 5.38%
T_lutea_GenomeV2.4_Contig_068	224898	TisoS2M2-Sniffles2.INS.4S43	N	CCATCCTTAGGGCGGTCAAACATGGTTTTTTATTGGGGCAAAAAAAATGACCATCTCACGGTTAAGGAAATTTCAGAATTTTTCCGGTAGAAAGTTCCCAATACACCCAACTAACACATATCCGGGCCCCATTGGGACCCAGACCTCCCTTTGGCCCCCACAACAAAAGCGTAAGCAAATATTGACGAAGCGCTAAAGTCGGAAAGAGGCTCGAAGCTCAACTTCAAATCGAGACCGGGCGCGTTGCACGCCCGTTTTCGAGCGATCCATCAAGATGGGGGGCCGCCAGACATCAAATACACTGGGGCCACTGCCCGCACAGTCGCCAATCTGGGCAGGCCGCGCGCCAAAACCTCATCGAAAATCAGCCATCCGGCGGCGTCCAACGTCTCAGTGAGG…	60	PASS	PRECISE;SVTYPE=INS;SVLEN=2949;END=224898;SUPPORT=1;COVERAGE=3,3,3,3,3;STRAND=+;AF=0.667;STDEV_LEN=0;STDEV_POS=0;SUPPORT_LONG=0	GT:GQ:DR:DV	0/1:4:1:2	2949	TIR	TE_BLRtx: Tlutea_MiniShanks:ClassII:TIR:hAT: 53.57%
T_lutea_GenomeV2.4_Contig_041	829683	TisoS2M2-Sniffles2.INS.BS28	N	CCGGGCCTCTCCCTCGGCGACGGCTCCAACGTTCAATGGGCTCGGCGGATAGTACGATTTCGGCGAGGGTTGGCGCCTTGGCTTCCACCCGATTAGCGTGACCATCCGGGGTGGGCTATGCGTGTTGGTATACGGTGGGGTCCCCCCATCCGGATGGATCGTCGAAAGCAGCCCACGCAGCGCGCCGGCATCGGTTCGGTTCA	60	PASS	IMPRECISE;SVTYPE=INS;SVLEN=203;END=829683;SUPPORT=2;COVERAGE=5,4,5,5,5;STRAND=+-;AF=0.400;STDEV_LEN=12.021;STDEV_POS=58.690;SUPPORT_LONG=0	GT:GQ:DR:DV	0/1:11:3:2	203	NA	NA
T_lutea_GenomeV2.4_Contig_005	126827	TisoS2M2-Sniffles2.INS.4S4	N	TCTTCTAGTTAGGAGCATATGGAGGCCATCCATGCATTTTTGGCCACAAGAAAGCGATCCCGAGAACCTGATTTTTTACCGGGTCCCCACCTCCCAATGGGGCTGTAGAGAGTATGCTACGTGCTACTTGTACCTGTGCTGTTTTTTTTTACAACAATCTGCCCCGTCCCTAGTGGGATACGATGCTGGCGACGCACTGCCCTAGCTGTGGCTTGATACGTGCACGAATACGAGACGAGGGGAGCTGGGTCTTTCTTAACA	60	PASS	PRECISE;SVTYPE=INS;SVLEN=271;END=126827;SUPPORT=2;COVERAGE=3,3,3,3,3;STRAND=-;AF=0.667;STDEV_LEN=7.071;STDEV_POS=16.263;SUPPORT_LONG=0	GT:GQ:DR:DV	0/1:4:1:2	271	NA	NA
T_lutea_GenomeV2.4_Contig_091	848854	TisoS2M2-Sniffles2.INS.BS5A	N	CGTCAACTACTGCGGCGTCACCGGCGAATGGGCCTGAGTGCCCGACTTTCGTACGCAAGCGGGCGCGCTGCCGGCCTTTCTCGGCCATCCACTGAGATAGAATGCCCAGCAGTGCCATATCCGAAAGGCGCCGCCCTATGTCCCGCCGTCGCGCCGCCCGCTGCATCGCGCCGTAGTCGGCCATGGCGTGGCGCCGTCAACTACGGCGATCACCGGCGTACAGGCAGGTGTAGCTTTCGTACGCGAGCGGGCGCGCTGCCGGCAGCTTTCTCGGCCCATCCACCTGGATAGAATGCAGCAGGTACCATATCCAGGTGCCGACCCTAGCAGCTACGCCAATCGCCGCCGCCGCCCGCAGCGCCATCGCGCGCCGTAGTCAGCCGTGTGTGGGCGCTG	60	PASS	PRECISE;SVTYPE=INS;SVLEN=396;END=848854;SUPPORT=4;COVERAGE=7,6,6,5,4;STRAND=+-;AF=0.667;STDEV_LEN=1.414;STDEV_POS=16.263;SUPPORT_LONG=0	GT:GQ:DR:DV	0/1:8:2:4	396	NA	NA
T_lutea_GenomeV2.4_Contig_044	1015611	TisoS2M2-Sniffles2.INS.FS2B	N	GCGAGCAATAATCGAAAATCACATGATGACTACGAAGCTTAGGCTATGGCAATCGTGTGACGCGTGAGTGCGTTGTGCTGCAGTGCTTCATTTTAGCCCAAAGATTGGTATTTGCATCTACCAAAAATACCTTTGAAGATACCAGCTACTACTACTTTACGAAGTCGTTCCTTGTTAATTACGTTGTTTCTACTTGGGGTTCGGCCCGTGTGCATAGGTCACATCATAGAACTTCATAACATTCTGGCACGCTGATGGCTTGCCCGGGAGCACCTGACTCCCTAGCG	60	PASS	IMPRECISE;SVTYPE=INS;SVLEN=287;END=1015611;SUPPORT=2;COVERAGE=3,3,3,3,5;STRAND=+;AF=0.667;STDEV_LEN=4.950;STDEV_POS=183.848;SUPPORT_LONG=0	GT:GQ:DR:DV	0/1:4:1:2	287	NA	NA
T_lutea_GenomeV2.4_Contig_157	465949	TisoS2M2-Sniffles2.INS.DS9C	N	TATGTTGGAAGTGTATGTTTGGTCACTGCTTAGGTCCTCGAGTCTCGCCGATCGCAGAATGCAAGCCGGGCTCATGTTGCGCTACAATGATCGTAGGTTTGATATTTTGTTTTGGAATATGAATGAGAGCCATACTATATATAATAATAAAATACCTCGATCAAGCAATAGGTCTGGCAAATTAAGCCCATAAATAGCACTAACGCACTAACTACGGACAACTTTAGCACATCACGGTAGTGAGCGCGTGGATGACGGCGTTTATAGGCACTACACACATCACACTATATAGTAGACCAAAATGGCGTGAAATCAACGCGAAACTATGCACAACTTGACACAAAACTTCGGGGCTGGAAGGAAACTTCCGCAAAACTTTTGCACAAAACTTTGGGGTTT…	60	PASS	PRECISE;SVTYPE=INS;SVLEN=1452;END=465949;SUPPORT=6;COVERAGE=9,6,6,6,11;STRAND=+-;AF=1.000;STDEV_LEN=11.832;STDEV_POS=2.062;SUPPORT_LONG=0	GT:GQ:DR:DV	1/1:16:0:6	1452	NA	NA
T_lutea_GenomeV2.4_Contig_105	42431	TisoS2M2-Sniffles2.INS.0S68	N	GTTAGTTTGCACTTTCATATGCAAACTATAGCTATAGCTATAGCTAGAATCTAGAATAAATGATAAATGAAAAGCAAAACAGCTCACGTACTGTTTTCACTTTTCACCGCTCCTATACTTTGTAATTTGTGAATGCGGATGGGGCAAAGTGTGGGTGGGTGGTGGGGGTGGAAAAGAACCGACCTCACCAGCTTTTCTGCACCTTCACCTTATTCTTCCGCCGCCCTCTCTTTGCCTTCGCCCTCTCTCCCCTTCATTCCTCTCTCCTCCGCCACTGCCACCGCGCCACTGCCCCACCATTGACTCACGATGGTGCATCAGTCTGTCGTACCGACACCAATCTCGGAGCTAACACCGACATCGCAGCAATGTCCGCGGTCCGATGTCACCGGGAGCGAG…	60	PASS	PRECISE;SVTYPE=INS;SVLEN=1055;END=42431;SUPPORT=4;COVERAGE=4,4,4,4,4;STRAND=+-;AF=1.000;STDEV_LEN=9.192;STDEV_POS=0.000;SUPPORT_LONG=0	GT:GQ:DR:DV	1/1:11:0:4	1055	NA	NA
others
T_lutea_GenomeV2.4_Contig_173	1766073	TisoS2M2-Sniffles2.INS.1BSAC	N	GCCATCAATAGTTGGCGAAATATCCGGATATATCCATTGATATTTACAGATTTGGCAGATTTCAGATATCTCCTTGGATAATTGGGTGGGAGCCTTGGATACTTGACGGATATTTGGGTGGTCGAGGGGCGCCCGAGGAAAACAAACCCCCCAATCAAGAAAACAAAACCATTGAGGGCTCGTGGCTTGCTAGGGGGTCACTAGCGAAGTCCTTAGAAAGTAGATGGTGGAGGATGTGAATGCTATTGAATATGTACACAGATGATTGCGACAGACACAGATCATGGGCAAGACGATGGTGCGAGGTGAAGGCCCGGCTCCGCCTCCTACTCCCGCCACTGCCCCTGTGCCCTGTGCCCACTAAGCCGCCATCACGCCACACGGCAATGCCCGCCGAGC…	58	PASS	PRECISE;SVTYPE=INS;SVLEN=883;END=1766073;SUPPORT=4;COVERAGE=8,8,8,8,9;STRAND=+-;AF=0.500;STDEV_LEN=0.000;STDEV_POS=0.000;SUPPORT_LONG=0	GT:GQ:DR:DV	0/1:28:4:4	883	LTR	TE_BLRtx: Tlutea_Copia2-6:ClassI:LTR:Copia: 15.74%
T_lutea_GenomeV2.4_Contig_013	487232	TisoS2M2-Sniffles2.INS.8SC	N	CCCTAATAGCGGTCCTCCTGTGGGGGTGCGGAGGGCACCAACTACAATGAGCAAATGAGGGTCTAAATAAGCTCCCTATGGGTTCAGAGTAAGCATGGATCAACAAAAAAAATGCGGGGTTCTCCGGCGAAAATTTTGAAAAATGCCGCATTTCAGGCCTTGAGACAGCGGCGAGAAATCTTGAGACCCCCTCCGGTATAATTTTAGTGAGGCCCTTTGTAAGCCTAGACATCGAATAACGAAATTTTTTGACGCCAAACTCACTAGTTCCCACAAGGCCTGCTACATGCACTGGACCATAAGTCATACTCTTTATCTTCGACTTCCAATGTAGCACTAAAGTGTCCTGCCAAACTCAAGACGCTCCGTCAACCAGCGCTCGTCGCGAAGGCTGAAAGC…	50	PASS	IMPRECISE;SVTYPE=INS;SVLEN=4632;END=487232;SUPPORT=3;COVERAGE=7,3,3,3,7;STRAND=+-;AF=1.000;STDEV_LEN=61.539;STDEV_POS=1.732;SUPPORT_LONG=0	GT:GQ:DR:DV	1/1:19:0:7	4632	LTR	TE_BLRtx: Tlutea_Copia5-2:ClassI:LTR:Copia: 17.21%
T_lutea_GenomeV2.4_Contig_078	184063	TisoS2M2-Sniffles2.INS.1S4D	N	GCCGCGGGGATGGATCGTCGTGGATCGTGTCGTCAGGCTTTGACAACTCACCTGATATCGACCTGATATTAGCCTAATATCAGGTATTATAAAGCGAAAACCATAGTTACAATACTAACGGGAACAACAGCTAACACCATTTTCGTCCTTCCGCTCCTCCACAACCATCTCGGGCTCCCGCGCAAGGAGGCGCGCCTCACTGACCAACATATTACGCGACCCACATTTCGCGTCATGGCGACTGCCTCGAACAGATTTATCTTCCACTAAATCAAGTGGAAGAGCCCTCTTGACGATGACTCAGCCACGCGCCTCGCGACATCATCTACCGTGACCGCTCGGAAATGGATGGGGTGTCGGGGGTGAGGAGAGGGAGAAGGGTGTGACTCTGGAGAGGAA…	60	PASS	PRECISE;SVTYPE=INS;SVLEN=1090;END=184063;SUPPORT=7;COVERAGE=8,8,8,8,11;STRAND=+-;AF=0.875;STDEV_LEN=10.134;STDEV_POS=2.510;SUPPORT_LONG=0	GT:GQ:DR:DV	1/1:9:1:7	1090	TIR	TE_BLRtx: Tlutea_hAT2-Ace:ClassII:TIR:hAT: 35.34%
T_lutea_GenomeV2.4_Contig_111	451123	TisoS2M2-Sniffles2.INS.BS6E	N	GACAGTGATGGGATGTGTCGTGATCAGGCCGCCGTGGCGACAAACCTACACCTGATATCAGGACCCTGATATTGTAGGCCTATCAAGTATTATAAAGTTAGTAACAGGTTATACACACTAACGGGAACGTAAAGCCCGCAGCTAACAAATATTTTCGTCCTCTCGCCGGCCTCTCCACACAACCACACACATCTCTAGCTCCCAAGCAAGGCAAAGACATGGGACCCCAATCCTTCAACAAATCCTCCAAGACTAGATTAGTGTGGCACCTCACAAGCCTCCTCTACTGTGGTTTTGGCCCACCTGTTGCGCTTCTTCGAGTGGAATCCATAACTCGACGGACCAAGAGCGCTCGCACCCCGAATGCCGAAAGTAAGATAAATGAAGACGACACACATG…	60	PASS	PRECISE;SVTYPE=INS;SVLEN=2627;END=451123;SUPPORT=1;COVERAGE=6,6,6,5,7;STRAND=-;AF=0.333;STDEV_LEN=0;STDEV_POS=0;SUPPORT_LONG=0	GT:GQ:DR:DV	0/1:8:4:2	2627	TIR	TE_BLRtx: Tlutea_hAT2-Ace:ClassII:TIR:hAT: 45.38%
T_lutea_GenomeV2.4_Contig_013	429270	TisoS2M2-Sniffles2.INS.7SC	N	CTGATCGAACCACAAAGTGATGTGGACGTCAGGGATCAGGCCGTCAGTTTTGGACACCTAACACCTGGATATCAGACCTGATATTAGCCTTAATATCAAGTATTATGTTAGCAACTATAGTTACAATACTAACGGGAACAAACAGAGCTAACAAATATTTTCGTCCTTCCGGCTCCTCCACAACCATCTCTAGCTCCCAAGGCAAAGACATGGGACTCCCAACTTCAAACAAACCTCCAAGACGATTAGTGTGGCGCAACTGGCAAAGGATCCCTACTGTGGTTTCGGGTCGTAATCTGTTGCGCTTCGAGTGAATCCAATCCTCGACGGATCTCAAGAGCGCTCGCACCCCCGACGCCGATAAGATAATAAGGAGAAGACATGCAAAGTCTACTATGA…	60	PASS	PRECISE;SVTYPE=INS;SVLEN=2563;END=429270;SUPPORT=1;COVERAGE=9,9,9,9,10;STRAND=-;AF=0.222;STDEV_LEN=0;STDEV_POS=0;SUPPORT_LONG=0	GT:GQ:DR:DV	0/1:0:7:2	2563	TIR	TE_BLRtx: Tlutea_hAT2-Ace:ClassII:TIR:hAT: 48.55%
T_lutea_GenomeV2.4_Contig_136	115557	TisoS2M2-Sniffles2.INS.2S87	N	TCTTCCCTCAGTGATGGGACGTCAGGGATCAGTCGTCAGGTTTTTTGACAACCGCCTAACACCCGATATCAGACCTGATATTAGCCTAATATCAAGTATTATAAAGTTAGTAACCTATAGTTACAATACTAACGGGAACAAACAGCTATCACTATTTTCGTCCTCAAGCTCCTCCACAACCATCTCTAGCTGCCTCAAGGCGCTATTATTGGACTCCCAATCCTTCAACAACTTCTCCAAGACTAGATTAGTGTGGTACCTCACAAGCCTCTTACTGTGGTTTAACATTTCCAATTCGTTGCGCTTTCTTTCGAGTGAATCCAAATCTGTGATCGGGACCAAGAGCGCTCGCACCCTGACGCCGAGCAAGACAAATAAGTGAGAAGACGACACACATGC…	60	PASS	PRECISE;SVTYPE=INS;SVLEN=2734;END=115557;SUPPORT=1;COVERAGE=6,6,6,6,7;STRAND=-;AF=0.333;STDEV_LEN=0;STDEV_POS=0;SUPPORT_LONG=0	GT:GQ:DR:DV	0/1:8:4:2	2734	TIR	TE_BLRtx: Tlutea_hAT2-Ace:ClassII:TIR:hAT: 49.75%
T_lutea_GenomeV2.4_Contig_138	57524	TisoS2M2-Sniffles2.INS.2S89	N	ATCAGTGATGGGACGTCAGGGATCAGTCGTCAGGTTTGACAATCAACACCTGATATCAGACCTGATATTAGCCTATCATCAAAATATTGTTGTAACTATAGTTACAATACTAACGGGAACAGAAACAGAGCTAACAGTCATTTTCGGGTCCTCTGGCTCCTCCACAACCATCTCTAGCTCCTGCTACACATGGGACTCCTAATCCTTCAACAAATCCTCCAAGACCAGATTAGTGTGGCACCTCACAAGCCTCTCACTGGTTTGGTCAATCTGTTGCGCTTCTTCGAGTGAATCCAATCCTCGACGGACCAAGAGCGCCGCACCCTGACGCCGAGCAAGACAACAGAAGACGACATGCAGCCCACTTCAAGTGAGGCCACGAGACAAGTACATTTTAGT…	60	PASS	PRECISE;SVTYPE=INS;SVLEN=2539;END=57524;SUPPORT=1;COVERAGE=8,8,8,7,5;STRAND=-;AF=0.250;STDEV_LEN=0;STDEV_POS=0;SUPPORT_LONG=0	GT:GQ:DR:DV	0/1:3:6:2	2539	TIR	TE_BLRtx: Tlutea_hAT2-Ace:ClassII:TIR:hAT: 51.56%
T_lutea_GenomeV2.4_Contig_053	278496	TisoS2M2-Sniffles2.INS.2S34	N	CACTACGTCTTCAAAGTGATGGGATGTCGTGATCAGGTCGTCGCTTCACAACCTAACACTGAGCATCGTACCTGATATTAGCCTAATATCAAGTATTATAAAAAAAAGTTAGTAACGAAGGTAATACTAACGGGAACAAAGAAACAGAGCTAATTATTTTCGTCCTCTCGCTCCTCCACAACCATCTCTAGCCCTAAGGCAAGACATGGGACTCTCCAATCCTTCAACAAATCCTCCAAGACAGGGATTAGTGTGGCACCTCACAAGCTCCTCTACTGTGGTTTGCATTCTAATCTCACAGGCTTCTGAGTGAATCCAATCCTGACGGACTTCAAGAGCGCTCGCACCCCGACGCCGAGCAAGACAAATATGAGAAGACGACATGCAGCCCACTTCAAG…	60	PASS	PRECISE;SVTYPE=INS;SVLEN=2537;END=278496;SUPPORT=1;COVERAGE=3,1,1,1,8;STRAND=-;AF=1.000;STDEV_LEN=0;STDEV_POS=0;SUPPORT_LONG=0	GT:GQ:DR:DV	1/1:5:0:2	2537	TIR	TE_BLRtx: Tlutea_hAT2-Ace:ClassII:TIR:hAT: 54.92%, Tlutea_hAT3:ClassII:TIR:hAT: 5.48%
T_lutea_GenomeV2.4_Contig_184	139280	TisoS2M2-Sniffles2.INS.1SB7	N	TGTTAGTGTCAAAGTTGATGGGACATCAGGCTGATATGAGGTCCTTGATGCTACCGGGCGATAGCATCAGTCCTTGTGACCTGACAAAGGTACTGTGTGGGGCAAAACGAAGCTGACAAGGCCAATAACAAAAACCATGAAAAACTTTGGCGCGAGGACGCGGAGACGAGGCGCGAAGCCTCCAACACTCTTCCGCTACTGCTCGTACTTACATACGTAATTTGCCCATTTTATTCACTGCACTTGAGGCGTTCCACGTTCCCTCTCTCTCTCTCTCTCTCTCTCTCTCTCTCTCTCTCTGGCGATGGCCAGCACGACATGGCGCTGGCCTTGCCCCAGCCACTGCCCGAGCAGCCTCAGCTGGGGACTGGAGGAGGTGGATACACTGAGGCAGCGCCC…	60	PASS	IMPRECISE;SVTYPE=INS;SVLEN=2627;END=139280;SUPPORT=2;COVERAGE=5,5,5,5,7;STRAND=-;AF=0.800;STDEV_LEN=40.305;STDEV_POS=0.707;SUPPORT_LONG=0	GT:GQ:DR:DV	1/1:1:1:4	2627	TIR	TE_BLRtx: Tlutea_hAT2-Ace:ClassII:TIR:hAT: 56.78%
T_lutea_GenomeV2.4_Contig_066	247823	TisoS2M2-Sniffles2.INS.1S41	N	GGGACGTCAGGGATCAGGTCGTCGGTTTTGACAACCTAACACCTGATATCTGAACCTGATATTAACCTAATATCAAGTATTATAAAGTTAGTAATATAGTTACAATACTAACGGGAACAAACAGAAGCTAACAGTCATTTTCGTCCTCGGCTCCTCCCACAACTTCTCTAGCTCCCAAAGCGGCACATGGGACTCCAATCCTTCAACAAATCTCCAAGACTAGATTATAGTGTGGCACCTCACAAGCCTCTACTGTGGTTTGGCCCAATCTGTTGCGCTTCTTCAGTGAATCCAATCCTCGACGGACCAAGAGCGCTCACCCGGCGCCGACGAAAACTGAAGCGCGAGAAGACGACATGCAGCCACTTTGAGTGAGGCCAATGAGACAAGTACATTAGC…	52	PASS	PRECISE;SVTYPE=INS;SVLEN=2525;END=247823;SUPPORT=1;COVERAGE=4,4,4,4,4;STRAND=+;AF=0.500;STDEV_LEN=0;STDEV_POS=0;SUPPORT_LONG=0	GT:GQ:DR:DV	0/1:14:2:2	2525	TIR	TE_BLRtx: Tlutea_hAT2-Ace:ClassII:TIR:hAT: 56.78%, Tlutea_hAT3:ClassII:TIR:hAT: 5.48%
T_lutea_GenomeV2.4_Contig_058	4177	TisoS2M2-Sniffles2.INS.1S39	N	CCATTTTATCCGCCACGAAGCAGTGATGGGACGTTTCCAGATCAGGTCGTCGTGTTTTATCAGTCCTAACACCCGATATCAGACCTGATATTATATAATATCAAGTATTATGTGTTATAATCATAGTTACATACTAACGGGAACAAACGCAGCTAATCAGTCATTTTCGTCCTTCCGCTCCACAAACCATCTCTAGCTCCCAAGGCAAGACATGGGACTCCCAACTTTCAACAAATCCTCCAAGACCAGATTAGTGTGGCACCCCACAAGCTCTCATCAGGTTTGGCCCAATCTGTTGCGCTTCTTCGAGTGAATCCACCGTGACGGACCAAGAGCGCTCGCACCCTGACGCCGAGCAAGACAAATATGAGAAGACGACATGCAGCCCACTTCAAGTGA…	60	PASS	PRECISE;SVTYPE=INS;SVLEN=2506;END=4177;SUPPORT=1;COVERAGE=5,5,5,5,5;STRAND=-;AF=0.400;STDEV_LEN=0;STDEV_POS=0;SUPPORT_LONG=0	GT:GQ:DR:DV	0/1:11:3:2	2506	TIR	TE_BLRtx: Tlutea_hAT2-Ace:ClassII:TIR:hAT: 58.71%
T_lutea_GenomeV2.4_Contig_111	9270	TisoS2M2-Sniffles2.INS.0S6E	N	ATGGGATGTCGGGACCGGCCGTCAGGTTTTGACAACCTAACACCTGATATCATCTTTGATAGATAGCTTTAATATCAAGTATTATTTATAAAGCATTAGTAACCATAAAGTCAATACTAATCGGAATGTAAACAGCCACCGCCTATTTTCGTCCTCCTGCTCCTCCGAATAATCCATTCTAGCCCTGCGCAGACATGGACTCCCAACTTCAACAAATCCTCCAAGACTAGAGCCGAGTGTGGCACCACAAGCCTTCTTACTGTGGCTGGCCCCACCTTGTTGCGCTTCTGAGTGAATCAACTTGACGGAGACTAAGAGCGCTGCACCCCACGCCGAAAGCAGACAAACATGAGTAGAAGATGACATGCGTACCCCACTTCAAGTGAGAGAGGCCAATGG…	60	PASS	PRECISE;SVTYPE=INS;SVLEN=2595;END=9270;SUPPORT=1;COVERAGE=6,6,6,6,6;STRAND=-;AF=0.333;STDEV_LEN=0;STDEV_POS=0;SUPPORT_LONG=0	GT:GQ:DR:DV	0/1:8:4:2	2595	TIR	TE_BLRtx: Tlutea_hAT2-Ace:ClassII:TIR:hAT: 59.48%, Tlutea_hAT3:ClassII:TIR:hAT: 8.34%
T_lutea_GenomeV2.4_Contig_023	18306	TisoS2M2-Sniffles2.INS.0S16	N	CAGTGATGGGACATCAGGCTGGATATGAGGTCCTGATGTCATGATATCAGGTCCTTTAGACCTGACAAAGGGGTACTGTGGGGGCAAAACGAAGCTGACAAGGCCAATAACAAAACCATGAAAAAACTTTTGGCGCGAGGACGCGAGACGAGGTGGCGCGGGGAAGCCTCTCCAACACCCCCCTCTTTCCCGCTACTGTCTGTACTTACATATACGTACTTCGTCATTTTATTCACTGCAATTCTGAGGCGTTCCATCGTCTCTCTCTCTCTCTCTCTCTCTCTCTCTCTCTCTGGCGATGGCCAGTGACGACATGGCGCTGGCTCTGCCCCAGCCACTGCCCGAGCAGCTCCCAGCTTGGGGGACGAGGAGGTGATACACGGAGGCAGCGCCTCTGAG…	60	PASS	PRECISE;SVTYPE=INS;SVLEN=2517;END=18306;SUPPORT=1;COVERAGE=7,5,6,6,9;STRAND=-;AF=0.333;STDEV_LEN=0;STDEV_POS=0;SUPPORT_LONG=0	GT:GQ:DR:DV	0/1:8:4:2	2517	TIR	TE_BLRtx: Tlutea_hAT2-Ace:ClassII:TIR:hAT: 59.56%
T_lutea_GenomeV2.4_Contig_063	118641	TisoS2M2-Sniffles2.INS.1S3E	N	GCAGTGATGGGACATCCAGGCTGACAGAGTCCTGATGTCATGATATCAGGTCGCTAGACCTGACATAAAGGGGTATCAGGTGGGGCAAAAGCAAAGCTGACAAGGCCCAATAACAAACCATGAAAAAAAAAACTTTTGGCGCGAGGACGCGAGGACAGTGGCGCGGGAAGCCTCTGCTTATTTCCACTTTACTGTCTGTACTTTTACATATACGTAATTTTGCCCATTTTATTCACTGCACTTGAGGCGTTCATCATCTCTCTCTCTCTCTCTCTCTCTCTCTCTCTCTCTGGCGATGGCCGAAGTGACGACATGGCATGGCTCTTGCCCCGGCCACCGCCCGAGGCAGCCTCAGCTTGGGGACTGAGGAGGTGGCCTCGAGGGCAGCGCCCTCGGTGG…	60	PASS	PRECISE;SVTYPE=INS;SVLEN=2527;END=118641;SUPPORT=1;COVERAGE=2,2,2,2,4;STRAND=+;AF=1.000;STDEV_LEN=0;STDEV_POS=0;SUPPORT_LONG=0	GT:GQ:DR:DV	1/1:5:0:2	2527	TIR	TE_BLRtx: Tlutea_hAT2-Ace:ClassII:TIR:hAT: 60.10%
T_lutea_GenomeV2.4_Contig_023	166854	TisoS2M2-Sniffles2.INS.4S16	N	CAATCTTGAGTGATGGGACATCAGGCGATGTAAATTCTGAGTGTGTAAATATCAGGTCCCTTTAAGACCTGACAAGGGTCATCAGGTGGGGCAAAAACAGAGCTGACAAGGCCAATAACAAAATATGAAAAAACTTTTGGCGCGAGGACGCGAGGACAGTGCGCGGAGAAGCCTCTCCAACACCCCCCTCTTCCCGCTACTGTCTGCCACCACATATACGTAATTTGCCCATTTTATTCACTGCACTTGGGGCGTTCCAGCAAATCTCTCTCTCTCTCTCTCTCTCTCTCTCTCTCTCTCTGATGGCCAGTGACGACCTCCTTTGGCTCTTGCCCCAGCCCACCGCCCGAGCAGCCTCAGCCGGGGACGAGGAAGTGGACACTCGGGGGCAGCGCCCTC…	60	PASS	PRECISE;SVTYPE=INS;SVLEN=2539;END=166854;SUPPORT=1;COVERAGE=3,3,3,3,4;STRAND=+;AF=0.667;STDEV_LEN=0;STDEV_POS=0;SUPPORT_LONG=0	GT:GQ:DR:DV	0/1:4:1:2	2539	TIR	TE_BLRtx: Tlutea_hAT2-Ace:ClassII:TIR:hAT: 60.37%
T_lutea_GenomeV2.4_Contig_127	1853215	TisoS2M2-Sniffles2.INS.26S7E	N	AGTGATGGGACATCGAAGCTGATATGAAGAGGTCTGATGTCATGATATCAAGTCCTTTAGACTTGACAAAGGAGTATCAGGTGGGGGCAAAAACGACTGACAAGGTAATAACAAAACCATGAAAAAAAACTTTGGCGCGAGGACGCGAGGACGAGTGGCGCGGAAGCCTCTCCAACACCCCCTCTTCCCTTCTATCATCTTTTACATATACATGTTTGCCCATTTTATTCACTGCACTTGAGGCGTTCATCGTCTCTCTCTCTCTCTCTCTCTCTCTCTCTCTCTCTGGCGATGGCCAGTGACGACATGGCGCTGGCTCTTGCCCCAGCCACCGCCGAAGCAGCCTCAGCTTGGGGGAGGAGGGTGGACACACTCGAGGAGCCTCAGTGGTCCCTAGTG…	60	PASS	PRECISE;SVTYPE=INS;SVLEN=2559;END=1853215;SUPPORT=1;COVERAGE=4,2,2,2,2;STRAND=+;AF=1.000;STDEV_LEN=0;STDEV_POS=0;SUPPORT_LONG=0	GT:GQ:DR:DV	1/1:5:0:2	2559	TIR	TE_BLRtx: Tlutea_hAT2-Ace:ClassII:TIR:hAT: 61.10%
T_lutea_GenomeV2.4_Contig_057	768801	TisoS2M2-Sniffles2.INS.9S38	N	CAACAGTGATGGACATCAGGCTGGATATGAGGTCCTTGATGTCACATGATATCAGGTCCCCGTAGACCGGACAAAGGGGTATCAGGTGGGGCAAAAACGAAGCTGACAAGGCCAATAACAAACCATGAAAAAAACTTTTGGTGGACGCGAGATGAGGTGGCGCGGGAAGCTCTCCAACACCCCCCTTCCCGCTACCGTCTGTACTTCCTTTACATATACGTAATTTTGCCCATTTTATTCACTGCACTTTGAGGCGTTCCACATCGTCTCTCTCTCTCTCTCTCTCTCTCTCTCTCTCTCTCTCTCTCTCTGGCGATTTAAGCCAGCGTGACGACATGGCGTGCTGGCTCTGCCCCAGCCACCGCCCGAGCAGCCTCAGCTTGGGGGACTGAGGTGATT…	30	PASS	PRECISE;SVTYPE=INS;SVLEN=2547;END=768801;SUPPORT=1;COVERAGE=2,2,2,2,4;STRAND=-;AF=1.000;STDEV_LEN=0;STDEV_POS=0;SUPPORT_LONG=0	GT:GQ:DR:DV	1/1:5:0:2	2547	TIR	TE_BLRtx: Tlutea_hAT2-Ace:ClassII:TIR:hAT: 61.26%
T_lutea_GenomeV2.4_Contig_032	352247	TisoS2M2-Sniffles2.INS.4S1F	N	GCTGAGGACAGTGATGGGACGTCAGGGATCAGGTCGTCAGGCTTTGACAACTCCAACACCTGGATATCAGACCCTGATGGCTTAGCCTAATATCGTTATTATAAAAGTTAGTAACTGTAGTTACACACTAACGGGAACAGAAACAGAGCTAACAGTCATTTTCGTCCTCTGGCTCCTCCACAACCACTTTAGCTCCCAAGGCAGCACATGGGACTCCCAATCCTTCAACAACTCTCCAAGACTAGATTAGTGTGGCACCACAAGCCTTCTACTGTGGTTTGGCCCACCTGTTGCGCTTCTTCGAGTGAATCCAATCCTCGACGGACCAAGAGCGCTCGCACTTGACGCCGAGCAAGACAGCGAGAACGACGACATGCAGCCCACTTCAAGTGAGGCCAC…	60	PASS	PRECISE;SVTYPE=INS;SVLEN=2585;END=352247;SUPPORT=1;COVERAGE=4,4,4,4,4;STRAND=-;AF=0.500;STDEV_LEN=0;STDEV_POS=0;SUPPORT_LONG=0	GT:GQ:DR:DV	0/1:14:2:2	2585	TIR	TE_BLRtx: Tlutea_hAT2-Ace:ClassII:TIR:hAT: 61.65%
T_lutea_GenomeV2.4_Contig_071	1028352	TisoS2M2-Sniffles2.INS.10S46	N	TTAACACGCTCGCTGATGGGACGTCGGGATCGTGCTGTCAGGTTTTGGACAAATCTAACACCTGATATCAGACCTGATATTAGCCTAATATCAGTATTATAAAGTTAGTAACTATAGTTACAACGGAATGTAAACAGAGCTAACAGTCATTTTCGTCCTCTGGCTCCTCCACAAATCCATCTCTAGCCTCCCAAGGCAAAGACATGGGACTCCCAATCCTTCAACAAATCCTCCAAGACTAGATTAGTGTGGCACCTCACAAGCTCCTCTACTGTGGTTTGCCCAATCTGTTGCGCTTTTCCGAGTGAATCCAATCCTCGACGGACCAAGAGCGCTCGCACCCGACGCCGAGCAAGACAAATAAGTGAGAAGACGACATGCAGCCCACTTCCAAGTGAG…	60	PASS	PRECISE;SVTYPE=INS;SVLEN=2572;END=1028352;SUPPORT=1;COVERAGE=4,3,3,3,4;STRAND=-;AF=0.667;STDEV_LEN=0;STDEV_POS=0;SUPPORT_LONG=0	GT:GQ:DR:DV	0/1:4:1:2	2572	TIR	TE_BLRtx: Tlutea_hAT2-Ace:ClassII:TIR:hAT: 61.99%
T_lutea_GenomeV2.4_Contig_093	852032	TisoS2M2-Sniffles2.INS.11S5C	N	TTCAACTGGTCGGGCGATGGACGTCAGGGATCAGGTCGTCAGGGTTTGGACAACCTAACACCTTTGATATCAGACCATATTAGCCTAATATCAAGTATTATAAAAGTTAGTAACTATAGCGTTACAATACTAACGGGAACAGAAACAGAGCTATCAGCCATTTTCGTTCCCTCGCCTTCCACAACCATCTCTAGCCCTGCGCACATGGGACTCTAATCCTTCAACAAATCCTCCAAGACCAGATTAGTGTATAACCCTCACAAGCCTCTCTACTGTGGTTTGGTCAATCTGTTGCGCTTCTTCTGAGTGAACCCAATCCTTCTCGACTGACCAAGGATGCCACCCCGACGCCAGCAAGACAGCCATGAGAAGACATGCAGCCCACTTCCAAGAGGCCAC…	60	PASS	PRECISE;SVTYPE=INS;SVLEN=2543;END=852032;SUPPORT=1;COVERAGE=7,6,5,5,5;STRAND=-;AF=0.400;STDEV_LEN=0;STDEV_POS=0;SUPPORT_LONG=0	GT:GQ:DR:DV	0/1:11:3:2	2543	TIR	TE_BLRtx: Tlutea_hAT2-Ace:ClassII:TIR:hAT: 62.30%
T_lutea_GenomeV2.4_Contig_184	279666	TisoS2M2-Sniffles2.INS.3SB7	N	TCTCCTAAGCGCTGATGGGACGTCGTGGGACTGTGTCGTGTCAGGTTTTGACAACCTAACACCTGATATCAGACCTGATATTAGCCTAATATCAAGTATATAAAGTTAGTAACTATAGTTACAATACTAACGGGAACAATAAATGAGGCTAAATGTCATTTTCGTCCTCTCGTTCTCCACAACCATCTCTAGCTCCCAAGGCAGCACATGGGACTCCCCAATCCTTCCAACAAATCCTCCAAGACTAGATTAGTGTGGCACCTCACAGCTTCTCTACTGTGGTTTGGCCCAATTCAAGCAGCTTTTTCGAGTGAATCCAATCCTCGACGGACCAAGAGCGCTCGCACCGACGCCGAGCAAGACAAATAGCGAGAAAGACGACATGCAGCCCACTTCTGC…	60	PASS	PRECISE;SVTYPE=INS;SVLEN=2599;END=279666;SUPPORT=1;COVERAGE=7,7,7,7,7;STRAND=-;AF=0.286;STDEV_LEN=0;STDEV_POS=0;SUPPORT_LONG=0	GT:GQ:DR:DV	0/1:6:5:2	2599	TIR	TE_BLRtx: Tlutea_hAT2-Ace:ClassII:TIR:hAT: 62.69%
T_lutea_GenomeV2.4_Contig_005	652920	TisoS2M2-Sniffles2.INS.BS4	N	CAGTAGATCTGTGATGGGACGTCGAGGATCAGGTCGTCGGGTTTTGACAACCTAACACACGTCTCCGAGACCTGATATTAACTATGTAAGTATTATAAAGTTAGTAACTATAGTTACAATACTAGCAGAGAACGAGAAACGAAATGCTGAGTCATTTTCGTCCTCTGGCTCCTCCACAACCATCTCTAGCTCCCAAGGGCGGCACATGGGACTCCCAATCCTTCAACAAATCCTCCAAGACTAGATTGGTGGCACCTCACAAGCCTTCTCTACTGTGGTTTGGCCCAATCATTGCGCTTCTTCGAGTGAATCAATCCTCGACGGACCAAGAGCGCTCACCCTGACGCCGAGCAAGGCGGCGCGAGACGACATGCAGCCCACTTCAAGTGAGGCCAATGA…	60	PASS	IMPRECISE;SVTYPE=INS;SVLEN=2579;END=652920;SUPPORT=2;COVERAGE=5,4,4,4,4;STRAND=+;AF=1.000;STDEV_LEN=21.920;STDEV_POS=5.657;SUPPORT_LONG=0	GT:GQ:DR:DV	1/1:11:0:4	2579	TIR	TE_BLRtx: Tlutea_hAT2-Ace:ClassII:TIR:hAT: 62.73%
T_lutea_GenomeV2.4_Contig_175	157726	TisoS2M2-Sniffles2.INS.4SAE	N	CTATCTAACAGTGATGGGACATCAGGCTGATATGAGGTCCTGATGTCATGATATCGGAGTCCTTTAGACCTGACAAAGAGTATCAGGTGGGGCAAAAGAAACGAGCTTGACAAGACATCCGCCATGAAAAAACTTTTGGCGCGAGGACGCGAGGACCTGAAAGGTGGCGCGAAGCACCTCTCCAACACCCCCTCTTCCCGCCTGTCTGTACTTTACATATACGTAATTTCTGCCACATTTTATTCCTGCACTTGAGGCGTTCCATCGTCTCTCTCTCTCTCTCTCTCTCTCTCTCTCTCTCTCTCTCTAGCAGTGGCCAGTGACGACATGGCACTGGCTCTTGCTGGCACCACCGCCGAGCAGCCTCCCAGCTTGGGGGATAAAGGGAGGTGGACACAC…	60	PASS	PRECISE;SVTYPE=INS;SVLEN=2563;END=157726;SUPPORT=2;COVERAGE=4,5,5,5,9;STRAND=+-;AF=0.800;STDEV_LEN=17.678;STDEV_POS=0.707;SUPPORT_LONG=0	GT:GQ:DR:DV	1/1:1:1:4	2563	TIR	TE_BLRtx: Tlutea_hAT2-Ace:ClassII:TIR:hAT: 62.80%
T_lutea_GenomeV2.4_Contig_063	435059	TisoS2M2-Sniffles2.INS.8S3E	N	AGTGATGGGATGTCAGGGATCAGGTCGTCAGGCTTTGACAACTCCAACACCTGATATCAGACCTGATATTAGCCTACTATCAAGTATTATAAAGTTAGTAACTATAGTTACAATACTAACGGGAACAGAAACAGAGCGTTGGCCATTTTCGTCCTCCGCCCACAACCATCTTCTAGCTCCCAAGGCAGCACATGGGACTCCCAATCCTTCAACAAATCCTCCAAGACCAGATTAGTGTGGCACCTCATGCTTCCCCTCTACTGTGGTTTGGGCCCACCTGTTGCGCTTCTTCGAGGAATCCAATCCTCGACGGACCAAGAGCGCTCCACCCCCGGGACGCCGAGCAAGATGGGGCCATGAGAAGACGACATGCAGCCCACTTCTGGGCGGAGGCTAATG…	60	PASS	PRECISE;SVTYPE=INS;SVLEN=2555;END=435059;SUPPORT=1;COVERAGE=6,5,5,5,6;STRAND=-;AF=0.400;STDEV_LEN=0;STDEV_POS=0;SUPPORT_LONG=0	GT:GQ:DR:DV	0/1:11:3:2	2555	TIR	TE_BLRtx: Tlutea_hAT2-Ace:ClassII:TIR:hAT: 62.96%
T_lutea_GenomeV2.4_Contig_143	353308	TisoS2M2-Sniffles2.INS.8S8E	N	CAGTGATGGGACGTCAGATCAGGTCGTCAGGCGTGACAACTCCCAACACCTGATATCAGACCTGACATTAGCCTAATATCAAGTATTATAAAGTTAGTAACTATAGTTACAATACTAACGGAAACGTAAATCGTAGCTAACAAATATTTTCGTCCTCTCGGCTCCTCCACAACCATCTCTAGCTCCTGCACATGGACCCCAACCCTTCAACAAATCCTCCAAGATCAGATTAGTGTGGCACCTCACAAGCCTCTCTTACTGTGGCTTGGCCCAATTGCTGCGCTTTCTTGAGTGACCCAACTGACGGACCAAGAGCGCTCGCACCGACGCCGAGCAAGATCAGTTATGAGAAGACGACACAGCTCATTTCAAGTGGAGGCCAATGAGACAAGTACACAT…	60	PASS	PRECISE;SVTYPE=INS;SVLEN=2584;END=353308;SUPPORT=1;COVERAGE=7,7,7,7,6;STRAND=-;AF=0.286;STDEV_LEN=0;STDEV_POS=0;SUPPORT_LONG=0	GT:GQ:DR:DV	0/1:6:5:2	2584	TIR	TE_BLRtx: Tlutea_hAT2-Ace:ClassII:TIR:hAT: 63.81%, Tlutea_hAT3:ClassII:TIR:hAT: 6.97%
T_lutea_GenomeV2.4_Contig_150	2425195	TisoS2M2-Sniffles2.INS.26S95	N	TATTTGAAGCTGATGATGGGACGTCAGGGGATCAGGTCGTCGGGTTTTGACAACCCTAGCACCTGCAGACCTGATATTGGCTAATGTCAAGGTATTATAAAGTTAGTAACTATAGTTACAATACTTAGCAGAGCAAAGCAGGCTAGTCATTTTCGTCCTCTTTACGGCTCCTCCACAACCATCTAGCTCCAAGGCAGCACATGGGACTCCAATCCTTCAACAAATCCTCCAAGACTAGATTAGTGTGGCACCTCTGAAAGCCTCTCTACTGTGGTTTGGCCCAATCTGTTACGCTTCTTCAGTCAGATCAATCCTCCGACGGACCAAAAGGCGCTCGCACCACTGACGGCCGAGCAAGGCGAGCGCGAAGACAGACATAAAGCCCACTTCCAAGTGCAG…	60	PASS	PRECISE;SVTYPE=INS;SVLEN=2662;END=2425195;SUPPORT=1;COVERAGE=6,6,5,5,5;STRAND=+;AF=0.400;STDEV_LEN=0;STDEV_POS=0;SUPPORT_LONG=0	GT:GQ:DR:DV	0/1:11:3:2	2662	TIR	TE_BLRtx: Tlutea_hAT2-Ace:ClassII:TIR:hAT: 64.58%, Tlutea_hAT3:ClassII:TIR:hAT: 7.47%
T_lutea_GenomeV2.4_Contig_093	2170780	TisoS2M2-Sniffles2.INS.29S5C	N	TTGAACTCGTTGATGGGACATCAGGCTGATATGAGGTCCTGATGTCATGATATCAGGTCCTTTAGACCTGACAAAGGGGTATCAGGTGGGGGCAAAAATCTAGCTGACAAGGCCAATAACAAACCATGAAAAAACTTTTGGCGCGAGGACGCGAGGACGAGGTGGCGTGCGAAGCCTCTCCAACACCCCCCCTCTTCCCGCTACTGTCTGTACTTTTACATATACGTAATTTTGCCCATTTTATTCACTGCACTTGAGGCGTTCCATCGTCTCTCTCTCTCTCTCTCTCTCTCTCTCTCTTCTCTCTCTCTGGCGATGGCTATGACGACATGGCGTTGGCTCTTTTGCCCCAGCCACCGCCCTCGAGCAGCCTCAGCTTGGGGGACTGAGGAGGTGGAT…	60	PASS	PRECISE;SVTYPE=INS;SVLEN=2569;END=2170780;SUPPORT=1;COVERAGE=3,4,4,4,5;STRAND=-;AF=0.500;STDEV_LEN=0;STDEV_POS=0;SUPPORT_LONG=0	GT:GQ:DR:DV	0/1:14:2:2	2569	TIR	TE_BLRtx: Tlutea_hAT2-Ace:ClassII:TIR:hAT: 64.89%
T_lutea_GenomeV2.4_Contig_030	335613	TisoS2M2-Sniffles2.INS.7S1D	N	CATCAGTGATGGGACGTCAGGGATCAGGTCGTCAGGTTTTGGACAAATCTAACACCTGATATCAGACCTGATATTGGGGCCTAATATCAAGTATTATAAAGTTAGTAACTATAGTTACAATACTTAACGGGAACAAACAGAGCTGGTCGTCATTTTCGTCCTCTCGGCCTCCACAACCATCTCTAGCTCCCAAAAGGCAAAAGCACATGGACTCCCAATCCTTCAACAAATCCTCCAAGACCAGATTAGTGCGGCACCTCACAAGCCTCTCTACTGTGGTTTGGCCCAATCTGTTGCGCTTCGAGTGAATCCAACTCGACGGACCAAGAGCGCTCGCAAATTCCCCGACGCCGAGCAAGACAAATATGAGAAGACGACATGCAGCCCACTTCAAGTGAG…	60	PASS	PRECISE;SVTYPE=INS;SVLEN=2579;END=335613;SUPPORT=1;COVERAGE=6,6,7,7,6;STRAND=-;AF=0.286;STDEV_LEN=0;STDEV_POS=0;SUPPORT_LONG=0	GT:GQ:DR:DV	0/1:6:5:2	2579	TIR	TE_BLRtx: Tlutea_hAT2-Ace:ClassII:TIR:hAT: 64.97%
T_lutea_GenomeV2.4_Contig_162	661874	TisoS2M2-Sniffles2.INS.CSA1	N	CCTATCCGGTGATAGGACGTCAGGGATCAAGAGGTCGTCCGGGTTTTTGACAACCTAACACCTGATATCGAGTGCCTGATAGTAACTATATCAAGTATTATAAAGTTATAGTAACTATAGTTACAATACTAACGCAAAGAACCGAGAAGCGAGGCTAACGGTCATTTTCTCGTCTCTGGCTCCTCCACAACCATCTCTAGCTCCCAAGGCGGCATGGGACTCCCAATCCTTCAACAAATCCTCCAAAGACTAGTTAGTGTGGCACCTCACACAAGCCTACTCTACTGCAGTTTGGCTTAATCTGTTGCGCTTCTTCAGTGAATCAATCTCGACGGACCAGAGCGCTCGCACCACGACGCCGAGCGAGCGGCCTTGAAGACGACATCGACCCACTTCAAG…	60	PASS	PRECISE;SVTYPE=INS;SVLEN=2562;END=661874;SUPPORT=3;COVERAGE=6,3,3,3,6;STRAND=+-;AF=1.000;STDEV_LEN=3.512;STDEV_POS=3.055;SUPPORT_LONG=0	GT:GQ:DR:DV	1/1:16:0:6	2562	TIR	TE_BLRtx: Tlutea_hAT2-Ace:ClassII:TIR:hAT: 65.47%, Tlutea_hAT3:ClassII:TIR:hAT: 5.11%
T_lutea_GenomeV2.4_Contig_024	420628	TisoS2M2-Sniffles2.INS.6S17	N	GACGCAATATCAGTGATGGGACGTCAGGGATCAGGTCGTCAGGTTTTGACAACCTAACACCTGATATCCAGACCCTGATATTAACCTAATATCAAGGAAATATTATAAAGTTAGTAACTATAGTTACAATACTAACGGGAACGAAACAGAGCTAACAGTCATTTTCGTCCTACGGCTCCTCCACAACCATCTCTAGCTCCCAAGGCAGCACATGGGACTCCCAATCCCTTCAACAAATCCTCCAAGACTAGATTAGTGTGGCACCTCACAAGCCTCTCTACTGTGGTTTGGCCCAATCTGTGCGCTTCTTCAGTGAATCCAATCCTCGACGGACCAAGAGCGCTCGCACCCTGACGCCGAGGCAAGGCGGCGCGAGAAGACGACATGCAGCCCGCTAAG…	60	PASS	PRECISE;SVTYPE=INS;SVLEN=2524;END=420628;SUPPORT=1;COVERAGE=6,5,5,5,5;STRAND=+;AF=0.400;STDEV_LEN=0;STDEV_POS=0;SUPPORT_LONG=0	GT:GQ:DR:DV	0/1:11:3:2	2524	TIR	TE_BLRtx: Tlutea_hAT2-Ace:ClassII:TIR:hAT: 65.51%
T_lutea_GenomeV2.4_Contig_181	51783	TisoS2M2-Sniffles2.INS.0SB4	N	GGCTGATGATAGGACGTGAGGATCGAGGTCGTCAGGTTTGAGCAACCTAACACGATGCTCGGACTGATATTAGCCTAATATCAAGTATTATAAAGTTAGTAACTATAGTTACAATACTAGCAAGAGGCAGAAGCAGAGCTATGATCATTTCGTCTCTTGGCTCCTCCACAACCATCTAGCTCCCAAAGCGGCACATGGGACTCCCAATCCTTCAACAAATCCTCCAAGACTGGAGTCAGTGTGGCACCTCACAAGCCTCTCTCTGTGGTTTGGCCCAATCTCTGTTGCCGCTCACTAGTGAATCCAATCCTCTGACAGGGATAGGCGCTCGCACCACGACGCCGAGCAAGACGGCGCAAGAAGACAAACATGCGGCCCACTTCAAGTGAGGCCAATGAG…	60	PASS	PRECISE;SVTYPE=INS;SVLEN=2552;END=51783;SUPPORT=3;COVERAGE=3,3,3,3,6;STRAND=+-;AF=1.000;STDEV_LEN=17.039;STDEV_POS=2.082;SUPPORT_LONG=0	GT:GQ:DR:DV	1/1:16:0:6	2552	TIR	TE_BLRtx: Tlutea_hAT2-Ace:ClassII:TIR:hAT: 66.09%
T_lutea_GenomeV2.4_Contig_184	2249816	TisoS2M2-Sniffles2.INS.26SB7	N	CGCTGATGGGACATCAGGCTGATATGGAGGTCCTGATGTCATGATATTTGTATCCTTTAGACCTTGACAAAGGGGTATCAGGTGGGGGCAAAACGAAGCTGACAAGGCCAATAACAAAACCATGAAAAACTTTTGGCGCGAGGACGCGAGGATGAGGCGCGGGAAGCCTCTCCAACACCCTCTTCCCGCTACTGTCTGTACTTTTTTACATATACGTAATTTTGCCCATTTTATTCACTGCACTTGAGGCGTTCCATCGTCTCTCTCTCTCTCTCTCTCTCTCTCTCTCTCTCTCTCTCTCTGGCGATGGCCAGTGACGACATGGCGTTGGCTCTTGCCCCAGCCACCGCCCGAGCAGCCTCAGCTTGGAGGAGGTGGACACACTTCGAGGGCAGCGCC…	60	PASS	PRECISE;SVTYPE=INS;SVLEN=2545;END=2249816;SUPPORT=1;COVERAGE=4,5,6,6,6;STRAND=-;AF=0.333;STDEV_LEN=0;STDEV_POS=0;SUPPORT_LONG=0	GT:GQ:DR:DV	0/1:8:4:2	2545	TIR	TE_BLRtx: Tlutea_hAT2-Ace:ClassII:TIR:hAT: 66.16%
T_lutea_GenomeV2.4_Contig_091	774672	TisoS2M2-Sniffles2.INS.9S5A	N	GTCAAATCAGTGATGGGACATCAGGCTGGATATGAGGTCCTGATGTTGATATTTCAGGTCCTTTAGACCTGACAAAGGGGTATCAGGTGGGGGCAAGCAAAACGAAGCTGACAAGGCCAATAACAAAACCATGAAAAAACTTTTGCGAGGAGGACGAGGTGGCGGGGAAGCCTTCCTCCAACACCCCCCTCTTCCCGCTCATTGTCTGTACTTACATATATACGTAATTTTGCCCATTTTATTCACTGCACTTGAGGCGTTCCATCGTCTCTCTCTCTCTCTCTCTTCTCTGGCGATGGCCAGTGGACGACATGGCGTTGGCTCTTGCCCCAGCCACTGCCCGAGCAGCCTCAGCTTGGGGATTGAGGGACACACTGAGGCACTGAGTGGTCCACAATT…	60	PASS	PRECISE;SVTYPE=INS;SVLEN=2528;END=774672;SUPPORT=2;COVERAGE=5,2,2,2,5;STRAND=-;AF=1.000;STDEV_LEN=0;STDEV_POS=0;SUPPORT_LONG=1	GT:GQ:DR:DV	1/1:16:0:6	2528	TIR	TE_BLRtx: Tlutea_hAT2-Ace:ClassII:TIR:hAT: 66.36%
T_lutea_GenomeV2.4_Contig_185	13924	TisoS2M2-Sniffles2.INS.0SB8	N	ACCTCAAGATAGTGATGGGACATCAGGCTGATATGAGGTCCTGATAAGCATGATATTGTGGTCCTTAGACCTGACAAAGGGGTATCAGGTAAGTAAAACGAAGCTGATAAGGCCAATAACAAAACCATGAAAAACTTTTTGCGCGAGGACGCGAGGACGAGAGGTGGCGCGGGAAGCCTCTAACACCCCTCTTCCCGCTACTGTCTGTACTTTTACATATACGTAATTTGCCCATTTATTCACTGCACTTGAGGCGTTCCATCGTCTCTCTCTCTCTCTCTCTTCTCTCTGGCGATGGCCAGTGACGACATGGCGCTGGCTCTTGCCCCAGCCACTGCCCGAGCAGCCCTTGTAGCTTGGGGGACTGAGGAGGTGGACACACCTGAGGGCAGCGCTCCT…	31	PASS	PRECISE;SVTYPE=INS;SVLEN=2526;END=13924;SUPPORT=1;COVERAGE=3,3,3,3,3;STRAND=-;AF=0.667;STDEV_LEN=0;STDEV_POS=0;SUPPORT_LONG=0	GT:GQ:DR:DV	0/1:4:1:2	2526	TIR	TE_BLRtx: Tlutea_hAT2-Ace:ClassII:TIR:hAT: 66.47%
T_lutea_GenomeV2.4_Contig_042	184440	TisoS2M2-Sniffles2.INS.5S29	N	GCACAGTGATGGGGACATCAGGCTGAGTTGGCGAGGTCCTGATGTCATGATATCAGGTCCTTTAGACCTGACAAAGGGGTATCAGGTGGGGGCAAAAACGAAGTTACTGGGCACAATAACAAAACCATGAAAACTTTAAGGGAGGACGCGACGAGGCGTGGGAAGCCTCTCCAACACCCCTTCCCGCTACTGTCTGTACTTACATATACGTAATTTTGCCCATTTTATTCTGCACTGAGGCGTTCCACTGCCTCTCTCTCTCTCTCTCTCTCTCTCTCTCTCTGGCGATGGCTAGTGACGACATGGTGCTGGCTCTGCCCCAGCCACCGCCCGAGCAGCCTCAGCTTGGGGACTGAGGAGGGATACACCGAGGGCAGCGCCCCGGAGGGTCCACTGAGG…	60	PASS	PRECISE;SVTYPE=INS;SVLEN=2506;END=184440;SUPPORT=1;COVERAGE=6,3,3,3,4;STRAND=-;AF=0.667;STDEV_LEN=0;STDEV_POS=0;SUPPORT_LONG=0	GT:GQ:DR:DV	0/1:4:1:2	2506	TIR	TE_BLRtx: Tlutea_hAT2-Ace:ClassII:TIR:hAT: 66.78%
T_lutea_GenomeV2.4_Contig_158	5082	TisoS2M2-Sniffles2.INS.0S9D	N	GTGATGGGACATCAGGCTGATATGAGGTCTGATGTCATGATATCCAGGTCCTTTAGACCTGACAAAGGGGTATCAGGTGGGGCAAAAGCAAGAGGCTGACAAGGCCAATAACAAAACCATGAAAAAAAACTTTTGGCGCGAGGACGCGGGCGAGGTGGCGCAGGAAGCCTCTCCAACACCCCCTCTCCCGCTACTGTCTGTACTTTTACATATACGTAATTTTACCCATTTTATTCACTGCACTTGAGCGTTCCATCGTCTCTCTCTCTCTCTCTCTCTCTCTCTCTCTCTCTCTCTCTGTGATGGCCAGTGACGACATGGCGCTGGCTCTTGCCCCAAGCCACCGCCCGAGCAGCCTCAGCAGGGGACTGAGGAGGTGGACACACTCGAGGGCGCGCC…	32	PASS	PRECISE;SVTYPE=INS;SVLEN=2558;END=5082;SUPPORT=1;COVERAGE=4,4,4,4,4;STRAND=+;AF=0.500;STDEV_LEN=0;STDEV_POS=0;SUPPORT_LONG=0	GT:GQ:DR:DV	0/1:14:2:2	2558	TIR	TE_BLRtx: Tlutea_hAT2-Ace:ClassII:TIR:hAT: 67.13%
T_lutea_GenomeV2.4_Contig_094	92808	TisoS2M2-Sniffles2.INS.2S5D	N	GAAATATCAGTGATGTAGATGTCGTGGATCAGGTCGTCAGGTTTGACAACCTTACCTGATATCAGACCTGATATTACCTAATATCAAGTATTATAAAGTTAGTAACTATAGTTACAATACTAACGGAACAAAATGCAGCTAACGCCATTTTCGTCCTCTCGGCTCCTCCACAACCATCTCTAGCTCCTTACAAAGACATGGGGACTCCCAATCCTTCAAATAAATCCTCCAAGACTAGATTAGTGTGGCACCTCAATGCCTCTCTTACTGTGGTTTGGGCTCAATCTGTTGCGCTTCTGAGTGAATCCAATCCTCGACGGACCAAGAGCTGCACCCGACGCGAGCAAGACAAGGAGAAGACGACATGCAGCCCACTTCTATGAGGCCAATGAGACAGTA…	60	PASS	PRECISE;SVTYPE=INS;SVLEN=2561;END=92808;SUPPORT=6;COVERAGE=11,7,7,7,8;STRAND=+-;AF=1.000;STDEV_LEN=5.715;STDEV_POS=4.272;SUPPORT_LONG=0	GT:GQ:DR:DV	1/1:33:0:12	2561	TIR	TE_BLRtx: Tlutea_hAT2-Ace:ClassII:TIR:hAT: 67.13%, Tlutea_hAT7:ClassII:TIR:hAT: 6.17%
T_lutea_GenomeV2.4_Contig_059	57417	TisoS2M2-Sniffles2.INS.0S3A	N	CCCGATGACAGTGATGGGACATCAGGTCGATATGAGGTCCTGATGCCGGGCGATAGCTCAGGTCCTTTAGACCTGGACAAAGGGGTATCAGGTGGGGCAAAACGAAGCTGACAAGGCCAATAACAAAACCATGAAACCATGCGAGGACGCGAGGACGAGGTGGCGCGGAAGCCTCCAACACCCCTTCCCGCTACTGTCTGTACTTTTACATATACGTAATTTGCCCATTTTATTCACTGCACTTGAGGCGTTCCATCGTCTCTCTCTCTCTCTCTCTCTCTCTCTCTCTCTCTCTTGGCGATGGCCAGTGACGACATGGCGCTGGCTCTTGGGCCCCAGCCACCGCCCGAGCAGCCTCAGCTTGGGGGGACTGAGGAGGTGGATTACCACTCGAGGGCA…	60	PASS	PRECISE;SVTYPE=INS;SVLEN=2573;END=57417;SUPPORT=1;COVERAGE=7,7,6,6,5;STRAND=-;AF=0.333;STDEV_LEN=0;STDEV_POS=0;SUPPORT_LONG=0	GT:GQ:DR:DV	0/1:8:4:2	2573	TIR	TE_BLRtx: Tlutea_hAT2-Ace:ClassII:TIR:hAT: 67.32%
T_lutea_GenomeV2.4_Contig_119	214701	TisoS2M2-Sniffles2.INS.3S76	N	CACGCTTACGCTTACGGGCCGTCGGTGATGGGACGTCGGGGATCGGGAGTCGTCAGGTTTTGACAACCTAACACCTGATATCCAGACCTGATATAGCCTAATATCAAGTATTATAAGTTAGCTAACTATAGTTACAACACCTTTGAGGAGCAGCAGAGCTAACAGTCATTTTCGTTACTCGCTCCTCCACAACAACACCATCTCTAGCTCCCAGGCGGCATGGGACTCCCAATCCTTCAACTAAATCACCAAGAACTAGATTAGTGTGGCACCTCCACAACCTCTCTACTGTGGTTTGGCCCAATCTGTTGCGCTTCTTCCAGTGAATCAATCCTCGACGGACCAAAGAGCGCTCGCACCTGGCGCCCGAGCAAAGGCGGCGCGAGAGGTGACGCCAGC…	60	PASS	IMPRECISE;SVTYPE=INS;SVLEN=2594;END=214701;SUPPORT=3;COVERAGE=6,5,5,5,6;STRAND=+;AF=1.000;STDEV_LEN=27.577;STDEV_POS=0.707;SUPPORT_LONG=1	GT:GQ:DR:DV	1/1:22:0:8	2594	TIR	TE_BLRtx: Tlutea_hAT2-Ace:ClassII:TIR:hAT: 67.32%
T_lutea_GenomeV2.4_Contig_184	1778238	TisoS2M2-Sniffles2.INS.1ESB7	N	GCCGTCGAGCAGTGATGGACATCAGGCTGATATGGAGGTCCTGATGCCATGATATCAGGTCCTTTAGACCCGACAACAGGTGGGGGCAAACGAAGCTGATGTGCGCCAATACAAAAACCATGAAACTTTTGGCGCGAGGACGCGAGTGGTTTATGGCGCGGAAGCCTCTCCGTCGTCTCCTTCCCGCTACTGTCTGTACTTTTACATACGTAATTTTGCCCATTTATTCACTGCACTTGAGGCGTTCCATCGTCTTCTCTCTCTCTCTCTCTCTCTCTCTGGCGATGGCCAGTGACGACATGGCGCTGGCTTGCCTCAGCCACCTGCCTTTCAGTGAGCCCAGCTTGGGGCTGAGGGAGGGGTGGGGATTACCACTCTGAGGGCAGCGCCCCCCGAGTG…	60	PASS	PRECISE;SVTYPE=INS;SVLEN=2520;END=1778238;SUPPORT=1;COVERAGE=6,3,3,3,4;STRAND=-;AF=0.667;STDEV_LEN=0;STDEV_POS=0;SUPPORT_LONG=0	GT:GQ:DR:DV	0/1:4:1:2	2520	TIR	TE_BLRtx: Tlutea_hAT2-Ace:ClassII:TIR:hAT: 67.52%
T_lutea_GenomeV2.4_Contig_111	268973	TisoS2M2-Sniffles2.INS.5S6E	N	TTGCGACTCAGTGATGGGACATCAGGCTGATATGAGGTCTGATGTCATGTCTATCGGTCACTTTAGACCTGACAAAGTATCAGGTGGGGGCAAAAGCAGAAGCTAAATAAGGCCAACTAACAAAACCATGAAAAAAAACTTTGGCGCGAGGACGCGAGGACGAAGGTGCGCGAGGAAGCCTCTCCAACACCCCTCTTCCCGCTACTGTCTGTACTTTTACATATACGTAATTTTGCCCATTTTATTCACTGCACTTGAGGCGTTCCATCATCTCTCTCTCTCTCTCTCTCTCTCTCCTCTCTCTCTCTCTCTGGCATTGGCCAGTGACGACATAGCCTTGGCTCTTGCCCCCCAGCCACCGCCAGGCAGCCTCAGCAGGGACTGAGAGGTGGACACACT…	60	PASS	PRECISE;SVTYPE=INS;SVLEN=2547;END=268973;SUPPORT=1;COVERAGE=6,5,5,5,6;STRAND=+;AF=0.400;STDEV_LEN=0;STDEV_POS=0;SUPPORT_LONG=0	GT:GQ:DR:DV	0/1:11:3:2	2547	TIR	TE_BLRtx: Tlutea_hAT2-Ace:ClassII:TIR:hAT: 67.59%
T_lutea_GenomeV2.4_Contig_037	678204	TisoS2M2-Sniffles2.INS.7S24	N	GCTGAATGCAGTGATGGGACATCAGGGCGATATGAGGTCCTGATGTCATGATATCAGTCCTTTAGACCTGACAAAGGGTATCAGGTGGGGCAAAAACGAAGCTGACAAGGCCAATAACAAAACCATGAAAAACTTTGCTGAGGACGCGAGGACGAGGTGGCGCGCTTCAACACCCCCTCTTCCCACAATACTGTCTGTACTTTTACATATACGTACTTTGCCCATTTTATTCACTGCACTTGAGGCGTTCCATCGCACTCTCTCTCTCTCTCTGGCGATGGCCAGTGACGACATGGCGCTGGCTCTGGCCCCAGCCACCGCCCGAGCAGCCTCAGCTTGGGGGAGGAGCACACACTCGAGGGCAGCGCCCCTCGAGTGGTCCACACTGAGGAGGCAGCT…	60	PASS	PRECISE;SVTYPE=INS;SVLEN=2524;END=678204;SUPPORT=1;COVERAGE=7,7,7,7,6;STRAND=-;AF=0.286;STDEV_LEN=0;STDEV_POS=0;SUPPORT_LONG=0	GT:GQ:DR:DV	0/1:6:5:2	2524	TIR	TE_BLRtx: Tlutea_hAT2-Ace:ClassII:TIR:hAT: 67.63%
T_lutea_GenomeV2.4_Contig_189	703027	TisoS2M2-Sniffles2.INS.FSBC	N	TGATAAGGACGTCGAGGGGTCGAGGTCGTCAGGTTTTGACAACCCTAACACCTGATATCAGACCTGATATTAGCCTAATATCAAGTGATAAAGTTAGTAACTATAGTTACAATACTAACGAGGCAACGGAAGCTAGGTCATTTTCGTCCTCTGGCTCCTCCAATCATCTCCTAGCTCCCAAGGCGACACATGGGACTCCCAATCCTTCAACAAATCCTCCAAGACTAGATTAGTGTGGCACCTCACAACCTCTCTCTGTGGTTTGGCCCAATCTGTTGCGCTTCTTCAGTGAATCCAATCCTCGACGGTTAAGAGCGCTCGCACCACTGACGCGAGCTCAAAGACGAAGCGCGAGAAGACGACATGCAGCCCACTTCAAATTGAGGCCAATGGGAACAA…	60	PASS	IMPRECISE;SVTYPE=INS;SVLEN=2560;END=703027;SUPPORT=3;COVERAGE=9,6,6,6,7;STRAND=+;AF=1.000;STDEV_LEN=39.107;STDEV_POS=5.508;SUPPORT_LONG=0	GT:GQ:DR:DV	1/1:16:0:6	2560	TIR	TE_BLRtx: Tlutea_hAT2-Ace:ClassII:TIR:hAT: 67.63%
T_lutea_GenomeV2.4_Contig_055	43427	TisoS2M2-Sniffles2.INS.0S36	N	GGTGACTACCGGTGATAAGGACTTGTCGGATCAAGGTCGTCGGTTTTGACAACCTAACACACGATATGAGACCTGATATTAGCTAATATCAAGTATTATAAAGTTAGTAACTATAGTTACAATACTAACAGGAACAAACAGAGCTAACAGTCATTTCGTCCTCTGGCTCCTCCCACAACCATCTCTAGCTCCCAAAGCTGACACATGGGACTCCCAATCCTTCAACAAATCACTCCAAGACTAGATTAGTGTGGCACCTCCTGAAGCCTCTCTACTGGTTTGGCCCAATCTGTTCGCGCTTCTTCGAGTGAATCCAATCCTCGACGGACCAGAGCGCTCACTGCCTGACTGCCGAGCAAGGCGGCGCAAGAGAAGACGACATGCAGCCCACTTCAAGGT…	59	PASS	PRECISE;SVTYPE=INS;SVLEN=2606;END=43427;SUPPORT=4;COVERAGE=5,4,4,4,6;STRAND=+-;AF=1.000;STDEV_LEN=7.778;STDEV_POS=0.000;SUPPORT_LONG=0	GT:GQ:DR:DV	1/1:22:0:8	2606	TIR	TE_BLRtx: Tlutea_hAT2-Ace:ClassII:TIR:hAT: 67.75%, Tlutea_hAT3:ClassII:TIR:hAT: 6.48%
T_lutea_GenomeV2.4_Contig_090	583847	TisoS2M2-Sniffles2.INS.7S59	N	GCAAGGATGGGGATGTCGTGGATCAGGGTCGTCAGGTTTTGACAACCTAACACCTGATATCAGACCTGATATTAAATAATATCAAGTATTATAAAGTTAGTAACCATAGTTACAATACTAACGGGAACAAACAGCTAATGATCATTCGTCCTCTGGCCCTCCACAACCATCTCTAGCTCCCAAGGCAAAGACATGGGACTCCCAGTAATCCTTCAACAAATCCTCCAAGACCAGATTAGTGTGGCACCTCACAAGCCTCTCTACTGTGGTTTGGCCCAATCTGCTGCGGGCTTCTTCTCGAGTGAATCCAATCCTCGACGGACAAGAGCGCTCGCACCCCGACGCCGAGCAAGAGGCCGCGAGAAGACGACACATGCAGCCCACTTCAAGTGAGGCCAA…	60	PASS	PRECISE;SVTYPE=INS;SVLEN=2573;END=583847;SUPPORT=1;COVERAGE=7,6,6,6,7;STRAND=-;AF=0.333;STDEV_LEN=0;STDEV_POS=0;SUPPORT_LONG=0	GT:GQ:DR:DV	0/1:8:4:2	2573	TIR	TE_BLRtx: Tlutea_hAT2-Ace:ClassII:TIR:hAT: 67.79%
T_lutea_GenomeV2.4_Contig_026	198215	TisoS2M2-Sniffles2.INS.3S19	N	TGCATCCCGGCTGATGGGACGTCAGGGATCAGGGTCGTCAGGTTTTGACAACCTTAACACCTGATATCAGACCTGTATATTAGCCTAATATCAAGTATTATAAAGTTAGTAACTATAGTTACAATACTAACGGGAACAAAGAATCAGAGTTAACAACATTTTCGTCCTCTGGCTCCTCCACAACCATCTCTAGCTCCCAAGGCGCGACATGGGACTCCCAATCCTTCAACAAATCCTCCAAGACTAGATTATGGCACCTTCGCTTCCTACTGTGGTTTGGCCCACCTGTTGCGCTTCTTCGAGGAATCCAATCCTGACGGACCAAGAGCGCTCGCGACCGGACAGCAAGACAAATATGAGAAGACGACATGCAGCCCAGATTTGGCGAGGCCAATGAGA…	60	PASS	PRECISE;SVTYPE=INS;SVLEN=2541;END=198215;SUPPORT=2;COVERAGE=8,6,5,4,4;STRAND=-;AF=1.000;STDEV_LEN=0;STDEV_POS=0;SUPPORT_LONG=1	GT:GQ:DR:DV	1/1:16:0:6	2541	TIR	TE_BLRtx: Tlutea_hAT2-Ace:ClassII:TIR:hAT: 67.94%
T_lutea_GenomeV2.4_Contig_144	8283	TisoS2M2-Sniffles2.INS.0S8F	N	AGTCAGTGATGTATATCAGGCTGATATGAGGTCCTGATGTTAAGTGATATCAGGTCCTTAGACCTGATGAAAGGGGTATCAGGTGGGGGCAAAAACGAAGCTGACAAGCGCCAATAACAAAACCATGAAAAAACTTTGGCGCGAGGACGCGATGAGGTGGCGCGGGAAGCCTCTCCAACACCCCCTCTTCCCGCTACTGTCTGTACTTTTACATATACGATAATTTTGCCCATTTTATTCACTGCACTTGAGGCGTTCCATCGTCTCTCTCTCTCTCTCTCTCTCTCTCTCTCTCTCTCTGGCGATGGCTGAAATGACGACATGGCGCTGGCTCTGCCCCAGCCACCGCCCGAGCAGCCCTCAGCTTGGGGACTGAGGAGGTGGATCACACTCGAGGGC…	60	PASS	PRECISE;SVTYPE=INS;SVLEN=2566;END=8283;SUPPORT=1;COVERAGE=4,4,4,4,4;STRAND=-;AF=0.500;STDEV_LEN=0;STDEV_POS=0;SUPPORT_LONG=0	GT:GQ:DR:DV	0/1:14:2:2	2566	TIR	TE_BLRtx: Tlutea_hAT2-Ace:ClassII:TIR:hAT: 68.29%
T_lutea_GenomeV2.4_Contig_052	657249	TisoS2M2-Sniffles2.INS.BS33	N	GTGATGGGACGTCGTGATCAGGTCGTCAGGTTTGGACAACCTAACACCTGATATCAGACCTGATATTAGCCTAATATCGTTATTATAAAGTTAGTAACTATAGTTACAATAATACTTATATTCTGAGTCGTAAAATGTAGCCAATGTCATTTTAATCCTCCGCTCCCTCCACAACCATCTCTAGCTCCCAAGGCAGCACATGGGACTCCCAATCCTTCAACAAATCCTCCAAGACTAGGATTAGTGGCACTCGCTGCTTCCCCTACTGTGGTTTGGGCCCACCTCGTTGTGCTTTTCTGAGTGAATCTAATCCTCGACGGACCAAGAGCGCCTGCACCCGACGCCGAGCAAGACACATGAAGACGACATGCAGCCCACTTCAAGTGAGTACACGAGACA…	60	PASS	PRECISE;SVTYPE=INS;SVLEN=2551;END=657249;SUPPORT=1;COVERAGE=4,4,4,4,4;STRAND=-;AF=0.500;STDEV_LEN=0;STDEV_POS=0;SUPPORT_LONG=0	GT:GQ:DR:DV	0/1:14:2:2	2551	TIR	TE_BLRtx: Tlutea_hAT2-Ace:ClassII:TIR:hAT: 68.37%, Tlutea_hAT1:ClassII:TIR:hAT: 6.15%, Tlutea_hAT8:ClassII:TIR:hAT: 6.16%
T_lutea_GenomeV2.4_Contig_023	514271	TisoS2M2-Sniffles2.INS.DS16	N	ATTCTAATCAAAGTGATGGGACATCAGGCTGATATGAGGTCCTGATGTCATGATATCAGGTCCTTTGAGCCTGACAAAGGGTATCAGGTGGGGGGCAAAAGCAAGCTGAGCAAGGCCAATAACAAAACCATGAAAAACTTTGGCACTTGAGGACGCACGGGGCAGTGGCGCGGAGAAGCCTCTCACCCCTGCTTCCCGCTACTGTCTGTACTTTTACATATACGTAATTTGCCCATTTTATTCACTGCACTTGAGGCGTTCCATGTCGTCTCTCTCTCTCTCTCTCTCTCTCTCTCTCTCTCTCTCTCTCTGGCGATGGCCAGTGACAGGCACCAACGCTTTGGCTCTTGCCCCAGCCACCGCCGAGCAGCCTCAGCCAGGGGACTGAGGAAGTGGACA…	60	PASS	PRECISE;SVTYPE=INS;SVLEN=2582;END=514271;SUPPORT=5;COVERAGE=7,5,5,5,10;STRAND=+-;AF=1.000;STDEV_LEN=19.140;STDEV_POS=3.464;SUPPORT_LONG=0	GT:GQ:DR:DV	1/1:27:0:10	2582	TIR	TE_BLRtx: Tlutea_hAT2-Ace:ClassII:TIR:hAT: 68.40%
T_lutea_GenomeV2.4_Contig_127	817998	TisoS2M2-Sniffles2.INS.10S7E	N	GGACCATCAGTGATATGAGATCCTGATGTCATGATATCAGGTCCTTTAGACCACAACAAAGGGGTATCAGGTGGGGGCAAAAACAGAGCTGACAAAGGGCCAATAACAAAACCATGAAAAAACTTTTGGCGCGAGGACGCGAGGACCGAGGTGGCGCGGGAAGCCTCTCCAGCACCCCCTCTTACGCTACTGTCTGTACTTTTACATATACGTAATTTTGCCCATTTATTCACTGCACTTACCCAGAGGCGTTCCATCGTCTCTCTCTCTCCTCTCCTCTCTCTCTCTCTCTCTCTCTCTGGCGATGGCCAGTGACGATAGCGCTGCTCTTGCCCCAGCCGCCAGGCAGGCCTCAGCTTGGGGGACTGAGGAGGTGGACACACTCGAGGGCAGCGCCCT…	60	PASS	PRECISE;SVTYPE=INS;SVLEN=2584;END=817998;SUPPORT=2;COVERAGE=5,2,2,2,6;STRAND=+;AF=1.000;STDEV_LEN=4.243;STDEV_POS=10.607;SUPPORT_LONG=0	GT:GQ:DR:DV	1/1:11:0:4	2584	TIR	TE_BLRtx: Tlutea_hAT2-Ace:ClassII:TIR:hAT: 68.48%
T_lutea_GenomeV2.4_Contig_174	230347	TisoS2M2-Sniffles2.INS.6SAD	N	AGCAACCAGTGATGGGACATCAGAAGTTGATATGAGGTCCTGATGTTTCATGATATCAGGTCCTTTTAGACCTGACAGGTAAGGTCAGGTGGGGGCAAAAAACGAAGCTGACAAGGCCAATAACAAAACCATGAAAAAACTTTGGCGCGAGGACGCGAGGACGAGGTGGCGCGGGCTTCCTCCAACACCCCCTCTTCCCCGCTACTGTCTGTACTTACATATACGTAATTTGCCCATTTTATTCACTGCAATTCTGAGGCGTTCCATCAGTTCTCTCTCTCTCTCTCTCTCTCTCTCTCTCTCTGGCGATGGCCATGACGACATGGCGCTGGCTCTGCCCCAGCCACTGCCCGAGCAGCCTCCAGCTGGGGACTGAGGTGGACACACTCGAGGGCAGCG…	60	PASS	PRECISE;SVTYPE=INS;SVLEN=2588;END=230347;SUPPORT=1;COVERAGE=4,4,4,4,4;STRAND=-;AF=0.500;STDEV_LEN=0;STDEV_POS=0;SUPPORT_LONG=0	GT:GQ:DR:DV	0/1:14:2:2	2588	TIR	TE_BLRtx: Tlutea_hAT2-Ace:ClassII:TIR:hAT: 68.60%
T_lutea_GenomeV2.4_Contig_031	85093	TisoS2M2-Sniffles2.INS.5S1E	N	CAGAATCGGTGATGGGACATCAGGCTGATATGAGGTCCTGATGTCATGATATCAGGTCCTTTGGAGCCTGACAAGGGGTATCAGGTGGGGGCAAAAACAGAGCTGACAAGGCAATAACAAAACCATGAAAAAACTTTTGGCGCGAGGGACGCGAGGACGAGGTAACGGGAAGCCTCCAACACCCCCTCTTCCCCTTTGTCTATTCTTACCATATAAATAATTTTGCCCATTTTATTCACTGCACTTGAGGCGTTCCATCGTCTCTCTCTCTCTCTCTCTCTCTCTCTCTCTCTCTCTCTCTGGCGTGGCCAGTGACGACATAGCGCTGGCTCTTGCCCCAGCATTTCGCCGAGCAAAGCCTCAGCTTGGGGACTGAGAGGTGGACACACTCGGGCAGCG…	45	PASS	PRECISE;SVTYPE=INS;SVLEN=2584;END=85093;SUPPORT=1;COVERAGE=4,4,4,4,4;STRAND=+;AF=0.500;STDEV_LEN=0;STDEV_POS=0;SUPPORT_LONG=0	GT:GQ:DR:DV	0/1:14:2:2	2584	TIR	TE_BLRtx: Tlutea_hAT2-Ace:ClassII:TIR:hAT: 68.68%
T_lutea_GenomeV2.4_Contig_063	1148380	TisoS2M2-Sniffles2.INS.15S3E	N	CAGTGATGGGACATCAGGCTGATATGAGGTCCTGATGTCATGATATCAGGTCCTTAGACCTGACAAAGGGGTATCAGGTGGGGCAAAAACGTGAAGCTGACAAGGCTAATAACAAAACCATGAAAAAACTTTTGGCGCGAGGACGCAGGACGAGGCGCGGGAAGCCTCTCCAACACCCCCTTCCCGCTACTGTCTGTACTTACATATACGTAATTTTTGCCCATTTATTCACTGCACTTGAGGCGTTCCATCGTCTCTCTCTCTCTCTCTCTCTCTCTCTCTCTGGCGATGGCCAGTGACGACATGGCGCTGGCTCTTGGCCCCAGCCACCGGCCCGAGCAGCCTCAGCTTGGGAGGAGGGGGACACACCCGGGAGGGCAGCGCCCCGGAGTGGTCCAA…	60	PASS	PRECISE;SVTYPE=INS;SVLEN=2552;END=1148380;SUPPORT=1;COVERAGE=6,6,6,5,5;STRAND=-;AF=0.333;STDEV_LEN=0;STDEV_POS=0;SUPPORT_LONG=0	GT:GQ:DR:DV	0/1:8:4:2	2552	TIR	TE_BLRtx: Tlutea_hAT2-Ace:ClassII:TIR:hAT: 68.68%
T_lutea_GenomeV2.4_Contig_184	1806750	TisoS2M2-Sniffles2.INS.1FSB7	N	AAAGCGCGGATGGGACATCAGGTTGATGAGGGTCCTGGAGTGTCATGATGGTCAGGTCCTTTAGACCTGACAAAGGGGTATCAGGTGGGGGCAAAACGAAGCTGACAAGGCCAATAACAAAACCATGAAAAAAAAACTTTAAGGTGAGGACGGAGGACGAGGTGGCGCGGAAGCCCTCCAACACCCCCCTCTTCCCGCTACTGTCTGTACTTACATATACGTATTGCCTCCATTTTATTCACTGCACTCTGAGGCGTCTCATCGTCTCTCTCTCTCTCTCTCTCTCTCTCTCTCTCTCTCTGGCGATGGCCAGTGACGACATGGCGCTGGCTCTTGCCCCGCAGCCACCGCTCCGAGCAGCCCCAGCTTGGGGGGACTGAGGAGGGGGACACACCCCCG…	60	PASS	PRECISE;SVTYPE=INS;SVLEN=2603;END=1806750;SUPPORT=1;COVERAGE=8,8,7,7,7;STRAND=-;AF=0.286;STDEV_LEN=0;STDEV_POS=0;SUPPORT_LONG=0	GT:GQ:DR:DV	0/1:6:5:2	2603	TIR	TE_BLRtx: Tlutea_hAT2-Ace:ClassII:TIR:hAT: 68.75%
T_lutea_GenomeV2.4_Contig_127	1779432	TisoS2M2-Sniffles2.INS.20S7E	N	CCGGTGATGGGACGTGGAGATCGAGGTCGTCAGGTTTGACAACCTTTCCTGATATCCAGACCTGACCTAATATCAGTATAAAGTTAGTAACTATAGTTACAATACTAACGAGCAGAAAGCAGGCTAACAGTCATTTTCGTCTCTGGCTCCTCACAGAAAGCCATCTCTAGCTCCCAAGGCGGCACATGGGACTCCCAATCCTTCAACAAATCCTCCAAGACTAGATTAGTGTGGCACCTCACAACCTCTCTACTGTGGTTTGGCCCAATCTGTTGCCTTCTTCAAGTGAATCCAATCTATCTGACGGACCAGAGCGCATCGCACCCGGCATGACAGACGGCGCGAGGGCGACATGCAGCCCCACTTCAGTGAGAGGCCAATGAGACAAGTACCGTAGCC…	60	PASS	IMPRECISE;SVTYPE=INS;SVLEN=2516;END=1779432;SUPPORT=4;COVERAGE=8,8,8,8,10;STRAND=+-;AF=1.000;STDEV_LEN=135.643;STDEV_POS=5.132;SUPPORT_LONG=1	GT:GQ:DR:DV	1/1:27:0:10	2516	TIR	TE_BLRtx: Tlutea_hAT2-Ace:ClassII:TIR:hAT: 68.83%
T_lutea_GenomeV2.4_Contig_097	910509	TisoS2M2-Sniffles2.INS.AS60	N	GAACGTCAGTGATGGGACATCAGGCTGATATGGTCCGATGTGATATCCAGGTCCTTTAGACCTGACAAAGGGAGTATCAGGTGGGGGCAAAAGACAAGAGCTGACAAGGCCAATAACAAAACCATGAAAAAAAACTTTGGCGCGAGGACGAGGACAGAAGTGGCACGAAAATGCCTCTCCAACACCCCCCTCTTCCCGCTACTGTCTGTACTTTATACGTAATTTTGCCCATTTTATTCTTGCACTTGGGGCGTTCCATCGATCTCTCTCTCTCTCTCTCTCTCTCTCTCTCTCTCTCTCTGGCGATGGCCAGTGACGACATGGCGCTGGCTCTTGCCCCAGCCACCGCCCGAGCAGCCTCCAGCAGGGGACTGAAGAAGTGGTTTCACGCGGCGCGCC…	42	PASS	PRECISE;SVTYPE=INS;SVLEN=2578;END=910509;SUPPORT=1;COVERAGE=4,4,4,4,3;STRAND=+;AF=0.500;STDEV_LEN=0;STDEV_POS=0;SUPPORT_LONG=0	GT:GQ:DR:DV	0/1:14:2:2	2578	TIR	TE_BLRtx: Tlutea_hAT2-Ace:ClassII:TIR:hAT: 68.87%
T_lutea_GenomeV2.4_Contig_107	932870	TisoS2M2-Sniffles2.INS.CS6A	N	GAATCGGTGATGGGACGTCGGGGATAGAATCGTCGGGTGCAAACAGCCTAACACCTGATATCAAGACCTGATATTAACCTAATATCCAGTATTATAAAGTTAGTAACTATAGTTACAATACTAACGAGAACGAGAAACGAAGCTAAGTCATTTTCGTCCTCTGGCTCCTCCACAACCATCTCTAGCTCCCAAGGCGGCACATGGGACTCCCAATCCTTCAACAAATCCTCCAAGACTAGATTAGTGTGGCACCTCACAAACTCTCTACTGTCGTTTGGCCCAATCTGTTGCTTCTTCAGTGAATCCAATCCTCGACGTGACCAAGAACCATCTTTTGACATGCCGGCTAAAAAATGACGCTGAAGACGACATGCAGCCCACTTCCAAGTGAGGCTAATG…	60	PASS	PRECISE;SVTYPE=INS;SVLEN=2528;END=932870;SUPPORT=1;COVERAGE=5,5,5,5,5;STRAND=+;AF=0.400;STDEV_LEN=0;STDEV_POS=0;SUPPORT_LONG=0	GT:GQ:DR:DV	0/1:11:3:2	2528	TIR	TE_BLRtx: Tlutea_hAT2-Ace:ClassII:TIR:hAT: 68.87%, Tlutea_hAT8:ClassII:TIR:hAT: 8.81%
T_lutea_GenomeV2.4_Contig_162	98656	TisoS2M2-Sniffles2.INS.1SA1	N	GAGCAAAGTGATGGGACATCAGGTTGATATGAGGTCCTGATGTCATGATATCAGGTCCTTTAGACCTGGACAAAGGGTATCAGGTGGGGCAAAAACGAAGCTGACAAGGCCAATAACAAAACCATGAAAAAACTTTTTGGCGCGAGGACGGCAGACGAGGTGGCGTGGAAGCCTCTCCAACACCCCCTCTTCCCTGCTACTGTCTGTACTACATATAAATACGTAATTTTGCCCATTTATTCACTGCACTTGAGGCGTTCCATCGCCCTCTCTCTCTCTCTCTCTCTCTCTGGCGATGGCCAGTGACGACATGGTGCTGGCTCTGCCCACAACCGCCAGGCGGTGCCCCAGCTTGGGGGATTTGAGGAGGTGGATTAATGACCTGGAGGGCAGCGCCCT…	60	PASS	PRECISE;SVTYPE=INS;SVLEN=2581;END=98656;SUPPORT=1;COVERAGE=3,2,2,2,6;STRAND=-;AF=1.000;STDEV_LEN=0;STDEV_POS=0;SUPPORT_LONG=0	GT:GQ:DR:DV	1/1:5:0:2	2581	TIR	TE_BLRtx: Tlutea_hAT2-Ace:ClassII:TIR:hAT: 68.98%
T_lutea_GenomeV2.4_Contig_057	24467	TisoS2M2-Sniffles2.INS.0S38	N	AGGGTAGGGGCAGTGATGGGACGTCGTGATCGTGTCGTCGCTTGACAACCTACCGATATCGCACTGATATTAGCCTAATATCAAGTATTATAAAGTTAGTAACTATAGTTACACGAATGTGCAACGCAACACAATAAATATTTTCGTCCTTCCGCTCCTCCACAACCATCTCTAGCTCCCAAGGCAAAGACATGGGACTCCCAATCCTTCAACAAATCCTCCAAGACTAGATTAGGCACTTCACAAGCCTCTCTACTGTGGTTTGGCCCACCTGTTGCGCTTCTTCGAGTGGAATCCAACTGACGGACCAAGAGCGCTCGCACCCCACGCCGAGCAAGACAAGCCATGAGAAGACGACATGCAGCCCACTTCAAGTGAGGCCAATGAGACAAAAGTACA…	56	PASS	IMPRECISE;SVTYPE=INS;SVLEN=2532;END=24467;SUPPORT=3;COVERAGE=3,3,3,3,7;STRAND=+-;AF=1.000;STDEV_LEN=44.710;STDEV_POS=12.124;SUPPORT_LONG=0	GT:GQ:DR:DV	1/1:16:0:6	2532	TIR	TE_BLRtx: Tlutea_hAT2-Ace:ClassII:TIR:hAT: 69.14%
T_lutea_GenomeV2.4_Contig_093	1882523	TisoS2M2-Sniffles2.INS.20S5C	N	TATGCAGTGATGGGACGTCGGGGATCAGGTCGTCAGTTTTTGACAACCCCTAACACCTGATATCGAACCTGATATTAGCCTAATATCCAAGTATTATAAAGTTAGTAACTATAGTTACAATACTAACAGAGCAGCAAAGGCTAACAGTCATTTTCGTCCTCTGGCTCCTCCACAACCATCTCTAGCTCCCAAAGGCAGCACATGGGACTCCCAATCCTTCAAACAAATCCTCCAAGACTAGATTAGTGTGGCACCACAAGCCTCTCTACTGTGGTTTGGCCCAATCTGTTGCGCTTCTTCGAGTGAATCAATCCTCGACGGACCAAGAGCGCTCGCACCTGACCTTGGTAGAACGGCGCGAGAAGACAAACATGCAGCCCACTTCAAGTGAGGCCAATG…	60	PASS	PRECISE;SVTYPE=INS;SVLEN=2584;END=1882523;SUPPORT=1;COVERAGE=6,6,6,6,7;STRAND=+;AF=0.333;STDEV_LEN=0;STDEV_POS=0;SUPPORT_LONG=0	GT:GQ:DR:DV	0/1:8:4:2	2584	TIR	TE_BLRtx: Tlutea_hAT2-Ace:ClassII:TIR:hAT: 69.14%
T_lutea_GenomeV2.4_Contig_155	54279	TisoS2M2-Sniffles2.INS.3S9A	N	GCCAGTGATGGGCCAATCAGGAGATCCAGGTCGTCAGGTTTTGACAGCCTAACACCTGATATCAGACCTGATATTAACTCAATATCCGTATTATAAGTTAGTAACTATAATTTACAATACTAACGAGGCAAGCAGAGCTAACGGTCTCATTTCGTCCTCTGGCTCCTCCACAACCATCTCTAGCTCCCAAGGCAGCACATGGGACTCCCAATCTTCAACAAATCCTCCAAGACTAGATTAGTGTGGCTGCTCCACCGCAGCCTCTCTACTGTGGATTTGGCCCAATCTGTTGCGCTTCTTCGAGTAAGATCCAATCCTCTGACGGACCAGAGCGCTGCACCCTGGCGAGCAAGGCGGCGCGAGAAGACGACATACAGCCCACTTCAAGTGAGGCCAATG…	60	PASS	IMPRECISE;SVTYPE=INS;SVLEN=2547;END=54279;SUPPORT=2;COVERAGE=8,8,8,8,8;STRAND=+;AF=0.500;STDEV_LEN=62.933;STDEV_POS=16.263;SUPPORT_LONG=0	GT:GQ:DR:DV	0/1:28:4:4	2547	TIR	TE_BLRtx: Tlutea_hAT2-Ace:ClassII:TIR:hAT: 69.14%
T_lutea_GenomeV2.4_Contig_042	16292	TisoS2M2-Sniffles2.INS.1S29	N	GTGCGATGGGACATCAGGGCTGATATGAGGTCCTTGATGTCATGATATCAGGTCCTTTAGACCTGACAGCGGGTATCAGGTGGGGGCAAAACGAAGCTGACAAGGCCAATAACAAAACCATGAAAAAACTTCTTGGCGCGAGGACGCGAGGACGAGGTGGCGCGGGAAGCCTCTCCCAACACCCCCTTTCCCGCTACTGTCTGTACTTTTACATATACGTAATTTTGCCCATTTTATTCACTGCACTTGAGGCGTCTCCATCGTCTCTCTCTCTCTCTCTCTCTCTCTGGCGATGGCCAGTGACGACATGGCGCTGGGTTTTGCCCCAGCCACCGCCCTCGAAAGCAGCCCCAGCTTGGGACTGAGGAGGTGGAACACACTGAGGGCAGCGCCCCTGAG…	38	PASS	PRECISE;SVTYPE=INS;SVLEN=2573;END=16292;SUPPORT=1;COVERAGE=6,6,6,6,7;STRAND=-;AF=0.333;STDEV_LEN=0;STDEV_POS=0;SUPPORT_LONG=0	GT:GQ:DR:DV	0/1:8:4:2	2573	TIR	TE_BLRtx: Tlutea_hAT2-Ace:ClassII:TIR:hAT: 69.25%
T_lutea_GenomeV2.4_Contig_073	458689	TisoS2M2-Sniffles2.INS.7S48	N	GGTCTAATCAGTGATGGGATGTCAGGATCAGGTCGTCGGGTTTTGACAACCTAACACCTGATATCATCGACCTGATATTAGCCTAATATCAAGTATTATAAAGTTAGTAACCATAGTTATTACTAACTGGAACTAAAATGAGAAGCACAAATATTTTCGTCCTCTGGCTCCTCCACAACCATCTCTAGCTCCCAAGGCAGCACATGGACCCCAATCCTTCCAACAAATCCTCCAAGACTAGATTAGTGTGGCACCCCCTCACAAGCCTCTCTACTGTGGTTTTGGGCTCCACCTGTTGCGCTTCTTCTGAGTGGAATCCAACTCGACGGACCAAGAGCTTCTGCACCCTGACGCCTGAGCAAGACAGCTGCGAGAAGACGAGACATGCAGCTCAATTTC…	55	PASS	PRECISE;SVTYPE=INS;SVLEN=2550;END=458689;SUPPORT=2;COVERAGE=7,4,4,4,7;STRAND=+-;AF=1.000;STDEV_LEN=4.243;STDEV_POS=0.000;SUPPORT_LONG=0	GT:GQ:DR:DV	1/1:11:0:4	2550	TIR	TE_BLRtx: Tlutea_hAT2-Ace:ClassII:TIR:hAT: 69.72%
T_lutea_GenomeV2.4_Contig_091	1023649	TisoS2M2-Sniffles2.INS.ES5A	N	CCCTCTCCAGTGATGGGACATCAGGCTGATGAGGTCTGATGTCAGCGATATCCTTTAGACCTGACAAAGAGGTATCAGGTGGGGCAAAAAGCAAGAGCTGACAAGGCCAATAACAAAACCATGAAAAAACTTTTGGCGCGAGGACGCGAGGACGAGTGGCGCGAGAAGCCTCTCAACACCCCCTCTTCCCGCTACTGTGCCTTCTTTTACATATACGTAATTTTGCCCATTTATTCACTGCACTTGAGGCGTTCCATCGTCTCTCTCTCTCTCTCTCTCTCTCTCTCTCTCTCTCTCTCTCTCTGGCGATGGCCAGTGACGACATAACGCTGGCTCTTGCCCCAGCCACCGCCAGCCTCAGCTTGGGGGACGAGGAGATGGACACACTCGGGGCAGCGC…	60	PASS	PRECISE;SVTYPE=INS;SVLEN=2551;END=1023649;SUPPORT=1;COVERAGE=7,8,8,8,8;STRAND=+;AF=0.250;STDEV_LEN=0;STDEV_POS=0;SUPPORT_LONG=0	GT:GQ:DR:DV	0/1:3:6:2	2551	TIR	TE_BLRtx: Tlutea_hAT2-Ace:ClassII:TIR:hAT: 69.76%
T_lutea_GenomeV2.4_Contig_047	209364	TisoS2M2-Sniffles2.INS.1S2E	N	GGAAGTGATGGACATCAGGCCGATATGAGGTCCCATGTCGCCAGATATCAGTCCTTAGGACCTGACAAAGGGGCATCAGGTGGGGCAAAACGAAGCTGACAATAATAACAAACCATGAAAAAACTTTTGGCGCGAGGACGCGAGGACAGAGGGCGCGGGAAGCCTCTCCAACACCCCCTCCTCTTCCGCCACTGTCTGTACTTTACATACGTAATTTTGCCCATTTTATTCACTGCACTTGAGGCGTTCCATCGTCTCTCTCTCTCTCTCTCTCTCTCTGGCGATGGCCAGTGACGACACGATGCCGGCGCTGGTTTCTTGCCCCAGCCACTGCCCGGAGTGGTGCCTCAGCTTGGGGACTGAGGAGGTGGATCACCACCTGAGGCAGCGCCCTCGAGT…	60	PASS	PRECISE;SVTYPE=INS;SVLEN=2538;END=209364;SUPPORT=3;COVERAGE=6,3,3,3,4;STRAND=+-;AF=1.000;STDEV_LEN=2.121;STDEV_POS=3.536;SUPPORT_LONG=1	GT:GQ:DR:DV	1/1:22:0:8	2538	TIR	TE_BLRtx: Tlutea_hAT2-Ace:ClassII:TIR:hAT: 69.95%
T_lutea_GenomeV2.4_Contig_073	262146	TisoS2M2-Sniffles2.INS.5S48	N	TGATTATCAGGCTGATATGAGGTCCGATGTCATGATATCAGGTCCTTTGTGACCTAAATAAAGGGTACTTCTGCGTGGGGGGCAAAAACGAAGTTGACAAGGCCAATAACAAACCATGGTAAAAACTTTGGCGCGAGGACGCGAGGACGAGGTGGCGCGGGGAAGCCCTCTCCAACACCCCCTCTTCCCTGCTACTGTCTGTACTTTTTATTATTATATACGTAATTTTTGCCCTATTTTTATTCACTCTCTCGCACTTGAGAGGCGTTCCATCGTCTCTCTCTCTCTCTCTCTCCGGCGAGCGCCACAGACGACATGGCGTTGGCTTCCTGCCCCAGCCAATCGCCCGAGCAGCCTCAGCTTGTGGACTGAGGAGGTGGACACCTGGGAGTGGCAGCG…	60	PASS	PRECISE;SVTYPE=INS;SVLEN=2627;END=262146;SUPPORT=1;COVERAGE=4,2,2,2,2;STRAND=-;AF=1.000;STDEV_LEN=0;STDEV_POS=0;SUPPORT_LONG=0	GT:GQ:DR:DV	1/1:5:0:2	2627	TIR	TE_BLRtx: Tlutea_hAT2-Ace:ClassII:TIR:hAT: 69.95%
T_lutea_GenomeV2.4_Contig_044	1331071	TisoS2M2-Sniffles2.INS.14S2B	N	ATGGGACGTCGGGATCAGGTCGTCGCTCTTGACAACCACCTGATATCAGACCTGATATTAGCCTAATATCAAGTATTATAAAGTTAGTAACTATAGTTACAATACTAACGGAACAGAAACAAACAGCTAACAACATTTTCGTCCTCCGCTCCTCCACAACCATCCTAGCTCCTTAAGGCAAAGACATGGGACTCCCAATCCTTCAACAACTTCCAAGACTAGATTAGTGTGGCACCTCACAGTTCTCTACTGTGGTTTGCCCAATCTGCTGCGCTTCTGAGTGAATCCAACTCGACGGACCAAGAGCGCTCGCACCCCGACGCCGAGAAAGCAAGACAAATAAGAGAAGACGACATGCAGCCCACTTCAAGTGAGGCCAATGAGACAGTACACATTAGC…	60	PASS	IMPRECISE;SVTYPE=INS;SVLEN=2528;END=1331071;SUPPORT=3;COVERAGE=10,8,8,8,9;STRAND=+-;AF=0.750;STDEV_LEN=40.723;STDEV_POS=14.000;SUPPORT_LONG=0	GT:GQ:DR:DV	0/1:3:2:6	2528	TIR	TE_BLRtx: Tlutea_hAT2-Ace:ClassII:TIR:hAT: 70.10%
T_lutea_GenomeV2.4_Contig_189	280943	TisoS2M2-Sniffles2.INS.7SBC	N	CTAGCAGTGATGGGACATCAGGCTGATATGAGGTCCTGATGTCATGATATCAGGTCCTTTAGACCTGACAAAGGGAGTATCAGGTGAGGGGCAAAAACAGAAGCTGACAAGGCCAATAACAAAACCATGAAAAAAAACTTTTGGCGCGAGGACGCGAGGACGAGGTGGCGCCCAGAAGCCTCTCCAACACCCCCTGCTTCCGCTACTGTCTGTACTTTTACATATGCATGTTTGCCCATTTATTCACTGCACTTGAGGCATTCCATCGTCTCTCTCTCTCTCTCTCTCTCTCCTCTCTCTCTCTCTCTGGCGATGGCCAGTGACGACATGGCGCTGGCTCTTGCCCAACACCGCCGAGCAACTCAGCTTGAGACTGAGAGGTGGACACACTCGAGACAG…	60	PASS	PRECISE;SVTYPE=INS;SVLEN=2577;END=280943;SUPPORT=3;COVERAGE=3,3,3,3,10;STRAND=+-;AF=1.000;STDEV_LEN=20.664;STDEV_POS=2.309;SUPPORT_LONG=0	GT:GQ:DR:DV	1/1:16:0:6	2577	TIR	TE_BLRtx: Tlutea_hAT2-Ace:ClassII:TIR:hAT: 70.22%
T_lutea_GenomeV2.4_Contig_097	24862	TisoS2M2-Sniffles2.INS.1S60	N	ATGGGACATCAGGCTGATATGAGGTCTGATGTCATGATATCAGGTCCTTTAGACCTGACAAGGAGTATCAGGCAGGGGCAAAAGCAAGCTGACAAGGCCAATAACAAAACCATGAAAAAAAAAACTTTTGGCGCGAGGACGCGAGGACGAGGTAACAGGAAGCCTCTCAACACCCCTCTTCCCGCTACTGTCTGTACTTTTACATATACGTAATTTTTGCCCATTTTATTCACTGCACTTGAGGCGTTCCATGTCGTCTCTCTCTCTCTCTCTCTCTCTCTCTCTCTCTCTCTCTGGCGATGGCCAGTGACGATGGCGCTGGCTCTTGCCCCAGCCACCGCCCGAGCAGCCTCAGCAGGGGACTGAGAGTGGACACACTCGAGGGCAGCGCCCTCGAGT…	39	PASS	PRECISE;SVTYPE=INS;SVLEN=2544;END=24862;SUPPORT=1;COVERAGE=8,9,9,9,9;STRAND=+;AF=0.222;STDEV_LEN=0;STDEV_POS=0;SUPPORT_LONG=0	GT:GQ:DR:DV	0/1:0:7:2	2544	TIR	TE_BLRtx: Tlutea_hAT2-Ace:ClassII:TIR:hAT: 70.37%
T_lutea_GenomeV2.4_Contig_099	82246	TisoS2M2-Sniffles2.INS.3S62	N	TTGATGGGATGTCAGGATCAGGTCGTCAGGTTTTGACAACCTAACACCTGATATCGTGACCTGATATTAGCCTAATATCAAGTATTATAAAGTTAGTAACTATAAAGTTGGCAATACTAACGGGAACAGAAACAGCTAGTCAGCCATTTTCGTCCTCTCGGCTCCACAACCATTCTAGCTCCAAGGCAGCACATGGGACTCCCAATCCTTCAACAAATCTCCTCCAAGACTAGACATGTGGCACCCTCACAAGCCTCTACTGTGGTTTGGCCCACTCCACAGGGCTTCTGAGTGAATCCAATCTCCGACGGACCAAGAGCGCCTGCACCCCGACGCCGAGCAAGACAGCCAAGGAGAAGACGATGCAGCCCACTTCTAAGTGAGGCCACGGAGATAAGT…	60	PASS	PRECISE;SVTYPE=INS;SVLEN=2590;END=82246;SUPPORT=2;COVERAGE=10,7,7,7,7;STRAND=+-;AF=0.571;STDEV_LEN=18.385;STDEV_POS=0.707;SUPPORT_LONG=0	GT:GQ:DR:DV	0/1:18:3:4	2590	TIR	TE_BLRtx: Tlutea_hAT2-Ace:ClassII:TIR:hAT: 70.61%
T_lutea_GenomeV2.4_Contig_101	23617	TisoS2M2-Sniffles2.INS.2S64	N	AATGACGGACAAAGCGATGGACGTTCGTGAATGTAGTCGCTGTGGTTTTGACAACCTACCTGATATCAGACCTGATATTAGCCTAATATCAAGTATTATAAAGTTAGTAACTATAGTTACACACTAACGGGAACAAAGAACAGCTAACAATATTTGTCCTCCGCTCCTCCACAACCATCTCTAGCTCCCAAGGCAGCACATGGGACTCCCAATCCTTCAACAAATCCTCCAAGACTAGACATTTCAGTGTGGCACTCACAAGCCTCTCTACTGTGGTTTGGCTCAATCTGCTGGTGTGCTTTTCTGAGTGAATCCAATCCTCGACGGGACTGAAGAGCGCTCTTCGCACTGAATGCCGAGCAAGACACAAATAAGGAGAAGACGACATGCAGCCCACTT…	52	PASS	IMPRECISE;SVTYPE=INS;SVLEN=2566;END=23617;SUPPORT=3;COVERAGE=10,5,5,5,8;STRAND=-;AF=1.000;STDEV_LEN=56.045;STDEV_POS=5.508;SUPPORT_LONG=0	GT:GQ:DR:DV	1/1:16:0:6	2566	TIR	TE_BLRtx: Tlutea_hAT2-Ace:ClassII:TIR:hAT: 70.88%
T_lutea_GenomeV2.4_Contig_030	226256	TisoS2M2-Sniffles2.INS.4S1D	N	GGCGTGATGCAGTGATGGGACGTCAGGGATCAGGTCGTCAGGTTTTGACAAACTAACACCTGATATCAGACCTGATATTAGCCTAATATCAAGTATTATAAAGTTAGTAACTATAGTTACAATACTAACGAACGAAACAAGGAGCTAACAGTCATTTTCGTCCTCTGGCTCCTCCACAACCATCTCTAGCTCCAAAGGCAGCATGGGACTCCAATCCTTCAACCGTCCTCCAAGACCAGATTAATTGTGGCACCTCCCTAAGCCTCTCTACTGTGGTTTGGCCCAATCTATTGCGCTTCTTCGAGTGAATCCAATCCTCGACGGACCAAGAGCGCTCGCACTAGCGCCCGAGCAAGAGCGGCCGCGCAGGGCGACATGCAGCCCACTTCAAGTGAGGCC…	60	PASS	PRECISE;SVTYPE=INS;SVLEN=2555;END=226256;SUPPORT=1;COVERAGE=7,5,5,5,5;STRAND=+;AF=0.400;STDEV_LEN=0;STDEV_POS=0;SUPPORT_LONG=0	GT:GQ:DR:DV	0/1:11:3:2	2555	TIR	TE_BLRtx: Tlutea_hAT2-Ace:ClassII:TIR:hAT: 70.92%
T_lutea_GenomeV2.4_Contig_107	1290239	TisoS2M2-Sniffles2.INS.12S6A	N	GTTAAAGTGATGGACATTTCTTCAGTTGATATGAGGTCCTGATGTCATGATATCAGGTCCTTTAGACCTGACAAAGGGGCATCAGGTGGGGCAAAACGAAGCTTGACAAGGCCAATAACAAAACCATGAAAAAACTTTTATGTGCGAGGACGCGAGGACCGGAGTGGCGCGGGAAGCCTCTCCAACACCCCCCTTCCCGCTACTGTCTGTACTTTTACATATACGTACTTGCCCATTTTATTCACTTTCGTACTGAGGTTCCATCGTCTCTCTCTCTCTCTCTCTCTCTCTCTCTTCTCTGGCGATGGCCAGTGACGACATGGCGCTGGCTCTGCCCAGCCACTGCCCGAGCAGCCTCAGCTTGGGGGACTGAGGAGGTGGACACACCGGGAGGGCAGC…	60	PASS	PRECISE;SVTYPE=INS;SVLEN=2581;END=1290239;SUPPORT=1;COVERAGE=6,4,4,4,6;STRAND=-;AF=0.500;STDEV_LEN=0;STDEV_POS=0;SUPPORT_LONG=0	GT:GQ:DR:DV	0/1:14:2:2	2581	TIR	TE_BLRtx: Tlutea_hAT2-Ace:ClassII:TIR:hAT: 70.99%
T_lutea_GenomeV2.4_Contig_178	834704	TisoS2M2-Sniffles2.INS.14SB1	N	GCACGAGCAGTGATGGGACATCAGGCTGGATATGAGGTCCTGATGTCATGATATCAGGTCCTTTAGACTGACAAAGGGTATCAGGTGGGGCAAAAACGAAGCTGACAAGGCCAATAACAAACCATGAAAACTTTGGCGCGAGGACGAGGACGAGGTGGGCGCGGGAAGCCTCTCCCAACACCCCCTCTTCCCGCTACTGTCTGTACTTTCTTTACATATACGTAATTTTGCCCATTTTACCACTGCACTTGAGGCGTTCCATCGTCTCTCTCTCTCTCTCTCTCTCTCTCTCTCTCTGGCGATGGCCAGTGACGACATGGCGCTGGCTCTTGCCCCAGCCACTGCCCGAGCAGCCTCAGCTTGGGGGACTGAGGTGGACACACCCGAGGGCAGCGCCCT…	60	PASS	IMPRECISE;SVTYPE=INS;SVLEN=2571;END=834704;SUPPORT=3;COVERAGE=6,6,6,6,8;STRAND=+-;AF=1.000;STDEV_LEN=57.983;STDEV_POS=0.707;SUPPORT_LONG=1	GT:GQ:DR:DV	1/1:22:0:8	2571	TIR	TE_BLRtx: Tlutea_hAT2-Ace:ClassII:TIR:hAT: 71.07%
T_lutea_GenomeV2.4_Contig_173	980529	TisoS2M2-Sniffles2.INS.BSAC	N	GGAGGGCAGTGATGGGACATCAGGCTGATATGAGGTCTGATGTGTCATGATATCAGGTCCTTTGAGCCTGACAAAGAGTATCAATTGAGCAAAAATAAAGCTGACTAAGGCCAATAACAAAACCATGAAAAAAACTTTTGGCGCGGACGCAGGGACGAGGGTGGCGCGGAAACCTCTCCAACACCCCCTCTTCCGCTACTGTCTGTACTTTTACATATACGTAATTTTGCTCCATTTTATTCACTGCACTTGAGGCGTTCCATCGTCTCTCTCTCTCTCTCTCTCTCTCTCTCTCTCTCTCTCTCTGGCGATGGCCAGTGACGACATGGCGCTGGCTCTTGCCCCAGCCACCGCCCGAGCAGCCTCAGCTTGGGGGACTGAGAGGTGGACACACTCGAG…	54	PASS	PRECISE;SVTYPE=INS;SVLEN=2582;END=980529;SUPPORT=1;COVERAGE=8,8,8,8,8;STRAND=+;AF=0.250;STDEV_LEN=0;STDEV_POS=0;SUPPORT_LONG=0	GT:GQ:DR:DV	0/1:3:6:2	2582	TIR	TE_BLRtx: Tlutea_hAT2-Ace:ClassII:TIR:hAT: 71.11%
T_lutea_GenomeV2.4_Contig_184	422690	TisoS2M2-Sniffles2.INS.7SB7	N	GCTCAACAGCGATGATGGGACATCAGGCTGATATGAGGTCCTGATGTCATGATATCAATTCCTTTAGACCTGACAAGGGAAGTATCAGGTGGGCAAAAACGAAGCTGACAAGGCCAATAACAAAACCATGAAAAAAAACACGGCGCGAGGACACGAGGACGAGGTGGCGCGGGAAGCCTCAACACCCCCTCTTCCCGCTACTGTCTACCAGCACTTTACATATACATAATTTTGCCATTTTAATGCACTTGGGCGATTCCATCGTCTCTCTCTCTCTCTCTCTCTCCTCTCTCTCTCTGGCGTGTGTGACGACATGGCGCTGGCTCTTGCAGCCACCGCCGAAACGGCCTCAACGGGGACTGAAAGTGGACACACTCGAGGGCAGCGCCCTCAGTGGTC…	60	PASS	PRECISE;SVTYPE=INS;SVLEN=2578;END=422690;SUPPORT=1;COVERAGE=4,4,3,3,3;STRAND=+;AF=0.667;STDEV_LEN=0;STDEV_POS=0;SUPPORT_LONG=0	GT:GQ:DR:DV	0/1:4:1:2	2578	TIR	TE_BLRtx: Tlutea_hAT2-Ace:ClassII:TIR:hAT: 71.11%
T_lutea_GenomeV2.4_Contig_142	57033	TisoS2M2-Sniffles2.INS.2S8D	N	ATGATAGCTGATGATAGGACGTCAGGATCAGGTCGTCAGGTTTTGACAACTAACACCTGATATCAGACCTGGTAATTGGCACAATATCAAAGTATTATAAAGTTAGCCGAAACTATGGTTACAATGCTTTAGCAGGAGCAGAGACGAGCTAACGGTCATTTTCGTCCTCTGGCTCCTCCACAACCATCTCTAGCTCCCAAGGCAGCACATGGGACTCCCAATCCTTCAACAAATCCTCAAGACTAGATTAGTGTGGCACCTCCTAGCCTCTCTACTGTAGTTTGGCCCAATCTGTTGCGCTTCTTCGAGTGAATCCAGTCCTCGACGGACCAGAGCGCTCGCACCACGACGCCGAGCAAAGGCGGCGCGAGAAGACGACATGCAGCCCACTTCAGAGTG…	58	PASS	IMPRECISE;SVTYPE=INS;SVLEN=2618;END=57033;SUPPORT=4;COVERAGE=6,5,5,5,7;STRAND=+-;AF=1.000;STDEV_LEN=37.477;STDEV_POS=3.536;SUPPORT_LONG=0	GT:GQ:DR:DV	1/1:22:0:8	2618	TIR	TE_BLRtx: Tlutea_hAT2-Ace:ClassII:TIR:hAT: 71.19%
T_lutea_GenomeV2.4_Contig_188	199239	TisoS2M2-Sniffles2.INS.1SBB	N	CCTGGACATGATAGTGAGACATCGAGGCTGATATGAGGTCTGTCATGATATCGAGTCCTTTAGACCTGACAAAGGGAGTATCAGGTGAGGCAAAACCGTGACAAGGCCAATAACAAACCATGAAAAAACTTTTGGCGCGAGGACGCGAAGGACGAGAGGTGTGGCATGAAACCTCTCCAACACCCCCTCTTCCCGCTACTGTCTGTACTTTTACATATACGTAATTTTGCCCATTTATTCCACTGCACTTGGGGCGTTCCATCGTCCTCTCTCCCTCTCTCTCTCTCTCTCTCTCTCTCTCTTTCTCTGGCGATGGCAGTGACGACATGGCGCTGGCTCTTGCCCCAGCCACCGCCCGAGCAGCCTCAGCTTGGGGGACTGAGGAGGTGGACAGGACAC…	60	PASS	PRECISE;SVTYPE=INS;SVLEN=2558;END=199239;SUPPORT=1;COVERAGE=9,9,9,9,9;STRAND=+;AF=0.222;STDEV_LEN=0;STDEV_POS=0;SUPPORT_LONG=0	GT:GQ:DR:DV	0/1:0:7:2	2558	TIR	TE_BLRtx: Tlutea_hAT2-Ace:ClassII:TIR:hAT: 71.19%
T_lutea_GenomeV2.4_Contig_115	1801768	TisoS2M2-Sniffles2.INS.1DS72	N	GCGGTGATGGGACGTCGGATCAGGTCGTCAGGTTTTGACAACTGGCACGCGATATCAGACCTGATATTAGCCCTAATATCCAAGTATTATAAAGTTAGTAACTATAGTTACAATACTAGCAGGAGCAGAAGCTTGAGCTAACGGTCATTTCGTCCTCTGGCTCCTCCTGGCGCATCTCTGGCTCCCAAAGAAGGCACAGGCACATGGGACTCCCAATCGTAGCAAATCACTCCAAGACTAGATTAGTGTGGCACTTGCTCCAAGCCTCTCTACTGTGGTTTGGCCCAATCTGTTGCGCTTCTTCGAGGTAGATCAATCCTCGACGGACCAAAGAGCCTCACTTTTACGGCCTTGAGCAAGGCAGCGCGAGACGACATGCAGCCCACTTCAAGTGAGGCC…	44	PASS	PRECISE;SVTYPE=INS;SVLEN=2614;END=1801768;SUPPORT=1;COVERAGE=7,6,6,6,5;STRAND=+;AF=0.333;STDEV_LEN=0;STDEV_POS=0;SUPPORT_LONG=0	GT:GQ:DR:DV	0/1:8:4:2	2614	TIR	TE_BLRtx: Tlutea_hAT2-Ace:ClassII:TIR:hAT: 71.26%
T_lutea_GenomeV2.4_Contig_071	1088604	TisoS2M2-Sniffles2.INS.12S46	N	TTATGGCAGTGTGATGGGACATCAGGCTGATATGAGGCCTGATAGTCACGATATCAGGTCCTTTTAGACCTGACAAAGGGGTATCAGGTGGGGCAAAAACGAAGCTGACAAGGCCAATAACAAACCATGAAAAACTTTGGCGCGAGGACGCGAGGGACGAGGTGGCGCGGGAAGCCCTCCAACACCCCCTCTTCCCGCCATTGTCTGTACTTTTACATATACGTAATTTTGCCCATTTTATTCACTGCACTTGAGGCGTTCCATCGCCCTCTCTCTCTCTCTCTCTCTCTCTCTGGCGATGGCCAGTGACGACATGGCGCTTGGCTCTTGCCCCAGCCATCACCCGAGCAGCCTCAGCTTGGGGATTGAGGAGGTGGACACACTCTCGAGGGCAGCGCC…	60	PASS	PRECISE;SVTYPE=INS;SVLEN=2529;END=1088604;SUPPORT=1;COVERAGE=4,4,4,4,4;STRAND=-;AF=0.500;STDEV_LEN=0;STDEV_POS=0;SUPPORT_LONG=0	GT:GQ:DR:DV	0/1:14:2:2	2529	TIR	TE_BLRtx: Tlutea_hAT2-Ace:ClassII:TIR:hAT: 71.34%
T_lutea_GenomeV2.4_Contig_173	458080	TisoS2M2-Sniffles2.INS.4SAC	N	GGTAAATCAGTGATGGGACATCAGGCTGATATGAGGAGGTCCTGATGTCATGATATCAGGTCCTTTTAGACTCGACAAAGGGGTATCAGGTGGGGGCAAAAACGAAGCTGACAAGGCCAATAACAAACCATGAAAAACTTTGGCGCGAGGACGCGAGGATGAGGTGGCGCGGTGCTTCCTCCAACACTCTTCTTCCCGCTACTGTCTGTACTTTTACATATACGTAATTTTGCCCATTTTATTCACTGCACTATATGTTCCATCGTTCCTCTCTCTCTCTCGCCTGGCGATGGCCAGTGACGACATGGCGTTGGCTCTTGCCCCAGCCACTGCCCGAGCAGCCTCAGCTTGGGGGACTGAGGAGGTGGAGGGACACTTCTCGAGGGCAGCGCCCTCGAG…	60	PASS	IMPRECISE;SVTYPE=INS;SVLEN=2627;END=458080;SUPPORT=3;COVERAGE=7,3,3,3,8;STRAND=-;AF=1.000;STDEV_LEN=74.953;STDEV_POS=2.828;SUPPORT_LONG=1	GT:GQ:DR:DV	1/1:22:0:8	2627	TIR	TE_BLRtx: Tlutea_hAT2-Ace:ClassII:TIR:hAT: 71.38%
T_lutea_GenomeV2.4_Contig_071	930147	TisoS2M2-Sniffles2.INS.CS46	N	GCAGACGCGTGCCACAGTGATGGGACATCAGGCTGATAGTCCTGATGTCATGATATCCAGGTCCTTTAGACCTGACAAGGAGTATCGATTGGGGGGCAAAAACAGCTGACAGGCCAATAACAAAACCATGAAAAAAAAACTTTGGCGCGAGGACGCGAGGACGAGGTGGCGCGGGAAGCCTCCTCAACACCCCCTCTTCCCGCTACTGTCTGTACTTTTACATATACGCTTCAATTTGCCATTTTAATTCACTGCACTTGAGGCGTTTCCATCGTCTCTCTCTCTCTCTCTCTCTCTCTCTCTCTCTCTCTCTCTGGCGATGGCCAGTGACGACATGGCGCTGGCTCTTGCCCCAGCTACCGCCCGAGCAGCCTCAGCTTGGGGGACTGAGGAAGGTGG…	58	PASS	PRECISE;SVTYPE=INS;SVLEN=2589;END=930147;SUPPORT=6;COVERAGE=10,6,6,6,8;STRAND=+-;AF=1.000;STDEV_LEN=9.678;STDEV_POS=2.646;SUPPORT_LONG=0	GT:GQ:DR:DV	1/1:33:0:12	2589	TIR	TE_BLRtx: Tlutea_hAT2-Ace:ClassII:TIR:hAT: 71.61%
T_lutea_GenomeV2.4_Contig_162	603621	TisoS2M2-Sniffles2.INS.9SA1	N	ACAAGGGAGTATCAGGTGGGGGCAAAAACAGAGCTGACGGAGGCCAATAACAAAACCATGAAAAAACTTTTGGCGCGAGGACGCGAGGACAATTGGCGCGGGAAGCCTCTCCAACACCCCCTCTTCCCGCTACTGTCTGTGCTTTTACATATACGTAATTTTGCCCAGCTATTCACTGCACTTGAGGCGTTCCATCTACTACCTCTCTCTCTCTCTACTCTCTCTCTCTCTCTCTCTCTCTGGCAGTAACAGTGACGACATAGCCGCTGGCTCTTGCCCCAGCCACCGCCAGGCAGCCAGCCTCAGCTTGGGGGACTGAGGAGGTGGACACACTCGAGGGCAGCGCCCTCCGGGTGGTCCACAATTGAGGAGGCAGCCGGCCGCGCGAGGTCGTGCGCG…	60	PASS	IMPRECISE;SVTYPE=INS;SVLEN=2575;END=603621;SUPPORT=2;COVERAGE=4,2,2,2,5;STRAND=+-;AF=1.000;STDEV_LEN=29.698;STDEV_POS=29.698;SUPPORT_LONG=0	GT:GQ:DR:DV	1/1:11:0:4	2575	TIR	TE_BLRtx: Tlutea_hAT2-Ace:ClassII:TIR:hAT: 71.61%
T_lutea_GenomeV2.4_Contig_074	205524	TisoS2M2-Sniffles2.INS.1S49	N	CCCATCAGTGATGGGACATCAGGCTGATATGAGGTCCTGATGTCATGATATCAGGTCCCTTTAGACCCGACAAAGGGGTATCAGGTGGGGGCAAAAACGAAGCTGACAAGGCCAATAACAAACCATGAAAAACTATGAGGACGCGAGGACGAGGTGGCGCGGGAAGCCCTCCAACACCCTTCCGCTACTGTCTGTACTTACATATACGTATTCTTGCCCATTTATTTACTGCACTTGAGGCGTTCCATCGTCTTCTCTCTCTCTCTCTCTCTCTCTCTCTCTGGCGTGATGGCCAGTGGACGACATGGCGCTGGCTCTGCCCCCAGCCACCGCCCCCGAGCAGCCTCAGCTTGGGGGACTGAGGAGGTGGACACAGCCCGAGGCAGCGCCCCGAGTGGT…	55	PASS	PRECISE;SVTYPE=INS;SVLEN=2547;END=205524;SUPPORT=1;COVERAGE=8,9,9,9,9;STRAND=-;AF=0.222;STDEV_LEN=0;STDEV_POS=0;SUPPORT_LONG=0	GT:GQ:DR:DV	0/1:0:7:2	2547	TIR	TE_BLRtx: Tlutea_hAT2-Ace:ClassII:TIR:hAT: 71.65%
T_lutea_GenomeV2.4_Contig_144	522052	TisoS2M2-Sniffles2.INS.CS8F	N	GCTTGGTTTCTGTGATGGGACGTCGGATCAGTCGTCGTGTTTTGACAACCTAACACCTGATATCGTGACCCAGGATATTAGCCTAATATCAAGTATTATAAAGTTAGTAACTATAGTTACAATACTAACGGGAACGTAAAACAGAAGCAACGTAATATTTTCTGTCCTTCCGGCTCCTCCACAACCATCTCTAGCTCCCAAGGCAAAGACATGGAACCCCAATCCTTCAACAAATCCTCCAAGACTAGATTAGTGTGGCACCTCACAAGCCTTCTACTGTGGTTTGGCCCAATCTGTTATGGGCTGAGGAATCTAACCTCGACGGACTAAGAGCGTTGCACTCCCGACGCTGAGCAAGACAAATATGAGAAGACGACATATGCAGCCCACTTCCATGAG…	60	PASS	PRECISE;SVTYPE=INS;SVLEN=2593;END=522052;SUPPORT=3;COVERAGE=4,3,3,3,3;STRAND=-;AF=1.000;STDEV_LEN=11.504;STDEV_POS=0.577;SUPPORT_LONG=0	GT:GQ:DR:DV	1/1:16:0:6	2593	TIR	TE_BLRtx: Tlutea_hAT2-Ace:ClassII:TIR:hAT: 71.65%
T_lutea_GenomeV2.4_Contig_099	264358	TisoS2M2-Sniffles2.INS.7S62	N	CTTGTTACAGGCGATGGACATCAGGCTGGATATAGAGGTCCTGATGTCAGCGATATCAGCGTCCTTTAGACCTGACAGCGTATCAGGTGGGGGCAAAAACGAAGCTGACAAGCCAATAACAAAACCATGAAAAAAACTATGCGAGGACGCGAGTGGACGAGGTAAGTGGGAAGCCTCTCCAACACCCCCCTCTTCCCGCTACTGTCTGTACTTTTACATATACGTAATTTTGCCCATTTATTCACTGCACTTGGAGGCGTCTCCATCGTCTCCTCTTCTCTCTCTCTCTCTCTCTCTCTCTGGCGATGGCCAGTGACGACATGGCGCTGGGCTCTGCCCCAGCCACCGCCTGAGCAGCCTCAGCTTTCTGGGGACTGAGGAGGGATACACCCTGAGGGC…	60	PASS	PRECISE;SVTYPE=INS;SVLEN=2558;END=264358;SUPPORT=1;COVERAGE=7,5,5,5,5;STRAND=-;AF=0.400;STDEV_LEN=0;STDEV_POS=0;SUPPORT_LONG=0	GT:GQ:DR:DV	0/1:11:3:2	2558	TIR	TE_BLRtx: Tlutea_hAT2-Ace:ClassII:TIR:hAT: 71.69%
T_lutea_GenomeV2.4_Contig_071	970010	TisoS2M2-Sniffles2.INS.DS46	N	GTAACAGTGATGGGACATCAGTTGATATGAGGTCCTGACATGTCATGATATCAGGTCCTTAGGACCTGACAAAGTGGGTATCAGGTGGGGCAAAACGAAAGCTAATAAGGCCAATAACAAAACCATGAAAAAACTTTTGGCGCGAGGACGTGAGGACGAGGTGGCGCGGAAGCCTCCTCCAACACCCTCTTCCCGCGCTCGTCTGTACTTTACGATATACAGTAATTTTTGCCCATTTTATTCACTGCACTTGAGTATGTTCCATCGTCTCTCTCTCTCTCTCTCTCTCTCTCTCTCTCTCTCTCTTGGCGACAGCCAGTGACGACATGGGCGCTGGCTCTGGCCCCAGCCAATCGCCCGAGCAGCCCTCCTCAGCTTGGGGGACTGAGGAGGGACACA…	60	PASS	PRECISE;SVTYPE=INS;SVLEN=2584;END=970010;SUPPORT=1;COVERAGE=8,6,6,6,7;STRAND=-;AF=0.333;STDEV_LEN=0;STDEV_POS=0;SUPPORT_LONG=0	GT:GQ:DR:DV	0/1:8:4:2	2584	TIR	TE_BLRtx: Tlutea_hAT2-Ace:ClassII:TIR:hAT: 71.88%
T_lutea_GenomeV2.4_Contig_003	50522	TisoS2M2-Sniffles2.INS.2S2	N	ATGTGGAGCAAGTTGATGGACGTCGTGATCAGTCGTCAGGCGTTTTGACAACCTAACACCTGATATCAGACCTGATATTAGCCTACATCAAGTATTATAAAGTTAGTAACTATAGTTACAATACTAACGGGAACAGTAAATGCAGCTAACAACATTTTCGTCCTCTCGGCTCCTCCCACAACCATCTCTAGCCCCCAAGGCAGCACATGGGACTCCCAATCCTTCAACAAATCCTCCAAGACTAGATTAGTGTGGCACTCCTCACAAGCCCTCTCTACCGTGGTTTGCCCAATCTCGTTGCGCTTGAGTGAATCCAATCCTGACGGACCAAGAGCGCTCGCACTCGACGCCGAGCAAGACAAACATGAGAAGACGACATGCAAGCCCACTTCAAGTGAG…	60	PASS	PRECISE;SVTYPE=INS;SVLEN=2539;END=50522;SUPPORT=1;COVERAGE=6,6,6,6,7;STRAND=-;AF=0.333;STDEV_LEN=0;STDEV_POS=0;SUPPORT_LONG=0	GT:GQ:DR:DV	0/1:8:4:2	2539	TIR	TE_BLRtx: Tlutea_hAT2-Ace:ClassII:TIR:hAT: 72.07%
T_lutea_GenomeV2.4_Contig_008	274289	TisoS2M2-Sniffles2.INS.3S7	N	CGGAAAGTAAAGATGGACGGGTCGTGATCAGGTCGTCAGCTTTGACAACCTAACACTGAGTATCGACCTGATATTAGCCTAATATCAAGTATTATAAAGTTAGTAACTATAGTTACAATACTTAATGGAACAAATGTAGCCAATGGGCCATTTTCATCCTTCGCTCCTCCACAACCATCTCTAGCCCTACAAAGATGGGACTCCAATCCTTCAACAAACTCCAAGACTAGATAGTGGCACCTCACAAGCCTCTCACTGTGGTTGGCCCAATCTGCTGCGCTTCTTCTGAGTGAATCCAATCCTCGACGGACCAAGAGCTTTCTGCGACCCTGACGCCGAGCAAGACAAATAAGTGAGAAGACGCACATGCAGCCCACTTCAAGTGAGGCCAATGAGACA…	57	PASS	PRECISE;SVTYPE=INS;SVLEN=2556;END=274289;SUPPORT=3;COVERAGE=8,4,4,4,7;STRAND=+-;AF=1.000;STDEV_LEN=23.065;STDEV_POS=1.732;SUPPORT_LONG=0	GT:GQ:DR:DV	1/1:16:0:6	2556	TIR	TE_BLRtx: Tlutea_hAT2-Ace:ClassII:TIR:hAT: 72.07%
T_lutea_GenomeV2.4_Contig_107	1420968	TisoS2M2-Sniffles2.INS.16S6A	N	CAAAGAAACAGTGATGGGAATATCAGGCTGATATGAGGTCTCGATGTCATGACAGGTCCTTTAGACCTGACAAAGGGGTATCAGGTGGGGCAAAAACGAAGCTGACAAGGCCAATAACAAAACCATGAAAAACTTTTGGCGCGAGCTGACGCGAGTGCCAATCCAAGGCGGCGCGGGAAGCCTCTCTCCAACACCCCCTCTTTTCCCGCTACTGTCTGTACTTTACATATACGTAATTTTGCCCATTTTATTCACTGCACTTGAGGCGTTCCATCGTCTCTCTCTCTCTCTCTCTCTTCTCTTCTCTCTCTCTGGCGATGGCCAGTGACGACATGGCGCTTGGCTCTGCCCCAGCCACCGCCCGAGCAGCTCCTCTCAGCTTGGGGGATCAAGAGGAGG…	60	PASS	PRECISE;SVTYPE=INS;SVLEN=2585;END=1420968;SUPPORT=3;COVERAGE=6,3,3,3,4;STRAND=+-;AF=1.000;STDEV_LEN=16.523;STDEV_POS=4.359;SUPPORT_LONG=0	GT:GQ:DR:DV	1/1:16:0:6	2585	TIR	TE_BLRtx: Tlutea_hAT2-Ace:ClassII:TIR:hAT: 72.07%
[truncated: 294 more rows]

## Sheet: Sniffles-TisoArg-DEL
Curated Sniffles predictions of TE deletions in TisoArg. See Materials and Methods for details about filtering.										In yellow are indicated the predictions supported by Pindel and/or Breakdancer
[truncated: 171 more rows]

[truncated: 1 more sheets: Sniffles-TisoS2M2-DEL]
