# Supplementary material for: Phenotype stability and dynamics of transposable elements in a strain of the microalga Tisochrysis lutea with improved lipid traits
Source: PLoS One. 2023 Apr 27;18(4):e0284656. doi: 10.1371/journal.pone.0284656 (PMC10138859; doi:10.1371/journal.pone.0284656)
Supplement: S6 Data — (XLSX) [file pone.0284656.s011.xlsx]

## Sheet: Data S6
Data S6	List of annotated TEs of Shanks and non-autonomous TEs of Ace.

## Sheet: non-autonomous hAT 
Annotation of potential non-autonomous hAT/Ace TE family (with TEannot)
ID	Contig	start	end	length	Sequences	3' TSD	5' TSD	3'TSD = 5'TSD	5' TIR	3' TIR	5' TIR = 3' TIR
Non-A_Ace_1	T_lutea_GenomeV2.4_Contig_189	372688	373542	855	TGCTGCCGTTCAGTGATGGGACGTCAGGCTGATATCAGGTCCTGATACCATGATAACAGGTCCTCTGGAGCTGACGACCTGATATCAGGTACAGGGGGCAAAAACAAAACTCATACCGACGGACAAAAACAAAACTCCGTACGCACGCACGAGAGGACGCAGCAGGCGCGCGGAGAGTCCCGGTCACGGCTCGCTCCCTCTCTCCTTCCTCCCGCTCCTCCCTCCCTTGCCTCCCTCCGTCCCTTGCCCGTTCCCTCCCTCCCTCCTTCACCTCCCTCACCCCCTCGTCGCCCGCGCCTGCCCCGCCTCTCTCGCATCCCTCGTCCCACTCACCACTCGTCTCACTGTCTCCCTAGCCGCCTGCTCACTCCCTCGCTCCCTCGCTTACTCCCTCATTGC…	CTGCCGTT	CTGCCGTT	TRUE	CAGTGATGGGACGTCAGG	CAGTGATGGGACGTCAGG	TRUE
Non-A_Ace_2	T_lutea_GenomeV2.4_Contig_188	438861	439722	862	CTCTGGCATGCAGTGATGGGACGTCAGGCTGATATCAGGTCCTGATACCATGATAACAGGTCCTCTGGAGCTGACGACCTGATATCAGGTATCAGGTATAGGGGGCAAAAACAAAACTCATACCGACGGACAAAAACAAAACTCCGTACGCACGCACGAGAGGACGCAGCAGGCGCGCGGAGAGTCCCGGTCACGGCTCGCTCCCTCTCTCCTTCCTCCCGCTCCTCCCTCCCTTGCCTCCCTCCGTCCCTTGCCCGTTCCCTCCCTCCCTCCTTCACCTCCCTCACCCCCTCGTCGCCCGCGCCTGCCCCGCCTCTCTCGCATCCCTCGTCCCACTCACCACTCGTCTCACTGTCTCCCTAGCCGCCTGCTCACTCTCTCGCTCCCTCGCTTACTCCC…	CTGGCATG	CTGGCATG	TRUE	CAGTGATGGGACGTCAGG	CAGTGATGGGACGTCAGG	TRUE
Non-A_Ace_3	T_lutea_GenomeV2.4_Contig_149	53537	54400	864	ATGGCACAGGCAGTGATGGGACGTCAGGCTGATATCAGGTCCTGATACCATGATAACAGGTCCTCTGGAGCTGACGACCTGATATCAGGTATCAGGTATAGGGGGCAAAAACAAAACTCATACCGACGGACAAAAACAAAACTCCGTACGCACGCACGAGAGGACGCAGCAGGCGCGCGGAGAGTCCCGGTCACGGCTCGCTCCCTCTCTCCTTCCTCCCGCTCCTCCCTCCCTTGCCTCCCTCCGTCCCTTGCCCGTTCCCTCCCTCCCTCCTTCACCTCCCTCACCCCCTCGTCGCCCGCGCCTGCCCCGCCTCTCTCGCATCCCTCGTCCCACTCACCACTCGTCTCACTGTCTCCCTAGCCGCCTGCTCACTCCCTCGCTCCCTCGCTTTTACTC…	GGCACAGG	GGCACAGG	TRUE	CAGTGATGGGACGTCAGG	CAGTGATGGGACGTCAGG	TRUE
Non-A_Ace_4	T_lutea_GenomeV2.4_Contig_093	1613199	1614060	862	GGGGGCCACCCAGTGATGGGACGTCAGGTATCAGGTCATCAGGTTTCGCCAACCTGATACCTGATATCAGACCTGATATCAGCCTGATATAAGGTAGTATAATCTTAGTACGTACGTTATAATGTCAGTATGTAACACTTCTAACTTATGACAACAATCAAAATCTAACCGCACATCAGCCGACTTACGAGTACTAGTATACGTACATAGAAATGGCCTCAATTACCGCGCACGACTTTCGCGCGGCCGGATCTCCCCGACGGCAGACCACTCGAAAGCATTGCCCTCGAGTCCGTCCGCCTCCACCGTTCCCCAGACTGTGGCCGTGGCCAGGGCGCCGTGCGGCATCGCCAACTCCTGCGCCATTTGACTTGGGGAGGGAGGGAGGGAGCGGTCTAG…	GGGCCACC	GGGCCACC	TRUE	CAGTGATGGGACGTCAGG	CAGTGATGGGACGTCAGG	TRUE
Non-A_Ace_5	T_lutea_GenomeV2.4_Contig_071	172604	173468	865	GCCAGCGCAGCAGTGATGGGACGTCAGGCTGATGTCAGGTCCTGATACCATGATAACAGGTCCTCTGGAGCTGACGACCTGATATCAGGTATCAGGTATAGGGGGCAAAAACAAAACTCATACCGACGGACAAAAACAAAACTCCGTACGCACGCACGAGAGGACGCAGCAGGCGCGCGGAGAGTCCCGGTCACGGCTCGCTCCCTCTCTCCTTCCTCCCGCTCCTCCCTCCCTTGCCTCCCTCCGTCCCTTGCCCGTTCCCTCCCTCCCTCCTTCACCTCCCTCACCCCCTCGTCGCCCGCGCCTGCCCCGCCTCTCTCGCATCCCTCGTCCCACTCACCACTCGTCTCACTGTCTCCCTAGCCGCCTGCTCACTCCCTCGCTCCCTCGCTTACTCCC…	CAGCGCAG	CAGCGCAG	TRUE	CAGTGATGGGACGTCAGG	CAGTGATGGGACGTCAGG	TRUE
Non-A_Ace_6	T_lutea_GenomeV2.4_Contig_109	60953	61823	871	CCTGCCCCGCCAGTGATGGGACGTCAGGCTGATATCAGGTCCTGATACCATGATAACAGGTCCTCTGGAGCTGACGACCTGATATCAGGTATCAGGTATAGGGGGCAAAAACAAAACTCATACCGACGGACAAAAACAAAACTCCGTACGCACGCACGAGAGGACGCAGCAGGCGCGCGGAGAGTCCCGGTCACGGCTCGCTCCCTCTCTCCTTCCTCCCGCTCCTCCCTCCCTTGCCTCCCTCCGTCCCTTGCCCGTTCCCTCCCTCCCTCCTTCACCTCCCTCACCCCCTCGTCGCCCGCGCCTGCCCCGCCTCTCTCGCATCCCTCGTCCCACTCACCACTCGTCTCACTGTCTCCCTAGCCGCCTGCTCACTACCTCGCTCCCTCGCTTACTCCC…	TGCCCCGC	TGCCCCGC	TRUE	CAGTGATGGGACGTCAGG	CAGTGATGGGACGTCAGG	TRUE
Non-A_Ace_7	T_lutea_GenomeV2.4_Contig_089	19751	20628	878	CCATCCAAACCAGTGATGGGACGTCAGGCTGATGTCAGGTCCTGATACCATGATAACAGGTCCTCTGGAGCTGACGACCTGATATCAGGTATCAGGTATAGGGATAGGGGGGCAAAAACAAAACTCATACCGACGGACAAAAACAAAACTCCGTACGCACGCACGAGAGGACGCAGCAGGCGCGCGGAGAGTCCCGGTCACGGCTCGCTCCCTCTCTCCTTCCTCCCGCTCCTCCCTCCATTGCCTCCCTCCGTCCCTTGCCCGTTCCCTCCCTCCCTCCTTCACCTCCCTCACCCCCTCGTCGCCCGCGCCTGCCCCGCCTCTCTCGCATCCCTCGTCCCACTCACCACTCGTCTCACTGTCTCCCTAGCCGCCTGCTCACTCCCTTGCTCCCTCGCT…	ATCCAAAC	ATCCAAAC	TRUE	CAGTGATGGGACGTCAGG	CAGTGATGGGACGTCAGG	TRUE
Non-A_Ace_8	T_lutea_GenomeV2.4_Contig_057	103143	104004	862	CCCTGTGGAGCAGTGATGGGACGTCAGGCTGATATCAGGTCCTGATACCATGATAACAGGTCCTCTAGAGCTGACGACCTGATATCAGGTATCAGGTATAGGGGGCAAAAACAAAACTCATACCGACGGACAAAAACAAAACTCCGTACGCACGCACGAGAGGACGCAGCAGGCGCGCGGAGAGTCCCGGTCACGGCTCGCTCCCTCTCTCCTTCCTCCCGCTCCTCCCTCCCTTGCCTCCCTCCGTCCCTTGCCCGTTCCCTCCCTCCCTCCTTCACCTCCCTCACCCCCTCGTCGCCCGCGCCTGCCCCGCCTCTCTCGCATCCCTCGTCCCACTCACCACTCGTCTCACTGTCTCCCTAGCCGCCTGCTCACTCCCTCGCTCCCTCGCTTACTCCC…	CTGTGGAG	CTGTGGAG	TRUE	CAGTGATGGGACGTCAGG	CAGTGATGGGACGTCAGG	TRUE
Non-A_Ace_9	T_lutea_GenomeV2.4_Contig_032	44994	45855	862	GGCTCTGGGGCAGTGATGGGACGTCAGGCTGATATCAGGTCCTGATACCATGATAACAGGTCCTCTGGAGCTGACGACCTGATATCAGGTATCAGGTATAGGGGGCAAAAACAAAACTCATACCGACGGACAAAAACAAAACTCCGTACGCACGCACGAGAGGACGCAGCAGGCGCGCGGAGAGTCCCGGTCACGGCTCGCTCCCTCTCTCCTTCCTCCCGCTCCTCCCTCCCTTGCCTCCCTCCGTCCCTTGCCCGTTCCCTCCCTCCCTCCTTCACCTCCCTCACCCCCTCGTCGCCCGCGCCTGCCCCGCCTCTCTCGCATCCCTCGTCCCACTCACCACTCGTCTCACTGTCTCCCTAGCCGCCTGCTCACTCCCTCGCTCCCTCGCTTACTCCC…	CTCTGGGG	CTCTGGGG	TRUE	CAGTGATGGGACGTCAGG	CAGTGATGGGACGTCAGG	TRUE
Non-A_Ace_10	T_lutea_GenomeV2.4_Contig_165	159060	159921	862	CTGCACCTGTCAGTGATGGGACGTCAGGTATAAGGTCATCAGGTTTCGCCAACCTGATACCTGATATCAGACCTGATATCAGCCTGATATAAGGTAGTATAATCTTAGTACGTACGTTATAATGTCAGTATGTAACACTTCTAACTTATGACAACAATCAAAATCTAACCGCACATCAGCCGACTTACGAGTACTAGTATACGTACATAGAAATGGCCTCAATTACCGCGCACGACTTTCGCGCGGCCGGATCTCCCCGACGGCAGACCACTCGAAAGCATTGCCCTCGAGTCCGTCCGCCTCCACCGTTCCCCAGACTGTGGCCGTGGCCAGGGCGCCGTACGGCATCGCCAACTCCTGCGCCATTTGACTTGGGGAGGGAGGGAGGGAGCGGTCTAG…	GCACCTGT	GCACCTGT	TRUE	CAGTGATGGGACGTCAGG	CAGTGATGGGACGTCAGG	TRUE
Non-A_Ace_11	T_lutea_GenomeV2.4_Contig_137	637063	637933	871	CGCATGGAAGCAGTGATGGGACGTCAGGTATAAGGTCATCAGGTTTCGCCAACCTGATACCTGATATCAGACCTGATATCAGCCTGATATAAGGTAGTATAATCTTAGTACGTACGTTATAATGTCAGTATGTAACACTTCTAACTTATGACAACAATCAAAATCTAACCGCACATCAGCCGACTTACGAGTACTAGTATACGTACATAGAAATGGCCTCAATTACCGCGCACGACTTTCGCGCGGCCGGATCTCCCCGACGGCAGACCACTCGAAAGCATTGCCCTCGAGTCCGTCCGCCTCCACCGTTCCCCAGACTGTGGCCGTGGCCAGGGCGCCGTGCGGCATCGCCAACTCCTGCGCCATTTGACTTGGGGAGGGAGGGAGGGAGCGGTCTAG…	CATGGAAG	CATGGAAG	TRUE	CAGTGATGGGACGTCAGG	CAGTGATGGGACGTCAGG	TRUE
Non-A_Ace_12	T_lutea_GenomeV2.4_Contig_157	10051	10921	871	CTCGAGTTGGCAGTGATGGGACGTCAGGTATCAGGTCATCAGGTTTCGCCAACCTGATACCTGATATCAGACCTGATATCAGCCTGATATAAGGTAGTATAATCTTAGTACGTACGTTATAATGTCAGTATGTAACACTTCTAACTTATGACAACAATCAAAATCTAACCGCACATCAGCCGACTTACGAGTACTAGTATACGTACATAGAAATGGCCTCAATTACCGCGCACGACTTTCGCGCGGCCGGATCTCCCCGACGGCAGACCACTCGAAAGCATTGCCCTCGAGTCCGTCCGCCTCCACCGTTCCCCAGACTGTGGCCGTGGCCAGGGCGCCGTGCGGCATCGCCAACTCCTGCGCCATTTGACTTGGGGAGGGAGGGAGGGAGCGGTCTAG…	CGAGTTGG	CGAGTTGG	TRUE	CAGTGATGGGACGTCAGG	CAGTGATGGGACGTCAGG	TRUE
Non-A_Ace_13	T_lutea_GenomeV2.4_Contig_173	772417	773288	872	CGATGGTGGTCAGTGATGGGACGTCAGGTATCAGGTCATCAGGTTTCGCCAACCTGATACCTGATATCAGACCTGATATCAGCCTGATATAAGGTAGTATAATCTTAGTACGTACGTTATAATGTCAGTATGTAACACTTCTAACTTATGACAACAATCAAAATCTAACCGCACATCAGCCGACTTACGAGTACTAGTATACGTACATAGAAATGGCCTCAATTACCGCGCACGACTTTCGCGCGGCCGGATCTCCCCGACGGCAGACCACTCGAAAGCATTGCCCTCGAGTCCGTCCGCCTCCACCGTTCCCCAGACTGTGGCCGTGGCCAGGGCGCCGTGCGGCATCGCCAACTCCTGCGCCATTTGACTTGGGGAGGGAGGGAGGGAGCGGTCTAG…	ATGGTGGT	ATGGTGGT	TRUE	CAGTGATGGGACGTCAGG	CAGTGATGGGACGTCAGG	TRUE
Non-A_Ace_14	T_lutea_GenomeV2.4_Contig_093	695378	696255	878	CCCCGGGGGGCAGTGATGGGACGTCAGGCTGATGTCAGGTCCTGATACCATGATAACAGGTCCTCTGGAGCTGACGACCTGATATCAGGTATCAGGTATAGGGATAGGGGGGCAAAAACAAAACTCATACCGACGGACAAAAACAAAACTCCGTACGCACGCACGAGAGGACGCAGCAGGCGCGCGGAGAGTCCCGGTCACGGCTCGCTCCCTCTCTCCTTCCTCCCGCTCCTCCCTCCATTGCCTCCCTCCGTCCCTTGCCCGTTCCCTCCCTCCCTCCTTCACCTCCCTCACCCCCTCGTCGCCCGCGCCTGCCCCGCCTCTCTCGCATCCCTCGTCCCACTCACCACTCGTCTCACTGTCTCCCTAGCCGCCTGCTCACTCCCTTGCTCCCTCGCT…	CCGGGGGG	CCGGGGGG	TRUE	CAGTGATGGGACGTCAGG	CAGTGATGGGACGTCAGG	TRUE
Non-A_Ace_15	T_lutea_GenomeV2.4_Contig_095	261716	262128	413	CCGAAATTTGCAGTGATGGTGCATCAGTACTGACGTCAGTTTTTTACATCAGTGTCAGTTCACCTCAAGCTGACAACTGATGTCAGTTGTCAGCTGTCAGCAGCTTGGAGCGGGGAGAAAAACAACACGCAGTCCTCTTTACTTTCTACAGCCAAAGAAAAAATATGTAAAACAAGCCAAACTGGGGTTCGAACCTGTGTCCAGCATCGCACACCGCACGCACAGAGCATCCTGAGCCGCTAGGGGCCCGTAATCAAACCAGAATGTGGTATTTAGATTTGCAGCAAAGACACAGGTCATATTCTGCTCGCTCAGAGCCTTTGAGGTGATGTCAGCTGATGGACCTCATCAGCTGACATCAGCCACTGATGTCAGTGTTAGCTCGAAGTTGGTGTCAGC…	GAAATTTG	GAAATTTG	TRUE	CAGTGATGGTGCATCAGT	CAGTGATGGTGCATCAGT	TRUE
Non-A_Ace_16	T_lutea_GenomeV2.4_Contig_173	699122	699541	420	CCCCCTCAGGCAGTGATGGTGCATCAGTACTGACGCCAGCTTTTTACATCAGTGTCAGTTCACCTCAAGCTGACAACTGATGTCAGTTGTCAGTTGTCAGCAGGTTGGAGCGGGGAGAAAAACAAAACCCGCAGTCCTCTTTACTTTCTACAGCCAAAGAAAAAAACACAAAAAACATGCCTACCTGGGGTTCGAACACGTGCCCAGCGTCGCACATTGCATGCGCACGGCAACCTGAGCCGCTAGGGGCCGGTTATTGGACCAGAATTGGGCGTTATGTGGTATTTAGATTTGCAGCAAAGACAATATTCTGCTCGCTCAGAGCCTTTGAGGTGATGTCAGCTGATGGACCTCATCAGCTGACATCAGCTACTGATGTCAGTGTTAGCTCGAAATTGG…	CCCTCAGG	CCCTCAGG	TRUE	CAGTGATGGTGCATCAGT	CAGTGATGGTGCATCAGT	TRUE
Non-A_Ace_17	T_lutea_GenomeV2.4_Contig_150	310019	310453	435	ATTTCATCAGCAGTGATGGTGCATCAGTCCGTCAGCTGACACCAATTTCGAGCTAACACTGACATCAGTAGCTGATGTCAGCTGATGAGGTCCATCAGCTGTGACATCACCTCAAAGGCTCTGAGCGAGCTAAATATTAGCTGACATCAGTGACCTGTGTCTTTGCTGCAATTTTAAATACCACAGAACGCCGAGTCTGTTGACCGGCCCCTAGCGGCTCAGGTTGCCGTGCGCATGCAGTGTGCGACGCTGGGCACGGGTTCGAATCCCAGGTTGGCATACTGTTCGTGCTTTTTCTTTGGCTGTAGAAAGTAAAGAGGACTGCGGGTCTTGTTTTTCTCCCCTCTCCAAGCTGCTGACAACTGACAACTGACATCAGTTGTCAGCTTGAGGTGAACT…	TTCATCAG	TTCATCAG	TRUE	ACTGATGCACCATCACTG	ACTGATGCACCATCACTG	TRUE
Non-A_Ace_18	T_lutea_GenomeV2.4_Contig_184	1108989	1109424	436	GACTTAAAAGCAGTGATGGTGCATCAGTACTGACGTCAGCTTTTTACATCAGTGTCAGTTCACCTCAAGCTGACAACTGATGTCAGTTGTCAGTTGTCAGCAGGTTGGAGCGGGGAGAAAAACAAAACCCACAGTCCTCTTTACTTTCTACAGCCAAAGAAAAAAACATGAAAAACATGCCAATCTGGGGTTCGAACCCGTGCCCAGCGTCGCACACTGCATGCGCACGGCAACCTGAGCCGCTAGGGCCGGTTATCGGACGACTTTGCGTTATGTGGTATTTAGATTTGCAGCAAAGACACAGGTCACTGATGTCAGCTGATATTCTGCTCGCTCAGAGCCTTTGAGGTGATGTCAGCTGATGGACCTCATCAGCTGACATCAGCTACTGATGTCAGT…	CTTAAAAG	CTTAAAAG	TRUE	CAGTGATGGTGCATCAGT	CAGTGATGGTGCATCAGT	TRUE
Non-A_Ace_19	T_lutea_GenomeV2.4_Contig_129	149562	149999	438	GACTGTTGAGCAGTGATGGTGCATCAGTACTGACGTCAGCTTTTTACATCAGTGTCAGTTCACCTCAAGCTGACAACTGATGTCAGTTGTCAGTTGTCAGCAGCTTGGAGCGGGGAGAAAAACAAAACCCACAGTCCTCTATACTTTCTACAGCCAAAGAAAAAAATGAAAAGCATGCCAACCTGGGGTTCGAACCCGTGCCCAGCGTCGCACACTGCACGCGCACGGCAACCTGAGCCGCTAGGGGCCGGTTAACGGACCAAAATTGGGCGTTATGTGGTATTTAGATTTGCAGCAAAGACACAGGTCACTGATGTCAGCTAATATTCTGCTCGCTCAGAGCCTTTGAGGTGATGTCAGCTGATGGACCTCATCAGCTGACATCAGCTACTGATGTCA…	CTGTTGAG	CTGTTGAG	TRUE	CAGTGATGGTGCATCAGT	CAGTGATGGTGCATCAGT	TRUE
Non-A_Ace_20	T_lutea_GenomeV2.4_Contig_178	153539	153976	438	CCGTCCATGCCAGTGATGGTGCATCAGTACTGACGTCAGTTTTTTACATCAGTGTCAGTTCACCTCAAGCTGACAACTGATGTCAGTTGTCAGTTGTCAGCAGCTTGGAGCGGGGAGAAAAACAAAACACGCAGTCTTCTTTACTATCTACAGTTAAATAGAAAATTGCAAAACAAGTCAGATTGGGGTTCGAACCCGTGCCCAGCATCGCACCACGCACGCACAGAGCAAGCTGAGCCGCAAGGGGCCCGTTATCGGAAGACGAGGGCGTGTTTTGTGGTATTCACACTTGGAGCAAAGACTTAGGTCACTGATGTCAGCTGATATTCTGCTCGCTCAGAGCCTTTGAGGTGATGTCAGCTGGTGGACCTCATTAGCTGACATCAGCTACTCATGTCA…	GTCCATGC	GTCCATGC	TRUE	CAGTGATGGTGCATCAGT	CAGTGATGGTGCATCAGT	TRUE
Non-A_Ace_21	T_lutea_GenomeV2.4_Contig_182	358675	359113	439	ATTCTGCAGCCAGTGATGGTGCATCAGTCCGTCAGCTGACACCAATTTCGAGCTAACACTGACATCAGTAGCTGATGTCAGCTGATGAGGTCCATCAGCTGACATCACCTCAAAGGCTCTGAGCGAGCAGAATATCAGCTGACATCAGTGACCTGTGTCTTTGCTGCAAATCTAAATACCACATAACGCCAAGTCTGGTCCGATAACCGGCCCCTAGCGGCTCAGGTTGCCGTGCGCATGCAGTGTGCGACGCTGGGCACGGGTTCGAACCCCAGGTTGGCGTGTTTTTCATGTTTTTTTCTTTGGCTGTAGAAAGTAACGAGGACTGTGGGTTTTGTTTTTCTCCCCGCTCCAACCTGCTGACAACTGACAACTGACATCAGTTGTCAGCTTGAGGTG…	CCTTTTTG	CCTTTTTG	TRUE	CAGTGATGGTGCATCAGT	CAGTGATGGTGCATCAGT	TRUE
Non-A_Ace_22	T_lutea_GenomeV2.4_Contig_025	103338	103777	440	TTGTTCGGAGCAGTGATGGTGCATCAGTACTGACGTCAGCTTTTTACATCAGTGTCAGTTCACCTCAAGCTGACAACTGATGTCAGTTGTCAGTTGTCAGCAGGTTGGAGCGGGGAGAAAAACAAAACCCACAGTCCTCTTTACTTTCTACAGCCAAAGAAAAAAACATGAAAAACATGCCAATCTGGGGTTCGAACCCGTGCCCAGCGTCGCACGCTGCATGCGCACGGCAACCTGAGCCGCTAGGGGCCGGTTATCGGACCACAATTAGGCGTTATGTGGTATTTAGATTTGCAGCAAAGACACAGGTCACTGATGTCAGCTGATATTCTGCTCGCTCAGAGCCTTTGAGGTGATGTCAGCTGATGGACCTCATCAGCTGACATCAGCTACTGATGT…	GTTCGGAG	GTTCGGAG	TRUE	CAGTGATGGTGCATCAGT	CAGTGATGGTGCATCAGT	TRUE
Non-A_Ace_23	T_lutea_GenomeV2.4_Contig_043	292540	292979	440	CGGTTTCACCCAGTGATGGTGCATCAGTACTGACGTCAGCTTTTTACATCAGTGTCAGTTCACCCCAAGCTGACAACTGATGTCAGTTGTCAGTTGTCAGCAGGTTGGAGCGGGGAGAAAAACAAAACCCGCAGTCCTCTTTACTTTCTACAGCCAAAGGAAAAAACATGAAAAACATGCCAATCTGAGGTTCGAACCCGTGCCCAGCGTCGCTCACTGCATGCGCACGGCAATCTGAGCCGCTAGGGGCCGGTTAACGGACCATAACTGGGCGTTATGTGGTATTTATATTTACAGCAAAGACACAGGTCACTGATGTCAGCTGATATTCTGCTCGCTCAGAGCCTTTGAGGTGATGTCAGCTGATGGACCTCATCAGCTGACATCAGCTACTGATGT…	GTTTCACC	GTTTCACC	TRUE	CAGTGATGGTGCATCAGT	CAGTGATGGTGCATCAGT	TRUE
Non-A_Ace_24	T_lutea_GenomeV2.4_Contig_044	152702	153141	440	TGTGTTTTTGCAGTGATGGTGCATCAGTCCGTCAGCTGACACCAATTTCGAGCTAACACTGACATCAGTAGCTGATGTCAGCTGATGAGGTCCATCAGCTGACATCACCTCAAAGGCTCTGAGCGAGCAGAATATCAGCTGACATCAGTGACCTGTGTCTTTGCTGCAAATATAAATACCACATAACGCCCGGTTTTCGTCCGTTAACCGGCCCCTAGCGGCTCAGGTTGCCGTGCGCATGCAGTGTGCGACGCTGGGCACGGGTTCGAACCTCAGGTTGGCATATTTTTTATGTTTTTTTCTTTGGCTGTAGAAAGTAAAGAGGACTGCGGGTTTTGTTTTTCTCCCCGCTCCAACCTGCTGACAACTGACAACTGACATCAGTTGTCAGCTTGAGGT…	TGTTTTTG	TGTTTTTG	TRUE	CAGTGATGGTGCATCAGT	CAGTGATGGTGCATCAGT	TRUE
Non-A_Ace_25	T_lutea_GenomeV2.4_Contig_053	208286	208725	440	ACCTTCGGGGCAGTGATGGTGCATCAGTACTGACGTCAGTTTTTTACATCAGTGTCAGTTCACCTCAAGCTGACAACTGATGTCAGTTGTCAGCTGTCAGCAGCTTGGAGCGGGGAGAAAAACAAAACACGCAGTCCTCTTTACTTTCTACAGCCAAAGAAAAAAATATGTAAAACAAGCCAAACTGGGGTTCGAACCTGTGTCCAGCATCGCACATCGCACTCACAGAGCATCCTGAGCCGCTAGGAGCCCGTAATTGAAGCAGTACAGGGCGTTTTGTGGTATCTAGATTTGCAGCAAAGACACAGGTCACTGATGTCAGCTGATATTCTGCTCGCTCAGAGCCTTTGAGGTGATGTCAGCTGATGGACCTCATCAGCTGACATCAGCTACTGATGT…	CTTCGGGG	CTTCGGGG	TRUE	CAGTGATGGTGCATCAGT	CAGTGATGGTGCATCAGT	TRUE
Non-A_Ace_26	T_lutea_GenomeV2.4_Contig_057	641167	641606	440	CGGTTTCACCCAGTGATGGTGCATCAGTACTGACGTCAGCTTTTTACATCAGTGTCAGTTCACCCCAAGCTGACAACTGATGTCAGTTGTCAGTTGTCAGCAGGTTGGAGCGGGGAGAAAAACAAAACCCGCAGTCCTCTTTACTTTCTACAGCCAAAGGAAAAAACATGAAAAACATGCCAATCTGAGGTTCGAACCCGTGCCCAGCGTCGCTCACTGCATGCGCACGGCAATCTGAGCCGCTAGGGGCCGGTTAACGGACCATAACTGGGCGTTATGTGGTATTTATATTTACAGCAAAGACACAGGTCACTGATGTCAGCTGATATTCTGCTCGCTCAGAGCCTTTGAGGTGATGTCAGCTGATGGACCTCATCAGCTGACATCAGCTACTGATGT…	GTTTCACC	GTTTCACC	TRUE	CAGTGATGGTGCATCAGT	CAGTGATGGTGCATCAGT	TRUE
Non-A_Ace_27	T_lutea_GenomeV2.4_Contig_073	266209	266648	440	TTATCGTTATCAGTGATGGTGCATCAGTACTGACGTCAGTTTTTTACATCAGTGTCAGTTCACCTCAAGCTGACAACTGATGTCAGTTGTCAGCTGTCAGCAGCTTGGAGCGGGGAGAAAAACAAAACACGCAGTCCTCTTTACTATCTACAGCCAAAGAAAAAAATATGTAAAACAAGCCGAACTGGGGTTCGAACCTGTGTCCAGCATCGCACACCGCACTCACAGAGCATCCTGAGCCGCTAGGGGCCCGTAATTGTAGCAGTATAGGGCGTTTTGTGGTATTTAGATTTGCAGCAAAGACACAGGTCACTGATGTCAGCTGATATTCTGCTCGCTCAGAGCCTTTGAGGTGATGTCAGCTGATGGACCTCATCAGCTGACATCAGCTACTGATGT…	ATCGTTAT	ATCGTTAT	TRUE	CAGTGATGGTGCATCAGT	CAGTGATGGTGCATCAGT	TRUE
Non-A_Ace_28	T_lutea_GenomeV2.4_Contig_086	73960	74399	440	AAACACTGACCAGTGATGGTGCATCAGTCCGTCAGCTGACACCAACTTCGAGCTAACACTGACATCAGTAGCTGATGTCAGCTGATGAGGTCCATCAGCTGACATCACCTCAAAGGCTCTGAGCGAGCAGAATATCAGCTGACATCAGTGACCTGTGTCTTTGCTGCAAATCTAAATACCACAAAACGCCCTGTTCTGGTTTGATTACGGGCCCCTAGCGGCTCAGGATGCTCTGTGCGTGCGGTGTGCGATGCTGGACACAGGTTCGAACCCCAGTTTGGCTTGTTTTACATATTTTTTTCTTTGGCTGTAGAAAGTAAAGAGGACTGTGTGTTTTGTTTTTCTCCCCGCTCCAAGCTGCTGACAGCTGACAACTGACATCAGTTGTCAGCTTGAGGT…	ACACTGAC	ACACTGAC	TRUE	CAGTGATGGTGCATCAGT	CAGTGATGGTGCATCAGT	TRUE
Non-A_Ace_29	T_lutea_GenomeV2.4_Contig_105	298411	298850	440	CCTTGCACTTCAGTGATGGTGCATCAGTACTGACGTCAGTTTTTTACATCAGTGTCAGTTCACCTCAAGTTGACAACTGATGTCAGTTGTCAGCTGTCAGCAGCTTGGAGCGGGGAGAAAAACAAAACACGCAGTCCTCTTTACTTTCTACAGCCAAAGAAAAAAATATGTAAAACAAGCCAAATTGGGGTTCGAACCTGTGTCCAGCATCGCACACTGCACGCACAGAGCATCCTGAGCCGCTAGAGGCCCGTAATCGAACCAGGGTATGGCGTTTTGTGGTATTCACATTTGCAGCAAAGACACAGGTCACTGATGTCAGCTGATATTCTGCTCGCTCAGAGCCTTTGAGGTGATGTCAGCTGATGGACCTCATCAGCTGACATCAGCTACTGATGT…	TTGCACTT	TTGCACTT	TRUE	CAGTGATGGTGCATCAGT	CAGTGATGGTGCATCAGT	TRUE
Non-A_Ace_30	T_lutea_GenomeV2.4_Contig_175	725612	726051	440	CTGTGTTGGTCAGTGATGGTGCATCAGTCCGTCAGCTGACACCAATTTCGAGCTAACACTGACATCAGTAGCTGATGTCAGCTGATGAGGTCCATCAGCTGACATCACCTCAAAGGCTCTGAGCGAGCAAAATATCAGCTGACATCAGTGACCTGTGTCTTTGCTGCAAATCTAAATACCACATAACGCCCAGTTTTTGTCCGATAATCGGCCCCTAGCGGCTCAGGTTGCCGTGCGCATGCAGTGTTCGAAGCTGGGCACGGGTTCGAACCCCAGGTTGGCATGTTTTTCATGTTTTTTTCTTTGGCTGTAGAAAGTAAAGAGGACTGTGGGTTTTGTTTTTCTCCCCGCTCCAACCTGCTGACAACTGACAACTGACATCAGTTGTCAGCTTGAGGT…	GTGTTGGT	GTGTTGGT	TRUE	CAGTGATGGTGCATCAGT	CAGTGATGGTGCATCAGT	TRUE
Non-A_Ace_31	T_lutea_GenomeV2.4_Contig_040	87986	88427	442	CCAACCACCCCAGTGATGTGGCATCAGTACGGATCAGTTTTTATATGAGCATCAGTTCACCTCGAGCTGATAACTTATATCAGCTGTCAGGTGTCATCAGCTTGAAGCTGGGAGAAAACAAAACACGCAGCCTCCTTTACTTTGTACCTGCAAAAAGGATTCTGTGCAAAAAATACGCTGATCCGGGGATCGAACTGGCGCCTGGGTGCCATCTCAGATGAGCACGTGCACACTGAGCCAAGAAGGCTCACACACGGAGTAAACTGATGTAATTTGTAATTTATATATCTTAGACGAACACAACAGCTACTGATATCTGATATCAGCTGATATTGCTTGCTCAGAGCTTCAGAGGTGATATCAGCTGATGGACCTCATCAGCTGATATAAGCTACTGTT…	AACCACCC	AACCACCC	TRUE	CAGTGATGTGGCATCAGT	CAGTGATGTGGCATCAGT	TRUE
Non-A_Ace_32	T_lutea_GenomeV2.4_Contig_107	1063830	1064274	445	CTCATTTCAGCAGTGATGGTGCATCAGTACTGACGTCAGTTTTTTACATCAGTGTCAGTTCACCTCAAGCTGACAACTGACAACTTGTCAGCAGCTTGGAGCGGGGAGAAAAACAAAAACACGCAGTCCTCTTTACTTTCTACAACCAAACAAAAAAATACGTACAACAAGCAAACTTGGGGTTCAAACCCGTGCCCAGCATCGCACGCCGCACGCACAAAGCAACCTGAGCCGCAAGGGGCCTATCATCGGACAATAGCCGGCGTTTTAAGGTATTTAGTATTTATATTTGCAGCAAAGACACAGGACACAGGTCACAGATGTCAGCTGATATTCTGCTCGCTCAGAGCCTTTGAGGTGGTGTCAGCTGATGGACCTCATCAGCTGACATCAGCTACT…	CATTTCAG	CATTTCAG	TRUE	CAGTGATGGTGCATCAGT	CAGTGATGGTGCATCAGT	TRUE
Non-A_Ace_33	T_lutea_GenomeV2.4_Contig_004	285680	286127	448	TGCTTGAAAGCAGTGATGGTGCATCAGTACTGACGTCAGCTTTGTACATCAGTGTCAGTTCACCTCAAGCTGACAACTGATGTCAGTTGTCAGTTGTCAGCAGCTTGGAGCGGGAAGAAAAACAAATCATGCAGTCCCCTTTACTTTCTACAGCCAAAGAAAAAATATGTAAAACAAGCCAACCTGAGGTTCGGGTTCGAATAACCCGTGCCCAGCATCGCACACCGCACGCGCAGGGCAACTTGAGCCGCTAGGGGCCCGTTAACGGACAAAACTTGGGCGTTATGTCATATTTAGATTTGCAGCAAAGACACAGGTCACTGATGTCAGCTAATATTCTGCTCGCTCAGAGCCTTTGAGGTGATGTCAGCTGATGGACCTCATCAGCTGACATCAGCT…	CTTGAAAG	CTTGAAAG	TRUE	CAGTGATGGTGCATCAGT	CAGTGATGGTGCATCAGT	TRUE
Non-A_Ace_34	T_lutea_GenomeV2.4_Contig_174	100975	101440	466	CAGGTGCAGGCAGTGATGGTGCATCAGTTCATCAGCTGACACCAACTTCGAGGCTGACACTGATATCATAGCTGATATAAGCTGATGGACCTTATCAGCTGTTATCACCTCCAAGGCCCTGAGCGAGCAGATTATCAGCTGATAGCAGTGGCTTGTGTATTTGCTGCAGATATAACAAAACGCCGTCCTTGAAGGAATGTTTGGGCGACAAGCGGCTCAGATGACAGTATGCGGACGATGTGCACCGCAGAAGACCAGTTCGACTCCCGCTGGAAACCGGTATGACGTCCTTTCGACCTCACTAAAAATTTTAATTTTTTTTCACTTTTTTTGGATGTAGAAAGTAAAGGGGACTGGGTGTTTTGTTTTCTCCCAGCTCCAAGCTGCTGACAACTGACA…	GGTGCAGG	GGTGCAGG	TRUE	CAGTGATGGTGCATCAGT	CAGTGATGGTGCATCAGT	TRUE
Non-A_Ace_35	T_lutea_GenomeV2.4_Contig_173	1904520	1904986	467	CACTGCGCGTCAGTGATGGTGCATCAGTTCATCAGCTGACACCAACTTCGAGGCTGACACTGATATCATAGCTAATATAAGCCGATGGACCTTATCAGCTGTTATCACCTCCAAGGCCCTGAGCGAGCAGATTATCAGCTGATATCAGTGGCTTGTGTATTTGCTGCAGATATAAATATAACAAAACGCCCATTAAGGAATGTTTGGGCGACAAGCGGCTCAGATGACAGTACGCGGACGCTGTGCACCGCAGAAGACCAGTTCGCCTCCCACTGGAGACCAGTATGACGTCCATCTGACCTCACAAAAAATTTATTTTTTTTTCACTTTTTTGGATGTAGAAAGTAAAGGGGACCGGGTGTTTTGTTTTCTCCCAGCTCCAAGCTGCTGACAACTGAC…	CTGCGCGT	CTGCGCGT	TRUE	CAGTGATGGTGCATCAGT	CAGTGATGGTGCATCAGT	TRUE
Non-A_Ace_36	T_lutea_GenomeV2.4_Contig_019	71938	72405	468	TTCGGAGTTCCAGTGATGGTGCATCAGTACTGATATCAGTTTTTTACATCAGTATCAGCTCACCTCGAGCTGATAACTGATATCAGTTGTCAGTTGTCAGCAGCTTGGAGCTGGGAGAAAACAAAACACCCAGTCCCCTTTACTTTCTACATCCAAAAAAGTGAAAAAAAAAATAATTTTTTTGTGAGGTCGGATGGACGTCATACTGGTCTCCAGCGGGAGTCGAACTAGTCTTCTGCGGTGCACATCGTCCGCGTACTGTCTGAGCCGCTTGTCGCCCAAACATTCCTCCATGGGCGGCGTTTTGTTATATTTATATCTGCAGCAAATACACAAGCCACTGATATCAGCTGATAATCTGCTCGCTCAGGGCCTTGGAGGTGATAACAGCTGATAAGG…	CGGAGTTC	CGGAGTTC	TRUE	CAGTGATGGTGCATCAGT	CAGTGATGGTGCATCAGT	TRUE
Non-A_Ace_37	T_lutea_GenomeV2.4_Contig_107	1003804	1004272	469	TTCTCATAAGCAGTGATGGTGCATCAGTACTGATATCAGTTTTTTACATCAGTATCAGCTCACCTCGAGCTGATAACTGATATCAGTTGTCAGTTGTCAGCAGCTTGGCTGGGAGAAAACAAAACACCCAGTCCCCTTTACTTTCTACATCCAAAAAAAGTGAAAAAAAATGAAATTTATAGTAAGGTCGGAAGGACGTCATACCGGTCTCCAGCGGGAGTCGAACTGGTCTTCTGCGGTGCACATCGTCCGCATACTGTCATCCGAGCCGCTTGTCGCCCAAACATTCCTTCATGACCGGCGTTTTGTTATATTTATATCTGCAGCAAATACACAAGCCACTGATATCAGCTGATAATCTGCTCGCTCAGGGCCTTGGAGGTGATAACAGCTGATAAG…	CTCATAAG	CTCATAAG	TRUE	CAGTGATGGTGCATCAGT	CAGTGATGGTGCATCAGT	TRUE
Non-A_Ace_38	T_lutea_GenomeV2.4_Contig_168	229727	230195	469	TGGAGGGCTTCAGTGATGGTGCATCAGTTCATCAGCTGACACCAACTTCGAGGCTGACACTGATATCATAGCTGATATAAGCTGATGGACCTTATCAGCTGTTATCACCTCCAAGGCCCTGAGCGAGCAGATTATCAGCTGATATCAGTGGCTTGTGTATTTGCTGCAGATATAAATATAACAAAACGCCGTCCGTGAAGGAATGTTTGGGCGACAAGCGGCTCAGATGTCAGTATGCGGACGATGTGCACCGCATAAGACCAGTTCGACTCCCGCTGGAGACCGGTATGACGTCCTTCCGACCTGACTATAAATTTATTTTTTTTCACTTTTTTTGGATGTAGAAAGTAAAGGGGACTGGGTTTTTGTTTTCTCCCAGCTCCAAGCTGCTGACAACTG…	GAGGGCTT	GAGGGCTT	TRUE	CAGTGATGGTGCATCAGT	CAGTGATGGTGCATCAGT	TRUE
Non-A_Ace_39	T_lutea_GenomeV2.4_Contig_097	613463	613932	470	TTGGCGGCTTCAGTGATGGTGCATCAGTTCATCAGCTGACACCAACTTCGAGGCTGACACTGATATCATAGCTGATATAAGCTGATGGACCTTATCAGCTGTTATCACCTCCAAGGCCCTGAGCGAGCAGATTATCAGCTGATATCAGTGGCTTGTGTATTTGCTGCAGATATAAATATAACAAAACGCCGTTCATGAAGGAATGTTTGGGCGACAAGCGGCTCGGATGACAGTATGCGGACGATGTGCACCGCAGAAGACCAGTTCGACTCCCGCTGGAGACCGGTATGACGTCCTTCCGACCTTACTATAAATTTAATTTTTTTCACTTTTTTTGGATGTAGAAAGTAAAGGGGACTGGGTGTTTTGTTTTCTCCCAGCTCCAAGCTGCTGACAACT…	GGCGGCTT	GGCGGCTT	TRUE	CAGTGATGGTGCATCAGT	CAGTGATGGTGCATCAGT	TRUE
Non-A_Ace_40	T_lutea_GenomeV2.4_Contig_107	1282958	1283427	470	GTACTTTAGCCAGTGATCGTGCATCAGTTCATCAGCTGACACCAACTTCGAGGCTGACACTGATATCATAGCTGATATAAGCTGATGGACCTTATCAGCTGTTATCACCTCCAAGGCCCTGAGCGAGCAGATTATCAGCTGATATCAGTGGCTTGTGTATTTGCTGCAGATATAAATATAACAAAACGCCGCCCATGAAGGAATGTTTGGGCGACAAGCGGCTCAGATGACAGTACGCGGACGATGTGCACCGCAGAAGACTAGTTTGACTCCCGCTGGAGACCAGTAGACGTCCATCCGACCTCACAAAAAAATTATATTTTTTTCACTTTTTTTGGATGTAGAAAGTAAAGGGGACTGGGTGTTTTGTTTTCTCCCAGCTCCAAGCTGCTGACAACT…	ACTTTAGC	ACTTTAGC	TRUE	CAGTGATCGTGCATCAGT	CAGTGATCGTGCATCAGT	TRUE
Non-A_Ace_41	T_lutea_GenomeV2.4_Contig_134	29785	30254	470	TTCAGATTCTCAGTGATGGTGCATCAGTTCATCAGCTGACACCAACTTCGAGGCTGACACTGATATCATAGCTGATATAAGCTGATGGACCTTATCAGCTGTTATCACCTCCAAGGCCCTGAGCGAGCAGATTATCAGCTGATATCAGTGGCTTGTGTATTTGCTGCAGATATAAATATAACAAAACGCCGTCCATGAAGGAATGTTTGGGCGACAAGCGGCTCAAATGACAGAATGGGACGATATGCACCGCAGAAGACCAGTTCGGCTCCCGCTGGAGACCGGTATGACGTCCTTCCGACCTTACTATATATTTAATTTTTTTTCACTTTTTTTGGATGTAGAAAGTAAAGGGGACTGGGTGTTTTGTTTTCTCCCAGCTCCAAGCTGCTGACAACT…	CAGATTCT	CAGATTCT	TRUE	CAGTGATGGTGCATCAGT	CAGTGATGGTGCATCAGT	TRUE
Non-A_Ace_42	T_lutea_GenomeV2.4_Contig_155	1183529	1183998	470	AGCGCACAGCCAGTGATGGTGCATCAGTTCATCAGCTGACACCAACTTCGAGGCTGACACTGATATCATAGCTGATATAAGCTGATGGACCTTATCAGCTGTTATCACCTCCAAGGCCCTGAGCGAGCAGATTATCAGCTGATATCAGTGGCTTGTGTATTTGCTGCAGATATATATATATCAAAACGCCCTCTAAGAAGGAATGTTTGGGCGACATGCGGCTCAAATGACAATACGCAGACGATGTGCACCGCAGAAGACCGGTTCGATTCCCGCTGGAGACCAGTACGACGTCCATCCGACCTCACAAAAATTTAATTTTTTTTTCACTTTTTTGGATTTAGAAAGTAAAGGGGACTGGGTGTTTTGTTTTCTCCCAGCTCCAAGCTGCTGACAACT…	CGCACAGC	CGCACAGC	TRUE	CAGTGATGGTGCATCAGT	CAGTGATGGTGCATCAGT	TRUE
Non-A_Ace_43	T_lutea_GenomeV2.4_Contig_168	526108	526577	470	GTTCCAAATTCAGTGATGGTGCATCAGTTCATCAGCTGACACCAACTTCGAGGCTGACACTGATATCATAGCTGATATAAGCTGATGGACCTTATCAGCTGTTATCACCTCCAAGGCCCTGAGCGAGCAGATTATCAGCTGATATCAGTGGCTTGTGTATTTACTGCAGATATAAATATAACAAAACGCCGTCCGTGAAGGAATGTTTGGGCGACAAGCGGCTCAGATGTCAGTATGCGGACGATGTGCACCGCAGAAGACCAGTTCGACTCCCGCTGGAGACCGGTAAGACGTCCTTCCGACCTTACTATAACTTTATTTTTTTTTCACTTTTTTTGGATGTAGAAAGTAAAGGGGACTGGGTTTTTGTTTTCTCCCAGCTCCAAGCTGCTGACAACT…	TCCAAATT	TCCAAATT	TRUE	CAGTGATGGTGCATCAGT	CAGTGATGGTGCATCAGT	TRUE
Non-A_Ace_44	T_lutea_GenomeV2.4_Contig_063	663483	663953	471	TTCTACAGAGCAGTGATGGTGCATCAGTACTGATATCAGTTTTTTACATCAGTATCAGCTCACCTCGAGCTGATAACTGATATCAGTTGTCAGTTGTCAGCAGCTTGGAGCTGGGAGAAAACAAAACACCCAGTCCCCTTTACTTTCTACATGCAAAAAAAGTGAAAAAAAATTTAAATTTTTGTGAGGTCGGATGGACGTCGTATTGGTCTCCAGCGGGAGTCGAACTGATCTTCTGCGGTGCACATCGTCCGCGGACTGTCATCTGAGCCGCTTGTCGCCCAAGCATTCCTTCTGGGAAGGCGTTTTGTTATATTCATATCTGCAGCAAATACACAAGCCACTGATATCAGCTGATAATCTGCTCGCTCAAGGCCTTGGAGGTGATAACAGCTGATA…	CTACAGAG	CTACAGAG	TRUE	CAGTGATGGTGCATCAGT	CAGTGATGGTGCATCAGT	TRUE
Non-A_Ace_45	T_lutea_GenomeV2.4_Contig_107	1064315	1064785	471	GGGCTGAGTTCAGTGATGGTGCATCAGTACTGATATCAGTTTTTTACATCAGTATCAGCTCACCTCGAGCTGATAACTGATATCAGTTGTCAGTTGTCAGCAGCTTGGAGCTGGGAGAAAACAAAACACCCAGTCCCCTTTACTTTCTAAATCCAAAAAAAGTGAAAAAAAAATTAAATTTTTGTGAGGTCGGATGGACGTCGTACTGGTCTCCAGCGGGAGTCGAACTGGTCTTCTGCGGTGCACATCGTTCGCGTGTAGTCATCTGAGCCGCTTGTCGCCCAAACATTCCTTTGTAGAGGGCGTTTTGTTATATTTATATATGCAGCAAATACACAAGCCACTGATATCAGCTGATCATCTGCTCGCTCAGGGCCTTGGAGGTGATAACAGCTGATA…	GCTGAGTT	GCTGAGTT	TRUE	CAGTGATGGTGCATCAGT	CAGTGATGGTGCATCAGT	TRUE
Non-A_Ace_46	T_lutea_GenomeV2.4_Contig_007	15543	16014	472	TAATATCAGGCAGTGATGGTGCATCAGTACTGATAATCAGTTTTTTACATCAGCATCAGCTCACCTCGAGCTGATAACTGATATCAGTTGTCAGTTGTCAGCAGCTTGGAGCTGGGAGAAAACAAAACACCCAGTCCCCTTTACTTTCTACATCCAAAAAAGTGAAAAAACAATTAAGTTTTTAGTGAGGTCGGAAGGACGTCATACCGGTCTCCAGCGGGAGTCGAACTGGTCTTCTGCGGTGCACATCGTCCGCGTACTGTCATCTGAGCCGCTTGTCGCCCAAACATTCCTTCATGGACGGCGTTTTGTTATATTTATATCTGCAGCAAATACACAAGCCACTGATATCAGCTGATAATCTGCTCGCTCAGGGCCTTGGAGGTGATAACAGCTGAT…	ATATCAGG	ATATCAGG	TRUE	CAGTGATGGTGCATCAGT	CAGTGATGGTGCATCAGT	TRUE
Non-A_Ace_47	T_lutea_GenomeV2.4_Contig_037	263642	264113	472	TGTACGTAAGCAGTGATGGTGCATCAGTACTGATATCAGTTTTTTACATCAGTATCAGCTCACCTCGAGCTGATAACTGATATCAGTTGTCAGTTGTCAGCAGCTTGGAGCTGGGAGAAAACAAAACGCCCAGTCCCCTTTACTTTCTACATCCAAAAAAAGTGAAAAAAAAATTAAATTTATAGTAAGGTCGGAAGGACGTCATACCGGTCTCCAGCGGGAGTCGGCCTGGTCTTCTGCGGTGCACATCGTCCGCATACTGTCATCCGAGCCGCTTGTCGCCCAAACATTCCTTCATGAACGGCGTTTTGTTATATTTATATCTGCAGCAAATACACAAGCCACTGATATCAGCTGATAATCTGCTCGCTCAGGGCCTTGGAGGTGATAACAGCTGAT…	TACGTAAG	TACGTAAG	TRUE	CAGTGATGGTGCATCAGT	CAGTGATGGTGCATCAGT	TRUE
Non-A_Ace_48	T_lutea_GenomeV2.4_Contig_013	274933	275406	474	ATAGTGTCATCAGTGATGGTGCATCAGTTCATCAGCTGACACCAACTTCGAGGCTGACACTGATATCATAGCTGATATAAGCTGATGGACCTTATCAGCTGTTATCACCTCCAAGGCCCTGAGCGAGCAGATTATCAGCTGATATCAGTGGCTTTTGTATTTGCTGCAGATATAAATAATAAATAAGACAAAACGCCCTCCATTATCGAATGTTTGGGCGACAAGCGGCTCAGATGACAGTATGCGGACGATGTGCACCGCAGAAGACCAGTTCGACTCCCGCTGGAGACCAGTACGACTTCCACCCGACCTCCCTAAAATTTATTTTTTTCCCTTTTTTGGATGTAGAAAGTAAAGGGGGCTGGGTGTTTTGTTTTCTCCCAGCTCCAAGCTGCTGAC…	AGTGTCAT	AGTGTCAT	TRUE	CAGTGATGGTGCATCAGT	CAGTGATGGTGCATCAGT	TRUE
Non-A_Ace_49	T_lutea_GenomeV2.4_Contig_097	604332	604806	475	ACGTCGTCGACAGTGATGGTGCATCAGTACTGATATCAGTTTTTTACATTAGCATCAATCAGCTCACCTCGAGCTGATAACTGATATCAGTTGTCAGTTGTCAGCAGCTTGGAGCTGGGAGAAAACAAAACACCCAGTCCCCTGTACTTTCTAAATCCAAAAAAAGCGAAAAAAAAGTTAAATTTTTGTGAGGTCGGATGGACGTCGTACTAGTCTCCAACGGGAGTCGAACTGGTCTTCTACGGTGCACATCGTCCGCGTATTGTCATCTGAGCTGCTTGTCGCCCAAACATTCCTTGATAGAGGGCGTTTTGTTATATTTATATCTGCAGCAAATACACAAGCCACTGATATCAGCTGATAATCTGCTCGCTCAGGGCCTTGGAGGTGATAACAGCT…	GTCGTCGA	GTCGTCGA	TRUE	CAGTGATGGTGCATCAGT	CAGTGATGGTGCATCAGT	TRUE
Non-A_Ace_50	T_lutea_GenomeV2.4_Contig_046	550643	551118	476	CCACTCTTTGCAGTGATGGTGCATCAGTTCATCAGCTGACACCAACTTCGAGGCTGACACTGATATCATAGCTGATATAAGCTGATGGACCTTATCAGCTGTTATCACCTCCAAGGCCCTGAGCGAGCAGATTATCAGCTGATATCAGTGGCAGTGGCTTGTGTATTTGCTGCAGATATGACAAAACGCCCTCCAAGAAGGAATGTTTGGGCGACACGCGGCTCAGATGACAGTACGCGGACGATGTGCACCGCAGCAGACCAGTTCCAGTTCGACTCCCGCTGGAGACCAGTACGACGTCCATCCGGCCTCACAAAAATTTAATTTTCTTTCACTTTTTTTGGATGTAGAAAGTACAGGGGACTGGGTGTTTTGTTTTCTCCCAGCTCCAAGCTGCTG…	ACTCTTTG	ACTCTTTG	TRUE	CAGTGATGGTGCATCAGT	CAGTGATGGTGCATCAGT	TRUE
Non-A_Ace_51	T_lutea_GenomeV2.4_Contig_108	444144	444619	476	CAAAAAATGCCAGTGATGGTGCATCAGTACTGATATCAGTTTTTTACATCAGTATCAGCTCACCTCGAGCTGATAACTGATATCAGTTGTCAGTTGTCAGCAGCTTGGAGCTGGGACTGGGAGAAAACAAAACACCCGGTCCCCTTTACTTTCTACATCCAAAAAAAGTGAAAAAAAATTAAATTTTTGTGAGGTCGGATGGACGTCGTACTGGTCTCCAGCGGGAGTCGAACTGGTCTTCTGCGGTGCACATCGTCCGCGTATTGACATTTGAGCCGCTTGTCGCCCAAACATTCCTTCTTAGAGGGCGTTTTGTTATATATATATCTGCAGCAAATACACAAGCCACTGATATCAGCTGATAATCTGCTCCCTCAGGGCCTTGGAGGTGATAACAGC…	AAAAATGC	AAAAATGC	TRUE	CAGTGATGGTGCATCAGT	CAGTGATGGTGCATCAGT	TRUE
Non-A_Ace_52	T_lutea_GenomeV2.4_Contig_127	674048	674531	484	GGGCGCCCGCCAGTGATGGTGCATCAGTCCGTCAGCTGACACCAACTTCGAGCTAACACTGACATCAGTAGCTGATGTCAGCTGATGAGGTCCATCAGCTGACATCACCTCAAAGGCTCTGAGCGAGCAGAATATAGAATATCAATATCAGCTGACAGCAGTGACCTGTGTCTTTACTGCAAATGTAAATACCACAAAACGCCCAATACTCGTTCGATAACGGGCACCTAGCGGCTCAGGTTGCTCTGTGCCTGCGGTGTGCAATGCTGAGCACGGGTTCGAACCCCCCGTGTGCTGGTTGTTTTACATATTTTTTTCTTTGGCTGTAGAAAGTAAAGAGGACTGCGTGTTTTGTTTTTCTCCCCGCTCCAAGCTGCTGACAACTGACAACTGACATCA…	GCGCCCGC	GCGCCCGC	TRUE	CAGTGATGGTGCATCAGT	CAGTGATGGTGCATCAGT	TRUE
Non-A_Ace_53	T_lutea_GenomeV2.4_Contig_093	2208987	2209476	490	TGCAATTGTGCAGTGATGGTGCATCAGTTCATCAGCTGACACCAACTTCGAGGCTGACATTGATATCATAGCTGATATAAGCTGATGGACCTTATCAGCTGTTATCACGTTATCACCTCCAAGGCCCTGAGCGAGCAGATTATCAGCTAATATCAGTGGCTTGTGTATTTGCTGCAGATATAAATATAAATAAGACAAAACGCCCTCCATGAACGAATGTTTGGGCGACAAGCGGCTCAGGTGACAGTACGCGGACGATGTACACCGCAGAATACCAGTTGGACTCCCACTGGAGACCAGTACGACTTCCATCCGACCTCACAAAAATGCTATTTCCCCCCCCCCTTTTTTGGATGTAGAAAGTAAAGGGTACTGGGTGTTTTGTTTTCTCCCAGCTCC…	CAATTGTG	CAATTGTG	TRUE	CAGTGATGGTGCATCAGT	CAGTGATGGTGCATCAGT	TRUE
Non-A_Ace_54	T_lutea_GenomeV2.4_Contig_115	129121	129677	557	CGCCAGGGGGCAGTGATGGTGCATCAGTACTAATATCAGTTTTTTACATCAGTATCAGCTCACCTCGAGCTGATAACTGATATCAGTTATCAGTTGTCAGCAGCTTGGAGCGGGGAGAAAACAAAACACCCAGTCCCCTTTACTTTCTACGTCCATAAAAAAGTGCAAAAATATCAGTTATCAGTTGTCAGCAGCTTGGAGCGGGGAGAAAACAAAACACCCAGTCCCCTTTACTTTCTACGTCCACAAAAAAGTGCAAAAAAGTTGAGTTTCACTGAGGTTGGATGGTGGATGGGGGTCGAACTTATACTCCGTGGTACCCCACTCTGCGCATCGCATGCACACTGTCACCTGAGCCACTTGACGCTCGCATACTGCACTGACGCGGTCGTTTTGTCG…	CCAGGGGG	CCAGGGGG	TRUE	ACTGATGCACCATCACTG	ACTGATGCACCATCACTG	TRUE
Non-A_Ace_55	T_lutea_GenomeV2.4_Contig_179	74553	75962	1410	GAACCCACGGCAGTGATGGTGCATCAGTTCATCAGCTGACACCAACTTCGAGGCTGACACTGATATCATAGCTGATATAAGCTGATGGACCTTATCAGCTGTTATCACCTCCAAGGCCCTGAGCGAGCAGATTATCAGCTGATATCAGTGGCTTGTGTATTTGCTGCAGATATAAATAAGACAAAACGCCCTCCTTCAACGAATATTTGGGCGACAAGCGGCTCAGATGACAGTACGCGGACGATGTGCACCGTAGAAGACCAGTTCGACTCCCGCTGGAGACCAGTACGACTTCCATCCGACCTTACAAAAATTTATTTTTTTTTCCTTTTTTTGGATGTTGAAAGTAAAGGGGACTGGGTGTTTTGTTTTCTCCCAGCTCCAAGCTGCTGACAACTG…	ACCCACGG	ACCCACGG	TRUE	CAGTGATGGTGCATCAGT	CAGTGATGGTGCATCAGT	TRUE
Non-A_Ace_90	T_lutea_GenomeV2.4_Contig_093	2385876	2386351	476	CATTGACCATCAGTGATGGTGCATCAGTCCGTCAGCTGACACCAACTTCGAGCTAACACTGACATCAGTAGCTGATGTCAGCAGCTATTGAGGTCCATCAGCTGACATTATCACCTCAAAGGCTCTGACTAAGCTCTAAGCGAGCGGAATATCAGCTGACATCAGTGACCTGTGACCTGTGTCTTTGCTGCAAATGTAAATACCACAAACCGCCCGCTCTCGTCCGATATCGGGCCCCTAGCTAGCGGCTCAGGTTGCTCTGTGCGTGCGGTGTGCGATGCTGGGCACGGATTCCAACCCGAGATCCCCAGATTGACTTGTTTCACGTATTTTTTTCTTTGGCTGTAGAAAGTAAAGAGGACATGCGTATTTTGTTTTTCTCCCCGCTCCAACCTGCTG…	TTGACCAT	TATCACTG	FALSE	CAGTGATGGTGCATCAGT	CAGTGATGGTGCATCAGT	TRUE
Non-A_Ace_56	T_lutea_GenomeV2.4_Contig_091	864777	865664	888	GTGGCGACAGCAGTGATGGGACATCAGGCTGATACGAGGTCCTGATGTCATGATATCAGGTCCTTTAGACCTGACAAAGGGGTATCAGGTGGGGGCAAAAACAAAGCTGACAAGGCCAATAACAAAACCATGAAAAAAAAACTTTTGGCGCGAGGACGCGAGGACGAGGTGGCGCGGGAAGCCTCTCCATCACCCCCCTCTTCCCGCTAATGTCTGTACTTTTACATATACGTAATTTTGCCCATTTTATTCACTGCACATGAGGCGTTCCTTCGTCTCTCTCTCTCTCTCTCTCTCTCTCTCTCTCTGGCGATGGCCAGTGACGACATGGCGCTGGCTCTTGCCCCAGCCACCGCCCGAGCAGCCTCAGCTTGGGGGACTGAGGAGGTGGACACACTC…	GGCGACAG	GGCGACAG	TRUE	CAGTGATGGGACATCAGG	CCTGACGTCCCATCACTG	FALSE
Non-A_Ace_57	T_lutea_GenomeV2.4_Contig_052	479308	480433	1126	TCTCATTCTCCCTCTCCCTCTCTCTCACTCAGTGATGGGACGTCAGGGATCAGGTCGTCAGGTTTTGACAACCTAACACCTGATATCAGACCTGATATTAGCCTAATATCAGGTATTATAAAGTTAGTAACTATAGTTACAATACTAACGGGAACAGAAACAGAGCTAACAGTCATTTTCGTCCTCTGGCTCCTCCACAACCATCTCTAGCTCCCAAGGCAAGGGAGGCGCGTCTCTGCACCGACCAACATATTACGCGACCCACATTTCGCGGTCATGGCGACTGCCTCCCGAAACAGACGGTCTTCCACTAAATCAAGTGGAAGAGCCCTCTTGACGATGACTTTCAGCCACGCCTCGCAGACATCATCTACCGTGACCGCCTGAAATGGATGGGGT…	CTCTCACT	CTCTCACT	TRUE	CAGTGATGGGACGTCAGG	CCTGATGTCCCATCACTG	FALSE
Non-A_Ace_58	T_lutea_GenomeV2.4_Contig_024	559125	560249	1125	GGATGTCGCGCAGTGATGGGACATCAGGCTGATATGAGGTCCTGATGTCATGATATCAGGTCCTTTAGACCTGACAAAGGGGTATCAGGTGGGGGCAAAAACAAAGCTGACAAGGCCAATAACAAAACCATGAAAAAAAAACTTTTGGCGCGAGGACTCGAGGACGAGGTGGCGCGGGAAGCCTCTCCATCACCCCCCTCTTCCCGCTAATGTCTGTACTTTTACATATACGTAATTTTGCCCATTTTATTCACTGCACATGAGGCGTTCCTTCGTCTCTCTCTCTCTCTCTCTGGCGATGGCCAGTGACGACATGGCGCTGGCTCTTGCCCCAGCCACCGCCCGAGCAGCCTCAGCTTGGGGGACTGAGGAGGTGGACACACTCGAGGGCAGCGCCCT…	ATGTCGCG	ATGTCGCG	TRUE	CAGTGATGGGACATCAGG	GCTGACGTCCCATCACTG	FALSE
Non-A_Ace_59	T_lutea_GenomeV2.4_Contig_041	376042	376739	698	GAGTGAAGAGCAGTGATGGGACATCAGGCTGATATGAGGTCCTGATGTCATGATATCAGGTCCTTTAGACCTGACAAAGGGGTATCAGGTGGGGGCAAAAACAACGCTGACAAGGCCAATAACAAAACCATGAAAAAAAAACTTTTGGCGCGAGGACGCGAGGACGAGGTGGCGCGGGAATCCTCTCCATCACCCCCCTCTTCCCGCTAATGTCTGTACTTTTACATATACGTAATTTTGCCCATTTTATTCACTGCACATGAGGCGTTCCTTCGTCTCTCTCTCTCTCTCTCTCTGGCGATGGCCAGTGACGACATGGCGCTGGCTCTTGCCCCAGCCACCGCCCGAGCAGCCTCAGCTTGGGGGACTGAGGAGGTGGACACACTCGAGCCGTCGAGG…	GTGAAGAG	GTGAAGAG	TRUE	CAGTGATGGGACATCAGG	CCTGACGTCCCATCACTG	FALSE
Non-A_Ace_60	T_lutea_GenomeV2.4_Contig_060	3478	4435	958	CAGGGTCAAACAGTGATGGGACATCAGGCTGATATGAGGTCCTGATGTCATGATATCAGGTCCTTTAGACCTGACAAAGGGGTATCAGGTGGGGGCAAAAACAAAGCTGACAAGGCCAATAACAAAACCATGAAAAAAAAACTTTTGGCGCGAGGACGCGAGGACGAGGTGGCGCGGGAAGCCTCTCCATCACCCCCCTCTTCCCGCTAATGTCTGTACTTTTACATATACGTAATTTTGCCCATTTTATTCACTGCACATGAGGCGTTCCTTCGTCTCTCTCTCTCTCTCTCTGGCGATGGCCAGTGACGACATGGCGCTGGCTCTTGCCCCAGCCACCGCCCGAGCAGCCTCAGCTTGGGGGACTGAGGAGGTGGACACACTCGAGGGCGCTGCCCT…	GGGTCAAA	GGGTCAAA	TRUE	CAGTGATGGGACATCAGG	CCTGACGTCCCATCACTG	FALSE
Non-A_Ace_61	T_lutea_GenomeV2.4_Contig_014	17902	18342	441	GCGTCCTGGCCAGTGATGGTGCATCAGTCCGTCAGCTGACACCAATTTCGAGCTAACACTGACATCAGTAGCTGATGTCAGCTGATGAGGTCCATCAGCTGAAATCACCTCAAAGGCTCTGAGCGAGCAGAATATCAGCTGACATCAGTGACCTGTGTCTTTGCTGCAAATATAAATACCACATAACGCCCAATTCTGGTCCGTTCACCGGCCCCTAGCGGCTCAGATTGCCGTGCGCATGCAGTGTGCGACGCTGGGCACGGGTTCGAACCTCAGGTTGGCATGTTTTTTCATGTTTTTTTCTTTGGCTGTAGAAAGTAAAGAGGACTGCGGGTTTTGTTTTTCTCCCCGCTCCAACCTGCTGACAACTGACAACTGACATCAGTTGTCAGCTTGAGG…	GTCCTGGC	GTCCTGGC	TRUE	CAGTGATGGTGCATCAGT	ACCGATGCACCATCACTG	FALSE
Non-A_Ace_62	T_lutea_GenomeV2.4_Contig_051	85885	86352	468	AAGAGGAACCCAGTGATGGTGCATCAATACTGACGTCAGTTTTTTACATCATTGTCTGTTCACCTCAAGCCTCAAGCTGACAACTGATGTCAGTTGTCAGTTGTCGGCAGCTTGGAGCGGGGAGAAAAACAAAACACGCAGTCCTCTTTACTTTCTACAGCCAAAGAAAAAATACGCAAAACAAGCCGCCAATTTGGGGTTTGAACCCGTGCCCAGCATCGCACACTGCACGCACAGCGGACCCTGAGCCTGAGCCGCTAGGGGCCCGTTGTCGGACAAGAAATGGGCGTTTTGTGGTATTCATATTTAGATTTGCAGCAAACAGCAAAGACACAGGTCACTGATGTCAGCTGATATTCTGCTCGCTCAGAGCCTTTGAGGTGATGTCAGCTGATGGAC…	GAGGAACC	GAGGAACC	TRUE	CAGTGATGGTGCATCAAT	ACTGATGCACCATCACTG	FALSE
Non-A_Ace_63	T_lutea_GenomeV2.4_Contig_044	95447	95916	470	ACCCCCCCCCCAGTGATGGTGCATCAGTTCATCAGCTGACACCAACTTCGAGGCTGACACTGATATCATAGCTGGTATAAGCTGATGGACCTTATCAGCTGTTATCACCTCCAAGGCCCTGAGCGAGCAGATTATAAGCTGATATCAGTGGCTTGTGTATTCGGTGCAGATATAAATATAACAAAACGCCGTCCATGAAGAAATGTTTGGGCGACAAGAGGCTCAGATGACAGTATGCGGACGATGTGCACCGCAGAAGACCAGTTCGACTCCCGCTGGAGACCGGTATGACGTCCTTCCGACCTCACTAAAAATTTATTTTTTTTTTCACTTTTTTGGATGTAGAAAGTAAAGGGGACTGGGTGTTTTGTTTTCTCCCAGCTCCAAGCTGCTGACAAC…	CCCCCCCC	CCCCCCCC	TRUE	CAGTGATGGTGCATCAGT	ACTGATGCACCATCACTT	FALSE
Non-A_Ace_64	T_lutea_GenomeV2.4_Contig_089	41595	42069	475	CTCTAAGTTCCAGTGATGGTGCATTAGTACTAATATCAGTTTTTTACATCAGTATCAGCTCACCTCGAGCTGATAACTGATATCAGTTATCAGTTGTCAGCAGCTTGGAGCGGGGAGAAAACAAAACACCCAGTCCCCTTTACTTTCTAAAGCCAAAAAAAAAGTGCAATATTGTTGAGTGTTACTGAGGTCGAATGGGAATCGAACCTATATTCCGCTCTGCGCATCGCCCACGCACTGTGCACTGTCACCTGAGCCAATGGATGTTCACATATTGCACAGCGGTGACCGTTTTGTCCTATTTACATTTGCATCTGCAGCAAATACACAAGCCACTAATATCAGCTGATGTTCTGCTCGCTCAGGGCCTTTGAGGTGATATCAGCTGATGAGGTCCAT…	CTAAGTTC	CTAAGTTC	TRUE	CAGTGATGGTGCATTAGT	ACTGTAACTGATGCACCATCATT	FALSE
Non-A_Ace_65	T_lutea_GenomeV2.4_Contig_090	12399	12642	244	GCCTCTCCTGCAGTGATGGTGCATCAGTCCGTCAGCTGACACCAATTTCGAGCTAACACTGACATCAGTAGCTGATTCAGCTGATGAGGTCCATCAGCTGACATCACCTCAAAGGCTCTGAGCGAGCAGAATATCAGCTGACATCAGTGACCTGTGTCTTTGCTGCAAATATAAATACCACATAACGCCCAGTTCTGGTCCGTGAACTGACACTGATGTAAAAAGCTGACGTCAGTACCGATGCACCATCACTGCTCTCCTGGG	CTCTCCTG	CTCTCCTG	TRUE	CAGTGATGGTGCATCAGT	ACCGATGCACCATCACTG	FALSE
Non-A_Ace_66	T_lutea_GenomeV2.4_Contig_044	387841	388269	429	CAACCTTACCCAGTGATGGTGCATCAGTCCGTCAGCTGACACCAACTTCGAGCTAACACTGACATCAGTAGCTGATGTCAGCTGATGAGGTCCATCAGCTGACATCACTGAGCGAGCAGAATATCAGCTGACATCAGTGACCTGTGTCTTTGCTGCAAATGTAAATATCACATAACGCCACAAACTTGCCCGTTAACGGGCCCCTAGCGGCTCAGGTTGCCCTGCGCGTGCGGTGTGCGATGTCGGGCACGGGTTCAAACCTCAGTTTGGCTTATTTTACATATGTTTTTCTTTGGCTGTAGAAAGTAAAGAGGACTGCGTGTTTTGTTTTTCTCCCCGCTCCAAGCTGCTGACAACTGACAACTGACATCAGTTGTCAGCTTGAGGTGAACTGACACT…	ACCTTACC	ACCTTACC	TRUE	CAGTGATGGTGCATCAGT	ACTGAAGCACCATCACTG	FALSE
Non-A_Ace_67	T_lutea_GenomeV2.4_Contig_182	502918	503348	431	TCTTGGTCTTCACTGATGTGGCATCAGTACGGATATTAGTTTTTTATATCAACATCAGTTCACCTGGAGCTGATAACTGATATCAGCTGTCAGTTGCCAGCAGCTTGGAGAAAAAAAAACACGCAGCCTCCTTTACTTCGTATCTGCAAAAAAATTCTGTGAGAAGCATCCGTCGATCTGGGAACCGAACTAGCTCCAGAGTGCCATCAACAAAGTGATGTGCACACTGAGCCAAGAAGGCTCATACGTAAATCACAGCAGCATAATTCGTCGTATTTGTATCTTAGATGAACACAACAGTTACTGATATGAGCTGATATACTGCTCGCGTAGAGCCTCAGAGGTGATATTAGCTGATGGACCTCATAAGCTGATATAAGCTCTTGATATCAGTGTAAG…	TTGGTCTT	TTGGTCTT	TRUE	CACTGATGTGGCATCAGT	ACTGATGCCACATCACTG	FALSE
Non-A_Ace_68	T_lutea_GenomeV2.4_Contig_071	1255818	1256256	439	ATTCTGCAGCCAGTGATGGTGCATCAGTCCGTCAGCTGACACCAATTTCGAGCTAACACTGACATCAGTAGCTGATGTCAGCTGATGAGGTCCATCAGCTGACATCACCTCAAAGGCTCTGAGCGAGCAGAATATCAGCTGACATCAGTGACCTGTGTCTTTGCTGCAAATCTAAATACCACATAACGCCAAGTCTGGTCCGATAACCGGCCCCTAGCGGCTCAGGTTGCCGTGCGCATGCAGTGTGCGACGCTGGGCACGGGTTCGAACCCCAGGTTGGCGTGTTTTTCATGTTTTTTTCTTTGGCTGTAGAAAGTAACGAGGACTGTGGGTTTTGTTTTTCTCCCCGCTCCAACCTGCTGACAACTGACAACTGACATCAGTTGTCAGCTTGAGGTG…	TCTGCAGC	TCTGCAGC	TRUE	CAGTGATGGTGCATCAGT	ACTGATGCACCATCACTG	FALSE
Non-A_Ace_69	T_lutea_GenomeV2.4_Contig_127	991543	992032	490	AAAAGACGCTCAGTGATGGTGCATCAGTTCATCAGCTAACACCAACTTCGAGGCTGACACTGATGTATATCATAGCTGATATATAAGCTGATGGACCTCATCAGCTGATATCACCTCAAAGGCCCTGAGCGAGCAGAATATCAGCTGATATCAGTGGCTTGTATATTTTTGCTGCAGATCTATAAATAAACGACAAAACGTCCTCAACCGAGGAATGTATGGGCGTCAAGCGGCTCAGGCTCAGGCACAGGTAACAGTAAGAGTGGGCGATTCGCAGTGCAGAGTACAGAGTACCACAGTTCGACTCCCATCCGCCTTCGATAAAAGTCAATGTCTTTGCACTTTTTTTTGGATGTAGAAAGTAAAGGGGAATGGGTGTTTTGTTTTCTCCCCGCTCCC…	AAGACGCT	AAGACGCT	TRUE	CAGTGATGGTGCATCAGT	ACTGATGCACCATCATTG	FALSE
Non-A_Ace_70	T_lutea_GenomeV2.4_Contig_158	51033	51603	571	GTACTCACATCAGTGATGGTGCATCAGTACTGACGTCAGCTTTTTACATCAGTGTCAGTTCACCTCAAGCTGACAACTGATGTCAGTTGTCAGTTGTCAGCAGGTTGGAGCGGGGAGAAAAACAAAACCCGCAGTCCTCTTTACTTTCTACAGCCAAAGAAAAAAATATGAAAAACATGCCAATCTGGGGTTCGAACCCGTACCCAGCGTCGCACACTGCATGCGCACGGCAACCTGAGCCGCTAGGGGCCGGTTATCGGACCAGGAAAGGGCGTTATGTGGTGATTAGATTTGCAGCAAAGACACAATCTGGGGTTCGAACCCGTACCCAGCGTCGCACACTGCATGCGCACGGCAACCTGAGCCGCTAGGGGCCGGTTATCGGACCAGGAAAGGGCG…	ACTCACAT	ACTCACAT	TRUE	CAGTGATGGTGCATCAGT	GACTGATGCACCATCACT	FALSE
Non-A_Ace_71	T_lutea_GenomeV2.4_Contig_161	9132	10259	1128	TCGTCGCGCCTGAAGTGTCTTGAGCTGCGATAAAATACGAGCCGAGGGGGAGCGAAGCCAAACAATTTATGATCGGTTTGTGGGAAACGTTTGTCCACCCATCCGATATGATTGTGACGCCAGTGAGCTCTGCCAAACCCTGAACCTTGCGACGAATCTTCTCATCCAGTCGAGCCTCAACGATGGGGAGCATCTTCTGGGTCATTACCTTTCTGCAAGGGAGGCGCGTCTCTGCACCGACCAACATATTACGCGACCCACATTTCGCGGTCATGGCGACTGCCTCCCGAAACAGACGGTCTTCCACTAAATCAAGTGGAAGAGCCCTCTTGACGATGACTTTCAGCCACGCCTCGCAGACATCATCTACCGTGACCGCCTGAAATGGATGGGGTGTCG…		CCAGCGAG	FALSE	na	CCTGATGTCCCATCACTG	na
Non-A_Ace_72	T_lutea_GenomeV2.4_Contig_175	20581	21724	1144	TCGTCGCGCCTGAAGTGTCTTGAGCTGCGATAAAATACGAGCCGAGGGGAGCGAAGCCAAACAATTTATGATCGGTTTGTGGGAAACGTTTGTCCACCCATCCGATATGATTGTGACGCCAGTGAGCTCTGCCAAACCCTGAACCTTGCGACGAATCTTCTCATCCAGTCGAGCCTCAACGATGGGGAGCATCTTCTGGGTCATTACCTTTCTGCAAGGGAGGCGCGTCTCTGCACCGACCAACATATTACGCGACCCACATTTCGCGGTCATGGCGACTGCCTCCCGAAACAGACGGTCTTCCACTAAATCAAGTGGAAGAGCCCTCTTGACGATGACTTTCAGCCACGCCTCGCAGACATCATCTACCGTGACCGCCTGAAATGGATGGGGTGTCGG…	GTCGCGCC	CCTGCACT	FALSE	TGAAGTGTCTTGAGCTGC	TGATGTCCCATCACTGCC	FALSE
Non-A_Ace_73	T_lutea_GenomeV2.4_Contig_043	164507	165651	1145	TCGTCGCGCCTGAAGTGTCTTGAGCTGCGATAAAATACGAGCCGAGGGGGAGCGAAGCCAAACAATTTATGATCGGTTTGTGGGAAACGTTTGTCCACCCATCCGATATGATTGTGACGCCAGTGAGCTCTGCCAAACCCTGAACCTTGCGACGAATCTTCTCATCCAGTCGAGCCTCAACGATGGGGAGCATCTTCTGGGTCATTACCTTTCTGCAAGGGAGGCGCGTCTCTGCACCGACCAACATATTACGCGACCCACATTTCGCGGTCATGGCGACTGCCTCCCGAAACAGACGGTCTTCCACTAAATCAAGTGGAAGAGCCCTCTTGACGATGACTTTCAGCCACGCCTCGCAGACATCATCTACCGTGACCGCCTGAAATGGATGGGGTGTCG…	GTCGCGCC	GCCGTTGG	FALSE	TGAAGTGTCTTGAGCTGC	GCCTGATGTCCCATCACT	FALSE
Non-A_Ace_74	T_lutea_GenomeV2.4_Contig_139	1551495	1551978	484	CGCCCCCCCGGATGGGCCTTCAGGTCAAAGGCCGTCAGGTATCGGAGACCTTAGACTGATATCAGGAGCTAACATCAGCCTAATATCAGGTAGGCACTAAGACTATAATGTGTTATACTAGTAGTATTACACTACACCAGACACTAACGAAAACGTACAAACCAGAAACCAGCTCGTCCTCAAGCGAGGCTCATCGACGACCATCTCCATCCAACTCCAACTATCCCAAGCTGCAAGCTCGCCCATCAAGGCAACACGGTTATTTAGACTCAAACTCCCACGGTCTTGCAACCCTAGGTCTTCGAGCAGCCCTCAACCTCTAAACCTAGTTCAACGCATTTATTCCTACGTCGAATTTAAGTCAATTTTAATGTTAGCGTTTACCCTTGTAATGCATAG…	CCCCCCCG	CGGGCCCG	FALSE	GATGGGCCTTCAGGTCAA	AAAGGCTGACGGCCCATC	FALSE
Non-A_Ace_75	T_lutea_GenomeV2.4_Contig_175	225983	226851	869	TGAGATGCAGGTGATGGGACGTCAGGCTGATATCAGGTCCTGATACCATGATAACAGGTCCTCTGGAGCTGACGACCTGATATCAGGTATCAGGTATAGGGGGCAAAAACAAAACTCATACCGACGGACAAAAACAAAACTCCGTACGCACGCACGAGAGGACGCAGCAGGCGCGCGGAGAGTCCCGGTCACGGCTCGCTCCCTCTCTCCTTCCTCCCGCTCCTCCCTCCCTTGCCTCCCTCCGTCCCTTGCCCGTTCCCTCCCTCCCTCCTTCACCTCCCTCACCCCCTCGTCGCCCGCGCCTGCCCCGCCTCTCTCGCATCCCTCGTCCCACTCACCACTCGTCTCACTGTCTCCCTAGCCGCCTGCTCACTCCCTCGCTCCCTCGCTTACTCCCTC…	AGATGCAG	ATGAGATG	FALSE	GTGATGGGACGTCAGG	GTGATGGGACGTCAGG	TRUE
Non-A_Ace_76	T_lutea_GenomeV2.4_Contig_187	186947	187439	493	CTCAGGAATTCAGTGATGTGGCATCAGCATCAGTTCATAAGCTGACACTGACTTCGAGCTTACAAACACTAATATCAGGTATCAGGTATCAGGAGCTTATATCAGCTTATCAGCTTATGAGGTCCATCAGCTGATATCATATGATATCACCTCTGAGGCTCTACGCGAGCAGTATATCAGCTGATATCAGTAGCTGTTGTGTTTATCCAAGATATATAGCCGACAAATGTAGCTATTGAGGCTTATGATTATGAGCCTTCTTGTCTCAGTGTGCACGCTTGCATTGTTGTTGGCACTCGGGGCCAATTCGATTCCCAGATTGCTGTATATTTTGCACAGAATTTTTTGCAGATACGAAGTAAAGGAGGCTGCGTGTTTTGTTTTCTCCCAGCTCCAAGC…	CAGGAATT	CTCACTGC	FALSE	CAGTGATGTGGCATCAGC	ACTGATGCCACATCACTG	FALSE
Non-A_Ace_77	T_lutea_GenomeV2.4_Contig_184	1210291	1211022	732	CGGGGGGGGCCAGTGATGGTGCATCAGTACTGATCTCAGTTTTTTACTTCAGTATCAGTGCACCTCGAGCTGATAACTGATAACTGATGTCAGCAGCTTGGAGCGGGAAGAAAACAAAACACACAGTCCCCTTTTTACTATCTACAGCCAAAGAGAAAAATGCGTAAAACCAGCCTGTTTCTGTTTCAGATTTGAAGTTTGAACCTGGTTCCCAGCAACATATACATATATACATATACTGTCCTAGATGGGAAATACGTATTTACCGTATTTGGCCAGAGACAGAGACCAAATACATATGTATTTGGCTGTATTTGAAGCGTGTCCTGAGTAGTGGGTAGTAGGCCTCGAATGTATTTCAAATGTATTTGGCCGGAGGCCAAATACATATGTATGTGG…	GGGGGGGC	TGCTGCTGCT	FALSE	CAGTGATGGTGCATCAGT	ATTGATGCACCATCACTG	FALSE
Non-A_Ace_78	T_lutea_GenomeV2.4_Contig_155	746274	747905	1632	GCCGACCAGTGTGATGGTGCATCAGTACTGATATCAGTTTTTTACATCAGTATCAGCTCACCTCGAGCTGATAACTGATATCAGTTGTCAGTTGTCAGCAGCTTGGAGCTGGGAGAAAACAAAACACCCAGTCTCCTTTACTTTCTAAATCCAAAAAAGTGAAAAAAAATTAAATTTTTGTGAGGTCGGATGGACGTCGTACTGGTCTCCAGCGGGAGTCGAACTGGTCTTCTGCGGTGCACATCGTTCGCGTGTAGTCATCTGAGCCGCTTGTCGCCCAAACATTCCTTTGTAGAGGGCGTTTTGTTATATTTATATATGCAGCAAATACACAAGCCACTGATATCAAAAAACTATTGTTATAGTTTGAACTATGGAGCGTGCCGCGACCGCTCCCGA…	na	na	TRUE	na	ACTGATGCACCATCACTG	na
Non-A_Ace_79	T_lutea_GenomeV2.4_Contig_158	121670	122151	482	AAGCTTGACGGTGATGGTGCATCAGTACTAATATCAGTTTCAGCTCACCTCGAGGTGATAACTGAGAATATCAGTTATCTGTTGTCAGCAGCTTCGAGCGGGGAGAACACACAAAAAAACCCAGTCCCCTTTACTTTTACTTTTTACATCCAAAAAAAAAGTGCAAAATTTTGAGTTTTACTGAGGTTGAATGGGAGTCGAATTGGTACTCCGCTCTGCGCATCGCCCACGCACTGTCACCTGAGCCACTTGACGCTCATACATTGTCATTGTACGTTGTACATTGCGCCAAAAATGACGTTTTGTTGTATTTAGATATGCAGCAAATACACAAGCCACTGATATCAGCTGATATTCTGCTCGCTCAGGGCCTTTGTTTGAGGTGATATCAGCTGATGA…	GCTTGACG	AAAGCTTG	FALSE	GTGATGGTGCATCAGTAC	TGCTGATGCACCATCACT	FALSE
Non-A_Ace_80	T_lutea_GenomeV2.4_Contig_099	3308	3639	332	GGCAGTGATGAGTGATGATGCATCAGTTTGATATCAGTTCTTTACATCAGTATCCGTTCACCTCGAGCCGATAACGGATGTCGTCAGTTGTCAGTTGTCAGTTGTCAGCAGCTTGGAGTGGGGGAGAAAACAAAACACGCAGTTCCCTTTACTTTCTATAGCCAAACAAAGATAAAAATCGCGTAAACTAGCCGATTTGGGATTCGAACCGGTACCCAGAACCGCATACTGCACTGACACTGATAGTGCCATCTAAGCCGCGAGGGACCCATGATCGGACTCCTACGTGGCGTTTTGTCGATCGGTTTTTTTTTGGAGCAAAGACACAAGTCACTGATATCACCATATCACC	na	na	TRUE	na	na	na
Non-A_Ace_81	T_lutea_GenomeV2.4_Contig_155	746274	746611	338	GCCGACCAGTGTGATGGTGCATCAGTACTGATATCAGTTTTTTACATCAGTATCAGCTCACCTCGAGCTGATAACTGATATCAGTTGTCAGTTGTCAGCAGCTTGGAGCTGGGAGAAAACAAAACACCCAGTCTCCTTTACTTTCTAAATCCAAAAAAGTGAAAAAAAATTAAATTTTTGTGAGGTCGGATGGACGTCGTACTGGTCTCCAGCGGGAGTCGAACTGGTCTTCTGCGGTGCACATCGTTCGCGTGTAGTCATCTGAGCCGCTTGTCGCCCAAACATTCCTTTGTAGAGGGCGTTTTGTTATATTTATATATGCAGCAAATACACAAGCCACTGATATCAAAAAACTATT	na	na	TRUE	na	na	na
Non-A_Ace_82	T_lutea_GenomeV2.4_Contig_132	365899	366237	339	GGCAGTGATGAGTGATGATGCATCAGTTTGATATCAGTTCTTTACATCAGTATCCGTTCACCTCGAGCCGATAACGGATGTCGTCAGTTGTCAGTTGTCAGTTGTCAGCAGCTTGGAGTGGGGGGAGAAAACAAAACACGCAGTTCCCTTTACTTTCTATAGCCAAACAAAGATAAAAATCGCGTAAACTAGCCGATTTGGGATTCGAACCGGTACCCAGAACCGCATACTGCACTGACACTGATAGTGCCATCTAAGCCGCGAGGGACCCATGATCGGACTCCTACGTGGCGTTTTGTCGATCGGTTTTTTTTTGGAGCAAAGACACAAGTCACTGATATCACCATATCACCTGTTGC	na	na	TRUE	na	na	na
Non-A_Ace_83	T_lutea_GenomeV2.4_Contig_108	82645	83070	426	GTCATACCTCGGTGCATCAGTACTGACGTCAGCTTTTTACATCTTTAACCTCAAGCTGACAACTGATGTCAGTTGTCAGTTGTCAGCAGGTTGGAGCGGGGAGAAAAACAAAACCCACAGTCCTCTTTACTTTCTACAGCCAAAGAAAAAAACATGAAAAACATGCCAACCTGGGGTTCGAACCCGTGCCCAGCGTCGCACACTGCATGCGCACGGCAACCTGAGCCGCTAGGGGCCGGTTATCGGTCCAGAATTGGGCGTTCTGTGGTATTTAGATTTGCAGCAAAGACACAGGTCACTGATGTCAGCTGATATTCTGCTCGCCCAGAGCCTTTGAGGTGATGTCAGCTGATGGACCTCATCAGCTGACATCAGCTACTGATGTCAGTGTTAGCTCGA…	na	na	TRUE	na	CAGTGATGGTGCATCAGT	FALSE
Non-A_Ace_84	T_lutea_GenomeV2.4_Contig_178	440942	441386	445	GCCTTCACATCAGTGATGGTGCATCAGTACTGATATCAGTTTTTTACATCAGTATCAGCTCACCTCGAGCTAATAACTGTGATATCAGTTGTTAGTTGTCAGCAGCTTGGAGCTTGGAGCAGGAAAACAAAACACCCAGTCCCCTTTACTTTCTACATCCAAAAAAAAGTGCAAAAAAAATTGATTTCTATTGAGGTCGAACGAGAGTCGAACTGGTAATCTGCTCTGCGCATCGCCCTCGCAGTGTCACCTAAGCCGCTTGACGCTATTAGGGACGGTTTGTCGTATTTATATCTAAAGCAAATACACAAGCCACTGATATCAGCTGATATTCTACTCGCTCAGGGCCTTTGAGGTGGTATCAGCTGATGAGGTCCATCAGCTTATATCAGCTATGAT…	na	na	TRUE	CAGTGATGGTGCATCAGT	TGAGAACTGATGCACCAT	FALSE
Non-A_Ace_85	T_lutea_GenomeV2.4_Contig_052	1139782	1140230	449	CCCGGTGATGGTGATGGTGCATCAGTTCGTCAGATGACACCAACTTCGAGCTAACACTGCTATCAGTAGCTTCCATCAGCTGACATCACCTCAAAGGCTCTGAGCGAGCAGAACGAATATCAGTTGATATCAGTGACCTGTGTCTTTGCTGCAAATATGAATACGACAAAACGCCCCATTCTTACATCTGCAAACGGGCCCTTAGTGGCTCAAGCGGCTCTCACAGTGCGGTGTGCGGTGTGCGGTGCTGCGGTGCTGGGCACTGGTTCGTGGGCTGTTTTTCGTTTTTACGCATTTTTTTGGCTGTAGAAAGTAAAGGAGACTGCGTGTTTTGTTTTCTTCCCGCTCCAAGCTGCTGACAGCTGACAACTGACATGAGTTATCAGCTCGAGGTGAGCT…		na	FALSE	GTGATGGTGCATCAGTTC	na	na
Non-A_Ace_86	T_lutea_GenomeV2.4_Contig_105	28578	29032	455	TTACTCTTATCAGTGATGGTACATCAGTACTGACGTCAGTTTTTACATCAGTGTCAGCTCACCTCAAGCTGACAACTGATGTCAATTGTCAGTTGTCAGCAGTCAGCAGGTTGGAGCGGGGAGAAAAACAAAACACGCAGTCCTCTTTACTTTCTACAGCCAAAAAAAAAGTAAAACAAGTCAATCTGGGGTTTGAACCCGTGCCCAGCATCGCATACCGCACGCACAGAGCAACCTGAGCCGCTAGGGGCCCGTTGTTGGATGATAGCGGGCGTTTTGTGGTGTATTTAGAGTGTTGCAATTGCAACTTGCAGCAAAGACACATGTCGCTGATGTCAGCTGATATTTTGCTCGCTCAGAGCCTTTGAGGTGATGTCAGCTGATGGACCTCATCAGCTG…			TRUE	CAGTGATGGTACATCAGT	na	na
Non-A_Ace_87	T_lutea_GenomeV2.4_Contig_054	175566	176036	471	AGCAGTGATGGTGATGGTACATCAGTAGTGATATCAGTTTTTACATCAGGCTATATCAGTATCAATATCAATTCACCTCGGCAGCAAACAGTTGTCAGTTGTCAGCAGCTTGAAGCGGGGAGAAAACAAAACACACAATCCTCTTTACGTTCTACAGCCAAAGAATAAAAATGCGTAAAGTCAGCCAGATTGGGATTCGAACCGGTGCCCAGCACCCAGCACCGCACATTGCGCTGCTACGCTGGCAGTGCCACCTCACACCTGAGCCGCTAGGGGCCCGTTATCACACCTTTACACTGCGTTTTGTTGTATTTTTCTTTGCCGCAAAGACACACGTCACTGAGATATCAGCTGACGTTCTGCTCGCTCAGAGCCCTTGAGGTGATATGAGCGGATGGA…	na	na	TRUE	na	na	na
Non-A_Ace_88	T_lutea_GenomeV2.4_Contig_044	839842	840321	480	CGCCTCCCGCCAGTGATGGTGCATCGGTACTGATGTACTGATATCAGTTTTTTACATCAGTATCACCTCACCTCGAGCCTCGAGCTAATAACTGATATCAGTTGTCAGTTGTCAGCAGCTTGGAGCGGGGAGAAAACAAAACACCCAGTCCCCTTTACTTTCTACAGCCAAAAAAAGTGCAAAAAAAATAATTCCTATTCCTACTGCGGGGTCAAATGGGAGTCGAATTGGAACTCTGCCTCTGCCCTGCGCATCGCCTTCGCAGTGACAACTAAGCCGCTTGACGCTATTACATTCCCTCACAGAGGATGTTTTGTCGTATTTATATCTGAAGCAAATACGCAGCAAGCCACGGATATAAGCTGGTATTCTGCTCGCTCAGGGCCTTTGAGGTGATAT…	CCTCCCGC	CCTCCCGC	TRUE	CAGTGATGGTGCATCGGT	GAACTGATGCACCATCAC	FALSE
Non-A_Ace_89	T_lutea_GenomeV2.4_Contig_116	36859	37323	465	GAGGCGGGGGCAGTGATGGTGCATCAGTTCATCAGCTGACACCAACTTCGAGGCTGACACTGATATCATAGCTGATATAAGCTGATGGACCTCATCAGCTGATATCACCTCAAAGGCCCTGAGCGAGCAGAATATCAGCTAATATCAGTGGCTTGTGTATTTGCTGCAGATCTAAATACGACAAAACGGCCTCAATAGAGCAGTATGTGAGCGTCAAGTGGCTCAGGTGACAGTGCGTGGGCGATGCGCAGAGCGGGAGTACCAGGTCGACTCCCATTCACCATTCAACCTCAGTGAAACTCAGCTTTTTTGCACTTTTTTTTGGCTGTAGAAAGTAAAGGGGACTGGGTGTTTTGTGTTCTCCCCGCTCCAAGCTGCTGACAACTGATAACTGATATC…	na	na	TRUE	CAGTGATGGTGCATCAGT	AATGATGCACCATCACTG	FALSE
Non-A_Ace_91	T_lutea_GenomeV2.4_Contig_139	1838862	1839589	728	GGCCGCATAGCCTGTGGGCCCATCACTGCCGACCTGATCGAGCGAGTCGAAGTGGTTCTTCATGCACTTGATGGCCATGTACTTGCCATTCTTGATGCACTGCGCCTTCAGCACCTCTGAGAAGGTTCCCTCCCCCTTCTTGCCTATCAAGCGATACTCTGAGGCGCGGTAGGGCGTGGGACGTCTCGCTTAGCGCCAGCTATCCCGCAAGCCGCCGCGCGCACGCGCGTCTGCTTCGCTTAAGCCGCTCTCGCTGCGGCAGGACGGGGACGGCGTCAGGCTGGGCGTACTGTGCATCGCTGAGGCGCAACGACAGGGGGGGAAGAAGGGTGGGCGTAGGAAAGGGGGAGGGGAAGAGTGAAAAGGGGGCCGCTGATAGGAGAGTAGAGTAGAGAGATG…	CCGCATAG	ACCAGTGATG	FALSE	CCTGTGGGCCCATCACTG	TGTCACTAGTCACTAGAC	FALSE
Non-A_Ace_92	T_lutea_GenomeV2.4_Contig_182	374528	375996	1469	TATACAGTGACAGTGATGGGACGTCAGGGATCAGGTCGTCAGGTTTTGACAACCTAACACCTGATATCAAACCTGATAATAGCCTAATATCAGGTATTATAAAGTTAGTAACTATAGTTACAATACTAACGGGAACAGAAACAGAGCTAACAGTCATTTTCGTCTTCTGGCTCCTCCACAACCATCTCTAGCTCCCAAGGCAGCACATGGGACTCCCAATCCTTCAACAAATCCTCCAAGACCAGATTGGTGTGGCACCTCACAAGCCTCTCTACTGTGGTTTGGCCCAATTTGTTGCGCTTCTTCGAGTGAATCCAATCCTCGACGGACCAGGACCAAGAGCGCTCGCACCCTGAAGCCGAGCAAGACAGCAGACAACGCGAGAAGACGACATGCAGC…	na	na	TRUE	CAGTGATGGGACGTCAGG	ACCTGATTGCAATCACTG	FALSE

## Sheet: Shanks_annotation
Annotation of hAT/Shanks copies (with TEannot)
T_lutea_GenomeV2.4_Contig_170	TEannot_REPET_TEs	match	61085	68005	6920	0.0	+	.	ID=ms1644_T_lutea_GenomeV2.4_Contig_170_Shanks	Target	Shanks	1	6921	6920	Identity=100.0
T_lutea_GenomeV2.4_Contig_173	TEannot_REPET_TEs	match	1158776	1165556	6780	0.0	-	.	ID=ms1246_T_lutea_GenomeV2.4_Contig_173_Shanks	Target	Shanks	150	6921	6771	Identity=99.9
T_lutea_GenomeV2.4_Contig_192	TEannot_REPET_TEs	match	210313	217092	6779	0.0	-	.	ID=ms15888_T_lutea_GenomeV2.4_Contig_192_Shanks	Target	Shanks	137	6920	6783	Identity=99.9
T_lutea_GenomeV2.4_Contig_057	TEannot_REPET_TEs	match	157819	164594	6775	0.0	-	.	ID=ms10914_T_lutea_GenomeV2.4_Contig_057_Shanks	Target	Shanks	151	6920	6769	Identity=99.9
T_lutea_GenomeV2.4_Contig_175	TEannot_REPET_TEs	match	68496	75271	6775	0.0	-	.	ID=ms742_T_lutea_GenomeV2.4_Contig_175_Shanks	Target	Shanks	151	6920	6769	Identity=99.9
T_lutea_GenomeV2.4_Contig_137	TEannot_REPET_TEs	match	161257	168028	6771	0.0	+	.	ID=ms4570_T_lutea_GenomeV2.4_Contig_137_Shanks	Target	Shanks	150	6920	6770	Identity=99.9
T_lutea_GenomeV2.4_Contig_177	TEannot_REPET_TEs	match	8844	15615	6771	0.0	-	.	ID=ms529_T_lutea_GenomeV2.4_Contig_177_Shanks	Target	Shanks	151	6920	6769	Identity=99.9
T_lutea_GenomeV2.4_Contig_144	TEannot_REPET_TEs	match	884795	891565	6770	0.0	-	.	ID=ms3667_T_lutea_GenomeV2.4_Contig_144_Shanks	Target	Shanks	149	6921	6772	Identity=100.0
T_lutea_GenomeV2.4_Contig_133	TEannot_REPET_TEs	match	46151	52921	6770	0.0	+	.	ID=ms8614_T_lutea_GenomeV2.4_Contig_133_Shanks	Target	Shanks	149	6920	6771	Identity=100.0
T_lutea_GenomeV2.4_Contig_165	TEannot_REPET_TEs	match	453716	460486	6770	0.0	+	.	ID=ms4649_T_lutea_GenomeV2.4_Contig_165_Shanks	Target	Shanks	150	6921	6771	Identity=100.0
T_lutea_GenomeV2.4_Contig_074	TEannot_REPET_TEs	match	3840	10610	6770	0.0	+	.	ID=ms9366_T_lutea_GenomeV2.4_Contig_074_Shanks	Target	Shanks	151	6920	6769	Identity=99.8
T_lutea_GenomeV2.4_Contig_105	TEannot_REPET_TEs	match	171387	178157	6770	0.0	+	.	ID=ms6811_T_lutea_GenomeV2.4_Contig_105_Shanks	Target	Shanks	151	6920	6769	Identity=100.0
T_lutea_GenomeV2.4_Contig_119	TEannot_REPET_TEs	match	9429	16199	6770	0.0	+	.	ID=ms5723_T_lutea_GenomeV2.4_Contig_119_Shanks	Target	Shanks	151	6920	6769	Identity=100.0
T_lutea_GenomeV2.4_Contig_051	TEannot_REPET_TEs	match	148830	155599	6769	0.0	-	.	ID=ms15625_T_lutea_GenomeV2.4_Contig_051_Shanks	Target	Shanks	150	6920	6770	Identity=100.0
T_lutea_GenomeV2.4_Contig_098	TEannot_REPET_TEs	match	364609	371378	6769	0.0	+	.	ID=ms7167_T_lutea_GenomeV2.4_Contig_098_Shanks	Target	Shanks	151	6921	6770	Identity=100.0
T_lutea_GenomeV2.4_Contig_127	TEannot_REPET_TEs	match	95764	102533	6769	0.0	-	.	ID=ms5420_T_lutea_GenomeV2.4_Contig_127_Shanks	Target	Shanks	150	6920	6770	Identity=100.0
T_lutea_GenomeV2.4_Contig_127	TEannot_REPET_TEs	match	161508	168277	6769	0.0	-	.	ID=ms5425_T_lutea_GenomeV2.4_Contig_127_Shanks	Target	Shanks	150	6920	6770	Identity=100.0
T_lutea_GenomeV2.4_Contig_130	TEannot_REPET_TEs	match	62637	69406	6769	0.0	-	.	ID=ms8406_T_lutea_GenomeV2.4_Contig_130_Shanks	Target	Shanks	151	6921	6770	Identity=100.0
T_lutea_GenomeV2.4_Chloroplast	TEannot_REPET_TEs	match	305111	311880	6769	0.0	-	.	ID=ms15303_T_lutea_GenomeV2.4_Chloroplast_Shanks	Target	Shanks	151	6920	6769	Identity=100.0
T_lutea_GenomeV2.4_Contig_122	TEannot_REPET_TEs	match	180633	187401	6768	0.0	+	.	ID=ms5513_T_lutea_GenomeV2.4_Contig_122_Shanks	Target	Shanks	151	6921	6770	Identity=100.0
T_lutea_GenomeV2.4_Contig_173	TEannot_REPET_TEs	match	1859600	1866368	6768	0.0	-	.	ID=ms1182_T_lutea_GenomeV2.4_Contig_173_Shanks	Target	Shanks	151	6920	6769	Identity=100.0
T_lutea_GenomeV2.4_Contig_093	TEannot_REPET_TEs	match	1936379	1943146	6767	0.0	-	.	ID=ms8145_T_lutea_GenomeV2.4_Contig_093_Shanks	Target	Shanks	150	6920	6770	Identity=99.9
T_lutea_GenomeV2.4_Contig_155	TEannot_REPET_TEs	match	266512	273279	6767	0.0	-	.	ID=ms2706_T_lutea_GenomeV2.4_Contig_155_Shanks	Target	Shanks	150	6920	6770	Identity=100.0
T_lutea_GenomeV2.4_Contig_179	TEannot_REPET_TEs	match	703488	710255	6767	0.0	+	.	ID=ms13770_T_lutea_GenomeV2.4_Contig_179_Shanks	Target	Shanks	151	6921	6770	Identity=100.0
T_lutea_GenomeV2.4_Contig_015	TEannot_REPET_TEs	match	483473	490240	6767	0.0	-	.	ID=ms14087_T_lutea_GenomeV2.4_Contig_015_Shanks	Target	Shanks	151	6920	6769	Identity=99.9
T_lutea_GenomeV2.4_Contig_117	TEannot_REPET_TEs	match	181017	187783	6766	0.0	+	.	ID=ms5772_T_lutea_GenomeV2.4_Contig_117_Shanks	Target	Shanks	151	6920	6769	Identity=99.9
T_lutea_GenomeV2.4_Contig_141	TEannot_REPET_TEs	match	9496	16261	6765	0.0	+	.	ID=ms2330_T_lutea_GenomeV2.4_Contig_141_Shanks	Target	Shanks	151	6920	6769	Identity=99.9
T_lutea_GenomeV2.4_Contig_135	TEannot_REPET_TEs	match	8132	14895	6763	0.0	+	.	ID=ms242_T_lutea_GenomeV2.4_Contig_135_Shanks	Target	Shanks	151	6920	6769	Identity=99.8
T_lutea_GenomeV2.4_Contig_002	TEannot_REPET_TEs	match	2	6762	6760	0.0	-	.	ID=ms13383_T_lutea_GenomeV2.4_Contig_002_Shanks	Target	Shanks	148	6918	6770	Identity=99.8
T_lutea_GenomeV2.4_Contig_137	TEannot_REPET_TEs	match	279664	286422	6758	0.0	+	.	ID=ms4535_T_lutea_GenomeV2.4_Contig_137_Shanks	Target	Shanks	150	6920	6770	Identity=99.8
T_lutea_GenomeV2.4_Contig_020	TEannot_REPET_TEs	match	9154	15432	6278	0.0	+	.	ID=ms221_T_lutea_GenomeV2.4_Contig_020_Shanks	Target	Shanks	148	6429	6281	Identity=99.7
T_lutea_GenomeV2.4_Contig_134	TEannot_REPET_TEs	match	1042919	1043975	1056	0.0	-	.	ID=ms15660_T_lutea_GenomeV2.4_Contig_134_Shanks	Target	Shanks	129	6921	6792
T_lutea_GenomeV2.4_Contig_030	TEannot_REPET_TEs	match	498099	500205	2106	0.0	+	.	ID=ms13040_T_lutea_GenomeV2.4_Contig_030_Shanks	Target	Shanks	139	6588	6449
T_lutea_GenomeV2.4_Contig_172	TEannot_REPET_TEs	match	222988	223495	507	0.0	+	.	ID=ms997_T_lutea_GenomeV2.4_Contig_172_Shanks	Target	Shanks	146	6920	6774
T_lutea_GenomeV2.4_Contig_181	TEannot_REPET_TEs	match	617017	618388	1371	0.0	-	.	ID=ms11798_T_lutea_GenomeV2.4_Contig_181_Shanks	Target	Shanks	148	6920	6772
T_lutea_GenomeV2.4_Contig_175	TEannot_REPET_TEs	match	923958	925035	1077	0.0	+	.	ID=ms618_T_lutea_GenomeV2.4_Contig_175_Shanks	Target	Shanks	147	6920	6773
T_lutea_GenomeV2.4_Contig_107	TEannot_REPET_TEs	match	997160	999449	2289	0.0	-	.	ID=ms6553_T_lutea_GenomeV2.4_Contig_107_Shanks	Target	Shanks	148	6778	6630
T_lutea_GenomeV2.4_Contig_173	TEannot_REPET_TEs	match	445643	447354	1711	0.0	-	.	ID=ms1391_T_lutea_GenomeV2.4_Contig_173_Shanks	Target	Shanks	149	6920	6771
T_lutea_GenomeV2.4_Contig_034	TEannot_REPET_TEs	match	34034	35516	1482	0.0	-	.	ID=ms1153_T_lutea_GenomeV2.4_Contig_034_Shanks	Target	Shanks	149	6921	6772
T_lutea_GenomeV2.4_Contig_108	TEannot_REPET_TEs	match	733944	735421	1477	0.0	-	.	ID=ms6338_T_lutea_GenomeV2.4_Contig_108_Shanks	Target	Shanks	149	6921	6772
T_lutea_GenomeV2.4_Contig_139	TEannot_REPET_TEs	match	687847	688666	819	0.0	-	.	ID=ms4369_T_lutea_GenomeV2.4_Contig_139_Shanks	Target	Shanks	149	6920	6771
T_lutea_GenomeV2.4_Contig_143	TEannot_REPET_TEs	match	259034	259841	807	0.0	+	.	ID=ms3941_T_lutea_GenomeV2.4_Contig_143_Shanks	Target	Shanks	149	6921	6772
T_lutea_GenomeV2.4_Contig_063	TEannot_REPET_TEs	match	7507	10120	2613	0.0	+	.	ID=ms10643_T_lutea_GenomeV2.4_Contig_063_Shanks	Target	Shanks	150	6920	6770
T_lutea_GenomeV2.4_Contig_127	TEannot_REPET_TEs	match	584053	586611	2558	0.0	-	.	ID=ms5263_T_lutea_GenomeV2.4_Contig_127_Shanks	Target	Shanks	150	6920	6770
T_lutea_GenomeV2.4_Contig_173	TEannot_REPET_TEs	match	2332029	2334505	2476	0.0	+	.	ID=ms1065_T_lutea_GenomeV2.4_Contig_173_Shanks	Target	Shanks	150	3509	3359
T_lutea_GenomeV2.4_Contig_143	TEannot_REPET_TEs	match	662471	664774	2303	0.0	-	.	ID=ms3864_T_lutea_GenomeV2.4_Contig_143_Shanks	Target	Shanks	150	6920	6770
T_lutea_GenomeV2.4_Contig_044	TEannot_REPET_TEs	match	179887	182149	2262	0.0	-	.	ID=ms12150_T_lutea_GenomeV2.4_Contig_044_Shanks	Target	Shanks	150	6920	6770
T_lutea_GenomeV2.4_Contig_042	TEannot_REPET_TEs	match	261877	264130	2253	0.0	-	.	ID=ms16164_T_lutea_GenomeV2.4_Contig_042_Shanks	Target	Shanks	150	6920	6770
T_lutea_GenomeV2.4_Contig_108	TEannot_REPET_TEs	match	510647	512402	1755	0.0	-	.	ID=ms6356_T_lutea_GenomeV2.4_Contig_108_Shanks	Target	Shanks	150	6920	6770
T_lutea_GenomeV2.4_Contig_157	TEannot_REPET_TEs	match	362916	364642	1726	0.0	+	.	ID=ms2445_T_lutea_GenomeV2.4_Contig_157_Shanks	Target	Shanks	150	6920	6770
T_lutea_GenomeV2.4_Contig_036	TEannot_REPET_TEs	match	22053	23706	1653	0.0	-	.	ID=ms386_T_lutea_GenomeV2.4_Contig_036_Shanks	Target	Shanks	150	6921	6771
T_lutea_GenomeV2.4_Contig_150	TEannot_REPET_TEs	match	2227055	2228517	1462	0.0	+	.	ID=ms3064_T_lutea_GenomeV2.4_Contig_150_Shanks	Target	Shanks	150	6921	6771
T_lutea_GenomeV2.4_Contig_044	TEannot_REPET_TEs	match	639109	640263	1154	0.0	-	.	ID=ms12053_T_lutea_GenomeV2.4_Contig_044_Shanks	Target	Shanks	150	6921	6771
T_lutea_GenomeV2.4_Contig_115	TEannot_REPET_TEs	match	812013	813062	1049	0.0	+	.	ID=ms6087_T_lutea_GenomeV2.4_Contig_115_Shanks	Target	Shanks	150	6921	6771
T_lutea_GenomeV2.4_Contig_157	TEannot_REPET_TEs	match	282769	283565	796	0.0	+	.	ID=ms2441_T_lutea_GenomeV2.4_Contig_157_Shanks	Target	Shanks	150	6921	6771
T_lutea_GenomeV2.4_Contig_139	TEannot_REPET_TEs	match	1487520	1489582	2062	0.0	+	.	ID=ms4229_T_lutea_GenomeV2.4_Contig_139_Shanks	Target	Shanks	151	6921	6770
T_lutea_GenomeV2.4_Contig_155	TEannot_REPET_TEs	match	231265	232458	1193	0.0	-	.	ID=ms2704_T_lutea_GenomeV2.4_Contig_155_Shanks	Target	Shanks	151	6921	6770
T_lutea_GenomeV2.4_Contig_184	TEannot_REPET_TEs	match	1848153	1849230	1077	0.0	+	.	ID=ms5899_T_lutea_GenomeV2.4_Contig_184_Shanks	Target	Shanks	151	6921	6770
T_lutea_GenomeV2.4_Contig_127	TEannot_REPET_TEs	match	1432527	1433327	800	0.0	+	.	ID=ms5139_T_lutea_GenomeV2.4_Contig_127_Shanks	Target	Shanks	151	6921	6770
T_lutea_GenomeV2.4_Contig_107	TEannot_REPET_TEs	match	117607	118209	602	0.0	+	.	ID=ms6780_T_lutea_GenomeV2.4_Contig_107_Shanks	Target	Shanks	151	6921	6770
T_lutea_GenomeV2.4_Contig_167	TEannot_REPET_TEs	match	85360	86585	1225	0.0	-	.	ID=ms16481_T_lutea_GenomeV2.4_Contig_167_Shanks	Target	Shanks	150	6920	6770
T_lutea_GenomeV2.4_Contig_091	TEannot_REPET_TEs	match	1046267	1047374	1107	0.0	-	.	ID=ms16090_T_lutea_GenomeV2.4_Contig_091_Shanks	Target	Shanks	150	6920	6770
T_lutea_GenomeV2.4_Contig_016	TEannot_REPET_TEs	match	263793	266397	2604	0.0	+	.	ID=ms13562_T_lutea_GenomeV2.4_Contig_016_Shanks	Target	Shanks	151	6920	6769
T_lutea_GenomeV2.4_Contig_030	TEannot_REPET_TEs	match	805818	807845	2027	0.0	-	.	ID=ms12957_T_lutea_GenomeV2.4_Contig_030_Shanks	Target	Shanks	151	6920	6769
T_lutea_GenomeV2.4_Contig_155	TEannot_REPET_TEs	match	83337	85079	1742	0.0	+	.	ID=ms2773_T_lutea_GenomeV2.4_Contig_155_Shanks	Target	Shanks	151	6920	6769
T_lutea_GenomeV2.4_Contig_127	TEannot_REPET_TEs	match	369059	370739	1680	0.0	-	.	ID=ms5386_T_lutea_GenomeV2.4_Contig_127_Shanks	Target	Shanks	151	6920	6769
T_lutea_GenomeV2.4_Contig_128	TEannot_REPET_TEs	match	572972	574506	1534	0.0	-	.	ID=ms4174_T_lutea_GenomeV2.4_Contig_128_Shanks	Target	Shanks	151	6920	6769
T_lutea_GenomeV2.4_Contig_112	TEannot_REPET_TEs	match	36732	38115	1383	0.0	+	.	ID=ms4003_T_lutea_GenomeV2.4_Contig_112_Shanks	Target	Shanks	151	6920	6769
T_lutea_GenomeV2.4_Contig_179	TEannot_REPET_TEs	match	260874	262220	1346	0.0	+	.	ID=ms15933_T_lutea_GenomeV2.4_Contig_179_Shanks	Target	Shanks	151	6920	6769
T_lutea_GenomeV2.4_Contig_190	TEannot_REPET_TEs	match	14529	15783	1254	0.0	+	.	ID=ms92_T_lutea_GenomeV2.4_Contig_190_Shanks	Target	Shanks	151	6920	6769
T_lutea_GenomeV2.4_Contig_032	TEannot_REPET_TEs	match	60594	61762	1168	0.0	+	.	ID=ms12894_T_lutea_GenomeV2.4_Contig_032_Shanks	Target	Shanks	151	6920	6769
T_lutea_GenomeV2.4_Contig_184	TEannot_REPET_TEs	match	606323	607473	1150	0.0	+	.	ID=ms7663_T_lutea_GenomeV2.4_Contig_184_Shanks	Target	Shanks	151	6920	6769
T_lutea_GenomeV2.4_Contig_115	TEannot_REPET_TEs	match	1790420	1791532	1112	0.0	-	.	ID=ms16394_T_lutea_GenomeV2.4_Contig_115_Shanks	Target	Shanks	151	6920	6769
T_lutea_GenomeV2.4_Contig_168	TEannot_REPET_TEs	match	505373	506368	995	0.0	+	.	ID=ms1732_T_lutea_GenomeV2.4_Contig_168_Shanks	Target	Shanks	151	6920	6769
T_lutea_GenomeV2.4_Contig_023	TEannot_REPET_TEs	match	88013	88984	971	0.0	-	.	ID=ms13450_T_lutea_GenomeV2.4_Contig_023_Shanks	Target	Shanks	151	6920	6769
T_lutea_GenomeV2.4_Contig_119	TEannot_REPET_TEs	match	83385	84290	905	0.0	+	.	ID=ms5725_T_lutea_GenomeV2.4_Contig_119_Shanks	Target	Shanks	151	6919	6768
T_lutea_GenomeV2.4_Contig_139	TEannot_REPET_TEs	match	624597	625083	486	0.0	+	.	ID=ms4366_T_lutea_GenomeV2.4_Contig_139_Shanks	Target	Shanks	151	6918	6767
T_lutea_GenomeV2.4_Contig_024	TEannot_REPET_TEs	match	577724	578683	959	0.0	+	.	ID=ms11002_T_lutea_GenomeV2.4_Contig_024_Shanks	Target	Shanks	151	6832	6681
T_lutea_GenomeV2.4_Contig_165	TEannot_REPET_TEs	match	78444	79588	1144	0.0	+	.	ID=ms1977_T_lutea_GenomeV2.4_Contig_165_Shanks	Target	Shanks	151	6817	6666
T_lutea_GenomeV2.4_Contig_047	TEannot_REPET_TEs	match	382519	382981	462	0.0	+	.	ID=ms7695_T_lutea_GenomeV2.4_Contig_047_Shanks	Target	Shanks	151	6817	6666
T_lutea_GenomeV2.4_Contig_105	TEannot_REPET_TEs	match	86835	87974	1139	0.0	+	.	ID=ms6809_T_lutea_GenomeV2.4_Contig_105_Shanks	Target	Shanks	150	6571	6421
T_lutea_GenomeV2.4_Contig_110	TEannot_REPET_TEs	match	48244	49470	1226	0.0	-	.	ID=ms11225_T_lutea_GenomeV2.4_Contig_110_Shanks	Target	Shanks	151	5773	5622
T_lutea_GenomeV2.4_Contig_108	TEannot_REPET_TEs	match	686962	688055	1093	0.0	+	.	ID=ms6335_T_lutea_GenomeV2.4_Contig_108_Shanks	Target	Shanks	151	5679	5528
T_lutea_GenomeV2.4_Contig_004	TEannot_REPET_TEs	match	213327	215142	1815	0.0	+	.	ID=ms7097_T_lutea_GenomeV2.4_Contig_004_Shanks	Target	Shanks	151	5428	5277
T_lutea_GenomeV2.4_Contig_173	TEannot_REPET_TEs	match	2509372	2510653	1281	0.0	-	.	ID=ms1021_T_lutea_GenomeV2.4_Contig_173_Shanks	Target	Shanks	150	5356	5206
T_lutea_GenomeV2.4_Contig_139	TEannot_REPET_TEs	match	868118	870131	2013	0.0	+	.	ID=ms4301_T_lutea_GenomeV2.4_Contig_139_Shanks	Target	Shanks	123	5347	5224
T_lutea_GenomeV2.4_Contig_178	TEannot_REPET_TEs	match	436307	437159	852	0.0	+	.	ID=ms312_T_lutea_GenomeV2.4_Contig_178_Shanks	Target	Shanks	151	5150	4999
T_lutea_GenomeV2.4_Contig_134	TEannot_REPET_TEs	match	680411	680799	388	0.0	+	.	ID=ms4694_T_lutea_GenomeV2.4_Contig_134_Shanks	Target	Shanks	148	4905	4757
T_lutea_GenomeV2.4_Contig_009	TEannot_REPET_TEs	match	658576	659595	1019	0.0	+	.	ID=ms14681_T_lutea_GenomeV2.4_Contig_009_Shanks	Target	Shanks	150	4889	4739
T_lutea_GenomeV2.4_Contig_181	TEannot_REPET_TEs	match	804344	806007	1663	0.0	-	.	ID=ms12768_T_lutea_GenomeV2.4_Contig_181_Shanks	Target	Shanks	151	4753	4602
T_lutea_GenomeV2.4_Contig_178	TEannot_REPET_TEs	match	1324104	1325126	1022	0.0	+	.	ID=ms16008_T_lutea_GenomeV2.4_Contig_178_Shanks	Target	Shanks	150	4390	4240
T_lutea_GenomeV2.4_Contig_097	TEannot_REPET_TEs	match	675690	677180	1490	0.0	+	.	ID=ms7455_T_lutea_GenomeV2.4_Contig_097_Shanks	Target	Shanks	146	4136	3990
T_lutea_GenomeV2.4_Contig_097	TEannot_REPET_TEs	match	612494	614372	1878	0.0	+	.	ID=ms7453_T_lutea_GenomeV2.4_Contig_097_Shanks	Target	Shanks	151	4054	3903
T_lutea_GenomeV2.4_Contig_127	TEannot_REPET_TEs	match	490718	492549	1831	0.0	+	.	ID=ms5329_T_lutea_GenomeV2.4_Contig_127_Shanks	Target	Shanks	151	3964	3813
T_lutea_GenomeV2.4_Contig_010	TEannot_REPET_TEs	match	172907	173506	599	0.0	-	.	ID=ms14595_T_lutea_GenomeV2.4_Contig_010_Shanks	Target	Shanks	126	3611	3485
T_lutea_GenomeV2.4_Contig_095	TEannot_REPET_TEs	match	366560	367104	544	0.0	-	.	ID=ms7844_T_lutea_GenomeV2.4_Contig_095_Shanks	Target	Shanks	149	3564	3415
T_lutea_GenomeV2.4_Contig_095	TEannot_REPET_TEs	match	340035	342171	2136	0.0	-	.	ID=ms7841_T_lutea_GenomeV2.4_Contig_095_Shanks	Target	Shanks	151	3481	3330
T_lutea_GenomeV2.4_Contig_030	TEannot_REPET_TEs	match	922834	923195	361	0.0	-	.	ID=ms12961_T_lutea_GenomeV2.4_Contig_030_Shanks	Target	Shanks	146	3219	3073
T_lutea_GenomeV2.4_Contig_144	TEannot_REPET_TEs	match	44412	45572	1160	0.0	-	.	ID=ms3825_T_lutea_GenomeV2.4_Contig_144_Shanks	Target	Shanks	134	2704	2570
T_lutea_GenomeV2.4_Contig_047	TEannot_REPET_TEs	match	202425	204977	2552	0.0	-	.	ID=ms11463_T_lutea_GenomeV2.4_Contig_047_Shanks	Target	Shanks	148	2656	2508
T_lutea_GenomeV2.4_Contig_027	TEannot_REPET_TEs	match	335068	336195	1127	0.0	+	.	ID=ms13168_T_lutea_GenomeV2.4_Contig_027_Shanks	Target	Shanks	151	2185	2034
T_lutea_GenomeV2.4_Contig_030	TEannot_REPET_TEs	match	925588	926809	1221	0.0	+	.	ID=ms12962_T_lutea_GenomeV2.4_Contig_030_Shanks	Target	Shanks	151	1930	1779
T_lutea_GenomeV2.4_Contig_150	TEannot_REPET_TEs	match	1204946	1206667	1721	0.0	+	.	ID=ms3253_T_lutea_GenomeV2.4_Contig_150_Shanks	Target	Shanks	148	1860	1712	Identity=96.4
T_lutea_GenomeV2.4_Contig_044	TEannot_REPET_TEs	match_part	180485	182149	1664	0.0	-	.	ID=mp12150-2_T_lutea_GenomeV2.4_Contig_044_Shanks	Target	Shanks	150	1824	1674	Identity=99.3
T_lutea_GenomeV2.4_Contig_095	TEannot_REPET_TEs	match	649314	652625	3311	0.0	+	.	ID=ms5164_T_lutea_GenomeV2.4_Contig_095_Shanks	Target	Shanks	150	1792	1642
T_lutea_GenomeV2.4_Contig_004	TEannot_REPET_TEs	match_part	213327	214844	1517	0.0	+	.	ID=mp7097-1_T_lutea_GenomeV2.4_Contig_004_Shanks	Target	Shanks	151	1658	1507	Identity=99.3
T_lutea_GenomeV2.4_Contig_165	TEannot_REPET_TEs	match	476635	477941	1306	0.0	+	.	ID=ms4655_T_lutea_GenomeV2.4_Contig_165_Shanks	Target	Shanks	150	1463	1313	Identity=99.2
T_lutea_GenomeV2.4_Contig_108	TEannot_REPET_TEs	match_part	511140	512402	1262	0.0	-	.	ID=mp6356-2_T_lutea_GenomeV2.4_Contig_108_Shanks	Target	Shanks	150	1406	1256	Identity=99.5
T_lutea_GenomeV2.4_Contig_181	TEannot_REPET_TEs	match_part	804768	806007	1239	0.0	-	.	ID=mp12768-2_T_lutea_GenomeV2.4_Contig_181_Shanks	Target	Shanks	151	1397	1246	Identity=98.5
T_lutea_GenomeV2.4_Contig_127	TEannot_REPET_TEs	match_part	369494	370739	1245	0.0	-	.	ID=mp5386-2_T_lutea_GenomeV2.4_Contig_127_Shanks	Target	Shanks	151	1390	1239	Identity=99.7
T_lutea_GenomeV2.4_Contig_047	TEannot_REPET_TEs	match_part	203780	204977	1197	0.0	-	.	ID=mp11463-2_T_lutea_GenomeV2.4_Contig_047_Shanks	Target	Shanks	148	1342	1194	Identity=99.4
T_lutea_GenomeV2.4_Contig_128	TEannot_REPET_TEs	match_part	573362	574506	1144	0.0	-	.	ID=mp4174-2_T_lutea_GenomeV2.4_Contig_128_Shanks	Target	Shanks	151	1279	1128	Identity=96.4
T_lutea_GenomeV2.4_Contig_107	TEannot_REPET_TEs	match	401888	404182	2294	0.0	-	.	ID=ms6696_T_lutea_GenomeV2.4_Contig_107_Shanks	Target	Shanks	151	1275	1124
T_lutea_GenomeV2.4_Contig_099	TEannot_REPET_TEs	match	947391	950988	3597	0.0	+	.	ID=ms6919_T_lutea_GenomeV2.4_Contig_099_Shanks	Target	Shanks	150	1253	1103
T_lutea_GenomeV2.4_Contig_063	TEannot_REPET_TEs	match	980407	981505	1098	0.0	+	.	ID=ms10436_T_lutea_GenomeV2.4_Contig_063_Shanks	Target	Shanks	151	1236	1085	Identity=97.0
T_lutea_GenomeV2.4_Contig_015	TEannot_REPET_TEs	match	1112267	1113367	1100	0.0	-	.	ID=ms13952_T_lutea_GenomeV2.4_Contig_015_Shanks	Target	Shanks	139	1227	1088	Identity=98.9
T_lutea_GenomeV2.4_Contig_137	TEannot_REPET_TEs	match	108309	110097	1788	0.0	+	.	ID=ms4569_T_lutea_GenomeV2.4_Contig_137_Shanks	Target	Shanks	151	1212	1061
T_lutea_GenomeV2.4_Contig_034	TEannot_REPET_TEs	match_part	34473	35516	1043	0.0	-	.	ID=mp1153-2_T_lutea_GenomeV2.4_Contig_034_Shanks	Target	Shanks	149	1192	1043	Identity=99.7
T_lutea_GenomeV2.4_Contig_094	TEannot_REPET_TEs	match	136440	137505	1065	0.0	+	.	ID=ms8031_T_lutea_GenomeV2.4_Contig_094_Shanks	Target	Shanks	146	1191	1045	Identity=72.0
T_lutea_GenomeV2.4_Contig_127	TEannot_REPET_TEs	match	764613	765188	575	0.0	-	.	ID=ms5237_T_lutea_GenomeV2.4_Contig_127_Shanks	Target	Shanks	151	1191	1040
T_lutea_GenomeV2.4_Contig_184	TEannot_REPET_TEs	match	737539	738616	1077	0.0	-	.	ID=ms7669_T_lutea_GenomeV2.4_Contig_184_Shanks	Target	Shanks	151	1188	1037	Identity=71.7
T_lutea_GenomeV2.4_Contig_091	TEannot_REPET_TEs	match	186541	187604	1063	0.0	-	.	ID=ms8723_T_lutea_GenomeV2.4_Contig_091_Shanks	Target	Shanks	151	1186	1035	Identity=96.8
T_lutea_GenomeV2.4_Contig_173	TEannot_REPET_TEs	match_part	2509619	2510653	1034	0.0	-	.	ID=mp1021-2_T_lutea_GenomeV2.4_Contig_173_Shanks	Target	Shanks	150	1183	1033	Identity=99.7
T_lutea_GenomeV2.4_Contig_057	TEannot_REPET_TEs	match	726637	727655	1018	0.0	+	.	ID=ms10792_T_lutea_GenomeV2.4_Contig_057_Shanks	Target	Shanks	150	1161	1011	Identity=98.1
T_lutea_GenomeV2.4_Contig_009	TEannot_REPET_TEs	match	132557	133595	1038	0.0	-	.	ID=ms14770_T_lutea_GenomeV2.4_Contig_009_Shanks	Target	Shanks	151	1155	1004	Identity=96.0
T_lutea_GenomeV2.4_Contig_173	TEannot_REPET_TEs	match	902041	903058	1017	0.0	-	.	ID=ms1336_T_lutea_GenomeV2.4_Contig_173_Shanks	Target	Shanks	151	1151	1000	Identity=98.0
T_lutea_GenomeV2.4_Contig_082	TEannot_REPET_TEs	match	315729	316766	1037	0.0	-	.	ID=ms9198_T_lutea_GenomeV2.4_Contig_082_Shanks	Target	Shanks	151	1143	992	Identity=93.7
T_lutea_GenomeV2.4_Contig_112	TEannot_REPET_TEs	match_part	36732	37697	965	0.0	+	.	ID=mp4003-1_T_lutea_GenomeV2.4_Contig_112_Shanks	Target	Shanks	151	1116	965	Identity=100.0
T_lutea_GenomeV2.4_Contig_095	TEannot_REPET_TEs	match_part	649314	650246	932	0.0	+	.	ID=mp5164-1_T_lutea_GenomeV2.4_Contig_095_Shanks	Target	Shanks	150	1082	932	Identity=98.2
T_lutea_GenomeV2.4_Contig_042	TEannot_REPET_TEs	match_part	263196	264130	934	0.0	-	.	ID=mp16164-3_T_lutea_GenomeV2.4_Contig_042_Shanks	Target	Shanks	150	1079	929	Identity=91.5
T_lutea_GenomeV2.4_Contig_115	TEannot_REPET_TEs	match	1064821	1067556	2735	0.0	+	.	ID=ms6063_T_lutea_GenomeV2.4_Contig_115_Shanks	Target	Shanks	143	1075	932
T_lutea_GenomeV2.4_Contig_009	TEannot_REPET_TEs	match_part	658576	659509	933	0.0	+	.	ID=mp14681-1_T_lutea_GenomeV2.4_Contig_009_Shanks	Target	Shanks	150	1063	913	Identity=99.2
T_lutea_GenomeV2.4_Contig_013	TEannot_REPET_TEs	match	732488	735327	2839	0.0	-	.	ID=ms14341_T_lutea_GenomeV2.4_Contig_013_Shanks	Target	Shanks	149	1061	912
T_lutea_GenomeV2.4_Contig_014	TEannot_REPET_TEs	match	182707	183635	928	0.0	-	.	ID=ms14274_T_lutea_GenomeV2.4_Contig_014_Shanks	Target	Shanks	149	1060	911	Identity=89.8
T_lutea_GenomeV2.4_Contig_044	TEannot_REPET_TEs	match	1416468	1417398	930	0.0	+	.	ID=ms10763_T_lutea_GenomeV2.4_Contig_044_Shanks	Target	Shanks	151	1058	907	Identity=97.9
T_lutea_GenomeV2.4_Contig_037	TEannot_REPET_TEs	match	43245	44156	911	0.0	+	.	ID=ms12725_T_lutea_GenomeV2.4_Contig_037_Shanks	Target	Shanks	151	1053	902	Identity=90.5
T_lutea_GenomeV2.4_Contig_115	TEannot_REPET_TEs	match	1335480	1336380	900	0.0	-	.	ID=ms5825_T_lutea_GenomeV2.4_Contig_115_Shanks	Target	Shanks	151	1053	902	Identity=98.9
T_lutea_GenomeV2.4_Contig_068	TEannot_REPET_TEs	match	171012	172272	1260	0.0	+	.	ID=ms10232_T_lutea_GenomeV2.4_Contig_068_Shanks	Target	Shanks	151	1050	899
T_lutea_GenomeV2.4_Contig_093	TEannot_REPET_TEs	match	876933	877838	905	0.0	-	.	ID=ms8332_T_lutea_GenomeV2.4_Contig_093_Shanks	Target	Shanks	153	1035	882	Identity=71.1
T_lutea_GenomeV2.4_Contig_081	TEannot_REPET_TEs	match	165651	166538	887	0.0	+	.	ID=ms9245_T_lutea_GenomeV2.4_Contig_081_Shanks	Target	Shanks	147	1034	887	Identity=93.0
T_lutea_GenomeV2.4_Contig_097	TEannot_REPET_TEs	match_part	675690	676572	882	0.0	+	.	ID=mp7455-1_T_lutea_GenomeV2.4_Contig_097_Shanks	Target	Shanks	146	1031	885	Identity=97.2
T_lutea_GenomeV2.4_Contig_162	TEannot_REPET_TEs	match	264676	265975	1299	0.0	-	.	ID=ms2085_T_lutea_GenomeV2.4_Contig_162_Shanks	Target	Shanks	150	1022	872
T_lutea_GenomeV2.4_Contig_173	TEannot_REPET_TEs	match_part	446488	447354	866	0.0	-	.	ID=mp1391-2_T_lutea_GenomeV2.4_Contig_173_Shanks	Target	Shanks	149	1016	867	Identity=99.9
T_lutea_GenomeV2.4_Contig_091	TEannot_REPET_TEs	match	601935	602837	902	0.0	-	.	ID=ms8585_T_lutea_GenomeV2.4_Contig_091_Shanks	Target	Shanks	152	1016	864	Identity=96.1
T_lutea_GenomeV2.4_Contig_015	TEannot_REPET_TEs	match	927487	928489	1002	0.0	+	.	ID=ms14004_T_lutea_GenomeV2.4_Contig_015_Shanks	Target	Shanks	142	1015	873	Identity=90.6
T_lutea_GenomeV2.4_Contig_041	TEannot_REPET_TEs	match	834694	835559	865	0.0	+	.	ID=ms15182_T_lutea_GenomeV2.4_Contig_041_Shanks	Target	Shanks	150	1015	865	Identity=99.8
T_lutea_GenomeV2.4_Contig_173	TEannot_REPET_TEs	match_part	2332029	2332890	861	0.0	+	.	ID=mp1065-1_T_lutea_GenomeV2.4_Contig_173_Shanks	Target	Shanks	150	1015	865	Identity=99.4
T_lutea_GenomeV2.4_Contig_016	TEannot_REPET_TEs	match_part	263793	264655	862	0.0	+	.	ID=mp13562-1_T_lutea_GenomeV2.4_Contig_016_Shanks	Target	Shanks	151	1012	861	Identity=99.5
T_lutea_GenomeV2.4_Contig_068	TEannot_REPET_TEs	match	343215	344072	857	0.0	+	.	ID=ms10177_T_lutea_GenomeV2.4_Contig_068_Shanks	Target	Shanks	149	1005	856	Identity=92.8
T_lutea_GenomeV2.4_Contig_139	TEannot_REPET_TEs	match	1388286	1390820	2534	0.0	-	.	ID=ms4224_T_lutea_GenomeV2.4_Contig_139_Shanks	Target	Shanks	146	1001	855
T_lutea_GenomeV2.4_Contig_168	TEannot_REPET_TEs	match	262066	262904	838	0.0	+	.	ID=ms1760_T_lutea_GenomeV2.4_Contig_168_Shanks	Target	Shanks	149	987	838	Identity=97.3
T_lutea_GenomeV2.4_Contig_150	TEannot_REPET_TEs	match	409359	410202	843	0.0	-	.	ID=ms3401_T_lutea_GenomeV2.4_Contig_150_Shanks	Target	Shanks	143	982	839	Identity=72.5
T_lutea_GenomeV2.4_Contig_173	TEannot_REPET_TEs	match	3161484	3162316	832	0.0	+	.	ID=ms871_T_lutea_GenomeV2.4_Contig_173_Shanks	Target	Shanks	149	982	833	Identity=72.6
T_lutea_GenomeV2.4_Contig_184	TEannot_REPET_TEs	match	537226	538055	829	0.0	+	.	ID=ms9596_T_lutea_GenomeV2.4_Contig_184_Shanks	Target	Shanks	150	982	832	Identity=72.4
T_lutea_GenomeV2.4_Contig_150	TEannot_REPET_TEs	match_part	2227055	2227883	828	0.0	+	.	ID=mp3064-1_T_lutea_GenomeV2.4_Contig_150_Shanks	Target	Shanks	150	982	832	Identity=72.7
T_lutea_GenomeV2.4_Contig_093	TEannot_REPET_TEs	match	2234959	2235809	850	0.0	-	.	ID=ms8091_T_lutea_GenomeV2.4_Contig_093_Shanks	Target	Shanks	151	982	831	Identity=71.3
T_lutea_GenomeV2.4_Contig_139	TEannot_REPET_TEs	match	1531772	1532609	837	0.0	+	.	ID=ms3984_T_lutea_GenomeV2.4_Contig_139_Shanks	Target	Shanks	151	982	831	Identity=72.6
T_lutea_GenomeV2.4_Contig_190	TEannot_REPET_TEs	match_part	14529	15357	828	0.0	+	.	ID=mp92-1_T_lutea_GenomeV2.4_Contig_190_Shanks	Target	Shanks	151	982	831	Identity=72.4
T_lutea_GenomeV2.4_Contig_127	TEannot_REPET_TEs	match	775997	776881	884	0.0	-	.	ID=ms5238_T_lutea_GenomeV2.4_Contig_127_Shanks	Target	Shanks	150	979	829	Identity=94.8
T_lutea_GenomeV2.4_Contig_184	TEannot_REPET_TEs	match	235659	236482	823	0.0	-	.	ID=ms9610_T_lutea_GenomeV2.4_Contig_184_Shanks	Target	Shanks	150	978	828	Identity=94.5
T_lutea_GenomeV2.4_Contig_027	TEannot_REPET_TEs	match_part	335068	335946	878	0.0	+	.	ID=mp13168-1_T_lutea_GenomeV2.4_Contig_027_Shanks	Target	Shanks	151	969	818	Identity=72.1
T_lutea_GenomeV2.4_Contig_027	TEannot_REPET_TEs	match	256311	256731	420	0.0	+	.	ID=ms13166_T_lutea_GenomeV2.4_Contig_027_Shanks	Target	Shanks	151	969	818
T_lutea_GenomeV2.4_Contig_155	TEannot_REPET_TEs	match_part	83337	84151	814	0.0	+	.	ID=mp2773-1_T_lutea_GenomeV2.4_Contig_155_Shanks	Target	Shanks	151	967	816	Identity=72.2
T_lutea_GenomeV2.4_Contig_024	TEannot_REPET_TEs	match_part	577724	578531	807	0.0	+	.	ID=mp11002-1_T_lutea_GenomeV2.4_Contig_024_Shanks	Target	Shanks	151	960	809	Identity=92.7
T_lutea_GenomeV2.4_Chloroplast	TEannot_REPET_TEs	match	299294	300098	804	0.0	-	.	ID=ms15302_T_lutea_GenomeV2.4_Chloroplast_Shanks	Target	Shanks	151	957	806	Identity=99.4
T_lutea_GenomeV2.4_Contig_066	TEannot_REPET_TEs	match	353766	354576	810	0.0	-	.	ID=ms10293_T_lutea_GenomeV2.4_Contig_066_Shanks	Target	Shanks	150	947	797	Identity=91.7
T_lutea_GenomeV2.4_Contig_030	TEannot_REPET_TEs	match_part	807050	807845	795	0.0	-	.	ID=mp12957-3_T_lutea_GenomeV2.4_Contig_030_Shanks	Target	Shanks	151	939	788	Identity=98.4
T_lutea_GenomeV2.4_Contig_107	TEannot_REPET_TEs	match	554250	555039	789	0.0	+	.	ID=ms6705_T_lutea_GenomeV2.4_Contig_107_Shanks	Target	Shanks	151	933	782	Identity=96.9
T_lutea_GenomeV2.4_Contig_001	TEannot_REPET_TEs	match	12937	13711	774	0.0	+	.	ID=ms2396_T_lutea_GenomeV2.4_Contig_001_Shanks	Target	Shanks	151	925	774	Identity=100.0
T_lutea_GenomeV2.4_Contig_184	TEannot_REPET_TEs	match_part	606323	607094	771	0.0	+	.	ID=mp7663-1_T_lutea_GenomeV2.4_Contig_184_Shanks	Target	Shanks	151	923	772	Identity=98.1
T_lutea_GenomeV2.4_Contig_138	TEannot_REPET_TEs	match	64131	64948	817	0.0	-	.	ID=ms12414_T_lutea_GenomeV2.4_Contig_138_Shanks	Target	Shanks	147	922	775	Identity=97.4
T_lutea_GenomeV2.4_Contig_134	TEannot_REPET_TEs	match	73655	74432	777	0.0	-	.	ID=ms4761_T_lutea_GenomeV2.4_Contig_134_Shanks	Target	Shanks	151	921	770	Identity=92.1
T_lutea_GenomeV2.4_Contig_036	TEannot_REPET_TEs	match_part	22938	23706	768	0.0	-	.	ID=mp386-2_T_lutea_GenomeV2.4_Contig_036_Shanks	Target	Shanks	150	919	769	Identity=99.7
T_lutea_GenomeV2.4_Contig_127	TEannot_REPET_TEs	match	1196895	1197689	794	0.0	-	.	ID=ms5186_T_lutea_GenomeV2.4_Contig_127_Shanks	Target	Shanks	151	896	745	Identity=72.4
T_lutea_GenomeV2.4_Contig_182	TEannot_REPET_TEs	match	102299	103036	737	0.0	-	.	ID=ms11769_T_lutea_GenomeV2.4_Contig_182_Shanks	Target	Shanks	151	893	742	Identity=98.2
T_lutea_GenomeV2.4_Contig_098	TEannot_REPET_TEs	match	207385	209383	1998	0.0	+	.	ID=ms7164_T_lutea_GenomeV2.4_Contig_098_Shanks	Target	Shanks	151	890	739
T_lutea_GenomeV2.4_Contig_044	TEannot_REPET_TEs	match	11386	12122	736	0.0	+	.	ID=ms12144_T_lutea_GenomeV2.4_Contig_044_Shanks	Target	Shanks	150	888	738	Identity=96.5
T_lutea_GenomeV2.4_Contig_107	TEannot_REPET_TEs	match	1130082	1130829	747	0.0	+	.	ID=ms6558_T_lutea_GenomeV2.4_Contig_107_Shanks	Target	Shanks	151	887	736	Identity=97.2
T_lutea_GenomeV2.4_Contig_119	TEannot_REPET_TEs	match	202584	203319	735	0.0	+	.	ID=ms5621_T_lutea_GenomeV2.4_Contig_119_Shanks	Target	Shanks	150	885	735	Identity=93.2
T_lutea_GenomeV2.4_Contig_022	TEannot_REPET_TEs	match	160011	160745	734	0.0	-	.	ID=ms13507_T_lutea_GenomeV2.4_Contig_022_Shanks	Target	Shanks	151	885	734	Identity=93.2
T_lutea_GenomeV2.4_Contig_173	TEannot_REPET_TEs	match	1364148	1365783	1635	0.0	-	.	ID=ms1224_T_lutea_GenomeV2.4_Contig_173_Shanks	Target	Shanks	150	883	733
T_lutea_GenomeV2.4_Contig_105	TEannot_REPET_TEs	match	258473	259197	724	0.0	-	.	ID=ms7263_T_lutea_GenomeV2.4_Contig_105_Shanks	Target	Shanks	151	881	730	Identity=98.3
T_lutea_GenomeV2.4_Contig_026	TEannot_REPET_TEs	match	91784	92508	724	0.0	-	.	ID=ms13273_T_lutea_GenomeV2.4_Contig_026_Shanks	Target	Shanks	151	880	729	Identity=73.0
T_lutea_GenomeV2.4_Contig_105	TEannot_REPET_TEs	match_part	86835	87562	727	0.0	+	.	ID=mp6809-1_T_lutea_GenomeV2.4_Contig_105_Shanks	Target	Shanks	150	869	719	Identity=73.0
T_lutea_GenomeV2.4_Contig_173	TEannot_REPET_TEs	match	676216	681436	5220	0.0	+	.	ID=ms1367_T_lutea_GenomeV2.4_Contig_173_Shanks	Target	Shanks	150	867	717
T_lutea_GenomeV2.4_Contig_165	TEannot_REPET_TEs	match_part	78444	79164	720	0.0	+	.	ID=mp1977-1_T_lutea_GenomeV2.4_Contig_165_Shanks	Target	Shanks	151	865	714	Identity=90.2
T_lutea_GenomeV2.4_Contig_097	TEannot_REPET_TEs	match	1276792	1280908	4116	0.0	+	.	ID=ms7352_T_lutea_GenomeV2.4_Contig_097_Shanks	Target	Shanks	140	861	721
T_lutea_GenomeV2.4_Contig_091	TEannot_REPET_TEs	match	625150	625939	789	0.0	-	.	ID=ms8587_T_lutea_GenomeV2.4_Contig_091_Shanks	Target	Shanks	150	861	711	Identity=91.1
T_lutea_GenomeV2.4_Contig_115	TEannot_REPET_TEs	match_part	1790824	1791532	708	0.0	-	.	ID=mp16394-2_T_lutea_GenomeV2.4_Contig_115_Shanks	Target	Shanks	151	860	709	Identity=97.8
T_lutea_GenomeV2.4_Contig_178	TEannot_REPET_TEs	match	1256086	1258747	2661	0.0	-	.	ID=ms16006_T_lutea_GenomeV2.4_Contig_178_Shanks	Target	Shanks	150	859	709
T_lutea_GenomeV2.4_Contig_144	TEannot_REPET_TEs	match	281273	283685	2412	0.0	+	.	ID=ms3783_T_lutea_GenomeV2.4_Contig_144_Shanks	Target	Shanks	141	857	716
T_lutea_GenomeV2.4_Contig_137	TEannot_REPET_TEs	match	277655	278376	721	0.0	+	.	ID=ms4534_T_lutea_GenomeV2.4_Contig_137_Shanks	Target	Shanks	151	857	706	Identity=72.4
T_lutea_GenomeV2.4_Contig_189	TEannot_REPET_TEs	match	967222	967847	625	0.0	-	.	ID=ms144_T_lutea_GenomeV2.4_Contig_189_Shanks	Target	Shanks	151	855	704
T_lutea_GenomeV2.4_Contig_009	TEannot_REPET_TEs	match	181364	182402	1038	0.0	+	.	ID=ms14807_T_lutea_GenomeV2.4_Contig_009_Shanks	Target	Shanks	149	836	687
T_lutea_GenomeV2.4_Contig_134	TEannot_REPET_TEs	match	203207	203889	682	0.0	-	.	ID=ms4741_T_lutea_GenomeV2.4_Contig_134_Shanks	Target	Shanks	151	833	682	Identity=97.7
T_lutea_GenomeV2.4_Contig_178	TEannot_REPET_TEs	match_part	1324104	1324786	682	0.0	+	.	ID=mp16008-1_T_lutea_GenomeV2.4_Contig_178_Shanks	Target	Shanks	150	831	681	Identity=97.5
T_lutea_GenomeV2.4_Contig_137	TEannot_REPET_TEs	match	469906	470655	749	0.0	-	.	ID=ms4511_T_lutea_GenomeV2.4_Contig_137_Shanks	Target	Shanks	151	829	678	Identity=89.0
T_lutea_GenomeV2.4_Contig_093	TEannot_REPET_TEs	match	556020	558205	2185	0.0	-	.	ID=ms8380_T_lutea_GenomeV2.4_Contig_093_Shanks	Target	Shanks	149	828	679
T_lutea_GenomeV2.4_Contig_179	TEannot_REPET_TEs	match	24311	25658	1347	0.0	+	.	ID=ms15959_T_lutea_GenomeV2.4_Contig_179_Shanks	Target	Shanks	150	828	678
T_lutea_GenomeV2.4_Contig_044	TEannot_REPET_TEs	match_part	639585	640263	678	0.0	-	.	ID=mp12053-2_T_lutea_GenomeV2.4_Contig_044_Shanks	Target	Shanks	150	828	678	Identity=92.9
T_lutea_GenomeV2.4_Contig_155	TEannot_REPET_TEs	match	193889	194561	672	0.0	+	.	ID=ms2703_T_lutea_GenomeV2.4_Contig_155_Shanks	Target	Shanks	151	823	672	Identity=97.8
T_lutea_GenomeV2.4_Contig_137	TEannot_REPET_TEs	match_part	108309	109002	693	0.0	+	.	ID=mp4569-1_T_lutea_GenomeV2.4_Contig_137_Shanks	Target	Shanks	151	813	662	Identity=95.1
T_lutea_GenomeV2.4_Contig_143	TEannot_REPET_TEs	match_part	259034	259720	686	0.0	+	.	ID=mp3941-1_T_lutea_GenomeV2.4_Contig_143_Shanks	Target	Shanks	149	811	662	Identity=96.5
T_lutea_GenomeV2.4_Contig_163	TEannot_REPET_TEs	match	44817	45474	657	0.0	+	.	ID=ms3418_T_lutea_GenomeV2.4_Contig_163_Shanks	Target	Shanks	151	808	657	Identity=92.1
T_lutea_GenomeV2.4_Contig_005	TEannot_REPET_TEs	match	648838	649495	657	0.0	-	.	ID=ms6963_T_lutea_GenomeV2.4_Contig_005_Shanks	Target	Shanks	151	806	655	Identity=97.0
T_lutea_GenomeV2.4_Contig_132	TEannot_REPET_TEs	match	134308	134962	654	0.0	-	.	ID=ms4829_T_lutea_GenomeV2.4_Contig_132_Shanks	Target	Shanks	151	799	648	Identity=72.5
T_lutea_GenomeV2.4_Contig_115	TEannot_REPET_TEs	match	583982	584644	662	0.0	+	.	ID=ms6112_T_lutea_GenomeV2.4_Contig_115_Shanks	Target	Shanks	150	791	641	Identity=72.8
T_lutea_GenomeV2.4_Contig_107	TEannot_REPET_TEs	match	1065495	1069115	3620	0.0	+	.	ID=ms6556_T_lutea_GenomeV2.4_Contig_107_Shanks	Target	Shanks	151	786	635
T_lutea_GenomeV2.4_Contig_173	TEannot_REPET_TEs	match	437939	438573	634	0.0	-	.	ID=ms1390_T_lutea_GenomeV2.4_Contig_173_Shanks	Target	Shanks	151	786	635	Identity=99.5
T_lutea_GenomeV2.4_Contig_139	TEannot_REPET_TEs	match	1662496	1663129	633	0.0	-	.	ID=ms3989_T_lutea_GenomeV2.4_Contig_139_Shanks	Target	Shanks	151	784	633	Identity=73.5
T_lutea_GenomeV2.4_Contig_097	TEannot_REPET_TEs	match_part	612494	613147	653	0.0	+	.	ID=mp7453-1_T_lutea_GenomeV2.4_Contig_097_Shanks	Target	Shanks	151	777	626	Identity=96.8
T_lutea_GenomeV2.4_Contig_184	TEannot_REPET_TEs	match	510846	512827	1981	0.0	-	.	ID=ms9594_T_lutea_GenomeV2.4_Contig_184_Shanks	Target	Shanks	139	774	635
T_lutea_GenomeV2.4_Contig_107	TEannot_REPET_TEs	match_part	998806	999449	643	0.0	-	.	ID=mp6553-4_T_lutea_GenomeV2.4_Contig_107_Shanks	Target	Shanks	148	763	615	Identity=96.5
T_lutea_GenomeV2.4_Contig_139	TEannot_REPET_TEs	match	1089160	1089767	607	0.0	-	.	ID=ms4285_T_lutea_GenomeV2.4_Contig_139_Shanks	Target	Shanks	151	757	606	Identity=97.9
T_lutea_GenomeV2.4_Contig_107	TEannot_REPET_TEs	match	495894	496504	610	0.0	+	.	ID=ms6700_T_lutea_GenomeV2.4_Contig_107_Shanks	Target	Shanks	151	756	605	Identity=91.9
T_lutea_GenomeV2.4_Contig_111	TEannot_REPET_TEs	match	162698	163323	625	0.0	-	.	ID=ms6309_T_lutea_GenomeV2.4_Contig_111_Shanks	Target	Shanks	151	752	601	Identity=72.7
T_lutea_GenomeV2.4_Contig_143	TEannot_REPET_TEs	match	843079	843677	598	0.0	-	.	ID=ms13127_T_lutea_GenomeV2.4_Contig_143_Shanks	Target	Shanks	149	749	600	Identity=72.5
T_lutea_GenomeV2.4_Contig_086	TEannot_REPET_TEs	match	501867	502498	631	0.0	-	.	ID=ms9103_T_lutea_GenomeV2.4_Contig_086_Shanks	Target	Shanks	151	747	596	Identity=74.3
T_lutea_GenomeV2.4_Contig_046	TEannot_REPET_TEs	match	21255	21870	615	0.0	+	.	ID=ms11669_T_lutea_GenomeV2.4_Contig_046_Shanks	Target	Shanks	151	741	590	Identity=75.4
T_lutea_GenomeV2.4_Contig_162	TEannot_REPET_TEs	match	533867	535067	1200	0.0	+	.	ID=ms2058_T_lutea_GenomeV2.4_Contig_162_Shanks	Target	Shanks	151	739	588
T_lutea_GenomeV2.4_Contig_178	TEannot_REPET_TEs	match	45060	45645	585	0.0	+	.	ID=ms477_T_lutea_GenomeV2.4_Contig_178_Shanks	Target	Shanks	151	738	587	Identity=73.4
T_lutea_GenomeV2.4_Contig_086	TEannot_REPET_TEs	match	500270	501866	1596	0.0	+	.	ID=ms9102_T_lutea_GenomeV2.4_Contig_086_Shanks	Target	Shanks	151	737	586
T_lutea_GenomeV2.4_Contig_044	TEannot_REPET_TEs	match	611671	612279	608	0.0	-	.	ID=ms12052_T_lutea_GenomeV2.4_Contig_044_Shanks	Target	Shanks	151	735	584	Identity=70.6
T_lutea_GenomeV2.4_Contig_110	TEannot_REPET_TEs	match_part	48880	49470	590	0.0	-	.	ID=mp11225-2_T_lutea_GenomeV2.4_Contig_110_Shanks	Target	Shanks	151	734	583	Identity=73.5
T_lutea_GenomeV2.4_Contig_115	TEannot_REPET_TEs	match	1326859	1327525	666	0.0	+	.	ID=ms6040_T_lutea_GenomeV2.4_Contig_115_Shanks	Target	Shanks	146	733	587	Identity=90.1
T_lutea_GenomeV2.4_Contig_093	TEannot_REPET_TEs	match	2111685	2112256	571	0.0	+	.	ID=ms8084_T_lutea_GenomeV2.4_Contig_093_Shanks	Target	Shanks	159	730	571	Identity=98.4
T_lutea_GenomeV2.4_Contig_127	TEannot_REPET_TEs	match_part	586024	586611	587	0.0	-	.	ID=mp5263-3_T_lutea_GenomeV2.4_Contig_127_Shanks	Target	Shanks	150	729	579	Identity=91.0
T_lutea_GenomeV2.4_Contig_127	TEannot_REPET_TEs	match	562678	563239	561	0.0	-	.	ID=ms5330_T_lutea_GenomeV2.4_Contig_127_Shanks	Target	Shanks	188	725	537	Identity=72.8
T_lutea_GenomeV2.4_Contig_189	TEannot_REPET_TEs	match	222171	223196	1025	0.0	-	.	ID=ms2207_T_lutea_GenomeV2.4_Contig_189_Shanks	Target	Shanks	138	722	584
T_lutea_GenomeV2.4_Contig_097	TEannot_REPET_TEs	match	602694	603282	588	0.0	+	.	ID=ms7452_T_lutea_GenomeV2.4_Contig_097_Shanks	Target	Shanks	150	720	570	Identity=97.7
T_lutea_GenomeV2.4_Contig_095	TEannot_REPET_TEs	match	22163	22959	796	0.0	-	.	ID=ms7864_T_lutea_GenomeV2.4_Contig_095_Shanks	Target	Shanks	151	720	569	Identity=88.7
T_lutea_GenomeV2.4_Contig_051	TEannot_REPET_TEs	match	104408	104977	569	0.0	-	.	ID=ms15622_T_lutea_GenomeV2.4_Contig_051_Shanks	Target	Shanks	151	720	569	Identity=75.3
T_lutea_GenomeV2.4_Contig_181	TEannot_REPET_TEs	match	775113	775743	630	0.0	+	.	ID=ms12767_T_lutea_GenomeV2.4_Contig_181_Shanks	Target	Shanks	100	718	618	Identity=94.2
T_lutea_GenomeV2.4_Contig_179	TEannot_REPET_TEs	match_part	260874	261440	566	0.0	+	.	ID=mp15933-1_T_lutea_GenomeV2.4_Contig_179_Shanks	Target	Shanks	151	717	566	Identity=98.2
T_lutea_GenomeV2.4_Contig_032	TEannot_REPET_TEs	match_part	60594	61163	569	0.0	+	.	ID=mp12894-1_T_lutea_GenomeV2.4_Contig_032_Shanks	Target	Shanks	151	716	565	Identity=93.2
T_lutea_GenomeV2.4_Contig_030	TEannot_REPET_TEs	match	304875	305485	610	0.0	+	.	ID=ms13067_T_lutea_GenomeV2.4_Contig_030_Shanks	Target	Shanks	149	715	566	Identity=89.2
T_lutea_GenomeV2.4_Contig_115	TEannot_REPET_TEs	match_part	1064821	1065400	579	0.0	+	.	ID=mp6063-1_T_lutea_GenomeV2.4_Contig_115_Shanks	Target	Shanks	143	714	571	Identity=93.2
T_lutea_GenomeV2.4_Contig_167	TEannot_REPET_TEs	match_part	86027	86585	558	0.0	-	.	ID=mp16481-3_T_lutea_GenomeV2.4_Contig_167_Shanks	Target	Shanks	150	713	563	Identity=98.8
T_lutea_GenomeV2.4_Contig_108	TEannot_REPET_TEs	match_part	686962	687524	562	0.0	+	.	ID=mp6335-1_T_lutea_GenomeV2.4_Contig_108_Shanks	Target	Shanks	151	713	562	Identity=98.0
T_lutea_GenomeV2.4_Contig_051	TEannot_REPET_TEs	match	122498	123129	631	0.0	-	.	ID=ms15624_T_lutea_GenomeV2.4_Contig_051_Shanks	Target	Shanks	150	711	561	Identity=88.1
T_lutea_GenomeV2.4_Contig_108	TEannot_REPET_TEs	match_part	734851	735421	570	0.0	-	.	ID=mp6338-4_T_lutea_GenomeV2.4_Contig_108_Shanks	Target	Shanks	149	708	559	Identity=97.7
T_lutea_GenomeV2.4_Contig_107	TEannot_REPET_TEs	match_part	117607	118162	555	0.0	+	.	ID=mp6780-1_T_lutea_GenomeV2.4_Contig_107_Shanks	Target	Shanks	151	708	557	Identity=99.6
T_lutea_GenomeV2.4_Contig_013	TEannot_REPET_TEs	match	332331	332906	575	0.0	-	.	ID=ms14403_T_lutea_GenomeV2.4_Contig_013_Shanks	Target	Shanks	150	702	552	Identity=97.0
T_lutea_GenomeV2.4_Contig_134	TEannot_REPET_TEs	match	167457	168010	553	0.0	-	.	ID=ms4765_T_lutea_GenomeV2.4_Contig_134_Shanks	Target	Shanks	150	701	551	Identity=90.8
T_lutea_GenomeV2.4_Contig_107	TEannot_REPET_TEs	match_part	403634	404182	548	0.0	-	.	ID=mp6696-2_T_lutea_GenomeV2.4_Contig_107_Shanks	Target	Shanks	151	701	550	Identity=96.5
T_lutea_GenomeV2.4_Contig_041	TEannot_REPET_TEs	match	761878	762434	556	0.0	+	.	ID=ms12457_T_lutea_GenomeV2.4_Contig_041_Shanks	Target	Shanks	152	695	543	Identity=72.8
T_lutea_GenomeV2.4_Contig_179	TEannot_REPET_TEs	match	193822	194413	591	0.0	+	.	ID=ms15930_T_lutea_GenomeV2.4_Contig_179_Shanks	Target	Shanks	131	694	563	Identity=71.8
T_lutea_GenomeV2.4_Contig_013	TEannot_REPET_TEs	match	954467	955034	567	0.0	-	.	ID=ms1718_T_lutea_GenomeV2.4_Contig_013_Shanks	Target	Shanks	151	690	539	Identity=73.5
T_lutea_GenomeV2.4_Contig_150	TEannot_REPET_TEs	match	1778558	1779150	592	0.0	+	.	ID=ms3151_T_lutea_GenomeV2.4_Contig_150_Shanks	Target	Shanks	151	689	538	Identity=72.9
T_lutea_GenomeV2.4_Contig_054	TEannot_REPET_TEs	match	178898	179515	617	0.0	-	.	ID=ms11086_T_lutea_GenomeV2.4_Contig_054_Shanks	Target	Shanks	149	687	538	Identity=84.0
T_lutea_GenomeV2.4_Contig_097	TEannot_REPET_TEs	match	640512	641051	539	0.0	+	.	ID=ms7454_T_lutea_GenomeV2.4_Contig_097_Shanks	Target	Shanks	150	687	537	Identity=97.6
T_lutea_GenomeV2.4_Contig_099	TEannot_REPET_TEs	match_part	947391	947928	537	0.0	+	.	ID=mp6919-1_T_lutea_GenomeV2.4_Contig_099_Shanks	Target	Shanks	150	687	537	Identity=98.0
T_lutea_GenomeV2.4_Contig_099	TEannot_REPET_TEs	match	955964	956501	537	0.0	-	.	ID=ms6920_T_lutea_GenomeV2.4_Contig_099_Shanks	Target	Shanks	150	687	537	Identity=98.0
T_lutea_GenomeV2.4_Contig_127	TEannot_REPET_TEs	match_part	490718	491317	599	0.0	+	.	ID=mp5329-1_T_lutea_GenomeV2.4_Contig_127_Shanks	Target	Shanks	151	686	535	Identity=73.8
T_lutea_GenomeV2.4_Contig_127	TEannot_REPET_TEs	match	1072794	1074877	2083	0.0	+	.	ID=ms5208_T_lutea_GenomeV2.4_Contig_127_Shanks	Target	Shanks	134	684	550
T_lutea_GenomeV2.4_Contig_143	TEannot_REPET_TEs	match	27502	28156	654	0.0	-	.	ID=ms3965_T_lutea_GenomeV2.4_Contig_143_Shanks	Target	Shanks	120	683	563	Identity=73.3
T_lutea_GenomeV2.4_Contig_099	TEannot_REPET_TEs	match	1070979	1071515	536	0.0	-	.	ID=ms6928_T_lutea_GenomeV2.4_Contig_099_Shanks	Target	Shanks	149	683	534	Identity=74.6
T_lutea_GenomeV2.4_Contig_181	TEannot_REPET_TEs	match_part	617856	618388	532	0.0	-	.	ID=mp11798-3_T_lutea_GenomeV2.4_Contig_181_Shanks	Target	Shanks	148	680	532	Identity=99.8
T_lutea_GenomeV2.4_Contig_166	TEannot_REPET_TEs	match	55452	55988	536	0.0	-	.	ID=ms3731_T_lutea_GenomeV2.4_Contig_166_Shanks	Target	Shanks	152	680	528	Identity=98.7
T_lutea_GenomeV2.4_Contig_107	TEannot_REPET_TEs	match	577447	577969	522	0.0	+	.	ID=ms6661_T_lutea_GenomeV2.4_Contig_107_Shanks	Target	Shanks	151	679	528	Identity=90.4
T_lutea_GenomeV2.4_Contig_090	TEannot_REPET_TEs	match	571115	571718	603	0.0	-	.	ID=ms8775_T_lutea_GenomeV2.4_Contig_090_Shanks	Target	Shanks	140	676	536	Identity=91.6
T_lutea_GenomeV2.4_Contig_139	TEannot_REPET_TEs	match	1079818	1080388	570	0.0	+	.	ID=ms4276_T_lutea_GenomeV2.4_Contig_139_Shanks	Target	Shanks	151	676	525	Identity=74.3
T_lutea_GenomeV2.4_Contig_150	TEannot_REPET_TEs	match	939993	940615	622	0.0	+	.	ID=ms3346_T_lutea_GenomeV2.4_Contig_150_Shanks	Target	Shanks	146	673	527	Identity=92.8
T_lutea_GenomeV2.4_Contig_030	TEannot_REPET_TEs	match	718313	718925	612	0.0	+	.	ID=ms13020_T_lutea_GenomeV2.4_Contig_030_Shanks	Target	Shanks	152	670	518	Identity=73.8
T_lutea_GenomeV2.4_Contig_115	TEannot_REPET_TEs	match	1315829	1316345	516	0.0	-	.	ID=ms6038_T_lutea_GenomeV2.4_Contig_115_Shanks	Target	Shanks	150	667	517	Identity=98.8
T_lutea_GenomeV2.4_Contig_095	TEannot_REPET_TEs	match_part	341632	342171	539	0.0	-	.	ID=mp7841-4_T_lutea_GenomeV2.4_Contig_095_Shanks	Target	Shanks	151	667	516	Identity=96.4
T_lutea_GenomeV2.4_Contig_030	TEannot_REPET_TEs	match	1091661	1092226	565	0.0	-	.	ID=ms12940_T_lutea_GenomeV2.4_Contig_030_Shanks	Target	Shanks	133	663	530	Identity=95.9
T_lutea_GenomeV2.4_Contig_168	TEannot_REPET_TEs	match_part	505373	505885	512	0.0	+	.	ID=mp1732-1_T_lutea_GenomeV2.4_Contig_168_Shanks	Target	Shanks	151	663	512	Identity=99.6
T_lutea_GenomeV2.4_Contig_139	TEannot_REPET_TEs	match_part	688153	688666	513	0.0	-	.	ID=mp4369-2_T_lutea_GenomeV2.4_Contig_139_Shanks	Target	Shanks	149	662	513	Identity=99.4
T_lutea_GenomeV2.4_Contig_071	TEannot_REPET_TEs	match	855305	856077	772	0.0	-	.	ID=ms9822_T_lutea_GenomeV2.4_Contig_071_Shanks	Target	Shanks	151	662	511
T_lutea_GenomeV2.4_Contig_142	TEannot_REPET_TEs	match	53554	54117	563	0.0	-	.	ID=ms15552_T_lutea_GenomeV2.4_Contig_142_Shanks	Target	Shanks	193	662	469	Identity=72.6
T_lutea_GenomeV2.4_Contig_187	TEannot_REPET_TEs	match	164944	165457	513	0.0	-	.	ID=ms4152_T_lutea_GenomeV2.4_Contig_187_Shanks	Target	Shanks	151	661	510	Identity=97.5
T_lutea_GenomeV2.4_Contig_119	TEannot_REPET_TEs	match	438107	438637	530	0.0	+	.	ID=ms9137_T_lutea_GenomeV2.4_Contig_119_Shanks	Target	Shanks	148	660	512	Identity=97.7
T_lutea_GenomeV2.4_Contig_184	TEannot_REPET_TEs	match	591244	591748	504	0.0	+	.	ID=ms7661_T_lutea_GenomeV2.4_Contig_184_Shanks	Target	Shanks	151	650	499	Identity=95.4
T_lutea_GenomeV2.4_Contig_041	TEannot_REPET_TEs	match	556003	556605	602	0.0	-	.	ID=ms12485_T_lutea_GenomeV2.4_Contig_041_Shanks	Target	Shanks	150	649	499	Identity=89.8
T_lutea_GenomeV2.4_Contig_023	TEannot_REPET_TEs	match_part	88487	88984	497	0.0	-	.	ID=mp13450-3_T_lutea_GenomeV2.4_Contig_023_Shanks	Target	Shanks	151	648	497	Identity=99.8
T_lutea_GenomeV2.4_Contig_077	TEannot_REPET_TEs	match	85080	85616	536	0.0	+	.	ID=ms8174_T_lutea_GenomeV2.4_Contig_077_Shanks	Target	Shanks	151	646	495	Identity=93.4
T_lutea_GenomeV2.4_Contig_063	TEannot_REPET_TEs	match	890564	891061	497	0.0	-	.	ID=ms10476_T_lutea_GenomeV2.4_Contig_063_Shanks	Target	Shanks	151	645	494	Identity=90.2
T_lutea_GenomeV2.4_Contig_091	TEannot_REPET_TEs	match_part	1046883	1047374	491	0.0	-	.	ID=mp16090-3_T_lutea_GenomeV2.4_Contig_091_Shanks	Target	Shanks	150	644	494	Identity=98.4
T_lutea_GenomeV2.4_Contig_143	TEannot_REPET_TEs	match	722874	723446	572	0.0	+	.	ID=ms3866_T_lutea_GenomeV2.4_Contig_143_Shanks	Target	Shanks	134	640	506	Identity=72.0
T_lutea_GenomeV2.4_Contig_107	TEannot_REPET_TEs	match	760932	761427	495	0.0	-	.	ID=ms6590_T_lutea_GenomeV2.4_Contig_107_Shanks	Target	Shanks	150	640	490	Identity=94.9
T_lutea_GenomeV2.4_Contig_115	TEannot_REPET_TEs	match_part	812013	812501	488	0.0	+	.	ID=mp6087-1_T_lutea_GenomeV2.4_Contig_115_Shanks	Target	Shanks	150	640	490	Identity=74.0
T_lutea_GenomeV2.4_Contig_091	TEannot_REPET_TEs	match	488087	488599	512	0.0	+	.	ID=ms8646_T_lutea_GenomeV2.4_Contig_091_Shanks	Target	Shanks	151	639	488	Identity=74.1
T_lutea_GenomeV2.4_Contig_173	TEannot_REPET_TEs	match	1238006	1238520	514	0.0	+	.	ID=ms1248_T_lutea_GenomeV2.4_Contig_173_Shanks	Target	Shanks	151	638	487	Identity=88.8
T_lutea_GenomeV2.4_Contig_063	TEannot_REPET_TEs	match	1237872	1238429	557	0.0	+	.	ID=ms10386_T_lutea_GenomeV2.4_Contig_063_Shanks	Target	Shanks	151	636	485	Identity=87.5
T_lutea_GenomeV2.4_Contig_063	TEannot_REPET_TEs	match	1357006	1359501	2495	0.0	-	.	ID=ms2538_T_lutea_GenomeV2.4_Contig_063_Shanks	Target	Shanks	152	635	483
T_lutea_GenomeV2.4_Contig_139	TEannot_REPET_TEs	match_part	1390333	1390820	487	0.0	-	.	ID=mp4224-2_T_lutea_GenomeV2.4_Contig_139_Shanks	Target	Shanks	146	631	485	Identity=98.4
T_lutea_GenomeV2.4_Contig_043	TEannot_REPET_TEs	match	336652	337474	822	0.0	-	.	ID=ms12265_T_lutea_GenomeV2.4_Contig_043_Shanks	Target	Shanks	149	631	482
T_lutea_GenomeV2.4_Contig_184	TEannot_REPET_TEs	match	635297	635765	468	0.0	+	.	ID=ms7665_T_lutea_GenomeV2.4_Contig_184_Shanks	Target	Shanks	151	630	479	Identity=73.7
T_lutea_GenomeV2.4_Contig_173	TEannot_REPET_TEs	match	1289016	1289532	516	0.0	+	.	ID=ms1252_T_lutea_GenomeV2.4_Contig_173_Shanks	Target	Shanks	146	627	481	Identity=91.2
T_lutea_GenomeV2.4_Contig_150	TEannot_REPET_TEs	match	744879	745373	494	0.0	-	.	ID=ms3384_T_lutea_GenomeV2.4_Contig_150_Shanks	Target	Shanks	146	627	481	Identity=75.0
T_lutea_GenomeV2.4_Contig_143	TEannot_REPET_TEs	match_part	664293	664774	481	0.0	-	.	ID=mp3864-3_T_lutea_GenomeV2.4_Contig_143_Shanks	Target	Shanks	150	624	474	Identity=99.8
T_lutea_GenomeV2.4_Contig_139	TEannot_REPET_TEs	match	434104	434660	556	0.0	+	.	ID=ms4389_T_lutea_GenomeV2.4_Contig_139_Shanks	Target	Shanks	134	619	485	Identity=72.0
T_lutea_GenomeV2.4_Contig_042	TEannot_REPET_TEs	match	199191	199703	512	0.0	+	.	ID=ms12369_T_lutea_GenomeV2.4_Contig_042_Shanks	Target	Shanks	148	616	468	Identity=89.6
T_lutea_GenomeV2.4_Contig_157	TEannot_REPET_TEs	match	94552	95086	534	0.0	-	.	ID=ms2474_T_lutea_GenomeV2.4_Contig_157_Shanks	Target	Shanks	142	612	470	Identity=88.3
T_lutea_GenomeV2.4_Contig_155	TEannot_REPET_TEs	match	969636	970094	458	0.0	+	.	ID=ms2507_T_lutea_GenomeV2.4_Contig_155_Shanks	Target	Shanks	150	612	462	Identity=91.3
T_lutea_GenomeV2.4_Contig_107	TEannot_REPET_TEs	match	730435	730937	502	0.0	-	.	ID=ms6678_T_lutea_GenomeV2.4_Contig_107_Shanks	Target	Shanks	151	609	458	Identity=87.1
T_lutea_GenomeV2.4_Contig_173	TEannot_REPET_TEs	match	704836	706234	1398	0.0	-	.	ID=ms1372_T_lutea_GenomeV2.4_Contig_173_Shanks	Target	Shanks	149	608	459
T_lutea_GenomeV2.4_Contig_071	TEannot_REPET_TEs	match	385167	385651	484	0.0	-	.	ID=ms9954_T_lutea_GenomeV2.4_Contig_071_Shanks	Target	Shanks	149	605	456	Identity=90.7
T_lutea_GenomeV2.4_Contig_097	TEannot_REPET_TEs	match	1460258	1460763	505	0.0	+	.	ID=ms7327_T_lutea_GenomeV2.4_Contig_097_Shanks	Target	Shanks	150	603	453	Identity=91.0
T_lutea_GenomeV2.4_Contig_093	TEannot_REPET_TEs	match	1133975	1134964	989	0.0	+	.	ID=ms8311_T_lutea_GenomeV2.4_Contig_093_Shanks	Target	Shanks	151	600	449
T_lutea_GenomeV2.4_Contig_041	TEannot_REPET_TEs	match	97699	98162	463	0.0	-	.	ID=ms12558_T_lutea_GenomeV2.4_Contig_041_Shanks	Target	Shanks	146	597	451	Identity=75.0
T_lutea_GenomeV2.4_Contig_165	TEannot_REPET_TEs	match	224324	224875	551	0.0	-	.	ID=ms1816_T_lutea_GenomeV2.4_Contig_165_Shanks	Target	Shanks	149	597	448	Identity=74.9
T_lutea_GenomeV2.4_Contig_116	TEannot_REPET_TEs	match	6445	6893	448	0.0	-	.	ID=ms11529_T_lutea_GenomeV2.4_Contig_116_Shanks	Target	Shanks	150	597	447	Identity=75.2
T_lutea_GenomeV2.4_Contig_188	TEannot_REPET_TEs	match	133051	133542	491	0.0	+	.	ID=ms4124_T_lutea_GenomeV2.4_Contig_188_Shanks	Target	Shanks	152	588	436	Identity=74.7
T_lutea_GenomeV2.4_Contig_133	TEannot_REPET_TEs	match	102450	102903	453	0.0	+	.	ID=ms8615_T_lutea_GenomeV2.4_Contig_133_Shanks	Target	Shanks	149	585	436	Identity=75.1
T_lutea_GenomeV2.4_Contig_189	TEannot_REPET_TEs	match_part	967411	967847	436	0.0	-	.	ID=mp144-2_T_lutea_GenomeV2.4_Contig_189_Shanks	Target	Shanks	151	585	434	Identity=99.5
T_lutea_GenomeV2.4_Contig_150	TEannot_REPET_TEs	match	1478414	1478851	437	0.0	+	.	ID=ms3220_T_lutea_GenomeV2.4_Contig_150_Shanks	Target	Shanks	150	579	429	Identity=91.8
T_lutea_GenomeV2.4_Contig_144	TEannot_REPET_TEs	match	391576	392027	451	0.0	-	.	ID=ms3745_T_lutea_GenomeV2.4_Contig_144_Shanks	Target	Shanks	151	577	426	Identity=72.9
T_lutea_GenomeV2.4_Contig_192	TEannot_REPET_TEs	match	238808	239272	464	0.0	-	.	ID=ms15896_T_lutea_GenomeV2.4_Contig_192_Shanks	Target	Shanks	137	576	439	Identity=94.9
T_lutea_GenomeV2.4_Contig_155	TEannot_REPET_TEs	match_part	232034	232458	424	0.0	-	.	ID=mp2704-2_T_lutea_GenomeV2.4_Contig_155_Shanks	Target	Shanks	151	576	425	Identity=99.8
T_lutea_GenomeV2.4_Contig_089	TEannot_REPET_TEs	match	134881	135331	450	0.0	-	.	ID=ms9070_T_lutea_GenomeV2.4_Contig_089_Shanks	Target	Shanks	151	575	424	Identity=85.9
T_lutea_GenomeV2.4_Contig_024	TEannot_REPET_TEs	match	81533	82036	503	0.0	+	.	ID=ms13365_T_lutea_GenomeV2.4_Contig_024_Shanks	Target	Shanks	148	574	426	Identity=70.8
T_lutea_GenomeV2.4_Contig_107	TEannot_REPET_TEs	match	1525877	1526478	601	0.0	+	.	ID=ms6495_T_lutea_GenomeV2.4_Contig_107_Shanks	Target	Shanks	150	572	422
T_lutea_GenomeV2.4_Contig_041	TEannot_REPET_TEs	match	722723	723238	515	0.0	-	.	ID=ms12454_T_lutea_GenomeV2.4_Contig_041_Shanks	Target	Shanks	149	569	420	Identity=73.1
T_lutea_GenomeV2.4_Contig_071	TEannot_REPET_TEs	match_part	855629	856077	448	0.0	-	.	ID=mp9822-2_T_lutea_GenomeV2.4_Contig_071_Shanks	Target	Shanks	151	569	418	Identity=90.7
T_lutea_GenomeV2.4_Contig_178	TEannot_REPET_TEs	match	1237565	1238268	703	0.0	+	.	ID=ms16005_T_lutea_GenomeV2.4_Contig_178_Shanks	Target	Shanks	150	568	418
T_lutea_GenomeV2.4_Contig_093	TEannot_REPET_TEs	match	667001	667437	436	0.0	+	.	ID=ms8360_T_lutea_GenomeV2.4_Contig_093_Shanks	Target	Shanks	146	564	418	Identity=88.5
T_lutea_GenomeV2.4_Contig_115	TEannot_REPET_TEs	match	414992	415419	427	0.0	+	.	ID=ms6147_T_lutea_GenomeV2.4_Contig_115_Shanks	Target	Shanks	125	560	435	Identity=91.0
T_lutea_GenomeV2.4_Contig_073	TEannot_REPET_TEs	match	322315	322738	423	0.0	-	.	ID=ms9434_T_lutea_GenomeV2.4_Contig_073_Shanks	Target	Shanks	152	555	403	Identity=89.7
T_lutea_GenomeV2.4_Contig_157	TEannot_REPET_TEs	match_part	362916	363313	397	0.0	+	.	ID=mp2445-1_T_lutea_GenomeV2.4_Contig_157_Shanks	Target	Shanks	150	547	397	Identity=99.5
T_lutea_GenomeV2.4_Contig_044	TEannot_REPET_TEs	match	989437	989843	406	0.0	-	.	ID=ms11984_T_lutea_GenomeV2.4_Contig_044_Shanks	Target	Shanks	151	547	396	Identity=87.1
T_lutea_GenomeV2.4_Contig_066	TEannot_REPET_TEs	match	180912	181332	420	0.0	-	.	ID=ms10339_T_lutea_GenomeV2.4_Contig_066_Shanks	Target	Shanks	139	546	407	Identity=89.5
T_lutea_GenomeV2.4_Contig_173	TEannot_REPET_TEs	match	2577748	2578150	402	0.0	+	.	ID=ms1025_T_lutea_GenomeV2.4_Contig_173_Shanks	Target	Shanks	144	544	400	Identity=99.0
T_lutea_GenomeV2.4_Contig_157	TEannot_REPET_TEs	match_part	282769	283160	391	0.0	+	.	ID=mp2441-1_T_lutea_GenomeV2.4_Contig_157_Shanks	Target	Shanks	150	541	391	Identity=74.4
T_lutea_GenomeV2.4_Contig_172	TEannot_REPET_TEs	match_part	222988	223388	400	0.0	+	.	ID=mp997-1_T_lutea_GenomeV2.4_Contig_172_Shanks	Target	Shanks	146	540	394	Identity=97.2
T_lutea_GenomeV2.4_Contig_115	TEannot_REPET_TEs	match	1050676	1051068	392	0.0	+	.	ID=ms6061_T_lutea_GenomeV2.4_Contig_115_Shanks	Target	Shanks	151	536	385	Identity=97.4
T_lutea_GenomeV2.4_Contig_184	TEannot_REPET_TEs	match	605159	605539	380	0.0	+	.	ID=ms7662_T_lutea_GenomeV2.4_Contig_184_Shanks	Target	Shanks	151	534	383	Identity=98.7
T_lutea_GenomeV2.4_Contig_105	TEannot_REPET_TEs	match	271896	272321	425	0.0	-	.	ID=ms7264_T_lutea_GenomeV2.4_Contig_105_Shanks	Target	Shanks	145	532	387	Identity=72.0
T_lutea_GenomeV2.4_Contig_128	TEannot_REPET_TEs	match	190565	190951	386	0.0	+	.	ID=ms4940_T_lutea_GenomeV2.4_Contig_128_Shanks	Target	Shanks	151	532	381	Identity=97.1
T_lutea_GenomeV2.4_Contig_063	TEannot_REPET_TEs	match	838023	838452	429	0.0	+	.	ID=ms10473_T_lutea_GenomeV2.4_Contig_063_Shanks	Target	Shanks	149	529	380	Identity=88.3
T_lutea_GenomeV2.4_Contig_005	TEannot_REPET_TEs	match	508331	508715	384	0.0	+	.	ID=ms15105_T_lutea_GenomeV2.4_Contig_005_Shanks	Target	Shanks	151	529	378	Identity=95.8
T_lutea_GenomeV2.4_Contig_174	TEannot_REPET_TEs	match	144865	145243	378	0.0	+	.	ID=ms823_T_lutea_GenomeV2.4_Contig_174_Shanks	Target	Shanks	151	529	378	Identity=97.4
T_lutea_GenomeV2.4_Contig_184	TEannot_REPET_TEs	match_part	1848153	1848535	382	0.0	+	.	ID=mp5899-1_T_lutea_GenomeV2.4_Contig_184_Shanks	Target	Shanks	151	527	376	Identity=91.4
T_lutea_GenomeV2.4_Contig_127	TEannot_REPET_TEs	match	1216129	1216506	377	0.0	-	.	ID=ms5187_T_lutea_GenomeV2.4_Contig_127_Shanks	Target	Shanks	149	522	373	Identity=97.9
T_lutea_GenomeV2.4_Contig_084	TEannot_REPET_TEs	match	24705	25077	372	0.0	-	.	ID=ms11939_T_lutea_GenomeV2.4_Contig_084_Shanks	Target	Shanks	149	522	373	Identity=74.7
T_lutea_GenomeV2.4_Contig_090	TEannot_REPET_TEs	match	579914	580324	410	0.0	+	.	ID=ms8776_T_lutea_GenomeV2.4_Contig_090_Shanks	Target	Shanks	146	521	375	Identity=88.1
T_lutea_GenomeV2.4_Contig_184	TEannot_REPET_TEs	match	1883583	1884280	697	0.0	+	.	ID=ms5901_T_lutea_GenomeV2.4_Contig_184_Shanks	Target	Shanks	151	520	369
T_lutea_GenomeV2.4_Contig_119	TEannot_REPET_TEs	match_part	83385	83753	368	0.0	+	.	ID=mp5725-1_T_lutea_GenomeV2.4_Contig_119_Shanks	Target	Shanks	151	519	368	Identity=92.7
T_lutea_GenomeV2.4_Contig_103	TEannot_REPET_TEs	match	3157	3540	383	0.0	-	.	ID=ms13839_T_lutea_GenomeV2.4_Contig_103_Shanks	Target	Shanks	139	514	375	Identity=74.4
T_lutea_GenomeV2.4_Contig_030	TEannot_REPET_TEs	match_part	925588	925958	370	0.0	+	.	ID=mp12962-1_T_lutea_GenomeV2.4_Contig_030_Shanks	Target	Shanks	151	514	363	Identity=95.0
T_lutea_GenomeV2.4_Contig_178	TEannot_REPET_TEs	match_part	1258382	1258747	365	0.0	-	.	ID=mp16006-2_T_lutea_GenomeV2.4_Contig_178_Shanks	Target	Shanks	150	507	357	Identity=91.5
T_lutea_GenomeV2.4_Contig_134	TEannot_REPET_TEs	match	941140	941501	361	0.0	-	.	ID=ms4624_T_lutea_GenomeV2.4_Contig_134_Shanks	Target	Shanks	151	503	352	Identity=97.8
T_lutea_GenomeV2.4_Contig_115	TEannot_REPET_TEs	match	1717177	1717531	354	0.0	+	.	ID=ms5813_T_lutea_GenomeV2.4_Contig_115_Shanks	Target	Shanks	188	500	312	Identity=82.0
T_lutea_GenomeV2.4_Contig_107	TEannot_REPET_TEs	match	129350	129712	362	0.0	+	.	ID=ms6783_T_lutea_GenomeV2.4_Contig_107_Shanks	Target	Shanks	146	495	349	Identity=95.8
T_lutea_GenomeV2.4_Contig_108	TEannot_REPET_TEs	match	443844	444682	838	0.0	-	.	ID=ms6354_T_lutea_GenomeV2.4_Contig_108_Shanks	Target	Shanks	145	494	349
T_lutea_GenomeV2.4_Contig_108	TEannot_REPET_TEs	match_part	443844	444143	299	0.0	-	.	ID=mp6354-1_T_lutea_GenomeV2.4_Contig_108_Shanks	Target	Shanks	198	494	296	Identity=98.0
T_lutea_GenomeV2.4_Contig_108	TEannot_REPET_TEs	match	113264	113604	340	0.0	-	.	ID=ms6429_T_lutea_GenomeV2.4_Contig_108_Shanks	Target	Shanks	151	491	340	Identity=97.4
T_lutea_GenomeV2.4_Contig_181	TEannot_REPET_TEs	match	441618	441957	339	0.0	-	.	ID=ms11825_T_lutea_GenomeV2.4_Contig_181_Shanks	Target	Shanks	149	487	338	Identity=88.5
T_lutea_GenomeV2.4_Contig_107	TEannot_REPET_TEs	match_part	1525877	1526246	369	0.0	+	.	ID=mp6495-1_T_lutea_GenomeV2.4_Contig_107_Shanks	Target	Shanks	150	487	337	Identity=92.9
T_lutea_GenomeV2.4_Contig_179	TEannot_REPET_TEs	match_part	24311	24647	336	0.0	+	.	ID=mp15959-1_T_lutea_GenomeV2.4_Contig_179_Shanks	Target	Shanks	150	487	337	Identity=93.2
T_lutea_GenomeV2.4_Contig_109	TEannot_REPET_TEs	match	99639	100149	510	0.0	-	.	ID=ms5846_T_lutea_GenomeV2.4_Contig_109_Shanks	Target	Shanks	118	486	368	Identity=84.4
T_lutea_GenomeV2.4_Contig_173	TEannot_REPET_TEs	match	1309454	1309855	401	0.0	+	.	ID=ms1254_T_lutea_GenomeV2.4_Contig_173_Shanks	Target	Shanks	146	485	339	Identity=85.1
T_lutea_GenomeV2.4_Contig_144	TEannot_REPET_TEs	match	516806	517156	350	0.0	+	.	ID=ms3748_T_lutea_GenomeV2.4_Contig_144_Shanks	Target	Shanks	150	485	335	Identity=96.2
T_lutea_GenomeV2.4_Contig_091	TEannot_REPET_TEs	match	891789	892147	358	0.0	-	.	ID=ms8555_T_lutea_GenomeV2.4_Contig_091_Shanks	Target	Shanks	148	484	336	Identity=91.4
T_lutea_GenomeV2.4_Contig_173	TEannot_REPET_TEs	match	3138356	3139029	673	0.0	-	.	ID=ms870_T_lutea_GenomeV2.4_Contig_173_Shanks	Target	Shanks	151	482	331
T_lutea_GenomeV2.4_Contig_115	TEannot_REPET_TEs	match	993496	993847	351	0.0	+	.	ID=ms6056_T_lutea_GenomeV2.4_Contig_115_Shanks	Target	Shanks	152	482	330	Identity=89.6
T_lutea_GenomeV2.4_Contig_042	TEannot_REPET_TEs	match	247653	247985	332	0.0	+	.	ID=ms16162_T_lutea_GenomeV2.4_Contig_042_Shanks	Target	Shanks	143	478	335	Identity=97.3
T_lutea_GenomeV2.4_Contig_150	TEannot_REPET_TEs	match	439217	439563	346	0.0	+	.	ID=ms3403_T_lutea_GenomeV2.4_Contig_150_Shanks	Target	Shanks	150	477	327	Identity=88.6
T_lutea_GenomeV2.4_Contig_057	TEannot_REPET_TEs	match	822822	823169	347	0.0	-	.	ID=ms10711_T_lutea_GenomeV2.4_Contig_057_Shanks	Target	Shanks	150	475	325	Identity=90.0
T_lutea_GenomeV2.4_Contig_093	TEannot_REPET_TEs	match_part	557888	558205	317	0.0	-	.	ID=mp8380-2_T_lutea_GenomeV2.4_Contig_093_Shanks	Target	Shanks	149	467	318	Identity=92.2
T_lutea_GenomeV2.4_Contig_178	TEannot_REPET_TEs	match_part	1237565	1237895	330	0.0	+	.	ID=mp16005-1_T_lutea_GenomeV2.4_Contig_178_Shanks	Target	Shanks	150	467	317	Identity=88.8
T_lutea_GenomeV2.4_Contig_144	TEannot_REPET_TEs	match_part	281273	281614	341	0.0	+	.	ID=mp3783-1_T_lutea_GenomeV2.4_Contig_144_Shanks	Target	Shanks	141	465	324	Identity=94.6
T_lutea_GenomeV2.4_Contig_093	TEannot_REPET_TEs	match	2069569	2069915	346	0.0	+	.	ID=ms8150_T_lutea_GenomeV2.4_Contig_093_Shanks	Target	Shanks	147	465	318	Identity=92.6
T_lutea_GenomeV2.4_Contig_051	TEannot_REPET_TEs	match	120438	120770	332	0.0	+	.	ID=ms15623_T_lutea_GenomeV2.4_Contig_051_Shanks	Target	Shanks	149	465	316	Identity=91.3
T_lutea_GenomeV2.4_Contig_015	TEannot_REPET_TEs	match	914409	914702	293	0.0	+	.	ID=ms14003_T_lutea_GenomeV2.4_Contig_015_Shanks	Target	Shanks	187	464	277	Identity=82.4
T_lutea_GenomeV2.4_Contig_108	TEannot_REPET_TEs	match	306058	306410	352	0.0	+	.	ID=ms6390_T_lutea_GenomeV2.4_Contig_108_Shanks	Target	Shanks	151	459	308	Identity=90.8
T_lutea_GenomeV2.4_Contig_139	TEannot_REPET_TEs	match	606124	606435	311	0.0	-	.	ID=ms4364_T_lutea_GenomeV2.4_Contig_139_Shanks	Target	Shanks	150	457	307	Identity=98.4
T_lutea_GenomeV2.4_Contig_185	TEannot_REPET_TEs	match	105629	105950	321	0.0	-	.	ID=ms14384_T_lutea_GenomeV2.4_Contig_185_Shanks	Target	Shanks	151	457	306	Identity=94.6
T_lutea_GenomeV2.4_Contig_184	TEannot_REPET_TEs	match	2223172	2223559	387	0.0	-	.	ID=ms15496_T_lutea_GenomeV2.4_Contig_184_Shanks	Target	Shanks	150	456	306	Identity=82.5
T_lutea_GenomeV2.4_Contig_189	TEannot_REPET_TEs	match	945623	945946	323	0.0	+	.	ID=ms184_T_lutea_GenomeV2.4_Contig_189_Shanks	Target	Shanks	141	451	310	Identity=91.9
T_lutea_GenomeV2.4_Contig_184	TEannot_REPET_TEs	match	2174330	2174670	340	0.0	-	.	ID=ms15494_T_lutea_GenomeV2.4_Contig_184_Shanks	Target	Shanks	152	451	299	Identity=86.2
T_lutea_GenomeV2.4_Contig_009	TEannot_REPET_TEs	match	853823	854144	321	0.0	+	.	ID=ms15602_T_lutea_GenomeV2.4_Contig_009_Shanks	Target	Shanks	137	448	311	Identity=95.5
T_lutea_GenomeV2.4_Contig_097	TEannot_REPET_TEs	match	1316714	1317081	367	0.0	-	.	ID=ms7355_T_lutea_GenomeV2.4_Contig_097_Shanks	Target	Shanks	148	444	296	Identity=74.4
T_lutea_GenomeV2.4_Contig_178	TEannot_REPET_TEs	match_part	436307	436618	311	0.0	+	.	ID=mp312-1_T_lutea_GenomeV2.4_Contig_178_Shanks	Target	Shanks	151	444	293	Identity=90.0
T_lutea_GenomeV2.4_Contig_098	TEannot_REPET_TEs	match	398895	399203	308	0.0	-	.	ID=ms6573_T_lutea_GenomeV2.4_Contig_098_Shanks	Target	Shanks	134	443	309	Identity=95.5
T_lutea_GenomeV2.4_Contig_043	TEannot_REPET_TEs	match_part	337162	337474	312	0.0	-	.	ID=mp12265-2_T_lutea_GenomeV2.4_Contig_043_Shanks	Target	Shanks	149	440	291	Identity=91.6
T_lutea_GenomeV2.4_Contig_134	TEannot_REPET_TEs	match	44341	44657	316	0.0	-	.	ID=ms4760_T_lutea_GenomeV2.4_Contig_134_Shanks	Target	Shanks	150	440	290	Identity=89.2
T_lutea_GenomeV2.4_Contig_155	TEannot_REPET_TEs	match	318072	318351	279	0.0	+	.	ID=ms2709_T_lutea_GenomeV2.4_Contig_155_Shanks	Target	Shanks	152	440	288	Identity=74.1
T_lutea_GenomeV2.4_Contig_134	TEannot_REPET_TEs	match	495134	495428	294	0.0	+	.	ID=ms4722_T_lutea_GenomeV2.4_Contig_134_Shanks	Target	Shanks	151	439	288	Identity=93.2
T_lutea_GenomeV2.4_Contig_173	TEannot_REPET_TEs	match	2983492	2983784	292	0.0	-	.	ID=ms924_T_lutea_GenomeV2.4_Contig_173_Shanks	Target	Shanks	150	436	286	Identity=95.9
T_lutea_GenomeV2.4_Contig_108	TEannot_REPET_TEs	match	805323	805654	331	0.0	-	.	ID=ms1272_T_lutea_GenomeV2.4_Contig_108_Shanks	Target	Shanks	151	436	285	Identity=86.0
T_lutea_GenomeV2.4_Contig_175	TEannot_REPET_TEs	match_part	923958	924273	315	0.0	+	.	ID=mp618-1_T_lutea_GenomeV2.4_Contig_175_Shanks	Target	Shanks	147	434	287	Identity=96.2
T_lutea_GenomeV2.4_Contig_178	TEannot_REPET_TEs	match	420074	420384	310	0.0	+	.	ID=ms309_T_lutea_GenomeV2.4_Contig_178_Shanks	Target	Shanks	177	431	254	Identity=86.4
T_lutea_GenomeV2.4_Contig_057	TEannot_REPET_TEs	match	596598	596878	280	0.0	-	.	ID=ms10789_T_lutea_GenomeV2.4_Contig_057_Shanks	Target	Shanks	151	430	279	Identity=88.6
T_lutea_GenomeV2.4_Contig_047	TEannot_REPET_TEs	match	369187	369549	362	0.0	-	.	ID=ms11468_T_lutea_GenomeV2.4_Contig_047_Shanks	Target	Shanks	171	430	259	Identity=83.8
T_lutea_GenomeV2.4_Contig_063	TEannot_REPET_TEs	match_part	7507	7787	280	0.0	+	.	ID=mp10643-1_T_lutea_GenomeV2.4_Contig_063_Shanks	Target	Shanks	150	429	279	Identity=97.9
T_lutea_GenomeV2.4_Contig_097	TEannot_REPET_TEs	match_part	1276792	1277082	290	0.0	+	.	ID=mp7352-1_T_lutea_GenomeV2.4_Contig_097_Shanks	Target	Shanks	140	427	287	Identity=96.5
T_lutea_GenomeV2.4_Contig_015	TEannot_REPET_TEs	match_part	567919	568236	317	0.0	-	.	ID=mp14091-2_T_lutea_GenomeV2.4_Contig_015_Shanks	Target	Shanks	141	422	281	Identity=95.1
T_lutea_GenomeV2.4_Contig_015	TEannot_REPET_TEs	match	567919	568236	317	0.0	-	.	ID=ms14091_T_lutea_GenomeV2.4_Contig_015_Shanks	Target	Shanks	141	422	281
T_lutea_GenomeV2.4_Contig_150	TEannot_REPET_TEs	match	1386326	1386594	268	0.0	+	.	ID=ms3217_T_lutea_GenomeV2.4_Contig_150_Shanks	Target	Shanks	148	419	271	Identity=97.4
T_lutea_GenomeV2.4_Contig_099	TEannot_REPET_TEs	match	1072445	1072733	288	0.0	-	.	ID=ms6929_T_lutea_GenomeV2.4_Contig_099_Shanks	Target	Shanks	150	418	268	Identity=94.8
T_lutea_GenomeV2.4_Contig_127	TEannot_REPET_TEs	match	422123	422381	258	0.0	-	.	ID=ms5326_T_lutea_GenomeV2.4_Contig_127_Shanks	Target	Shanks	150	414	264	Identity=89.2
T_lutea_GenomeV2.4_Contig_057	TEannot_REPET_TEs	match	962424	964067	1643	0.0	+	.	ID=ms3298_T_lutea_GenomeV2.4_Contig_057_Shanks	Target	Shanks	161	413	252
T_lutea_GenomeV2.4_Contig_162	TEannot_REPET_TEs	match	147002	147323	321	0.0	-	.	ID=ms2418_T_lutea_GenomeV2.4_Contig_162_Shanks	Target	Shanks	79	412	333	Identity=93.6
T_lutea_GenomeV2.4_Contig_184	TEannot_REPET_TEs	match	922415	922688	273	0.0	+	.	ID=ms7647_T_lutea_GenomeV2.4_Contig_184_Shanks	Target	Shanks	151	410	259	Identity=95.8
T_lutea_GenomeV2.4_Contig_111	TEannot_REPET_TEs	match	73799	74070	271	0.0	+	.	ID=ms6304_T_lutea_GenomeV2.4_Contig_111_Shanks	Target	Shanks	151	410	259	Identity=89.1
T_lutea_GenomeV2.4_Contig_090	TEannot_REPET_TEs	match	291001	291260	259	0.0	-	.	ID=ms8869_T_lutea_GenomeV2.4_Contig_090_Shanks	Target	Shanks	151	410	259	Identity=90.7
T_lutea_GenomeV2.4_Contig_052	TEannot_REPET_TEs	match	566794	567067	273	0.0	+	.	ID=ms11335_T_lutea_GenomeV2.4_Contig_052_Shanks	Target	Shanks	151	409	258	Identity=93.5
T_lutea_GenomeV2.4_Contig_093	TEannot_REPET_TEs	match	165588	165901	313	0.0	+	.	ID=ms8474_T_lutea_GenomeV2.4_Contig_093_Shanks	Target	Shanks	151	406	255	Identity=87.3
T_lutea_GenomeV2.4_Contig_173	TEannot_REPET_TEs	match	1777844	1778110	266	0.0	-	.	ID=ms1178_T_lutea_GenomeV2.4_Contig_173_Shanks	Target	Shanks	143	404	261	Identity=88.3
T_lutea_GenomeV2.4_Contig_093	TEannot_REPET_TEs	match	624017	624294	277	0.0	+	.	ID=ms8357_T_lutea_GenomeV2.4_Contig_093_Shanks	Target	Shanks	149	404	255	Identity=89.6
T_lutea_GenomeV2.4_Contig_184	TEannot_REPET_TEs	match_part	512550	512827	277	0.0	-	.	ID=mp9594-2_T_lutea_GenomeV2.4_Contig_184_Shanks	Target	Shanks	139	403	264	Identity=87.8
T_lutea_GenomeV2.4_Contig_139	TEannot_REPET_TEs	match	1748127	1748406	279	0.0	-	.	ID=ms15798_T_lutea_GenomeV2.4_Contig_139_Shanks	Target	Shanks	146	403	257	Identity=87.2
T_lutea_GenomeV2.4_Contig_099	TEannot_REPET_TEs	match	500189	500416	227	0.0	+	.	ID=ms7062_T_lutea_GenomeV2.4_Contig_099_Shanks	Target	Shanks	149	403	254	Identity=87.9
T_lutea_GenomeV2.4_Contig_108	TEannot_REPET_TEs	match	308759	309008	249	0.0	-	.	ID=ms6392_T_lutea_GenomeV2.4_Contig_108_Shanks	Target	Shanks	150	403	253	Identity=84.1
T_lutea_GenomeV2.4_Contig_154	TEannot_REPET_TEs	match	43916	44258	342	0.0	+	.	ID=ms2879_T_lutea_GenomeV2.4_Contig_154_Shanks	Target	Shanks	146	401	255	Identity=88.6
T_lutea_GenomeV2.4_Contig_042	TEannot_REPET_TEs	match	348004	348253	249	0.0	+	.	ID=ms16195_T_lutea_GenomeV2.4_Contig_042_Shanks	Target	Shanks	150	399	249	Identity=96.8
T_lutea_GenomeV2.4_Contig_143	TEannot_REPET_TEs	match	90561	90836	275	0.0	+	.	ID=ms3967_T_lutea_GenomeV2.4_Contig_143_Shanks	Target	Shanks	151	397	246	Identity=90.4
T_lutea_GenomeV2.4_Contig_030	TEannot_REPET_TEs	match_part	498099	498362	263	0.0	+	.	ID=mp13040-1_T_lutea_GenomeV2.4_Contig_030_Shanks	Target	Shanks	139	395	256	Identity=97.3
T_lutea_GenomeV2.4_Contig_188	TEannot_REPET_TEs	match	125126	125451	325	0.0	-	.	ID=ms4123_T_lutea_GenomeV2.4_Contig_188_Shanks	Target	Shanks	148	395	247	Identity=83.7
T_lutea_GenomeV2.4_Contig_013	TEannot_REPET_TEs	match	829598	829831	233	0.0	+	.	ID=ms14314_T_lutea_GenomeV2.4_Contig_013_Shanks	Target	Shanks	151	393	242	Identity=82.1
T_lutea_GenomeV2.4_Contig_171	TEannot_REPET_TEs	match	32910	33155	245	0.0	-	.	ID=ms15745_T_lutea_GenomeV2.4_Contig_171_Shanks	Target	Shanks	148	392	244	Identity=86.9
T_lutea_GenomeV2.4_Contig_184	TEannot_REPET_TEs	match_part	1883583	1883829	246	0.0	+	.	ID=mp5901-1_T_lutea_GenomeV2.4_Contig_184_Shanks	Target	Shanks	151	392	241	Identity=85.2
T_lutea_GenomeV2.4_Contig_115	TEannot_REPET_TEs	match	1301261	1301519	258	0.0	+	.	ID=ms6036_T_lutea_GenomeV2.4_Contig_115_Shanks	Target	Shanks	151	391	240	Identity=92.3
T_lutea_GenomeV2.4_Contig_173	TEannot_REPET_TEs	match_part	676216	676458	242	0.0	+	.	ID=mp1367-1_T_lutea_GenomeV2.4_Contig_173_Shanks	Target	Shanks	150	390	240	Identity=93.0
T_lutea_GenomeV2.4_Contig_057	TEannot_REPET_TEs	match	527163	527461	298	0.0	-	.	ID=ms10831_T_lutea_GenomeV2.4_Contig_057_Shanks	Target	Shanks	151	390	239	Identity=85.0
T_lutea_GenomeV2.4_Contig_066	TEannot_REPET_TEs	match	6044	6258	214	0.0	+	.	ID=ms10333_T_lutea_GenomeV2.4_Contig_066_Shanks	Target	Shanks	179	390	211	Identity=88.5
T_lutea_GenomeV2.4_Contig_097	TEannot_REPET_TEs	match	1285712	1285953	241	0.0	+	.	ID=ms7354_T_lutea_GenomeV2.4_Contig_097_Shanks	Target	Shanks	168	389	221	Identity=93.4
T_lutea_GenomeV2.4_Contig_105	TEannot_REPET_TEs	match	234750	235005	255	0.0	+	.	ID=ms7261_T_lutea_GenomeV2.4_Contig_105_Shanks	Target	Shanks	144	386	242	Identity=78.5
T_lutea_GenomeV2.4_Contig_175	TEannot_REPET_TEs	match	921151	921405	254	0.0	-	.	ID=ms617_T_lutea_GenomeV2.4_Contig_175_Shanks	Target	Shanks	151	386	235	Identity=85.4
T_lutea_GenomeV2.4_Contig_115	TEannot_REPET_TEs	match	1322135	1322374	239	0.0	-	.	ID=ms6039_T_lutea_GenomeV2.4_Contig_115_Shanks	Target	Shanks	151	386	235	Identity=91.1
T_lutea_GenomeV2.4_Contig_178	TEannot_REPET_TEs	match	582488	582769	281	0.0	-	.	ID=ms273_T_lutea_GenomeV2.4_Contig_178_Shanks	Target	Shanks	148	385	237	Identity=89.5
T_lutea_GenomeV2.4_Contig_004	TEannot_REPET_TEs	match	142721	142970	249	0.0	+	.	ID=ms15265_T_lutea_GenomeV2.4_Contig_004_Shanks	Target	Shanks	150	385	235	Identity=90.1
T_lutea_GenomeV2.4_Contig_134	TEannot_REPET_TEs	match	796476	796716	240	0.0	-	.	ID=ms4621_T_lutea_GenomeV2.4_Contig_134_Shanks	Target	Shanks	151	385	234	Identity=92.9
T_lutea_GenomeV2.4_Contig_127	TEannot_REPET_TEs	match	625571	625816	245	0.0	-	.	ID=ms5267_T_lutea_GenomeV2.4_Contig_127_Shanks	Target	Shanks	150	383	233	Identity=87.4
T_lutea_GenomeV2.4_Contig_018	TEannot_REPET_TEs	match	28211	28452	241	0.0	-	.	ID=ms1722_T_lutea_GenomeV2.4_Contig_018_Shanks	Target	Shanks	150	383	233	Identity=91.1
T_lutea_GenomeV2.4_Contig_044	TEannot_REPET_TEs	match	875666	875908	242	0.0	-	.	ID=ms12026_T_lutea_GenomeV2.4_Contig_044_Shanks	Target	Shanks	151	382	231	Identity=95.3
T_lutea_GenomeV2.4_Contig_093	TEannot_REPET_TEs	match	1598901	1599130	229	0.0	+	.	ID=ms8209_T_lutea_GenomeV2.4_Contig_093_Shanks	Target	Shanks	151	382	231	Identity=99.1
T_lutea_GenomeV2.4_Contig_115	TEannot_REPET_TEs	match	665119	665356	237	0.0	-	.	ID=ms6115_T_lutea_GenomeV2.4_Contig_115_Shanks	Target	Shanks	150	381	231	Identity=97.5
T_lutea_GenomeV2.4_Contig_015	TEannot_REPET_TEs	match	1019735	1019970	235	0.0	+	.	ID=ms13946_T_lutea_GenomeV2.4_Contig_015_Shanks	Target	Shanks	151	380	229	Identity=97.8
T_lutea_GenomeV2.4_Contig_115	TEannot_REPET_TEs	match	1051069	1051298	229	0.0	+	.	ID=ms6062_T_lutea_GenomeV2.4_Contig_115_Shanks	Target	Shanks	151	380	229	Identity=98.7
T_lutea_GenomeV2.4_Contig_091	TEannot_REPET_TEs	match	605926	606154	228	0.0	-	.	ID=ms8586_T_lutea_GenomeV2.4_Contig_091_Shanks	Target	Shanks	151	380	229	Identity=99.6
T_lutea_GenomeV2.4_Contig_128	TEannot_REPET_TEs	match	239752	239990	238	0.0	+	.	ID=ms4942_T_lutea_GenomeV2.4_Contig_128_Shanks	Target	Shanks	150	379	229	Identity=97.8
T_lutea_GenomeV2.4_Contig_090	TEannot_REPET_TEs	match	599093	599314	221	0.0	+	.	ID=ms8777_T_lutea_GenomeV2.4_Contig_090_Shanks	Target	Shanks	155	379	224	Identity=90.2
T_lutea_GenomeV2.4_Contig_139	TEannot_REPET_TEs	match	281606	281867	261	0.0	+	.	ID=ms4418_T_lutea_GenomeV2.4_Contig_139_Shanks	Target	Shanks	152	378	226	Identity=76.4
T_lutea_GenomeV2.4_Contig_115	TEannot_REPET_TEs	match	1692487	1692721	234	0.0	+	.	ID=ms5810_T_lutea_GenomeV2.4_Contig_115_Shanks	Target	Shanks	150	377	227	Identity=88.7
T_lutea_GenomeV2.4_Contig_086	TEannot_REPET_TEs	match	28515	28736	221	0.0	-	.	ID=ms9177_T_lutea_GenomeV2.4_Contig_086_Shanks	Target	Shanks	151	377	226	Identity=76.3
T_lutea_GenomeV2.4_Contig_143	TEannot_REPET_TEs	match	369586	369812	226	0.0	-	.	ID=ms3946_T_lutea_GenomeV2.4_Contig_143_Shanks	Target	Shanks	146	372	226	Identity=96.5
T_lutea_GenomeV2.4_Contig_139	TEannot_REPET_TEs	match	1442404	1442652	248	0.0	+	.	ID=ms4227_T_lutea_GenomeV2.4_Contig_139_Shanks	Target	Shanks	151	371	220	Identity=91.2
T_lutea_GenomeV2.4_Contig_144	TEannot_REPET_TEs	match_part	45322	45572	250	0.0	-	.	ID=mp3825-2_T_lutea_GenomeV2.4_Contig_144_Shanks	Target	Shanks	134	370	236	Identity=78.1
T_lutea_GenomeV2.4_Contig_179	TEannot_REPET_TEs	match	49214	49476	262	0.0	+	.	ID=ms15960_T_lutea_GenomeV2.4_Contig_179_Shanks	Target	Shanks	151	370	219	Identity=78.2
T_lutea_GenomeV2.4_Contig_069	TEannot_REPET_TEs	match	25807	26025	218	0.0	-	.	ID=ms1706_T_lutea_GenomeV2.4_Contig_069_Shanks	Target	Shanks	153	370	217	Identity=74.9
T_lutea_GenomeV2.4_Contig_057	TEannot_REPET_TEs	match	636821	637087	266	0.0	+	.	ID=ms10790_T_lutea_GenomeV2.4_Contig_057_Shanks	Target	Shanks	140	369	229	Identity=78.6
T_lutea_GenomeV2.4_Contig_127	TEannot_REPET_TEs	match	386038	386296	258	0.0	-	.	ID=ms5324_T_lutea_GenomeV2.4_Contig_127_Shanks	Target	Shanks	153	369	216	Identity=79.8
T_lutea_GenomeV2.4_Contig_090	TEannot_REPET_TEs	match	113181	113458	277	0.0	+	.	ID=ms8904_T_lutea_GenomeV2.4_Contig_090_Shanks	Target	Shanks	151	368	217	Identity=77.5
T_lutea_GenomeV2.4_Contig_071	TEannot_REPET_TEs	match	1017607	1017858	251	0.0	-	.	ID=ms9796_T_lutea_GenomeV2.4_Contig_071_Shanks	Target	Shanks	151	368	217	Identity=76.2
T_lutea_GenomeV2.4_Contig_115	TEannot_REPET_TEs	match	592167	592395	228	0.0	-	.	ID=ms6113_T_lutea_GenomeV2.4_Contig_115_Shanks	Target	Shanks	151	368	217	Identity=77.5
T_lutea_GenomeV2.4_Contig_053	TEannot_REPET_TEs	match	65067	65359	292	0.0	-	.	ID=ms11197_T_lutea_GenomeV2.4_Contig_053_Shanks	Target	Shanks	118	367	249	Identity=79.8
T_lutea_GenomeV2.4_Contig_162	TEannot_REPET_TEs	match	572961	573175	214	0.0	+	.	ID=ms2007_T_lutea_GenomeV2.4_Contig_162_Shanks	Target	Shanks	141	367	226	Identity=78.0
T_lutea_GenomeV2.4_Contig_184	TEannot_REPET_TEs	match	748497	748731	234	0.0	+	.	ID=ms7671_T_lutea_GenomeV2.4_Contig_184_Shanks	Target	Shanks	143	367	224	Identity=81.0
T_lutea_GenomeV2.4_Contig_178	TEannot_REPET_TEs	match	643791	644016	225	0.0	-	.	ID=ms274_T_lutea_GenomeV2.4_Contig_178_Shanks	Target	Shanks	144	367	223	Identity=77.7
T_lutea_GenomeV2.4_Contig_015	TEannot_REPET_TEs	match	1220550	1220786	236	0.0	+	.	ID=ms12976_T_lutea_GenomeV2.4_Contig_015_Shanks	Target	Shanks	147	367	220	Identity=73.8
T_lutea_GenomeV2.4_Contig_107	TEannot_REPET_TEs	match	178327	178541	214	0.0	-	.	ID=ms6787_T_lutea_GenomeV2.4_Contig_107_Shanks	Target	Shanks	148	367	219	Identity=80.5
T_lutea_GenomeV2.4_Contig_115	TEannot_REPET_TEs	match	1338647	1338893	246	0.0	-	.	ID=ms5826_T_lutea_GenomeV2.4_Contig_115_Shanks	Target	Shanks	150	367	217	Identity=81.4
T_lutea_GenomeV2.4_Contig_127	TEannot_REPET_TEs	match	1396815	1397060	245	0.0	-	.	ID=ms5138_T_lutea_GenomeV2.4_Contig_127_Shanks	Target	Shanks	150	367	217	Identity=79.7
T_lutea_GenomeV2.4_Contig_179	TEannot_REPET_TEs	match	76449	76691	242	0.0	+	.	ID=ms15961_T_lutea_GenomeV2.4_Contig_179_Shanks	Target	Shanks	150	367	217	Identity=80.7
T_lutea_GenomeV2.4_Contig_097	TEannot_REPET_TEs	match	856576	856816	240	0.0	+	.	ID=ms7423_T_lutea_GenomeV2.4_Contig_097_Shanks	Target	Shanks	150	367	217	Identity=80.3
T_lutea_GenomeV2.4_Contig_052	TEannot_REPET_TEs	match	14996	15221	225	0.0	+	.	ID=ms11425_T_lutea_GenomeV2.4_Contig_052_Shanks	Target	Shanks	150	367	217	Identity=77.9
T_lutea_GenomeV2.4_Contig_134	TEannot_REPET_TEs	match	987862	988079	217	0.0	+	.	ID=ms15658_T_lutea_GenomeV2.4_Contig_134_Shanks	Target	Shanks	150	367	217	Identity=97.2
T_lutea_GenomeV2.4_Contig_153	TEannot_REPET_TEs	match	15773	15986	213	0.0	+	.	ID=ms16047_T_lutea_GenomeV2.4_Contig_153_Shanks	Target	Shanks	150	367	217	Identity=79.8
T_lutea_GenomeV2.4_Contig_054	TEannot_REPET_TEs	match	309828	310038	210	0.0	+	.	ID=ms11057_T_lutea_GenomeV2.4_Contig_054_Shanks	Target	Shanks	150	367	217	Identity=74.1
T_lutea_GenomeV2.4_Contig_067	TEannot_REPET_TEs	match	20960	21186	226	0.0	+	.	ID=ms1846_T_lutea_GenomeV2.4_Contig_067_Shanks	Target	Shanks	151	367	216	Identity=75.8
T_lutea_GenomeV2.4_Contig_030	TEannot_REPET_TEs	match	638659	638883	224	0.0	-	.	ID=ms13016_T_lutea_GenomeV2.4_Contig_030_Shanks	Target	Shanks	151	367	216	Identity=80.2
T_lutea_GenomeV2.4_Contig_044	TEannot_REPET_TEs	match	395559	395783	224	0.0	-	.	ID=ms12090_T_lutea_GenomeV2.4_Contig_044_Shanks	Target	Shanks	151	367	216	Identity=79.2
T_lutea_GenomeV2.4_Contig_093	TEannot_REPET_TEs	match	792975	793193	218	0.0	-	.	ID=ms8327_T_lutea_GenomeV2.4_Contig_093_Shanks	Target	Shanks	151	367	216	Identity=78.6
T_lutea_GenomeV2.4_Contig_071	TEannot_REPET_TEs	match	325669	325885	216	0.0	+	.	ID=ms10013_T_lutea_GenomeV2.4_Contig_071_Shanks	Target	Shanks	151	367	216	Identity=78.9
T_lutea_GenomeV2.4_Contig_184	TEannot_REPET_TEs	match	1790846	1791061	215	0.0	-	.	ID=ms5898_T_lutea_GenomeV2.4_Contig_184_Shanks	Target	Shanks	151	367	216	Identity=80.4
T_lutea_GenomeV2.4_Contig_063	TEannot_REPET_TEs	match	282153	282367	214	0.0	+	.	ID=ms10625_T_lutea_GenomeV2.4_Contig_063_Shanks	Target	Shanks	151	367	216	Identity=78.9
T_lutea_GenomeV2.4_Contig_063	TEannot_REPET_TEs	match	201863	202076	213	0.0	-	.	ID=ms10624_T_lutea_GenomeV2.4_Contig_063_Shanks	Target	Shanks	151	367	216	Identity=78.4
T_lutea_GenomeV2.4_Contig_107	TEannot_REPET_TEs	match	1202808	1203049	241	0.0	-	.	ID=ms6517_T_lutea_GenomeV2.4_Contig_107_Shanks	Target	Shanks	152	367	215	Identity=77.1
T_lutea_GenomeV2.4_Chloroplast	TEannot_REPET_TEs	match	115678	115902	224	0.0	+	.	ID=ms5455_T_lutea_GenomeV2.4_Chloroplast_Shanks	Target	Shanks	154	367	213	Identity=78.9
T_lutea_GenomeV2.4_Contig_015	TEannot_REPET_TEs	match	451452	451653	201	0.0	+	.	ID=ms14086_T_lutea_GenomeV2.4_Contig_015_Shanks	Target	Shanks	188	367	179	Identity=78.1
T_lutea_GenomeV2.4_Contig_139	TEannot_REPET_TEs	match	158755	158972	217	0.0	-	.	ID=ms4443_T_lutea_GenomeV2.4_Contig_139_Shanks	Target	Shanks	150	366	216	Identity=86.2
T_lutea_GenomeV2.4_Contig_030	TEannot_REPET_TEs	match	410095	410353	258	0.0	-	.	ID=ms13038_T_lutea_GenomeV2.4_Contig_030_Shanks	Target	Shanks	151	366	215	Identity=86.4
T_lutea_GenomeV2.4_Contig_097	TEannot_REPET_TEs	match	1213260	1213495	235	0.0	-	.	ID=ms7346_T_lutea_GenomeV2.4_Contig_097_Shanks	Target	Shanks	151	366	215	Identity=90.4
T_lutea_GenomeV2.4_Contig_093	TEannot_REPET_TEs	match	354230	354468	238	0.0	-	.	ID=ms8430_T_lutea_GenomeV2.4_Contig_093_Shanks	Target	Shanks	147	365	218	Identity=81.2
T_lutea_GenomeV2.4_Contig_095	TEannot_REPET_TEs	match_part	366889	367104	215	0.0	-	.	ID=mp7844-2_T_lutea_GenomeV2.4_Contig_095_Shanks	Target	Shanks	149	365	216	Identity=98.2
T_lutea_GenomeV2.4_Contig_115	TEannot_REPET_TEs	match	279700	281401	1701	0.0	-	.	ID=ms6187_T_lutea_GenomeV2.4_Contig_115_Shanks	Target	Shanks	151	365	214
T_lutea_GenomeV2.4_Contig_184	TEannot_REPET_TEs	match	414057	414342	285	0.0	-	.	ID=ms9587_T_lutea_GenomeV2.4_Contig_184_Shanks	Target	Shanks	109	364	255	Identity=77.8
T_lutea_GenomeV2.4_Contig_179	TEannot_REPET_TEs	match	217054	217312	258	0.0	+	.	ID=ms15932_T_lutea_GenomeV2.4_Contig_179_Shanks	Target	Shanks	138	364	226	Identity=77.4
T_lutea_GenomeV2.4_Contig_115	TEannot_REPET_TEs	match	1679735	1679974	239	0.0	-	.	ID=ms5809_T_lutea_GenomeV2.4_Contig_115_Shanks	Target	Shanks	149	364	215	Identity=79.0
T_lutea_GenomeV2.4_Contig_080	TEannot_REPET_TEs	match	46383	46618	235	0.0	-	.	ID=ms3116_T_lutea_GenomeV2.4_Contig_080_Shanks	Target	Shanks	150	364	214	Identity=77.5
T_lutea_GenomeV2.4_Contig_155	TEannot_REPET_TEs	match	655759	655990	231	0.0	+	.	ID=ms2631_T_lutea_GenomeV2.4_Contig_155_Shanks	Target	Shanks	150	364	214	Identity=76.4
T_lutea_GenomeV2.4_Contig_181	TEannot_REPET_TEs	match	352330	352561	231	0.0	+	.	ID=ms13640_T_lutea_GenomeV2.4_Contig_181_Shanks	Target	Shanks	150	364	214	Identity=77.1
T_lutea_GenomeV2.4_Contig_115	TEannot_REPET_TEs	match	819999	820213	214	0.0	-	.	ID=ms6088_T_lutea_GenomeV2.4_Contig_115_Shanks	Target	Shanks	150	364	214	Identity=98.6
T_lutea_GenomeV2.4_Contig_043	TEannot_REPET_TEs	match	16391	16657	266	0.0	+	.	ID=ms12322_T_lutea_GenomeV2.4_Contig_043_Shanks	Target	Shanks	151	364	213	Identity=86.7
T_lutea_GenomeV2.4_Contig_111	TEannot_REPET_TEs	match	303247	303499	252	0.0	+	.	ID=ms6241_T_lutea_GenomeV2.4_Contig_111_Shanks	Target	Shanks	151	364	213	Identity=89.5
T_lutea_GenomeV2.4_Contig_136	TEannot_REPET_TEs	match	132870	133116	246	0.0	+	.	ID=ms12214_T_lutea_GenomeV2.4_Contig_136_Shanks	Target	Shanks	151	364	213	Identity=77.8
T_lutea_GenomeV2.4_Contig_178	TEannot_REPET_TEs	match	130166	130407	241	0.0	-	.	ID=ms484_T_lutea_GenomeV2.4_Contig_178_Shanks	Target	Shanks	151	364	213	Identity=89.2
T_lutea_GenomeV2.4_Contig_129	TEannot_REPET_TEs	match	84401	84638	237	0.0	+	.	ID=ms4864_T_lutea_GenomeV2.4_Contig_129_Shanks	Target	Shanks	151	364	213	Identity=75.8
T_lutea_GenomeV2.4_Contig_132	TEannot_REPET_TEs	match	110848	111074	226	0.0	-	.	ID=ms4827_T_lutea_GenomeV2.4_Contig_132_Shanks	Target	Shanks	151	364	213	Identity=78.2
T_lutea_GenomeV2.4_Contig_015	TEannot_REPET_TEs	match	753464	753684	220	0.0	-	.	ID=ms14041_T_lutea_GenomeV2.4_Contig_015_Shanks	Target	Shanks	151	364	213	Identity=76.3
T_lutea_GenomeV2.4_Contig_165	TEannot_REPET_TEs	match	470292	470500	208	0.0	+	.	ID=ms4654_T_lutea_GenomeV2.4_Contig_165_Shanks	Target	Shanks	151	364	213	Identity=78.6
T_lutea_GenomeV2.4_Contig_071	TEannot_REPET_TEs	match	911237	911455	218	0.0	-	.	ID=ms9829_T_lutea_GenomeV2.4_Contig_071_Shanks	Target	Shanks	153	364	211	Identity=79.6
T_lutea_GenomeV2.4_Contig_173	TEannot_REPET_TEs	match	2478300	2478512	212	0.0	+	.	ID=ms1018_T_lutea_GenomeV2.4_Contig_173_Shanks	Target	Shanks	195	364	169	Identity=78.6
T_lutea_GenomeV2.4_Contig_052	TEannot_REPET_TEs	match	716483	716719	236	0.0	+	.	ID=ms11310_T_lutea_GenomeV2.4_Contig_052_Shanks	Target	Shanks	149	363	214	Identity=77.0
T_lutea_GenomeV2.4_Contig_139	TEannot_REPET_TEs	match	1048041	1048268	227	0.0	-	.	ID=ms4272_T_lutea_GenomeV2.4_Contig_139_Shanks	Target	Shanks	150	363	213	Identity=76.8
T_lutea_GenomeV2.4_Contig_009	TEannot_REPET_TEs	match	602781	603051	270	0.0	+	.	ID=ms14678_T_lutea_GenomeV2.4_Contig_009_Shanks	Target	Shanks	151	363	212	Identity=88.2
T_lutea_GenomeV2.4_Contig_139	TEannot_REPET_TEs	match	1716808	1717034	226	0.0	+	.	ID=ms3991_T_lutea_GenomeV2.4_Contig_139_Shanks	Target	Shanks	151	363	212	Identity=76.5
T_lutea_GenomeV2.4_Contig_066	TEannot_REPET_TEs	match	131013	131232	219	0.0	-	.	ID=ms10337_T_lutea_GenomeV2.4_Contig_066_Shanks	Target	Shanks	151	363	212	Identity=79.2
T_lutea_GenomeV2.4_Chloroplast	TEannot_REPET_TEs	match	98425	98639	214	0.0	+	.	ID=ms5454_T_lutea_GenomeV2.4_Chloroplast_Shanks	Target	Shanks	151	363	212	Identity=79.3
T_lutea_GenomeV2.4_Contig_043	TEannot_REPET_TEs	match	15105	15314	209	0.0	-	.	ID=ms12321_T_lutea_GenomeV2.4_Contig_043_Shanks	Target	Shanks	160	363	203	Identity=88.3
T_lutea_GenomeV2.4_Contig_098	TEannot_REPET_TEs	match	463835	464036	201	0.0	-	.	ID=ms6575_T_lutea_GenomeV2.4_Contig_098_Shanks	Target	Shanks	188	363	175	Identity=76.6
T_lutea_GenomeV2.4_Contig_037	TEannot_REPET_TEs	match	85137	85369	232	0.0	+	.	ID=ms12727_T_lutea_GenomeV2.4_Contig_037_Shanks	Target	Shanks	150	362	212	Identity=75.8
T_lutea_GenomeV2.4_Contig_063	TEannot_REPET_TEs	match	464653	464868	215	0.0	-	.	ID=ms10556_T_lutea_GenomeV2.4_Contig_063_Shanks	Target	Shanks	151	362	211	Identity=82.0
T_lutea_GenomeV2.4_Contig_063	TEannot_REPET_TEs	match	905439	905652	213	0.0	-	.	ID=ms10481_T_lutea_GenomeV2.4_Contig_063_Shanks	Target	Shanks	151	362	211	Identity=78.5
T_lutea_GenomeV2.4_Contig_051	TEannot_REPET_TEs	match	86409	86614	205	0.0	-	.	ID=ms15621_T_lutea_GenomeV2.4_Contig_051_Shanks	Target	Shanks	151	362	211	Identity=84.7
T_lutea_GenomeV2.4_Contig_063	TEannot_REPET_TEs	match	727126	727358	232	0.0	+	.	ID=ms10521_T_lutea_GenomeV2.4_Contig_063_Shanks	Target	Shanks	149	361	212	Identity=88.6
T_lutea_GenomeV2.4_Contig_139	TEannot_REPET_TEs	match	1651974	1652195	221	0.0	+	.	ID=ms3988_T_lutea_GenomeV2.4_Contig_139_Shanks	Target	Shanks	150	361	211	Identity=88.4
T_lutea_GenomeV2.4_Contig_046	TEannot_REPET_TEs	match	423606	424067	461	0.0	+	.	ID=ms11616_T_lutea_GenomeV2.4_Contig_046_Shanks	Target	Shanks	151	361	210
T_lutea_GenomeV2.4_Contig_150	TEannot_REPET_TEs	match	2561789	2562019	230	0.0	-	.	ID=ms2993_T_lutea_GenomeV2.4_Contig_150_Shanks	Target	Shanks	151	361	210	Identity=77.3
T_lutea_GenomeV2.4_Contig_090	TEannot_REPET_TEs	match	778830	779052	222	0.0	+	.	ID=ms3140_T_lutea_GenomeV2.4_Contig_090_Shanks	Target	Shanks	151	361	210	Identity=76.1
T_lutea_GenomeV2.4_Contig_189	TEannot_REPET_TEs	match	426078	426288	210	0.0	+	.	ID=ms2170_T_lutea_GenomeV2.4_Contig_189_Shanks	Target	Shanks	151	361	210	Identity=99.5
T_lutea_GenomeV2.4_Contig_192	TEannot_REPET_TEs	match	146350	146560	210	0.0	-	.	ID=ms11_T_lutea_GenomeV2.4_Contig_192_Shanks	Target	Shanks	153	361	208	Identity=77.0
T_lutea_GenomeV2.4_Contig_139	TEannot_REPET_TEs	match_part	868118	868362	244	0.0	+	.	ID=mp4301-1_T_lutea_GenomeV2.4_Contig_139_Shanks	Target	Shanks	123	359	236	Identity=94.6
T_lutea_GenomeV2.4_Contig_188	TEannot_REPET_TEs	match	154917	155133	216	0.0	-	.	ID=ms4125_T_lutea_GenomeV2.4_Contig_188_Shanks	Target	Shanks	143	358	215	Identity=88.5
T_lutea_GenomeV2.4_Contig_184	TEannot_REPET_TEs	match	1671299	1671506	207	0.0	-	.	ID=ms5941_T_lutea_GenomeV2.4_Contig_184_Shanks	Target	Shanks	147	358	211	Identity=83.9
T_lutea_GenomeV2.4_Contig_173	TEannot_REPET_TEs	match_part	1365550	1365783	233	0.0	-	.	ID=mp1224-2_T_lutea_GenomeV2.4_Contig_173_Shanks	Target	Shanks	150	358	208	Identity=77.7
T_lutea_GenomeV2.4_Contig_043	TEannot_REPET_TEs	match	272539	272770	231	0.0	+	.	ID=ms12262_T_lutea_GenomeV2.4_Contig_043_Shanks	Target	Shanks	151	358	207	Identity=86.5
T_lutea_GenomeV2.4_Contig_041	TEannot_REPET_TEs	match	459466	459695	229	0.0	+	.	ID=ms12481_T_lutea_GenomeV2.4_Contig_041_Shanks	Target	Shanks	151	358	207	Identity=74.0
T_lutea_GenomeV2.4_Contig_137	TEannot_REPET_TEs	match	226493	226712	219	0.0	+	.	ID=ms4531_T_lutea_GenomeV2.4_Contig_137_Shanks	Target	Shanks	151	358	207	Identity=74.8
T_lutea_GenomeV2.4_Contig_127	TEannot_REPET_TEs	match_part	764981	765188	207	0.0	-	.	ID=mp5237-2_T_lutea_GenomeV2.4_Contig_127_Shanks	Target	Shanks	151	358	207	Identity=97.6
T_lutea_GenomeV2.4_Contig_091	TEannot_REPET_TEs	match	1022499	1022722	223	0.0	+	.	ID=ms16089_T_lutea_GenomeV2.4_Contig_091_Shanks	Target	Shanks	150	357	207	Identity=79.0
T_lutea_GenomeV2.4_Contig_173	TEannot_REPET_TEs	match_part	3138791	3139029	238	0.0	-	.	ID=mp870-2_T_lutea_GenomeV2.4_Contig_173_Shanks	Target	Shanks	151	356	205	Identity=92.4
T_lutea_GenomeV2.4_Contig_128	TEannot_REPET_TEs	match	155244	155452	208	0.0	-	.	ID=ms5014_T_lutea_GenomeV2.4_Contig_128_Shanks	Target	Shanks	151	356	205	Identity=97.1
T_lutea_GenomeV2.4_Contig_108	TEannot_REPET_TEs	match	41476	41708	232	0.0	+	.	ID=ms6428_T_lutea_GenomeV2.4_Contig_108_Shanks	Target	Shanks	141	355	214	Identity=76.9
T_lutea_GenomeV2.4_Contig_137	TEannot_REPET_TEs	match	347068	347299	231	0.0	+	.	ID=ms4538_T_lutea_GenomeV2.4_Contig_137_Shanks	Target	Shanks	146	355	209	Identity=76.6
T_lutea_GenomeV2.4_Contig_179	TEannot_REPET_TEs	match	165694	165901	207	0.0	+	.	ID=ms15964_T_lutea_GenomeV2.4_Contig_179_Shanks	Target	Shanks	150	355	205	Identity=95.7
T_lutea_GenomeV2.4_Contig_189	TEannot_REPET_TEs	match	592140	592343	203	0.0	+	.	ID=ms2145_T_lutea_GenomeV2.4_Contig_189_Shanks	Target	Shanks	150	355	205	Identity=79.8
T_lutea_GenomeV2.4_Contig_119	TEannot_REPET_TEs	match	268539	268776	237	0.0	-	.	ID=ms5623_T_lutea_GenomeV2.4_Contig_119_Shanks	Target	Shanks	150	354	204	Identity=88.3
T_lutea_GenomeV2.4_Contig_190	TEannot_REPET_TEs	match	100645	100861	216	0.0	+	.	ID=ms96_T_lutea_GenomeV2.4_Contig_190_Shanks	Target	Shanks	151	352	201	Identity=76.2
T_lutea_GenomeV2.4_Contig_047	TEannot_REPET_TEs	match	199514	199725	211	0.0	-	.	ID=ms11461_T_lutea_GenomeV2.4_Contig_047_Shanks	Target	Shanks	150	346	196	Identity=88.5
T_lutea_GenomeV2.4_Contig_009	TEannot_REPET_TEs	match_part	181364	181566	202	0.0	+	.	ID=mp14807-1_T_lutea_GenomeV2.4_Contig_009_Shanks	Target	Shanks	149	344	195	Identity=88.7
T_lutea_GenomeV2.4_Contig_157	TEannot_REPET_TEs	match	368038	368267	229	0.0	-	.	ID=ms2446_T_lutea_GenomeV2.4_Contig_157_Shanks	Target	Shanks	151	344	193	Identity=83.6
T_lutea_GenomeV2.4_Contig_093	TEannot_REPET_TEs	match	961039	961250	211	0.0	-	.	ID=ms8307_T_lutea_GenomeV2.4_Contig_093_Shanks	Target	Shanks	149	343	194	Identity=80.6
T_lutea_GenomeV2.4_Contig_107	TEannot_REPET_TEs	match	555414	555621	207	0.0	-	.	ID=ms6706_T_lutea_GenomeV2.4_Contig_107_Shanks	Target	Shanks	151	339	188	Identity=90.6
T_lutea_GenomeV2.4_Contig_044	TEannot_REPET_TEs	match	873676	873893	217	0.0	+	.	ID=ms12024_T_lutea_GenomeV2.4_Contig_044_Shanks	Target	Shanks	141	338	197	Identity=83.2
T_lutea_GenomeV2.4_Contig_014	TEannot_REPET_TEs	match	76579	76795	216	0.0	-	.	ID=ms14269_T_lutea_GenomeV2.4_Contig_014_Shanks	Target	Shanks	148	338	190	Identity=76.8
T_lutea_GenomeV2.4_Contig_099	TEannot_REPET_TEs	match	1242476	1242683	207	0.0	-	.	ID=ms6134_T_lutea_GenomeV2.4_Contig_099_Shanks	Target	Shanks	149	337	188	Identity=85.7
T_lutea_GenomeV2.4_Contig_013	TEannot_REPET_TEs	match	594436	594848	412	0.0	-	.	ID=ms14336_T_lutea_GenomeV2.4_Contig_013_Shanks	Target	Shanks	179	337	158
T_lutea_GenomeV2.4_Contig_122	TEannot_REPET_TEs	match	96287	96490	203	0.0	-	.	ID=ms5509_T_lutea_GenomeV2.4_Contig_122_Shanks	Target	Shanks	150	335	185	Identity=77.3
T_lutea_GenomeV2.4_Contig_046	TEannot_REPET_TEs	match_part	423606	423810	204	0.0	+	.	ID=mp11616-1_T_lutea_GenomeV2.4_Contig_046_Shanks	Target	Shanks	151	335	184	Identity=91.0
T_lutea_GenomeV2.4_Contig_071	TEannot_REPET_TEs	match	885678	885886	208	0.0	+	.	ID=ms9828_T_lutea_GenomeV2.4_Contig_071_Shanks	Target	Shanks	152	335	183	Identity=81.8
T_lutea_GenomeV2.4_Contig_097	TEannot_REPET_TEs	match	897904	898112	208	0.0	-	.	ID=ms7426_T_lutea_GenomeV2.4_Contig_097_Shanks	Target	Shanks	151	334	183	Identity=88.3
T_lutea_GenomeV2.4_Contig_134	TEannot_REPET_TEs	match	38892	39092	200	0.0	-	.	ID=ms4759_T_lutea_GenomeV2.4_Contig_134_Shanks	Target	Shanks	151	334	183	Identity=85.1
T_lutea_GenomeV2.4_Contig_097	TEannot_REPET_TEs	match	1804701	1804903	202	0.0	-	.	ID=ms7239_T_lutea_GenomeV2.4_Contig_097_Shanks	Target	Shanks	154	334	180	Identity=78.3
T_lutea_GenomeV2.4_Chloroplast	TEannot_REPET_TEs	match	125658	125871	213	0.0	+	.	ID=ms5456_T_lutea_GenomeV2.4_Chloroplast_Shanks	Target	Shanks	111	333	222	Identity=92.7
T_lutea_GenomeV2.4_Contig_134	TEannot_REPET_TEs	match_part	1043760	1043975	215	0.0	-	.	ID=mp15660-3_T_lutea_GenomeV2.4_Contig_134_Shanks	Target	Shanks	129	332	203	Identity=91.4
T_lutea_GenomeV2.4_Contig_052	TEannot_REPET_TEs	match	678387	678599	212	0.0	-	.	ID=ms11306_T_lutea_GenomeV2.4_Contig_052_Shanks	Target	Shanks	149	331	182	Identity=78.8
T_lutea_GenomeV2.4_Contig_016	TEannot_REPET_TEs	match	354078	354286	208	0.0	+	.	ID=ms13564_T_lutea_GenomeV2.4_Contig_016_Shanks	Target	Shanks	151	330	179	Identity=94.5
T_lutea_GenomeV2.4_Contig_097	TEannot_REPET_TEs	match	707579	707786	207	0.0	+	.	ID=ms7456_T_lutea_GenomeV2.4_Contig_097_Shanks	Target	Shanks	146	323	177	Identity=78.7
T_lutea_GenomeV2.4_Contig_128	TEannot_REPET_TEs	match	10958	11158	200	0.0	+	.	ID=ms5006_T_lutea_GenomeV2.4_Contig_128_Shanks	Target	Shanks	146	323	177	Identity=77.3
T_lutea_GenomeV2.4_Contig_128	TEannot_REPET_TEs	match	29173	29374	201	0.0	-	.	ID=ms5010_T_lutea_GenomeV2.4_Contig_128_Shanks	Target	Shanks	151	320	169	Identity=77.3
T_lutea_GenomeV2.4_Contig_099	TEannot_REPET_TEs	match	826910	827112	202	0.0	+	.	ID=ms7018_T_lutea_GenomeV2.4_Contig_099_Shanks	Target	Shanks	151	319	168	Identity=88.0
T_lutea_GenomeV2.4_Contig_107	TEannot_REPET_TEs	match	560709	560912	203	0.0	+	.	ID=ms6708_T_lutea_GenomeV2.4_Contig_107_Shanks	Target	Shanks	153	308	155	Identity=76.5
T_lutea_GenomeV2.4_Contig_151	TEannot_REPET_TEs	match	79527	79755	228	0.0	-	.	ID=ms2929_T_lutea_GenomeV2.4_Contig_151_Shanks	Target	Shanks	75	282	207	Identity=80.8
T_lutea_GenomeV2.4_Contig_139	TEannot_REPET_TEs	match_part	1488451	1488831	380	0.0	+	.	ID=mp4229-2_T_lutea_GenomeV2.4_Contig_139_Shanks	Target	Shanks	215	592	377	Identity=91.1
T_lutea_GenomeV2.4_Contig_101	TEannot_REPET_TEs	match	192868	193153	285	0.0	+	.	ID=ms6009_T_lutea_GenomeV2.4_Contig_101_Shanks	Target	Shanks	217	483	266	Identity=92.7
T_lutea_GenomeV2.4_Contig_150	TEannot_REPET_TEs	match	2282570	2282889	319	0.0	+	.	ID=ms3046_T_lutea_GenomeV2.4_Contig_150_Shanks	Target	Shanks	234	467	233	Identity=87.0
T_lutea_GenomeV2.4_Contig_155	TEannot_REPET_TEs	match	273280	273637	357	0.0	+	.	ID=ms2707_T_lutea_GenomeV2.4_Contig_155_Shanks	Target	Shanks	248	597	349	Identity=75.3
T_lutea_GenomeV2.4_Contig_042	TEannot_REPET_TEs	match	87984	89759	1775	0.0	+	.	ID=ms12364_T_lutea_GenomeV2.4_Contig_042_Shanks	Target	Shanks	256	6920	6664
T_lutea_GenomeV2.4_Contig_042	TEannot_REPET_TEs	match_part	87984	88431	447	0.0	+	.	ID=mp12364-1_T_lutea_GenomeV2.4_Contig_042_Shanks	Target	Shanks	256	703	447	Identity=99.5
T_lutea_GenomeV2.4_Contig_015	TEannot_REPET_TEs	match	753146	753440	294	0.0	-	.	ID=ms14040_T_lutea_GenomeV2.4_Contig_015_Shanks	Target	Shanks	261	522	261	Identity=72.3
T_lutea_GenomeV2.4_Contig_082	TEannot_REPET_TEs	match	251373	252551	1178	0.0	-	.	ID=ms9194_T_lutea_GenomeV2.4_Contig_082_Shanks	Target	Shanks	284	1158	874
T_lutea_GenomeV2.4_Contig_082	TEannot_REPET_TEs	match_part	252284	252551	267	0.0	-	.	ID=mp9194-2_T_lutea_GenomeV2.4_Contig_082_Shanks	Target	Shanks	284	539	255	Identity=86.6
T_lutea_GenomeV2.4_Contig_099	TEannot_REPET_TEs	match	1143293	1143865	572	0.0	+	.	ID=ms6131_T_lutea_GenomeV2.4_Contig_099_Shanks	Target	Shanks	289	860	571	Identity=97.2
T_lutea_GenomeV2.4_Contig_107	TEannot_REPET_TEs	match	70808	71330	522	0.0	+	.	ID=ms6778_T_lutea_GenomeV2.4_Contig_107_Shanks	Target	Shanks	290	735	445	Identity=72.9
T_lutea_GenomeV2.4_Contig_013	TEannot_REPET_TEs	match	98480	99025	545	0.0	-	.	ID=ms14481_T_lutea_GenomeV2.4_Contig_013_Shanks	Target	Shanks	292	788	496	Identity=86.7
T_lutea_GenomeV2.4_Contig_042	TEannot_REPET_TEs	match	328099	328574	475	0.0	+	.	ID=ms16193_T_lutea_GenomeV2.4_Contig_042_Shanks	Target	Shanks	303	661	358	Identity=84.0
T_lutea_GenomeV2.4_Contig_063	TEannot_REPET_TEs	match	594040	594509	469	0.0	-	.	ID=ms10517_T_lutea_GenomeV2.4_Contig_063_Shanks	Target	Shanks	303	1821	1518
T_lutea_GenomeV2.4_Contig_006	TEannot_REPET_TEs	match	229973	230486	513	0.0	+	.	ID=ms414_T_lutea_GenomeV2.4_Contig_006_Shanks	Target	Shanks	304	720	416	Identity=90.7
T_lutea_GenomeV2.4_Contig_093	TEannot_REPET_TEs	match_part	1134624	1134964	340	0.0	+	.	ID=mp8311-3_T_lutea_GenomeV2.4_Contig_093_Shanks	Target	Shanks	304	600	296	Identity=91.8
T_lutea_GenomeV2.4_Contig_189	TEannot_REPET_TEs	match	892014	892259	245	0.0	-	.	ID=ms183_T_lutea_GenomeV2.4_Contig_189_Shanks	Target	Shanks	305	557	252	Identity=89.8
T_lutea_GenomeV2.4_Contig_173	TEannot_REPET_TEs	match_part	704836	705173	337	0.0	-	.	ID=mp1372-1_T_lutea_GenomeV2.4_Contig_173_Shanks	Target	Shanks	309	608	299	Identity=89.9
T_lutea_GenomeV2.4_Chloroplast	TEannot_REPET_TEs	match	74173	74448	275	0.0	+	.	ID=ms5451_T_lutea_GenomeV2.4_Chloroplast_Shanks	Target	Shanks	311	6919	6608
T_lutea_GenomeV2.4_Chloroplast	TEannot_REPET_TEs	match_part	74173	74406	233	0.0	+	.	ID=mp5451-1_T_lutea_GenomeV2.4_Chloroplast_Shanks	Target	Shanks	311	524	213	Identity=92.8
T_lutea_GenomeV2.4_Contig_189	TEannot_REPET_TEs	match_part	222171	222615	444	0.0	-	.	ID=mp2207-1_T_lutea_GenomeV2.4_Contig_189_Shanks	Target	Shanks	312	722	410	Identity=93.3
T_lutea_GenomeV2.4_Contig_063	TEannot_REPET_TEs	match_part	1357006	1357424	418	0.0	-	.	ID=mp2538-1_T_lutea_GenomeV2.4_Contig_063_Shanks	Target	Shanks	316	635	319	Identity=91.8
T_lutea_GenomeV2.4_Contig_009	TEannot_REPET_TEs	match_part	181871	182402	531	0.0	+	.	ID=mp14807-2_T_lutea_GenomeV2.4_Contig_009_Shanks	Target	Shanks	336	836	500	Identity=86.8
T_lutea_GenomeV2.4_Contig_086	TEannot_REPET_TEs	match_part	501395	501866	471	0.0	+	.	ID=mp9102-2_T_lutea_GenomeV2.4_Contig_086_Shanks	Target	Shanks	337	737	400	Identity=91.2
T_lutea_GenomeV2.4_Contig_137	TEannot_REPET_TEs	match	343767	344142	375	0.0	+	.	ID=ms4537_T_lutea_GenomeV2.4_Contig_137_Shanks	Target	Shanks	358	971	613
T_lutea_GenomeV2.4_Contig_137	TEannot_REPET_TEs	match_part	343767	343975	208	0.0	+	.	ID=mp4537-1_T_lutea_GenomeV2.4_Contig_137_Shanks	Target	Shanks	358	560	202	Identity=91.2
T_lutea_GenomeV2.4_Contig_030	TEannot_REPET_TEs	match_part	499289	499750	461	0.0	+	.	ID=mp13040-2_T_lutea_GenomeV2.4_Contig_030_Shanks	Target	Shanks	367	827	460	Identity=98.9
T_lutea_GenomeV2.4_Contig_175	TEannot_REPET_TEs	match	1011084	1011569	485	0.0	-	.	ID=ms581_T_lutea_GenomeV2.4_Contig_175_Shanks	Target	Shanks	369	831	462	Identity=92.3
T_lutea_GenomeV2.4_Contig_187	TEannot_REPET_TEs	match	238310	238923	613	0.0	+	.	ID=ms15382_T_lutea_GenomeV2.4_Contig_187_Shanks	Target	Shanks	384	939	555	Identity=91.4
T_lutea_GenomeV2.4_Contig_093	TEannot_REPET_TEs	match	1399242	1399839	597	0.0	-	.	ID=ms8231_T_lutea_GenomeV2.4_Contig_093_Shanks	Target	Shanks	384	908	524	Identity=87.0
T_lutea_GenomeV2.4_Contig_123	TEannot_REPET_TEs	match	138605	139048	443	0.0	-	.	ID=ms15457_T_lutea_GenomeV2.4_Contig_123_Shanks	Target	Shanks	387	802	415	Identity=96.9
T_lutea_GenomeV2.4_Contig_184	TEannot_REPET_TEs	match_part	510846	511222	376	0.0	-	.	ID=mp9594-1_T_lutea_GenomeV2.4_Contig_184_Shanks	Target	Shanks	397	774	377	Identity=90.7
T_lutea_GenomeV2.4_Contig_184	TEannot_REPET_TEs	match	924801	925120	319	0.0	+	.	ID=ms16541_T_lutea_GenomeV2.4_Contig_184_Shanks	Target	Shanks	398	717	319	Identity=99.4
T_lutea_GenomeV2.4_Contig_107	TEannot_REPET_TEs	match_part	1065495	1065920	425	0.0	+	.	ID=mp6556-1_T_lutea_GenomeV2.4_Contig_107_Shanks	Target	Shanks	413	786	373	Identity=92.4
T_lutea_GenomeV2.4_Contig_063	TEannot_REPET_TEs	match_part	9045	9477	432	0.0	+	.	ID=mp10643-2_T_lutea_GenomeV2.4_Contig_063_Shanks	Target	Shanks	422	854	432	Identity=98.8
T_lutea_GenomeV2.4_Contig_064	TEannot_REPET_TEs	match	5635	6322	687	0.0	-	.	ID=ms1442_T_lutea_GenomeV2.4_Contig_064_Shanks	Target	Shanks	434	1118	684	Identity=89.5
T_lutea_GenomeV2.4_Contig_115	TEannot_REPET_TEs	match	1087283	1087563	280	0.0	+	.	ID=ms6065_T_lutea_GenomeV2.4_Contig_115_Shanks	Target	Shanks	436	712	276	Identity=89.6
T_lutea_GenomeV2.4_Contig_097	TEannot_REPET_TEs	match_part	1280477	1280908	431	0.0	+	.	ID=mp7352-2_T_lutea_GenomeV2.4_Contig_097_Shanks	Target	Shanks	437	861	424	Identity=97.0
T_lutea_GenomeV2.4_Contig_132	TEannot_REPET_TEs	match	308062	308303	241	0.0	+	.	ID=ms15524_T_lutea_GenomeV2.4_Contig_132_Shanks	Target	Shanks	440	664	224	Identity=87.3
T_lutea_GenomeV2.4_Contig_013	TEannot_REPET_TEs	match	840685	840910	225	0.0	-	.	ID=ms14315_T_lutea_GenomeV2.4_Contig_013_Shanks	Target	Shanks	453	676	223	Identity=92.4
T_lutea_GenomeV2.4_Contig_099	TEannot_REPET_TEs	match	339513	339894	381	0.0	+	.	ID=ms7082_T_lutea_GenomeV2.4_Contig_099_Shanks	Target	Shanks	465	822	357	Identity=74.7
T_lutea_GenomeV2.4_Contig_168	TEannot_REPET_TEs	match	298829	299061	232	0.0	-	.	ID=ms1761_T_lutea_GenomeV2.4_Contig_168_Shanks	Target	Shanks	465	693	228	Identity=74.7
T_lutea_GenomeV2.4_Contig_142	TEannot_REPET_TEs	match	173101	173322	221	0.0	+	.	ID=ms15555_T_lutea_GenomeV2.4_Contig_142_Shanks	Target	Shanks	465	684	219	Identity=75.9
T_lutea_GenomeV2.4_Contig_184	TEannot_REPET_TEs	match	1275665	1275882	217	0.0	+	.	ID=ms7595_T_lutea_GenomeV2.4_Contig_184_Shanks	Target	Shanks	467	685	218	Identity=73.6
T_lutea_GenomeV2.4_Contig_093	TEannot_REPET_TEs	match_part	556020	556406	386	0.0	-	.	ID=mp8380-1_T_lutea_GenomeV2.4_Contig_093_Shanks	Target	Shanks	474	828	354	Identity=92.6
T_lutea_GenomeV2.4_Contig_173	TEannot_REPET_TEs	match_part	1364148	1364579	431	0.0	-	.	ID=mp1224-1_T_lutea_GenomeV2.4_Contig_173_Shanks	Target	Shanks	475	883	408	Identity=74.1
T_lutea_GenomeV2.4_Contig_144	TEannot_REPET_TEs	match_part	283284	283685	401	0.0	+	.	ID=mp3783-2_T_lutea_GenomeV2.4_Contig_144_Shanks	Target	Shanks	475	857	382	Identity=74.5
T_lutea_GenomeV2.4_Contig_044	TEannot_REPET_TEs	match	378626	378827	201	0.0	+	.	ID=ms12126_T_lutea_GenomeV2.4_Contig_044_Shanks	Target	Shanks	475	693	218	Identity=73.1
T_lutea_GenomeV2.4_Contig_150	TEannot_REPET_TEs	match	2773284	2773653	369	0.0	-	.	ID=ms16245_T_lutea_GenomeV2.4_Contig_150_Shanks	Target	Shanks	478	836	358	Identity=71.5
T_lutea_GenomeV2.4_Contig_190	TEannot_REPET_TEs	match	105995	106206	211	0.0	+	.	ID=ms98_T_lutea_GenomeV2.4_Contig_190_Shanks	Target	Shanks	479	692	213	Identity=75.1
T_lutea_GenomeV2.4_Contig_013	TEannot_REPET_TEs	match_part	732488	733135	647	0.0	-	.	ID=mp14341-1_T_lutea_GenomeV2.4_Contig_013_Shanks	Target	Shanks	480	1061	581	Identity=97.3
T_lutea_GenomeV2.4_Contig_179	TEannot_REPET_TEs	match_part	25314	25658	344	0.0	+	.	ID=mp15959-2_T_lutea_GenomeV2.4_Contig_179_Shanks	Target	Shanks	484	828	344	Identity=90.7
T_lutea_GenomeV2.4_Contig_173	TEannot_REPET_TEs	match	1892032	1892266	234	0.0	+	.	ID=ms1183_T_lutea_GenomeV2.4_Contig_173_Shanks	Target	Shanks	486	669	183	Identity=76.0
T_lutea_GenomeV2.4_Contig_178	TEannot_REPET_TEs	match_part	1256086	1256486	400	0.0	-	.	ID=mp16006-1_T_lutea_GenomeV2.4_Contig_178_Shanks	Target	Shanks	487	859	372	Identity=83.0
T_lutea_GenomeV2.4_Chloroplast	TEannot_REPET_TEs	match	142875	143493	618	0.0	-	.	ID=ms5457_T_lutea_GenomeV2.4_Chloroplast_Shanks	Target	Shanks	489	1093	604	Identity=96.5
T_lutea_GenomeV2.4_Contig_107	TEannot_REPET_TEs	match	1157592	1157836	244	0.0	-	.	ID=ms6515_T_lutea_GenomeV2.4_Contig_107_Shanks	Target	Shanks	492	729	237	Identity=72.7
T_lutea_GenomeV2.4_Contig_041	TEannot_REPET_TEs	match	503758	504092	334	0.0	-	.	ID=ms12484_T_lutea_GenomeV2.4_Contig_041_Shanks	Target	Shanks	507	801	294	Identity=90.1
T_lutea_GenomeV2.4_Contig_150	TEannot_REPET_TEs	match	1500619	1500851	232	0.0	+	.	ID=ms3221_T_lutea_GenomeV2.4_Contig_150_Shanks	Target	Shanks	507	726	219	Identity=89.2
T_lutea_GenomeV2.4_Contig_040	TEannot_REPET_TEs	match	128041	128407	366	0.0	-	.	ID=ms11695_T_lutea_GenomeV2.4_Contig_040_Shanks	Target	Shanks	513	875	362	Identity=71.2
T_lutea_GenomeV2.4_Contig_144	TEannot_REPET_TEs	match	556161	556463	302	0.0	-	.	ID=ms3751_T_lutea_GenomeV2.4_Contig_144_Shanks	Target	Shanks	513	801	288	Identity=71.6
T_lutea_GenomeV2.4_Contig_046	TEannot_REPET_TEs	match	879415	879790	375	0.0	-	.	ID=ms10258_T_lutea_GenomeV2.4_Contig_046_Shanks	Target	Shanks	518	6920	6402
T_lutea_GenomeV2.4_Contig_030	TEannot_REPET_TEs	match_part	926272	926611	339	0.0	+	.	ID=mp12962-2_T_lutea_GenomeV2.4_Contig_030_Shanks	Target	Shanks	529	864	335	Identity=95.9
T_lutea_GenomeV2.4_Contig_082	TEannot_REPET_TEs	match_part	251373	252028	655	0.0	-	.	ID=mp9194-1_T_lutea_GenomeV2.4_Contig_082_Shanks	Target	Shanks	533	1158	625	Identity=92.3
T_lutea_GenomeV2.4_Contig_099	TEannot_REPET_TEs	match	777694	778076	382	0.0	+	.	ID=ms7015_T_lutea_GenomeV2.4_Contig_099_Shanks	Target	Shanks	536	882	346	Identity=73.1
T_lutea_GenomeV2.4_Contig_098	TEannot_REPET_TEs	match_part	209023	209383	360	0.0	+	.	ID=mp7164-2_T_lutea_GenomeV2.4_Contig_098_Shanks	Target	Shanks	541	890	349	Identity=92.9
T_lutea_GenomeV2.4_Contig_111	TEannot_REPET_TEs	match	253343	253613	270	0.0	+	.	ID=ms6240_T_lutea_GenomeV2.4_Contig_111_Shanks	Target	Shanks	548	821	273	Identity=71.4
T_lutea_GenomeV2.4_Contig_162	TEannot_REPET_TEs	match	53590	53904	314	0.0	-	.	ID=ms2416_T_lutea_GenomeV2.4_Contig_162_Shanks	Target	Shanks	555	854	299	Identity=87.7
T_lutea_GenomeV2.4_Contig_190	TEannot_REPET_TEs	match	41705	41945	240	0.0	-	.	ID=ms94_T_lutea_GenomeV2.4_Contig_190_Shanks	Target	Shanks	561	763	202	Identity=88.5
T_lutea_GenomeV2.4_Contig_138	TEannot_REPET_TEs	match	88167	88425	258	0.0	+	.	ID=ms12416_T_lutea_GenomeV2.4_Contig_138_Shanks	Target	Shanks	605	853	248	Identity=85.9
T_lutea_GenomeV2.4_Contig_187	TEannot_REPET_TEs	match	329571	329835	264	0.0	+	.	ID=ms15389_T_lutea_GenomeV2.4_Contig_187_Shanks	Target	Shanks	611	883	272	Identity=71.8
T_lutea_GenomeV2.4_Contig_086	TEannot_REPET_TEs	match	118435	118743	308	0.0	+	.	ID=ms9183_T_lutea_GenomeV2.4_Contig_086_Shanks	Target	Shanks	613	870	257	Identity=86.5
T_lutea_GenomeV2.4_Contig_173	TEannot_REPET_TEs	match_part	681198	681436	238	0.0	+	.	ID=mp1367-2_T_lutea_GenomeV2.4_Contig_173_Shanks	Target	Shanks	635	867	232	Identity=94.9
T_lutea_GenomeV2.4_Contig_162	TEannot_REPET_TEs	match_part	264676	265060	384	0.0	-	.	ID=mp2085-1_T_lutea_GenomeV2.4_Contig_162_Shanks	Target	Shanks	638	1022	384	Identity=91.2
T_lutea_GenomeV2.4_Contig_012	TEannot_REPET_TEs	match	66655	66981	326	0.0	+	.	ID=ms14522_T_lutea_GenomeV2.4_Contig_012_Shanks	Target	Shanks	679	957	278	Identity=81.8
T_lutea_GenomeV2.4_Contig_127	TEannot_REPET_TEs	match_part	491608	492404	796	0.0	+	.	ID=mp5329-2_T_lutea_GenomeV2.4_Contig_127_Shanks	Target	Shanks	691	1517	826	Identity=70.6
T_lutea_GenomeV2.4_Contig_027	TEannot_REPET_TEs	match	585463	586364	901	0.0	-	.	ID=ms7689_T_lutea_GenomeV2.4_Contig_027_Shanks	Target	Shanks	711	6920	6209
T_lutea_GenomeV2.4_Contig_159	TEannot_REPET_TEs	match	12012	12911	899	0.0	-	.	ID=ms4181_T_lutea_GenomeV2.4_Contig_159_Shanks	Target	Shanks	711	6920	6209
T_lutea_GenomeV2.4_Contig_159	TEannot_REPET_TEs	match_part	12549	12911	362	0.0	-	.	ID=mp4181-2_T_lutea_GenomeV2.4_Contig_159_Shanks	Target	Shanks	711	1065	354	Identity=83.8
T_lutea_GenomeV2.4_Contig_027	TEannot_REPET_TEs	match_part	586003	586364	361	0.0	-	.	ID=mp7689-2_T_lutea_GenomeV2.4_Contig_027_Shanks	Target	Shanks	711	1065	354	Identity=83.5
T_lutea_GenomeV2.4_Contig_027	TEannot_REPET_TEs	match_part	256468	256731	263	0.0	+	.	ID=mp13166-2_T_lutea_GenomeV2.4_Contig_027_Shanks	Target	Shanks	744	969	225	Identity=86.8
T_lutea_GenomeV2.4_Contig_107	TEannot_REPET_TEs	match_part	997625	997916	291	0.0	-	.	ID=mp6553-3_T_lutea_GenomeV2.4_Contig_107_Shanks	Target	Shanks	752	1027	275	Identity=96.4
T_lutea_GenomeV2.4_Contig_127	TEannot_REPET_TEs	match	313239	313497	258	0.0	+	.	ID=ms5385_T_lutea_GenomeV2.4_Contig_127_Shanks	Target	Shanks	790	1047	257	Identity=87.6
T_lutea_GenomeV2.4_Contig_137	TEannot_REPET_TEs	match_part	109666	110097	431	0.0	+	.	ID=mp4569-2_T_lutea_GenomeV2.4_Contig_137_Shanks	Target	Shanks	799	1212	413	Identity=93.6
T_lutea_GenomeV2.4_Contig_098	TEannot_REPET_TEs	match	406381	407351	970	0.0	-	.	ID=ms6574_T_lutea_GenomeV2.4_Contig_098_Shanks	Target	Shanks	808	6920	6112
T_lutea_GenomeV2.4_Contig_098	TEannot_REPET_TEs	match_part	406890	407351	461	0.0	-	.	ID=mp6574-2_T_lutea_GenomeV2.4_Contig_098_Shanks	Target	Shanks	808	1263	455	Identity=99.6
T_lutea_GenomeV2.4_Contig_078	TEannot_REPET_TEs	match	56783	57366	583	0.0	+	.	ID=ms9314_T_lutea_GenomeV2.4_Contig_078_Shanks	Target	Shanks	821	3680	2859
T_lutea_GenomeV2.4_Contig_078	TEannot_REPET_TEs	match_part	56783	56990	207	0.0	+	.	ID=mp9314-1_T_lutea_GenomeV2.4_Contig_078_Shanks	Target	Shanks	821	1028	207	Identity=100.0
T_lutea_GenomeV2.4_Contig_068	TEannot_REPET_TEs	match_part	172038	172272	234	0.0	+	.	ID=mp10232-2_T_lutea_GenomeV2.4_Contig_068_Shanks	Target	Shanks	822	1050	228	Identity=91.3
T_lutea_GenomeV2.4_Contig_107	TEannot_REPET_TEs	match_part	401888	402301	413	0.0	-	.	ID=mp6696-1_T_lutea_GenomeV2.4_Contig_107_Shanks	Target	Shanks	859	1275	416	Identity=97.1
T_lutea_GenomeV2.4_Contig_175	TEannot_REPET_TEs	match	141534	141740	206	0.0	-	.	ID=ms746_T_lutea_GenomeV2.4_Contig_175_Shanks	Target	Shanks	885	1082	197	Identity=91.5
T_lutea_GenomeV2.4_Contig_099	TEannot_REPET_TEs	match_part	950663	950988	325	0.0	+	.	ID=mp6919-2_T_lutea_GenomeV2.4_Contig_099_Shanks	Target	Shanks	933	1253	320	Identity=94.4
T_lutea_GenomeV2.4_Contig_053	TEannot_REPET_TEs	match	61044	61278	234	0.0	-	.	ID=ms11196_T_lutea_GenomeV2.4_Contig_053_Shanks	Target	Shanks	964	1192	228	Identity=95.7
T_lutea_GenomeV2.4_Contig_173	TEannot_REPET_TEs	match_part	2333749	2334469	720	0.0	+	.	ID=mp1065-2_T_lutea_GenomeV2.4_Contig_173_Shanks	Target	Shanks	987	1700	713	Identity=99.2
T_lutea_GenomeV2.4_Contig_154	TEannot_REPET_TEs	match	89371	89575	204	0.0	-	.	ID=ms2883_T_lutea_GenomeV2.4_Contig_154_Shanks	Target	Shanks	1004	1197	193	Identity=70.2
T_lutea_GenomeV2.4_Contig_115	TEannot_REPET_TEs	match	430872	431561	689	0.0	+	.	ID=ms6148_T_lutea_GenomeV2.4_Contig_115_Shanks	Target	Shanks	1026	4349	3323
T_lutea_GenomeV2.4_Contig_115	TEannot_REPET_TEs	match_part	430872	431120	248	0.0	+	.	ID=mp6148-1_T_lutea_GenomeV2.4_Contig_115_Shanks	Target	Shanks	1026	1299	273	Identity=76.3
T_lutea_GenomeV2.4_Contig_015	TEannot_REPET_TEs	match	235287	236663	1376	0.0	-	.	ID=ms14118_T_lutea_GenomeV2.4_Contig_015_Shanks	Target	Shanks	1048	6920	5872
T_lutea_GenomeV2.4_Contig_015	TEannot_REPET_TEs	match_part	235652	236663	1011	0.0	-	.	ID=mp14118-2_T_lutea_GenomeV2.4_Contig_015_Shanks	Target	Shanks	1048	2053	1005	Identity=98.9
T_lutea_GenomeV2.4_Contig_134	TEannot_REPET_TEs	match_part	1043331	1043619	288	0.0	-	.	ID=mp15660-2_T_lutea_GenomeV2.4_Contig_134_Shanks	Target	Shanks	1054	1341	287	Identity=91.3
T_lutea_GenomeV2.4_Contig_008	TEannot_REPET_TEs	match	173776	174095	319	0.0	+	.	ID=ms14994_T_lutea_GenomeV2.4_Contig_008_Shanks	Target	Shanks	1113	2147	1034
T_lutea_GenomeV2.4_Contig_008	TEannot_REPET_TEs	match	175199	176240	1041	0.0	+	.	ID=ms15004_T_lutea_GenomeV2.4_Contig_008_Shanks	Target	Shanks	1117	2235	1118	Identity=68.4
T_lutea_GenomeV2.4_Contig_013	TEannot_REPET_TEs	match	286269	286538	269	0.0	-	.	ID=ms14402_T_lutea_GenomeV2.4_Contig_013_Shanks	Target	Shanks	1163	1431	268	Identity=93.7
T_lutea_GenomeV2.4_Contig_095	TEannot_REPET_TEs	match_part	652082	652625	543	0.0	+	.	ID=mp5164-2_T_lutea_GenomeV2.4_Contig_095_Shanks	Target	Shanks	1251	1792	541	Identity=98.7
T_lutea_GenomeV2.4_Contig_082	TEannot_REPET_TEs	match	101019	101271	252	0.0	+	.	ID=ms9219_T_lutea_GenomeV2.4_Contig_082_Shanks	Target	Shanks	1353	1570	217	Identity=77.7
T_lutea_GenomeV2.4_Contig_026	TEannot_REPET_TEs	match	160588	161506	918	0.0	+	.	ID=ms13274_T_lutea_GenomeV2.4_Contig_026_Shanks	Target	Shanks	1595	6920	5325
T_lutea_GenomeV2.4_Contig_026	TEannot_REPET_TEs	match_part	160588	161067	479	0.0	+	.	ID=mp13274-1_T_lutea_GenomeV2.4_Contig_026_Shanks	Target	Shanks	1595	2058	463	Identity=93.3
T_lutea_GenomeV2.4_Contig_121	TEannot_REPET_TEs	match	205672	206172	500	0.0	+	.	ID=ms5540_T_lutea_GenomeV2.4_Contig_121_Shanks	Target	Shanks	1621	2174	553	Identity=68.7
T_lutea_GenomeV2.4_Contig_030	TEannot_REPET_TEs	match	1245245	1245722	477	0.0	+	.	ID=ms10426_T_lutea_GenomeV2.4_Contig_030_Shanks	Target	Shanks	1656	2133	477	Identity=73.0
T_lutea_GenomeV2.4_Chloroplast	TEannot_REPET_TEs	match	37469	37913	444	0.0	+	.	ID=ms5450_T_lutea_GenomeV2.4_Chloroplast_Shanks	Target	Shanks	1693	2104	411	Identity=70.9
T_lutea_GenomeV2.4_Contig_054	TEannot_REPET_TEs	match	189803	190117	314	0.0	-	.	ID=ms11088_T_lutea_GenomeV2.4_Contig_054_Shanks	Target	Shanks	1703	2013	310	Identity=82.3
T_lutea_GenomeV2.4_Contig_090	TEannot_REPET_TEs	match	755072	755449	377	0.0	-	.	ID=ms8780_T_lutea_GenomeV2.4_Contig_090_Shanks	Target	Shanks	1760	3524	1764
T_lutea_GenomeV2.4_Contig_090	TEannot_REPET_TEs	match_part	755228	755449	221	0.0	-	.	ID=mp8780-2_T_lutea_GenomeV2.4_Contig_090_Shanks	Target	Shanks	1760	1981	221	Identity=70.9
T_lutea_GenomeV2.4_Contig_178	TEannot_REPET_TEs	match	1452977	1453248	271	0.0	-	.	ID=ms16232_T_lutea_GenomeV2.4_Contig_178_Shanks	Target	Shanks	1829	2100	271	Identity=98.9
T_lutea_GenomeV2.4_Contig_047	TEannot_REPET_TEs	match_part	202425	203180	755	0.0	-	.	ID=mp11463-1_T_lutea_GenomeV2.4_Contig_047_Shanks	Target	Shanks	1909	2656	747	Identity=98.5
T_lutea_GenomeV2.4_Contig_008	TEannot_REPET_TEs	match_part	173866	174095	229	0.0	+	.	ID=mp14994-2_T_lutea_GenomeV2.4_Contig_008_Shanks	Target	Shanks	1918	2147	229	Identity=72.0
T_lutea_GenomeV2.4_Contig_027	TEannot_REPET_TEs	match_part	335947	336195	248	0.0	+	.	ID=mp13168-2_T_lutea_GenomeV2.4_Contig_027_Shanks	Target	Shanks	1944	2185	241	Identity=70.0
T_lutea_GenomeV2.4_Contig_181	TEannot_REPET_TEs	match_part	617423	617856	433	0.0	-	.	ID=mp11798-2_T_lutea_GenomeV2.4_Contig_181_Shanks	Target	Shanks	1959	2392	433	Identity=100.0
T_lutea_GenomeV2.4_Contig_108	TEannot_REPET_TEs	match	272620	273111	491	0.0	-	.	ID=ms6388_T_lutea_GenomeV2.4_Contig_108_Shanks	Target	Shanks	2012	2508	496	Identity=75.9
T_lutea_GenomeV2.4_Contig_097	TEannot_REPET_TEs	match	1410124	1410492	368	0.0	-	.	ID=ms7326_T_lutea_GenomeV2.4_Contig_097_Shanks	Target	Shanks	2019	2374	355	Identity=93.6
T_lutea_GenomeV2.4_Contig_144	TEannot_REPET_TEs	match_part	44412	45265	853	0.0	-	.	ID=mp3825-1_T_lutea_GenomeV2.4_Contig_144_Shanks	Target	Shanks	2030	2704	674	Identity=77.0
T_lutea_GenomeV2.4_Contig_173	TEannot_REPET_TEs	match	1893787	1895071	1284	0.0	-	.	ID=ms1184_T_lutea_GenomeV2.4_Contig_173_Shanks	Target	Shanks	2059	6920	4861
T_lutea_GenomeV2.4_Contig_173	TEannot_REPET_TEs	match_part	1894223	1895071	848	0.0	-	.	ID=mp1184-2_T_lutea_GenomeV2.4_Contig_173_Shanks	Target	Shanks	2059	2907	848	Identity=99.5
T_lutea_GenomeV2.4_Contig_015	TEannot_REPET_TEs	match	202591	203190	599	0.0	+	.	ID=ms14116_T_lutea_GenomeV2.4_Contig_015_Shanks	Target	Shanks	2249	6779	4530
T_lutea_GenomeV2.4_Contig_030	TEannot_REPET_TEs	match	158061	159667	1606	0.0	+	.	ID=ms13094_T_lutea_GenomeV2.4_Contig_030_Shanks	Target	Shanks	2476	6920	4444
T_lutea_GenomeV2.4_Contig_030	TEannot_REPET_TEs	match_part	158061	158806	745	0.0	+	.	ID=mp13094-1_T_lutea_GenomeV2.4_Contig_030_Shanks	Target	Shanks	2476	3237	761	Identity=83.2
T_lutea_GenomeV2.4_Contig_139	TEannot_REPET_TEs	match	1282470	1282987	517	0.0	-	.	ID=ms4253_T_lutea_GenomeV2.4_Contig_139_Shanks	Target	Shanks	2737	3237	500	Identity=82.3
T_lutea_GenomeV2.4_Contig_108	TEannot_REPET_TEs	match_part	734656	734856	200	0.0	-	.	ID=mp6338-3_T_lutea_GenomeV2.4_Contig_108_Shanks	Target	Shanks	2758	2958	200	Identity=97.5
T_lutea_GenomeV2.4_Contig_042	TEannot_REPET_TEs	match_part	88431	89208	777	0.0	+	.	ID=mp12364-2_T_lutea_GenomeV2.4_Contig_042_Shanks	Target	Shanks	2882	3658	776	Identity=99.6
T_lutea_GenomeV2.4_Contig_107	TEannot_REPET_TEs	match	671496	671744	248	0.0	+	.	ID=ms6674_T_lutea_GenomeV2.4_Contig_107_Shanks	Target	Shanks	2882	3128	246	Identity=96.4
T_lutea_GenomeV2.4_Contig_182	TEannot_REPET_TEs	match	185661	185875	214	0.0	+	.	ID=ms11773_T_lutea_GenomeV2.4_Contig_182_Shanks	Target	Shanks	2903	3117	214	Identity=83.7
T_lutea_GenomeV2.4_Contig_074	TEannot_REPET_TEs	match	77027	77235	208	0.0	-	.	ID=ms9370_T_lutea_GenomeV2.4_Contig_074_Shanks	Target	Shanks	2906	3116	210	Identity=68.4
T_lutea_GenomeV2.4_Contig_107	TEannot_REPET_TEs	match	1252922	1254042	1120	0.0	-	.	ID=ms6518_T_lutea_GenomeV2.4_Contig_107_Shanks	Target	Shanks	2930	6757	3827
T_lutea_GenomeV2.4_Contig_144	TEannot_REPET_TEs	match	762327	763208	881	0.0	+	.	ID=ms3666_T_lutea_GenomeV2.4_Contig_144_Shanks	Target	Shanks	2930	3879	949	Identity=68.9
T_lutea_GenomeV2.4_Contig_107	TEannot_REPET_TEs	match_part	1253398	1254042	644	0.0	-	.	ID=mp6518-2_T_lutea_GenomeV2.4_Contig_107_Shanks	Target	Shanks	2930	3663	733	Identity=69.0
T_lutea_GenomeV2.4_Chloroplast	TEannot_REPET_TEs	match	381543	381791	248	0.0	-	.	ID=ms15304_T_lutea_GenomeV2.4_Chloroplast_Shanks	Target	Shanks	2930	3261	331
T_lutea_GenomeV2.4_Contig_171	TEannot_REPET_TEs	match	109312	109809	497	0.0	+	.	ID=ms15748_T_lutea_GenomeV2.4_Contig_171_Shanks	Target	Shanks	2965	5041	2076
T_lutea_GenomeV2.4_Contig_171	TEannot_REPET_TEs	match_part	109312	109529	217	0.0	+	.	ID=mp15748-1_T_lutea_GenomeV2.4_Contig_171_Shanks	Target	Shanks	2965	3164	199	Identity=96.6
T_lutea_GenomeV2.4_Contig_044	TEannot_REPET_TEs	match	1291340	1294166	2826	0.0	-	.	ID=ms11951_T_lutea_GenomeV2.4_Contig_044_Shanks	Target	Shanks	3019	6920	3901
T_lutea_GenomeV2.4_Contig_044	TEannot_REPET_TEs	match_part	1293844	1294166	322	0.0	-	.	ID=mp11951-3_T_lutea_GenomeV2.4_Contig_044_Shanks	Target	Shanks	3019	3330	311	Identity=96.2
T_lutea_GenomeV2.4_Contig_010	TEannot_REPET_TEs	match_part	172907	173330	423	0.0	-	.	ID=mp14595-1_T_lutea_GenomeV2.4_Contig_010_Shanks	Target	Shanks	3192	3611	419	Identity=97.4
T_lutea_GenomeV2.4_Contig_093	TEannot_REPET_TEs	match	553630	553881	251	0.0	+	.	ID=ms8379_T_lutea_GenomeV2.4_Contig_093_Shanks	Target	Shanks	3193	3427	234	Identity=84.9
T_lutea_GenomeV2.4_Contig_030	TEannot_REPET_TEs	match_part	499751	500174	423	0.0	+	.	ID=mp13040-3_T_lutea_GenomeV2.4_Contig_030_Shanks	Target	Shanks	3198	3621	423	Identity=99.3
T_lutea_GenomeV2.4_Contig_095	TEannot_REPET_TEs	match_part	366560	366892	332	0.0	-	.	ID=mp7844-1_T_lutea_GenomeV2.4_Contig_095_Shanks	Target	Shanks	3210	3564	354	Identity=98.8
T_lutea_GenomeV2.4_Contig_052	TEannot_REPET_TEs	match	355029	355384	355	0.0	+	.	ID=ms11401_T_lutea_GenomeV2.4_Contig_052_Shanks	Target	Shanks	3256	3605	349	Identity=99.4
T_lutea_GenomeV2.4_Contig_078	TEannot_REPET_TEs	match_part	56989	57366	377	0.0	+	.	ID=mp9314-2_T_lutea_GenomeV2.4_Contig_078_Shanks	Target	Shanks	3303	3680	377	Identity=100.0
T_lutea_GenomeV2.4_Contig_149	TEannot_REPET_TEs	match	21327	24132	2805	0.0	-	.	ID=ms15402_T_lutea_GenomeV2.4_Contig_149_Shanks	Target	Shanks	3312	6320	3008
T_lutea_GenomeV2.4_Contig_149	TEannot_REPET_TEs	match_part	23547	24132	585	0.0	-	.	ID=mp15402-2_T_lutea_GenomeV2.4_Contig_149_Shanks	Target	Shanks	3312	3879	567	Identity=68.3
T_lutea_GenomeV2.4_Contig_107	TEannot_REPET_TEs	match	546871	547179	308	0.0	-	.	ID=ms6704_T_lutea_GenomeV2.4_Contig_107_Shanks	Target	Shanks	3312	3623	311	Identity=67.5
T_lutea_GenomeV2.4_Contig_095	TEannot_REPET_TEs	match	136239	136550	311	0.0	-	.	ID=ms7870_T_lutea_GenomeV2.4_Contig_095_Shanks	Target	Shanks	3316	3619	303	Identity=66.8
T_lutea_GenomeV2.4_Contig_097	TEannot_REPET_TEs	match	808584	809763	1179	0.0	+	.	ID=ms7419_T_lutea_GenomeV2.4_Contig_097_Shanks	Target	Shanks	3370	3623	253
T_lutea_GenomeV2.4_Contig_150	TEannot_REPET_TEs	match	2410718	2411223	505	0.0	-	.	ID=ms3047_T_lutea_GenomeV2.4_Contig_150_Shanks	Target	Shanks	3395	3879	484	Identity=68.3
T_lutea_GenomeV2.4_Contig_046	TEannot_REPET_TEs	match	225375	226091	716	0.0	+	.	ID=ms11647_T_lutea_GenomeV2.4_Contig_046_Shanks	Target	Shanks	3396	6919	3523
T_lutea_GenomeV2.4_Contig_093	TEannot_REPET_TEs	match	1634266	1634830	564	0.0	-	.	ID=ms8211_T_lutea_GenomeV2.4_Contig_093_Shanks	Target	Shanks	3396	6920	3524
T_lutea_GenomeV2.4_Contig_093	TEannot_REPET_TEs	match_part	1634612	1634830	218	0.0	-	.	ID=mp8211-2_T_lutea_GenomeV2.4_Contig_093_Shanks	Target	Shanks	3396	3609	213	Identity=86.2
T_lutea_GenomeV2.4_Contig_068	TEannot_REPET_TEs	match	222624	223194	570	0.0	+	.	ID=ms10174_T_lutea_GenomeV2.4_Contig_068_Shanks	Target	Shanks	3426	3977	551	Identity=67.1
T_lutea_GenomeV2.4_Contig_178	TEannot_REPET_TEs	match_part	436645	437067	422	0.0	+	.	ID=mp312-2_T_lutea_GenomeV2.4_Contig_178_Shanks	Target	Shanks	3481	3883	402	Identity=92.9
T_lutea_GenomeV2.4_Contig_016	TEannot_REPET_TEs	match_part	264644	265628	984	0.0	+	.	ID=mp13562-2_T_lutea_GenomeV2.4_Contig_016_Shanks	Target	Shanks	3482	4465	983	Identity=99.7
T_lutea_GenomeV2.4_Contig_178	TEannot_REPET_TEs	match	1424433	1425742	1309	0.0	-	.	ID=ms16231_T_lutea_GenomeV2.4_Contig_178_Shanks	Target	Shanks	3494	6920	3426
T_lutea_GenomeV2.4_Contig_178	TEannot_REPET_TEs	match_part	1424729	1425742	1013	0.0	-	.	ID=mp16231-2_T_lutea_GenomeV2.4_Contig_178_Shanks	Target	Shanks	3494	4504	1010	Identity=99.6
T_lutea_GenomeV2.4_Contig_104	TEannot_REPET_TEs	match	46722	48025	1303	0.0	+	.	ID=ms2762_T_lutea_GenomeV2.4_Contig_104_Shanks	Target	Shanks	3509	6757	3248
T_lutea_GenomeV2.4_Contig_104	TEannot_REPET_TEs	match_part	46722	47113	391	0.0	+	.	ID=mp2762-1_T_lutea_GenomeV2.4_Contig_104_Shanks	Target	Shanks	3509	3879	370	Identity=68.2
T_lutea_GenomeV2.4_Contig_097	TEannot_REPET_TEs	match_part	676558	677180	622	0.0	+	.	ID=mp7455-2_T_lutea_GenomeV2.4_Contig_097_Shanks	Target	Shanks	3514	4136	622	Identity=97.0
T_lutea_GenomeV2.4_Contig_139	TEannot_REPET_TEs	match_part	868363	870131	1768	0.0	+	.	ID=mp4301-2_T_lutea_GenomeV2.4_Contig_139_Shanks	Target	Shanks	3579	5347	1768	Identity=99.4
T_lutea_GenomeV2.4_Contig_053	TEannot_REPET_TEs	match	60340	61011	671	0.0	-	.	ID=ms11194_T_lutea_GenomeV2.4_Contig_053_Shanks	Target	Shanks	3598	4244	646	Identity=97.7
T_lutea_GenomeV2.4_Contig_097	TEannot_REPET_TEs	match_part	613952	614372	420	0.0	+	.	ID=mp7453-2_T_lutea_GenomeV2.4_Contig_097_Shanks	Target	Shanks	3671	4054	383	Identity=97.4
T_lutea_GenomeV2.4_Contig_143	TEannot_REPET_TEs	match_part	662682	664292	1610	0.0	-	.	ID=mp3864-2_T_lutea_GenomeV2.4_Contig_143_Shanks	Target	Shanks	3678	5288	1610	Identity=99.6
T_lutea_GenomeV2.4_Contig_173	TEannot_REPET_TEs	match	2395304	2395685	381	0.0	+	.	ID=ms1068_T_lutea_GenomeV2.4_Contig_173_Shanks	Target	Shanks	3772	4147	375	Identity=98.7
T_lutea_GenomeV2.4_Contig_155	TEannot_REPET_TEs	match	112416	112628	212	0.0	+	.	ID=ms2775_T_lutea_GenomeV2.4_Contig_155_Shanks	Target	Shanks	3778	3977	199	Identity=70.0
T_lutea_GenomeV2.4_Contig_184	TEannot_REPET_TEs	match	1264041	1264536	495	0.0	+	.	ID=ms7594_T_lutea_GenomeV2.4_Contig_184_Shanks	Target	Shanks	3788	5364	1576
T_lutea_GenomeV2.4_Contig_184	TEannot_REPET_TEs	match_part	1264041	1264322	281	0.0	+	.	ID=mp7594-1_T_lutea_GenomeV2.4_Contig_184_Shanks	Target	Shanks	3788	4062	274	Identity=98.9
T_lutea_GenomeV2.4_Contig_116	TEannot_REPET_TEs	match	111460	112199	739	0.0	-	.	ID=ms11543_T_lutea_GenomeV2.4_Contig_116_Shanks	Target	Shanks	3814	6920	3106
T_lutea_GenomeV2.4_Contig_116	TEannot_REPET_TEs	match_part	111840	112199	359	0.0	-	.	ID=mp11543-2_T_lutea_GenomeV2.4_Contig_116_Shanks	Target	Shanks	3814	4166	352	Identity=83.9
T_lutea_GenomeV2.4_Contig_041	TEannot_REPET_TEs	match_part	827828	829889	2061	0.0	+	.	ID=mp15181-1_T_lutea_GenomeV2.4_Contig_041_Shanks	Target	Shanks	3840	5897	2057	Identity=99.4
T_lutea_GenomeV2.4_Contig_041	TEannot_REPET_TEs	match	827828	830102	2274	0.0	+	.	ID=ms15181_T_lutea_GenomeV2.4_Contig_041_Shanks	Target	Shanks	3840	6921	3081
T_lutea_GenomeV2.4_Contig_115	TEannot_REPET_TEs	match_part	431126	431561	435	0.0	+	.	ID=mp6148-2_T_lutea_GenomeV2.4_Contig_115_Shanks	Target	Shanks	3912	4349	437	Identity=77.5
T_lutea_GenomeV2.4_Contig_071	TEannot_REPET_TEs	match	758390	758749	359	0.0	-	.	ID=ms9924_T_lutea_GenomeV2.4_Contig_071_Shanks	Target	Shanks	4006	6920	2914
T_lutea_GenomeV2.4_Contig_178	TEannot_REPET_TEs	match_part	1324787	1325126	339	0.0	+	.	ID=mp16008-2_T_lutea_GenomeV2.4_Contig_178_Shanks	Target	Shanks	4051	4390	339	Identity=98.2
T_lutea_GenomeV2.4_Contig_097	TEannot_REPET_TEs	match	1872158	1872447	289	0.0	-	.	ID=ms7241_T_lutea_GenomeV2.4_Contig_097_Shanks	Target	Shanks	4095	4333	238	Identity=93.4
T_lutea_GenomeV2.4_Contig_184	TEannot_REPET_TEs	match	251007	251746	739	0.0	+	.	ID=ms9612_T_lutea_GenomeV2.4_Contig_184_Shanks	Target	Shanks	4106	6920	2814
T_lutea_GenomeV2.4_Contig_115	TEannot_REPET_TEs	match	1868557	1871229	2672	0.0	-	.	ID=ms16397_T_lutea_GenomeV2.4_Contig_115_Shanks	Target	Shanks	4248	6920	2672	Identity=100.0
T_lutea_GenomeV2.4_Contig_108	TEannot_REPET_TEs	match	435210	436673	1463	0.0	-	.	ID=ms6353_T_lutea_GenomeV2.4_Contig_108_Shanks	Target	Shanks	4266	6920	2654
T_lutea_GenomeV2.4_Contig_108	TEannot_REPET_TEs	match_part	435428	436673	1245	0.0	-	.	ID=mp6353-2_T_lutea_GenomeV2.4_Contig_108_Shanks	Target	Shanks	4266	5491	1225	Identity=98.1
T_lutea_GenomeV2.4_Contig_157	TEannot_REPET_TEs	match	351157	352269	1112	0.0	-	.	ID=ms2444_T_lutea_GenomeV2.4_Contig_157_Shanks	Target	Shanks	4314	6920	2606
T_lutea_GenomeV2.4_Contig_181	TEannot_REPET_TEs	match_part	804344	804787	443	0.0	-	.	ID=mp12768-1_T_lutea_GenomeV2.4_Contig_181_Shanks	Target	Shanks	4314	4753	439	Identity=98.4
T_lutea_GenomeV2.4_Contig_157	TEannot_REPET_TEs	match_part	352061	352269	208	0.0	-	.	ID=mp2444-2_T_lutea_GenomeV2.4_Contig_157_Shanks	Target	Shanks	4314	4522	208	Identity=98.1
T_lutea_GenomeV2.4_Contig_063	TEannot_REPET_TEs	match	113089	114280	1191	0.0	-	.	ID=ms10645_T_lutea_GenomeV2.4_Contig_063_Shanks	Target	Shanks	4353	6919	2566
T_lutea_GenomeV2.4_Contig_063	TEannot_REPET_TEs	match_part	113315	114280	965	0.0	-	.	ID=mp10645-2_T_lutea_GenomeV2.4_Contig_063_Shanks	Target	Shanks	4353	5288	935	Identity=96.1
T_lutea_GenomeV2.4_Contig_108	TEannot_REPET_TEs	match	769895	771197	1302	0.0	-	.	ID=ms6339_T_lutea_GenomeV2.4_Contig_108_Shanks	Target	Shanks	4393	6920	2527
T_lutea_GenomeV2.4_Contig_108	TEannot_REPET_TEs	match_part	770107	771197	1090	0.0	-	.	ID=mp6339-2_T_lutea_GenomeV2.4_Contig_108_Shanks	Target	Shanks	4393	5491	1098	Identity=99.1
T_lutea_GenomeV2.4_Contig_137	TEannot_REPET_TEs	match	590248	590529	281	0.0	+	.	ID=ms8806_T_lutea_GenomeV2.4_Contig_137_Shanks	Target	Shanks	4394	4643	249	Identity=81.5
T_lutea_GenomeV2.4_Contig_013	TEannot_REPET_TEs	match	390487	391784	1297	0.0	-	.	ID=ms14356_T_lutea_GenomeV2.4_Contig_013_Shanks	Target	Shanks	4406	6920	2514
T_lutea_GenomeV2.4_Contig_013	TEannot_REPET_TEs	match_part	390699	391784	1085	0.0	-	.	ID=mp14356-2_T_lutea_GenomeV2.4_Contig_013_Shanks	Target	Shanks	4406	5491	1085	Identity=99.5
T_lutea_GenomeV2.4_Contig_155	TEannot_REPET_TEs	match	515496	516779	1283	0.0	+	.	ID=ms2674_T_lutea_GenomeV2.4_Contig_155_Shanks	Target	Shanks	4427	6921	2494
T_lutea_GenomeV2.4_Contig_155	TEannot_REPET_TEs	match_part	515496	516566	1070	0.0	+	.	ID=mp2674-1_T_lutea_GenomeV2.4_Contig_155_Shanks	Target	Shanks	4427	5491	1064	Identity=98.9
T_lutea_GenomeV2.4_Contig_094	TEannot_REPET_TEs	match	87020	87541	521	0.0	+	.	ID=ms8028_T_lutea_GenomeV2.4_Contig_094_Shanks	Target	Shanks	4446	4950	504	Identity=89.8
T_lutea_GenomeV2.4_Contig_139	TEannot_REPET_TEs	match	475129	475669	540	0.0	+	.	ID=ms4392_T_lutea_GenomeV2.4_Contig_139_Shanks	Target	Shanks	4458	5976	1518
T_lutea_GenomeV2.4_Contig_063	TEannot_REPET_TEs	match	1156989	1158753	1764	0.0	-	.	ID=ms10383_T_lutea_GenomeV2.4_Contig_063_Shanks	Target	Shanks	4544	6920	2376
T_lutea_GenomeV2.4_Contig_052	TEannot_REPET_TEs	match	1153856	1154458	602	0.0	+	.	ID=ms2314_T_lutea_GenomeV2.4_Contig_052_Shanks	Target	Shanks	4572	6920	2348
T_lutea_GenomeV2.4_Contig_052	TEannot_REPET_TEs	match_part	1153856	1154113	257	0.0	+	.	ID=mp2314-1_T_lutea_GenomeV2.4_Contig_052_Shanks	Target	Shanks	4572	4823	251	Identity=94.9
T_lutea_GenomeV2.4_Contig_037	TEannot_REPET_TEs	match	346951	347236	285	0.0	-	.	ID=ms12679_T_lutea_GenomeV2.4_Contig_037_Shanks	Target	Shanks	4591	4865	274	Identity=96.8
T_lutea_GenomeV2.4_Contig_120	TEannot_REPET_TEs	match	28329	29235	906	0.0	+	.	ID=ms3551_T_lutea_GenomeV2.4_Contig_120_Shanks	Target	Shanks	4594	5500	906	Identity=95.8
T_lutea_GenomeV2.4_Contig_139	TEannot_REPET_TEs	match	480041	481476	1435	0.0	-	.	ID=ms4399_T_lutea_GenomeV2.4_Contig_139_Shanks	Target	Shanks	4672	6920	2248
T_lutea_GenomeV2.4_Contig_139	TEannot_REPET_TEs	match_part	480253	481476	1223	0.0	-	.	ID=mp4399-2_T_lutea_GenomeV2.4_Contig_139_Shanks	Target	Shanks	4672	5897	1225	Identity=99.2
T_lutea_GenomeV2.4_Contig_030	TEannot_REPET_TEs	match_part	806034	807050	1016	0.0	-	.	ID=mp12957-2_T_lutea_GenomeV2.4_Contig_030_Shanks	Target	Shanks	4679	5690	1011	Identity=98.1
T_lutea_GenomeV2.4_Contig_134	TEannot_REPET_TEs	match_part	680591	680799	208	0.0	+	.	ID=mp4694-2_T_lutea_GenomeV2.4_Contig_134_Shanks	Target	Shanks	4696	4905	209	Identity=79.4
T_lutea_GenomeV2.4_Contig_026	TEannot_REPET_TEs	match_part	161068	161289	221	0.0	+	.	ID=mp13274-2_T_lutea_GenomeV2.4_Contig_026_Shanks	Target	Shanks	4703	4917	214	Identity=94.0
T_lutea_GenomeV2.4_Contig_043	TEannot_REPET_TEs	match	8488	9638	1150	0.0	+	.	ID=ms12319_T_lutea_GenomeV2.4_Contig_043_Shanks	Target	Shanks	4744	6880	2136
T_lutea_GenomeV2.4_Contig_171	TEannot_REPET_TEs	match_part	109541	109809	268	0.0	+	.	ID=mp15748-2_T_lutea_GenomeV2.4_Contig_171_Shanks	Target	Shanks	4783	5041	258	Identity=96.9
T_lutea_GenomeV2.4_Contig_063	TEannot_REPET_TEs	match	1196929	1198602	1673	0.0	+	.	ID=ms10384_T_lutea_GenomeV2.4_Contig_063_Shanks	Target	Shanks	4842	6920	2078
T_lutea_GenomeV2.4_Contig_063	TEannot_REPET_TEs	match_part	1196929	1198390	1461	0.0	+	.	ID=mp10384-1_T_lutea_GenomeV2.4_Contig_063_Shanks	Target	Shanks	4842	6303	1461	Identity=99.2
T_lutea_GenomeV2.4_Contig_150	TEannot_REPET_TEs	match	279547	279763	216	0.0	+	.	ID=ms3441_T_lutea_GenomeV2.4_Contig_150_Shanks	Target	Shanks	4911	5151	240	Identity=72.1
T_lutea_GenomeV2.4_Contig_150	TEannot_REPET_TEs	match	1875237	1878105	2868	0.0	-	.	ID=ms3154_T_lutea_GenomeV2.4_Contig_150_Shanks	Target	Shanks	4966	5296	330
T_lutea_GenomeV2.4_Contig_150	TEannot_REPET_TEs	match_part	1877902	1878105	203	0.0	-	.	ID=mp3154-2_T_lutea_GenomeV2.4_Contig_150_Shanks	Target	Shanks	4966	5154	188	Identity=90.1
T_lutea_GenomeV2.4_Contig_108	TEannot_REPET_TEs	match	150613	152338	1725	0.0	+	.	ID=ms6433_T_lutea_GenomeV2.4_Contig_108_Shanks	Target	Shanks	4993	6708	1715	Identity=70.2
T_lutea_GenomeV2.4_Contig_139	TEannot_REPET_TEs	match	168719	168939	220	0.0	-	.	ID=ms4444_T_lutea_GenomeV2.4_Contig_139_Shanks	Target	Shanks	5022	5229	207	Identity=80.8
T_lutea_GenomeV2.4_Contig_063	TEannot_REPET_TEs	match	1226151	1227832	1681	0.0	-	.	ID=ms10385_T_lutea_GenomeV2.4_Contig_063_Shanks	Target	Shanks	5023	6701	1678	Identity=67.8
T_lutea_GenomeV2.4_Contig_019	TEannot_REPET_TEs	match	60509	60778	269	0.0	+	.	ID=ms8991_T_lutea_GenomeV2.4_Contig_019_Shanks	Target	Shanks	5023	5297	274	Identity=69.6
T_lutea_GenomeV2.4_Contig_093	TEannot_REPET_TEs	match	1915393	1915662	269	0.0	+	.	ID=ms8144_T_lutea_GenomeV2.4_Contig_093_Shanks	Target	Shanks	5023	5297	274	Identity=69.5
T_lutea_GenomeV2.4_Contig_091	TEannot_REPET_TEs	match	342628	343992	1364	0.0	+	.	ID=ms8679_T_lutea_GenomeV2.4_Contig_091_Shanks	Target	Shanks	5037	6301	1264	Identity=70.3
T_lutea_GenomeV2.4_Contig_187	TEannot_REPET_TEs	match	50914	52627	1713	0.0	+	.	ID=ms4144_T_lutea_GenomeV2.4_Contig_187_Shanks	Target	Shanks	5051	6748	1697	Identity=70.3
T_lutea_GenomeV2.4_Contig_008	TEannot_REPET_TEs	match	261162	262864	1702	0.0	+	.	ID=ms6750_T_lutea_GenomeV2.4_Contig_008_Shanks	Target	Shanks	5056	6750	1694	Identity=70.3
T_lutea_GenomeV2.4_Contig_009	TEannot_REPET_TEs	match	184754	186454	1700	0.0	+	.	ID=ms14809_T_lutea_GenomeV2.4_Contig_009_Shanks	Target	Shanks	5056	6750	1694	Identity=70.7
T_lutea_GenomeV2.4_Contig_184	TEannot_REPET_TEs	match	571125	572825	1700	0.0	-	.	ID=ms7659_T_lutea_GenomeV2.4_Contig_184_Shanks	Target	Shanks	5056	6750	1694	Identity=70.2
T_lutea_GenomeV2.4_Contig_173	TEannot_REPET_TEs	match	1534336	1535998	1662	0.0	+	.	ID=ms1202_T_lutea_GenomeV2.4_Contig_173_Shanks	Target	Shanks	5056	6708	1652	Identity=71.1
T_lutea_GenomeV2.4_Contig_009	TEannot_REPET_TEs	match	382081	383743	1662	0.0	+	.	ID=ms14705_T_lutea_GenomeV2.4_Contig_009_Shanks	Target	Shanks	5056	6709	1653	Identity=69.7
T_lutea_GenomeV2.4_Contig_165	TEannot_REPET_TEs	match	49970	51630	1660	0.0	-	.	ID=ms1976_T_lutea_GenomeV2.4_Contig_165_Shanks	Target	Shanks	5056	6708	1652	Identity=70.7
T_lutea_GenomeV2.4_Contig_127	TEannot_REPET_TEs	match	123086	124745	1659	0.0	+	.	ID=ms5422_T_lutea_GenomeV2.4_Contig_127_Shanks	Target	Shanks	5056	6708	1652	Identity=70.2
T_lutea_GenomeV2.4_Contig_173	TEannot_REPET_TEs	match	1426154	1427812	1658	0.0	+	.	ID=ms1225_T_lutea_GenomeV2.4_Contig_173_Shanks	Target	Shanks	5056	6708	1652	Identity=70.2
T_lutea_GenomeV2.4_Contig_010	TEannot_REPET_TEs	match	18050	19704	1654	0.0	+	.	ID=ms14589_T_lutea_GenomeV2.4_Contig_010_Shanks	Target	Shanks	5056	6708	1652	Identity=69.1
T_lutea_GenomeV2.4_Contig_071	TEannot_REPET_TEs	match	352891	354543	1652	0.0	+	.	ID=ms10018_T_lutea_GenomeV2.4_Contig_071_Shanks	Target	Shanks	5056	6708	1652	Identity=69.5
T_lutea_GenomeV2.4_Contig_173	TEannot_REPET_TEs	match	1005835	1007487	1652	0.0	-	.	ID=ms1306_T_lutea_GenomeV2.4_Contig_173_Shanks	Target	Shanks	5056	6708	1652	Identity=69.4
T_lutea_GenomeV2.4_Contig_123	TEannot_REPET_TEs	match	11219	12870	1651	0.0	-	.	ID=ms15453_T_lutea_GenomeV2.4_Contig_123_Shanks	Target	Shanks	5056	6713	1657	Identity=69.0
T_lutea_GenomeV2.4_Contig_168	TEannot_REPET_TEs	match	11440	12691	1251	0.0	+	.	ID=ms1792_T_lutea_GenomeV2.4_Contig_168_Shanks	Target	Shanks	5056	6301	1245	Identity=70.5
T_lutea_GenomeV2.4_Contig_036	TEannot_REPET_TEs	match	45640	46885	1245	0.0	+	.	ID=ms389_T_lutea_GenomeV2.4_Contig_036_Shanks	Target	Shanks	5056	6301	1245	Identity=70.5
T_lutea_GenomeV2.4_Contig_014	TEannot_REPET_TEs	match	129122	130772	1650	0.0	+	.	ID=ms14272_T_lutea_GenomeV2.4_Contig_014_Shanks	Target	Shanks	5059	6708	1649	Identity=69.6
T_lutea_GenomeV2.4_Contig_173	TEannot_REPET_TEs	match	925937	927587	1650	0.0	+	.	ID=ms1339_T_lutea_GenomeV2.4_Contig_173_Shanks	Target	Shanks	5059	6708	1649	Identity=69.7
T_lutea_GenomeV2.4_Contig_059	TEannot_REPET_TEs	match	49535	50155	620	0.0	+	.	ID=ms16323_T_lutea_GenomeV2.4_Contig_059_Shanks	Target	Shanks	5083	6920	1837
T_lutea_GenomeV2.4_Contig_059	TEannot_REPET_TEs	match_part	49535	49939	404	0.0	+	.	ID=mp16323-1_T_lutea_GenomeV2.4_Contig_059_Shanks	Target	Shanks	5083	5487	404	Identity=99.3
T_lutea_GenomeV2.4_Contig_090	TEannot_REPET_TEs	match	761670	762026	356	0.0	+	.	ID=ms3139_T_lutea_GenomeV2.4_Contig_090_Shanks	Target	Shanks	5091	5433	342	Identity=96.5
T_lutea_GenomeV2.4_Contig_044	TEannot_REPET_TEs	match	129078	129334	256	0.0	+	.	ID=ms12149_T_lutea_GenomeV2.4_Contig_044_Shanks	Target	Shanks	5094	5300	206	Identity=75.2
T_lutea_GenomeV2.4_Contig_004	TEannot_REPET_TEs	match_part	214812	215142	330	0.0	+	.	ID=mp7097-2_T_lutea_GenomeV2.4_Contig_004_Shanks	Target	Shanks	5098	5428	330	Identity=99.4
T_lutea_GenomeV2.4_Contig_173	TEannot_REPET_TEs	match_part	2509372	2509630	258	0.0	-	.	ID=mp1021-1_T_lutea_GenomeV2.4_Contig_173_Shanks	Target	Shanks	5098	5356	258	Identity=99.2
T_lutea_GenomeV2.4_Contig_182	TEannot_REPET_TEs	match	183486	184882	1396	0.0	+	.	ID=ms11772_T_lutea_GenomeV2.4_Contig_182_Shanks	Target	Shanks	5113	5420	307
T_lutea_GenomeV2.4_Contig_182	TEannot_REPET_TEs	match_part	183486	183695	209	0.0	+	.	ID=mp11772-1_T_lutea_GenomeV2.4_Contig_182_Shanks	Target	Shanks	5113	5314	201	Identity=93.3
T_lutea_GenomeV2.4_Contig_150	TEannot_REPET_TEs	match	815832	817021	1189	0.0	-	.	ID=ms3339_T_lutea_GenomeV2.4_Contig_150_Shanks	Target	Shanks	5132	6320	1188	Identity=69.0
T_lutea_GenomeV2.4_Contig_149	TEannot_REPET_TEs	match_part	21327	22515	1188	0.0	-	.	ID=mp15402-1_T_lutea_GenomeV2.4_Contig_149_Shanks	Target	Shanks	5132	6320	1188	Identity=69.0
T_lutea_GenomeV2.4_Contig_127	TEannot_REPET_TEs	match	1995882	1996339	457	0.0	-	.	ID=ms5687_T_lutea_GenomeV2.4_Contig_127_Shanks	Target	Shanks	5132	5587	455	Identity=69.3
T_lutea_GenomeV2.4_Contig_127	TEannot_REPET_TEs	match	124804	125594	790	0.0	+	.	ID=ms5423_T_lutea_GenomeV2.4_Contig_127_Shanks	Target	Shanks	5139	5937	798	Identity=70.4
T_lutea_GenomeV2.4_Contig_085	TEannot_REPET_TEs	match	1816	3430	1614	0.0	+	.	ID=ms13873_T_lutea_GenomeV2.4_Contig_085_Shanks	Target	Shanks	5142	6750	1608	Identity=70.1
T_lutea_GenomeV2.4_Contig_085	TEannot_REPET_TEs	match	22913	24527	1614	0.0	+	.	ID=ms13874_T_lutea_GenomeV2.4_Contig_085_Shanks	Target	Shanks	5142	6750	1608	Identity=70.2
T_lutea_GenomeV2.4_Contig_173	TEannot_REPET_TEs	match	1667323	1668936	1613	0.0	+	.	ID=ms1207_T_lutea_GenomeV2.4_Contig_173_Shanks	Target	Shanks	5142	6750	1608	Identity=70.4
T_lutea_GenomeV2.4_Contig_097	TEannot_REPET_TEs	match	1234140	1235707	1567	0.0	-	.	ID=ms7350_T_lutea_GenomeV2.4_Contig_097_Shanks	Target	Shanks	5142	6708	1566	Identity=69.2
T_lutea_GenomeV2.4_Contig_071	TEannot_REPET_TEs	match	350742	352243	1501	0.0	+	.	ID=ms10016_T_lutea_GenomeV2.4_Contig_071_Shanks	Target	Shanks	5142	6642	1500	Identity=69.2
T_lutea_GenomeV2.4_Contig_173	TEannot_REPET_TEs	match	1007525	1009026	1501	0.0	-	.	ID=ms1307_T_lutea_GenomeV2.4_Contig_173_Shanks	Target	Shanks	5142	6642	1500	Identity=69.0
T_lutea_GenomeV2.4_Contig_023	TEannot_REPET_TEs	match	229406	230826	1420	0.0	+	.	ID=ms13407_T_lutea_GenomeV2.4_Contig_023_Shanks	Target	Shanks	5142	6571	1429	Identity=70.8
T_lutea_GenomeV2.4_Contig_178	TEannot_REPET_TEs	match	66577	67806	1229	0.0	+	.	ID=ms479_T_lutea_GenomeV2.4_Contig_178_Shanks	Target	Shanks	5142	6368	1226	Identity=70.1
T_lutea_GenomeV2.4_Contig_184	TEannot_REPET_TEs	match	302655	303477	822	0.0	-	.	ID=ms9614_T_lutea_GenomeV2.4_Contig_184_Shanks	Target	Shanks	5142	5962	820	Identity=70.0
T_lutea_GenomeV2.4_Contig_108	TEannot_REPET_TEs	match_part	687524	688055	531	0.0	+	.	ID=mp6335-2_T_lutea_GenomeV2.4_Contig_108_Shanks	Target	Shanks	5150	5679	529	Identity=96.8
T_lutea_GenomeV2.4_Contig_184	TEannot_REPET_TEs	match_part	1264325	1264536	211	0.0	+	.	ID=mp7594-2_T_lutea_GenomeV2.4_Contig_184_Shanks	Target	Shanks	5153	5364	211	Identity=98.1
T_lutea_GenomeV2.4_Contig_184	TEannot_REPET_TEs	match	2063784	2064360	576	0.0	-	.	ID=ms5868_T_lutea_GenomeV2.4_Contig_184_Shanks	Target	Shanks	5156	6920	1764
T_lutea_GenomeV2.4_Contig_110	TEannot_REPET_TEs	match_part	48244	48800	556	0.0	-	.	ID=mp11225-1_T_lutea_GenomeV2.4_Contig_110_Shanks	Target	Shanks	5227	5773	546	Identity=80.2
T_lutea_GenomeV2.4_Contig_150	TEannot_REPET_TEs	match	2516020	2516313	293	0.0	+	.	ID=ms2992_T_lutea_GenomeV2.4_Contig_150_Shanks	Target	Shanks	5247	5511	264	Identity=71.0
T_lutea_GenomeV2.4_Contig_015	TEannot_REPET_TEs	match	1026858	1027116	258	0.0	+	.	ID=ms13947_T_lutea_GenomeV2.4_Contig_015_Shanks	Target	Shanks	5247	5508	261	Identity=72.4
T_lutea_GenomeV2.4_Contig_046	TEannot_REPET_TEs	match	649165	649423	258	0.0	+	.	ID=ms11578_T_lutea_GenomeV2.4_Contig_046_Shanks	Target	Shanks	5247	5508	261	Identity=72.0
T_lutea_GenomeV2.4_Contig_128	TEannot_REPET_TEs	match	565792	566050	258	0.0	+	.	ID=ms4887_T_lutea_GenomeV2.4_Contig_128_Shanks	Target	Shanks	5247	5508	261	Identity=72.4
T_lutea_GenomeV2.4_Contig_162	TEannot_REPET_TEs	match	500847	501054	207	0.0	+	.	ID=ms2055_T_lutea_GenomeV2.4_Contig_162_Shanks	Target	Shanks	5249	6920	1671
T_lutea_GenomeV2.4_Contig_044	TEannot_REPET_TEs	match	195569	195823	254	0.0	-	.	ID=ms12125_T_lutea_GenomeV2.4_Contig_044_Shanks	Target	Shanks	5254	6920	1666
T_lutea_GenomeV2.4_Contig_162	TEannot_REPET_TEs	match	785465	785710	245	0.0	-	.	ID=ms9784_T_lutea_GenomeV2.4_Contig_162_Shanks	Target	Shanks	5256	5523	267	Identity=70.3
T_lutea_GenomeV2.4_Contig_107	TEannot_REPET_TEs	match	1330188	1330445	257	0.0	-	.	ID=ms6487_T_lutea_GenomeV2.4_Contig_107_Shanks	Target	Shanks	5257	6917	1660
T_lutea_GenomeV2.4_Contig_123	TEannot_REPET_TEs	match	12911	14306	1395	0.0	-	.	ID=ms15454_T_lutea_GenomeV2.4_Contig_123_Shanks	Target	Shanks	5258	6639	1381	Identity=68.2
T_lutea_GenomeV2.4_Contig_081	TEannot_REPET_TEs	match	269240	269941	701	0.0	+	.	ID=ms13257_T_lutea_GenomeV2.4_Contig_081_Shanks	Target	Shanks	5261	5962	701	Identity=70.2
T_lutea_GenomeV2.4_Contig_173	TEannot_REPET_TEs	match	937978	938421	443	0.0	+	.	ID=ms1341_T_lutea_GenomeV2.4_Contig_173_Shanks	Target	Shanks	5261	5703	442	Identity=70.8
T_lutea_GenomeV2.4_Contig_150	TEannot_REPET_TEs	match	1441241	1441501	260	0.0	+	.	ID=ms3219_T_lutea_GenomeV2.4_Contig_150_Shanks	Target	Shanks	5261	5511	250	Identity=70.9
T_lutea_GenomeV2.4_Contig_017	TEannot_REPET_TEs	match	15254	16747	1493	0.0	-	.	ID=ms2413_T_lutea_GenomeV2.4_Contig_017_Shanks	Target	Shanks	5263	6750	1487	Identity=70.2
T_lutea_GenomeV2.4_Contig_018	TEannot_REPET_TEs	match	63289	64780	1491	0.0	-	.	ID=ms1723_T_lutea_GenomeV2.4_Contig_018_Shanks	Target	Shanks	5263	6750	1487	Identity=70.3
T_lutea_GenomeV2.4_Contig_015	TEannot_REPET_TEs	match	3613	5097	1484	0.0	-	.	ID=ms14160_T_lutea_GenomeV2.4_Contig_015_Shanks	Target	Shanks	5263	6750	1487	Identity=69.8
T_lutea_GenomeV2.4_Contig_016	TEannot_REPET_TEs	match	354755	355003	248	0.0	+	.	ID=ms13565_T_lutea_GenomeV2.4_Contig_016_Shanks	Target	Shanks	5269	5511	242	Identity=70.7
T_lutea_GenomeV2.4_Contig_116	TEannot_REPET_TEs	match	40778	41703	925	0.0	+	.	ID=ms11533_T_lutea_GenomeV2.4_Contig_116_Shanks	Target	Shanks	5272	6920	1648
T_lutea_GenomeV2.4_Contig_116	TEannot_REPET_TEs	match_part	40778	41015	237	0.0	+	.	ID=mp11533-1_T_lutea_GenomeV2.4_Contig_116_Shanks	Target	Shanks	5272	5511	239	Identity=70.4
T_lutea_GenomeV2.4_Contig_071	TEannot_REPET_TEs	match	101297	101534	237	0.0	-	.	ID=ms10152_T_lutea_GenomeV2.4_Contig_071_Shanks	Target	Shanks	5272	5511	239	Identity=69.8
T_lutea_GenomeV2.4_Contig_146	TEannot_REPET_TEs	match	313679	313923	244	0.0	+	.	ID=ms3618_T_lutea_GenomeV2.4_Contig_146_Shanks	Target	Shanks	5273	5511	238	Identity=70.2
T_lutea_GenomeV2.4_Contig_186	TEannot_REPET_TEs	match	31017	31441	424	0.0	+	.	ID=ms4491_T_lutea_GenomeV2.4_Contig_186_Shanks	Target	Shanks	5275	5697	422	Identity=71.5
T_lutea_GenomeV2.4_Contig_099	TEannot_REPET_TEs	match	432696	432920	224	0.0	+	.	ID=ms7060_T_lutea_GenomeV2.4_Contig_099_Shanks	Target	Shanks	5281	5508	227	Identity=71.4
T_lutea_GenomeV2.4_Contig_190	TEannot_REPET_TEs	match	100896	101149	253	0.0	+	.	ID=ms97_T_lutea_GenomeV2.4_Contig_190_Shanks	Target	Shanks	5317	5587	270	Identity=71.3
T_lutea_GenomeV2.4_Contig_037	TEannot_REPET_TEs	match	229174	230750	1576	0.0	+	.	ID=ms12678_T_lutea_GenomeV2.4_Contig_037_Shanks	Target	Shanks	5324	6920	1596	Identity=87.6
T_lutea_GenomeV2.4_Contig_134	TEannot_REPET_TEs	match	274528	276208	1680	0.0	-	.	ID=ms4743_T_lutea_GenomeV2.4_Contig_134_Shanks	Target	Shanks	5334	6920	1586	Identity=79.3
T_lutea_GenomeV2.4_Contig_010	TEannot_REPET_TEs	match	102457	103893	1436	0.0	-	.	ID=ms14591_T_lutea_GenomeV2.4_Contig_010_Shanks	Target	Shanks	5335	6757	1422	Identity=69.4
T_lutea_GenomeV2.4_Contig_185	TEannot_REPET_TEs	match	90780	92216	1436	0.0	-	.	ID=ms14383_T_lutea_GenomeV2.4_Contig_185_Shanks	Target	Shanks	5335	6757	1422	Identity=69.3
T_lutea_GenomeV2.4_Contig_151	TEannot_REPET_TEs	match	48014	49449	1435	0.0	+	.	ID=ms2925_T_lutea_GenomeV2.4_Contig_151_Shanks	Target	Shanks	5335	6757	1422	Identity=69.3
T_lutea_GenomeV2.4_Contig_031	TEannot_REPET_TEs	match	110696	111242	546	0.0	+	.	ID=ms15692_T_lutea_GenomeV2.4_Contig_031_Shanks	Target	Shanks	5340	5895	555	Identity=69.6
T_lutea_GenomeV2.4_Contig_173	TEannot_REPET_TEs	match	1427871	1429281	1410	0.0	+	.	ID=ms1226_T_lutea_GenomeV2.4_Contig_173_Shanks	Target	Shanks	5342	6750	1408	Identity=70.2
T_lutea_GenomeV2.4_Contig_143	TEannot_REPET_TEs	match	440526	441755	1229	0.0	-	.	ID=ms3911_T_lutea_GenomeV2.4_Contig_143_Shanks	Target	Shanks	5342	6571	1229	Identity=69.9
T_lutea_GenomeV2.4_Contig_066	TEannot_REPET_TEs	match	362029	363055	1026	0.0	-	.	ID=ms10294_T_lutea_GenomeV2.4_Contig_066_Shanks	Target	Shanks	5342	6368	1026	Identity=70.2
T_lutea_GenomeV2.4_Contig_173	TEannot_REPET_TEs	match	927645	928667	1022	0.0	+	.	ID=ms1340_T_lutea_GenomeV2.4_Contig_173_Shanks	Target	Shanks	5342	6368	1026	Identity=69.0
T_lutea_GenomeV2.4_Contig_097	TEannot_REPET_TEs	match	1233327	1234081	754	0.0	-	.	ID=ms7349_T_lutea_GenomeV2.4_Contig_097_Shanks	Target	Shanks	5342	6099	757	Identity=69.0
T_lutea_GenomeV2.4_Contig_010	TEannot_REPET_TEs	match	19762	20378	616	0.0	+	.	ID=ms14590_T_lutea_GenomeV2.4_Contig_010_Shanks	Target	Shanks	5342	5962	620	Identity=69.2
T_lutea_GenomeV2.4_Contig_014	TEannot_REPET_TEs	match	130830	131446	616	0.0	+	.	ID=ms14273_T_lutea_GenomeV2.4_Contig_014_Shanks	Target	Shanks	5342	5962	620	Identity=69.2
T_lutea_GenomeV2.4_Contig_052	TEannot_REPET_TEs	match	1000237	1000590	353	0.0	-	.	ID=ms11246_T_lutea_GenomeV2.4_Contig_052_Shanks	Target	Shanks	5342	5697	355	Identity=70.7
T_lutea_GenomeV2.4_Contig_173	TEannot_REPET_TEs	match	1536056	1536409	353	0.0	+	.	ID=ms1203_T_lutea_GenomeV2.4_Contig_173_Shanks	Target	Shanks	5342	5697	355	Identity=69.9
T_lutea_GenomeV2.4_Contig_071	TEannot_REPET_TEs	match	354601	354811	210	0.0	+	.	ID=ms10019_T_lutea_GenomeV2.4_Contig_071_Shanks	Target	Shanks	5342	5556	214	Identity=69.4
T_lutea_GenomeV2.4_Contig_119	TEannot_REPET_TEs	match	137821	138372	551	0.0	-	.	ID=ms5726_T_lutea_GenomeV2.4_Contig_119_Shanks	Target	Shanks	5343	5895	552	Identity=71.4
T_lutea_GenomeV2.4_Contig_189	TEannot_REPET_TEs	match	1148312	1148789	477	0.0	-	.	ID=ms146_T_lutea_GenomeV2.4_Contig_189_Shanks	Target	Shanks	5343	5790	447	Identity=70.6
T_lutea_GenomeV2.4_Contig_154	TEannot_REPET_TEs	match	114908	116319	1411	0.0	-	.	ID=ms2884_T_lutea_GenomeV2.4_Contig_154_Shanks	Target	Shanks	5345	6750	1405	Identity=70.1
T_lutea_GenomeV2.4_Contig_024	TEannot_REPET_TEs	match	690259	691355	1096	0.0	-	.	ID=ms11011_T_lutea_GenomeV2.4_Contig_024_Shanks	Target	Shanks	5345	6436	1091	Identity=68.6
T_lutea_GenomeV2.4_Contig_042	TEannot_REPET_TEs	match_part	262097	263040	943	0.0	-	.	ID=mp16164-2_T_lutea_GenomeV2.4_Contig_042_Shanks	Target	Shanks	5356	6303	947	Identity=83.6
T_lutea_GenomeV2.4_Contig_157	TEannot_REPET_TEs	match	381973	382709	736	0.0	-	.	ID=ms2447_T_lutea_GenomeV2.4_Contig_157_Shanks	Target	Shanks	5358	6098	740	Identity=70.7
T_lutea_GenomeV2.4_Contig_081	TEannot_REPET_TEs	match	316940	317481	541	0.0	-	.	ID=ms13259_T_lutea_GenomeV2.4_Contig_081_Shanks	Target	Shanks	5360	5895	535	Identity=69.5
T_lutea_GenomeV2.4_Contig_043	TEannot_REPET_TEs	match	2899	3130	231	0.0	-	.	ID=ms12315_T_lutea_GenomeV2.4_Contig_043_Shanks	Target	Shanks	5397	5628	231	Identity=95.3
T_lutea_GenomeV2.4_Contig_071	TEannot_REPET_TEs	match	159043	159718	675	0.0	+	.	ID=ms10155_T_lutea_GenomeV2.4_Contig_071_Shanks	Target	Shanks	5405	6080	675	Identity=89.5
T_lutea_GenomeV2.4_Contig_143	TEannot_REPET_TEs	match	207901	208203	302	0.0	+	.	ID=ms3937_T_lutea_GenomeV2.4_Contig_143_Shanks	Target	Shanks	5410	5704	294	Identity=70.2
T_lutea_GenomeV2.4_Contig_082	TEannot_REPET_TEs	match	203288	204781	1493	0.0	+	.	ID=ms9193_T_lutea_GenomeV2.4_Contig_082_Shanks	Target	Shanks	5415	6921	1506	Identity=85.8
T_lutea_GenomeV2.4_Contig_095	TEannot_REPET_TEs	match	222099	222608	509	0.0	+	.	ID=ms7833_T_lutea_GenomeV2.4_Contig_095_Shanks	Target	Shanks	5458	5976	518	Identity=71.6
T_lutea_GenomeV2.4_Contig_009	TEannot_REPET_TEs	match	62068	62333	265	0.0	-	.	ID=ms14766_T_lutea_GenomeV2.4_Contig_009_Shanks	Target	Shanks	5460	5727	267	Identity=71.1
T_lutea_GenomeV2.4_Contig_127	TEannot_REPET_TEs	match	1975142	1975407	265	0.0	+	.	ID=ms5685_T_lutea_GenomeV2.4_Contig_127_Shanks	Target	Shanks	5460	5727	267	Identity=71.1
T_lutea_GenomeV2.4_Contig_023	TEannot_REPET_TEs	match	429015	429276	261	0.0	-	.	ID=ms16434_T_lutea_GenomeV2.4_Contig_023_Shanks	Target	Shanks	5460	5726	266	Identity=72.4
T_lutea_GenomeV2.4_Contig_009	TEannot_REPET_TEs	match	381469	381839	370	0.0	+	.	ID=ms14704_T_lutea_GenomeV2.4_Contig_009_Shanks	Target	Shanks	5462	5830	368	Identity=70.7
T_lutea_GenomeV2.4_Contig_014	TEannot_REPET_TEs	match	128509	128878	369	0.0	+	.	ID=ms14271_T_lutea_GenomeV2.4_Contig_014_Shanks	Target	Shanks	5462	5830	368	Identity=70.4
T_lutea_GenomeV2.4_Contig_173	TEannot_REPET_TEs	match	925324	925693	369	0.0	+	.	ID=ms1338_T_lutea_GenomeV2.4_Contig_173_Shanks	Target	Shanks	5462	5830	368	Identity=70.1
T_lutea_GenomeV2.4_Contig_071	TEannot_REPET_TEs	match	352281	352649	368	0.0	+	.	ID=ms10017_T_lutea_GenomeV2.4_Contig_071_Shanks	Target	Shanks	5462	5830	368	Identity=69.9
T_lutea_GenomeV2.4_Contig_149	TEannot_REPET_TEs	match	119354	119776	422	0.0	+	.	ID=ms15405_T_lutea_GenomeV2.4_Contig_149_Shanks	Target	Shanks	5475	5895	420	Identity=71.1
T_lutea_GenomeV2.4_Contig_184	TEannot_REPET_TEs	match	923296	924323	1027	0.0	-	.	ID=ms7648_T_lutea_GenomeV2.4_Contig_184_Shanks	Target	Shanks	5482	6504	1022	Identity=70.0
T_lutea_GenomeV2.4_Contig_155	TEannot_REPET_TEs	match	311710	313129	1419	0.0	-	.	ID=ms2708_T_lutea_GenomeV2.4_Contig_155_Shanks	Target	Shanks	5502	6920	1418	Identity=99.2
T_lutea_GenomeV2.4_Contig_189	TEannot_REPET_TEs	match	592345	593341	996	0.0	+	.	ID=ms2146_T_lutea_GenomeV2.4_Contig_189_Shanks	Target	Shanks	5507	6511	1004	Identity=70.9
T_lutea_GenomeV2.4_Contig_146	TEannot_REPET_TEs	match	346549	346983	434	0.0	+	.	ID=ms3619_T_lutea_GenomeV2.4_Contig_146_Shanks	Target	Shanks	5534	5976	442	Identity=71.8
T_lutea_GenomeV2.4_Contig_071	TEannot_REPET_TEs	match	783891	785123	1232	0.0	+	.	ID=ms9819_T_lutea_GenomeV2.4_Contig_071_Shanks	Target	Shanks	5538	6757	1219	Identity=69.6
T_lutea_GenomeV2.4_Contig_097	TEannot_REPET_TEs	match	1231840	1232862	1022	0.0	-	.	ID=ms7348_T_lutea_GenomeV2.4_Contig_097_Shanks	Target	Shanks	5545	6571	1026	Identity=68.8
T_lutea_GenomeV2.4_Contig_071	TEannot_REPET_TEs	match	151690	151973	283	0.0	+	.	ID=ms10153_T_lutea_GenomeV2.4_Contig_071_Shanks	Target	Shanks	5545	5830	285	Identity=70.9
T_lutea_GenomeV2.4_Contig_127	TEannot_REPET_TEs	match	122765	123037	272	0.0	+	.	ID=ms5421_T_lutea_GenomeV2.4_Contig_127_Shanks	Target	Shanks	5548	5819	271	Identity=71.7
T_lutea_GenomeV2.4_Contig_184	TEannot_REPET_TEs	match	1357338	1358080	742	0.0	+	.	ID=ms5973_T_lutea_GenomeV2.4_Contig_184_Shanks	Target	Shanks	5553	6301	748	Identity=70.9
T_lutea_GenomeV2.4_Contig_127	TEannot_REPET_TEs	match	1676520	1676854	334	0.0	+	.	ID=ms5099_T_lutea_GenomeV2.4_Contig_127_Shanks	Target	Shanks	5553	5895	342	Identity=72.0
T_lutea_GenomeV2.4_Contig_086	TEannot_REPET_TEs	match	467777	468983	1206	0.0	-	.	ID=ms9101_T_lutea_GenomeV2.4_Contig_086_Shanks	Target	Shanks	5561	6757	1196	Identity=69.8
T_lutea_GenomeV2.4_Contig_008	TEannot_REPET_TEs	match	260652	261124	472	0.0	+	.	ID=ms6749_T_lutea_GenomeV2.4_Contig_008_Shanks	Target	Shanks	5563	6033	470	Identity=70.4
T_lutea_GenomeV2.4_Contig_139	TEannot_REPET_TEs	match	1499610	1500949	1339	0.0	-	.	ID=ms4230_T_lutea_GenomeV2.4_Contig_139_Shanks	Target	Shanks	5577	6919	1342	Identity=88.5
T_lutea_GenomeV2.4_Contig_157	TEannot_REPET_TEs	match_part	363310	364642	1332	0.0	+	.	ID=mp2445-2_T_lutea_GenomeV2.4_Contig_157_Shanks	Target	Shanks	5587	6920	1333	Identity=99.0
T_lutea_GenomeV2.4_Contig_015	TEannot_REPET_TEs	match	798225	800136	1911	0.0	+	.	ID=ms14002_T_lutea_GenomeV2.4_Contig_015_Shanks	Target	Shanks	5621	6920	1299
T_lutea_GenomeV2.4_Contig_015	TEannot_REPET_TEs	match_part	798225	798725	500	0.0	+	.	ID=mp14002-1_T_lutea_GenomeV2.4_Contig_015_Shanks	Target	Shanks	5621	6124	503	Identity=70.8
T_lutea_GenomeV2.4_Contig_162	TEannot_REPET_TEs	match	318635	319926	1291	0.0	-	.	ID=ms2086_T_lutea_GenomeV2.4_Contig_162_Shanks	Target	Shanks	5629	6920	1291	Identity=88.0
T_lutea_GenomeV2.4_Contig_069	TEannot_REPET_TEs	match	41992	42252	260	0.0	-	.	ID=ms1707_T_lutea_GenomeV2.4_Contig_069_Shanks	Target	Shanks	5638	5895	257	Identity=71.2
T_lutea_GenomeV2.4_Contig_097	TEannot_REPET_TEs	match	1178390	1179493	1103	0.0	+	.	ID=ms7345_T_lutea_GenomeV2.4_Contig_097_Shanks	Target	Shanks	5650	6750	1100	Identity=70.8
T_lutea_GenomeV2.4_Contig_184	TEannot_REPET_TEs	match	572863	573855	992	0.0	-	.	ID=ms7660_T_lutea_GenomeV2.4_Contig_184_Shanks	Target	Shanks	5650	6642	992	Identity=70.2
T_lutea_GenomeV2.4_Contig_115	TEannot_REPET_TEs	match	876905	877789	884	0.0	+	.	ID=ms6092_T_lutea_GenomeV2.4_Contig_115_Shanks	Target	Shanks	5650	6538	888	Identity=70.0
T_lutea_GenomeV2.4_Contig_115	TEannot_REPET_TEs	match	708528	708800	272	0.0	+	.	ID=ms6116_T_lutea_GenomeV2.4_Contig_115_Shanks	Target	Shanks	5650	5929	279	Identity=68.8
T_lutea_GenomeV2.4_Contig_024	TEannot_REPET_TEs	match	374555	375117	562	0.0	+	.	ID=ms13346_T_lutea_GenomeV2.4_Contig_024_Shanks	Target	Shanks	5652	6213	561	Identity=87.2
T_lutea_GenomeV2.4_Contig_139	TEannot_REPET_TEs	match_part	475347	475669	322	0.0	+	.	ID=mp4392-2_T_lutea_GenomeV2.4_Contig_139_Shanks	Target	Shanks	5652	5976	324	Identity=72.5
T_lutea_GenomeV2.4_Contig_184	TEannot_REPET_TEs	match	239585	239906	321	0.0	+	.	ID=ms9611_T_lutea_GenomeV2.4_Contig_184_Shanks	Target	Shanks	5652	5976	324	Identity=73.2
T_lutea_GenomeV2.4_Contig_068	TEannot_REPET_TEs	match	66042	66962	920	0.0	+	.	ID=ms10228_T_lutea_GenomeV2.4_Contig_068_Shanks	Target	Shanks	5663	6509	846	Identity=69.5
T_lutea_GenomeV2.4_Contig_150	TEannot_REPET_TEs	match	1666769	1667873	1104	0.0	-	.	ID=ms3184_T_lutea_GenomeV2.4_Contig_150_Shanks	Target	Shanks	5665	6757	1092	Identity=69.3
T_lutea_GenomeV2.4_Contig_108	TEannot_REPET_TEs	match	149660	150611	951	0.0	+	.	ID=ms6432_T_lutea_GenomeV2.4_Contig_108_Shanks	Target	Shanks	5665	6612	947	Identity=70.2
T_lutea_GenomeV2.4_Contig_136	TEannot_REPET_TEs	match	86204	86577	373	0.0	+	.	ID=ms12206_T_lutea_GenomeV2.4_Contig_136_Shanks	Target	Shanks	5733	6109	376	Identity=71.1
T_lutea_GenomeV2.4_Contig_016	TEannot_REPET_TEs	match	171671	174525	2854	0.0	-	.	ID=ms13883_T_lutea_GenomeV2.4_Contig_016_Shanks	Target	Shanks	5740	6921	1181
T_lutea_GenomeV2.4_Contig_144	TEannot_REPET_TEs	match	517157	517820	663	0.0	-	.	ID=ms3749_T_lutea_GenomeV2.4_Contig_144_Shanks	Target	Shanks	5741	6383	642	Identity=68.5
T_lutea_GenomeV2.4_Contig_139	TEannot_REPET_TEs	match	418289	419291	1002	0.0	-	.	ID=ms4388_T_lutea_GenomeV2.4_Contig_139_Shanks	Target	Shanks	5748	6750	1002	Identity=69.5
T_lutea_GenomeV2.4_Contig_086	TEannot_REPET_TEs	match	32720	33489	769	0.0	-	.	ID=ms9178_T_lutea_GenomeV2.4_Contig_086_Shanks	Target	Shanks	5748	6515	767	Identity=69.8
T_lutea_GenomeV2.4_Contig_165	TEannot_REPET_TEs	match	49326	49912	586	0.0	-	.	ID=ms1975_T_lutea_GenomeV2.4_Contig_165_Shanks	Target	Shanks	5748	6343	595	Identity=70.0
T_lutea_GenomeV2.4_Contig_099	TEannot_REPET_TEs	match	236338	237342	1004	0.0	+	.	ID=ms7081_T_lutea_GenomeV2.4_Contig_099_Shanks	Target	Shanks	5764	6757	993	Identity=69.7
T_lutea_GenomeV2.4_Contig_173	TEannot_REPET_TEs	match	497387	498526	1139	0.0	+	.	ID=ms1393_T_lutea_GenomeV2.4_Contig_173_Shanks	Target	Shanks	5770	6920	1150	Identity=69.8
T_lutea_GenomeV2.4_Contig_043	TEannot_REPET_TEs	match	2899	3130	231	0.0	-	.	ID=ms12316_T_lutea_GenomeV2.4_Contig_043_Shanks	Target	Shanks	5803	6034	231	Identity=95.3
T_lutea_GenomeV2.4_Contig_143	TEannot_REPET_TEs	match	795516	796472	956	0.0	+	.	ID=ms13123_T_lutea_GenomeV2.4_Contig_143_Shanks	Target	Shanks	5814	6757	943	Identity=70.1
T_lutea_GenomeV2.4_Contig_015	TEannot_REPET_TEs	match	1254607	1255562	955	0.0	+	.	ID=ms12979_T_lutea_GenomeV2.4_Contig_015_Shanks	Target	Shanks	5814	6757	943	Identity=70.1
T_lutea_GenomeV2.4_Contig_090	TEannot_REPET_TEs	match	24061	24987	926	0.0	+	.	ID=ms8902_T_lutea_GenomeV2.4_Contig_090_Shanks	Target	Shanks	5844	6748	904	Identity=69.5
T_lutea_GenomeV2.4_Contig_049	TEannot_REPET_TEs	match	12307	13033	726	0.0	-	.	ID=ms4810_T_lutea_GenomeV2.4_Contig_049_Shanks	Target	Shanks	5854	6590	736	Identity=70.6
T_lutea_GenomeV2.4_Contig_184	TEannot_REPET_TEs	match	1200131	1201181	1050	0.0	+	.	ID=ms7588_T_lutea_GenomeV2.4_Contig_184_Shanks	Target	Shanks	5865	6920	1055	Identity=88.6
T_lutea_GenomeV2.4_Contig_090	TEannot_REPET_TEs	match	334355	335251	896	0.0	+	.	ID=ms8870_T_lutea_GenomeV2.4_Contig_090_Shanks	Target	Shanks	5872	6757	885	Identity=70.0
T_lutea_GenomeV2.4_Contig_089	TEannot_REPET_TEs	match	684554	685481	927	0.0	+	.	ID=ms12600_T_lutea_GenomeV2.4_Contig_089_Shanks	Target	Shanks	5911	6921	1010	Identity=83.1
T_lutea_GenomeV2.4_Contig_150	TEannot_REPET_TEs	match	670535	671533	998	0.0	+	.	ID=ms3379_T_lutea_GenomeV2.4_Contig_150_Shanks	Target	Shanks	5922	6920	998	Identity=97.7
T_lutea_GenomeV2.4_Contig_065	TEannot_REPET_TEs	match	351625	352016	391	0.0	-	.	ID=ms15835_T_lutea_GenomeV2.4_Contig_065_Shanks	Target	Shanks	5940	6322	382	Identity=71.1
T_lutea_GenomeV2.4_Contig_119	TEannot_REPET_TEs	match	203387	204353	966	0.0	+	.	ID=ms5622_T_lutea_GenomeV2.4_Contig_119_Shanks	Target	Shanks	5951	6920	969	Identity=87.6
T_lutea_GenomeV2.4_Contig_071	TEannot_REPET_TEs	match	158993	159950	957	0.0	+	.	ID=ms10154_T_lutea_GenomeV2.4_Contig_071_Shanks	Target	Shanks	5951	6920	969
T_lutea_GenomeV2.4_Contig_090	TEannot_REPET_TEs	match	347015	347832	817	0.0	+	.	ID=ms8872_T_lutea_GenomeV2.4_Contig_090_Shanks	Target	Shanks	5951	6757	806	Identity=70.4
T_lutea_GenomeV2.4_Contig_115	TEannot_REPET_TEs	match	829646	833796	4150	0.0	-	.	ID=ms6089_T_lutea_GenomeV2.4_Contig_115_Shanks	Target	Shanks	5952	6921	969
T_lutea_GenomeV2.4_Contig_115	TEannot_REPET_TEs	match_part	829646	830197	551	0.0	-	.	ID=mp6089-1_T_lutea_GenomeV2.4_Contig_115_Shanks	Target	Shanks	5952	6504	552	Identity=69.6
T_lutea_GenomeV2.4_Contig_044	TEannot_REPET_TEs	match	1147730	1148282	552	0.0	-	.	ID=ms11949_T_lutea_GenomeV2.4_Contig_044_Shanks	Target	Shanks	5954	6504	550	Identity=69.5
T_lutea_GenomeV2.4_Contig_146	TEannot_REPET_TEs	match	79909	80347	438	0.0	+	.	ID=ms3636_T_lutea_GenomeV2.4_Contig_146_Shanks	Target	Shanks	5956	6397	441	Identity=70.5
T_lutea_GenomeV2.4_Contig_173	TEannot_REPET_TEs	match	253873	255499	1626	0.0	+	.	ID=ms1495_T_lutea_GenomeV2.4_Contig_173_Shanks	Target	Shanks	5963	6920	957
T_lutea_GenomeV2.4_Contig_173	TEannot_REPET_TEs	match_part	253873	254300	427	0.0	+	.	ID=mp1495-1_T_lutea_GenomeV2.4_Contig_173_Shanks	Target	Shanks	5963	6383	420	Identity=97.7
T_lutea_GenomeV2.4_Contig_044	TEannot_REPET_TEs	match	42046	43003	957	0.0	+	.	ID=ms12146_T_lutea_GenomeV2.4_Contig_044_Shanks	Target	Shanks	5966	6920	954	Identity=85.3
T_lutea_GenomeV2.4_Contig_104	TEannot_REPET_TEs	match_part	47213	48025	812	0.0	+	.	ID=mp2762-2_T_lutea_GenomeV2.4_Contig_104_Shanks	Target	Shanks	5969	6757	788	Identity=70.3
T_lutea_GenomeV2.4_Contig_108	TEannot_REPET_TEs	match_part	734168	734488	320	0.0	-	.	ID=mp6338-2_T_lutea_GenomeV2.4_Contig_108_Shanks	Target	Shanks	5983	6303	320	Identity=96.3
T_lutea_GenomeV2.4_Contig_016	TEannot_REPET_TEs	match_part	171671	172633	962	0.0	-	.	ID=mp13883-1_T_lutea_GenomeV2.4_Contig_016_Shanks	Target	Shanks	5985	6921	936	Identity=88.1
T_lutea_GenomeV2.4_Contig_024	TEannot_REPET_TEs	match	376452	377372	920	0.0	+	.	ID=ms13347_T_lutea_GenomeV2.4_Contig_024_Shanks	Target	Shanks	6002	6921	919	Identity=89.9
T_lutea_GenomeV2.4_Contig_181	TEannot_REPET_TEs	match	665939	666870	931	0.0	-	.	ID=ms11802_T_lutea_GenomeV2.4_Contig_181_Shanks	Target	Shanks	6004	6921	917	Identity=99.0
T_lutea_GenomeV2.4_Contig_099	TEannot_REPET_TEs	match	981581	982497	916	0.0	-	.	ID=ms6921_T_lutea_GenomeV2.4_Contig_099_Shanks	Target	Shanks	6005	6920	915	Identity=99.6
T_lutea_GenomeV2.4_Contig_153	TEannot_REPET_TEs	match	18432	19348	916	0.0	+	.	ID=ms16048_T_lutea_GenomeV2.4_Contig_153_Shanks	Target	Shanks	6006	6921	915	Identity=99.2
T_lutea_GenomeV2.4_Contig_043	TEannot_REPET_TEs	match	2899	3130	231	0.0	-	.	ID=ms12317_T_lutea_GenomeV2.4_Contig_043_Shanks	Target	Shanks	6006	6237	231	Identity=95.3
T_lutea_GenomeV2.4_Contig_108	TEannot_REPET_TEs	match	126339	127248	909	0.0	-	.	ID=ms6430_T_lutea_GenomeV2.4_Contig_108_Shanks	Target	Shanks	6007	6921	914	Identity=98.9
T_lutea_GenomeV2.4_Contig_057	TEannot_REPET_TEs	match	188368	189277	909	0.0	-	.	ID=ms10916_T_lutea_GenomeV2.4_Contig_057_Shanks	Target	Shanks	6013	6920	907	Identity=91.0
T_lutea_GenomeV2.4_Contig_046	TEannot_REPET_TEs	match	27324	29510	2186	0.0	+	.	ID=ms11670_T_lutea_GenomeV2.4_Contig_046_Shanks	Target	Shanks	6014	6920	906
T_lutea_GenomeV2.4_Contig_157	TEannot_REPET_TEs	match_part	351157	352060	903	0.0	-	.	ID=mp2444-1_T_lutea_GenomeV2.4_Contig_157_Shanks	Target	Shanks	6016	6920	904	Identity=97.1
T_lutea_GenomeV2.4_Contig_173	TEannot_REPET_TEs	match	987587	988482	895	0.0	+	.	ID=ms1304_T_lutea_GenomeV2.4_Contig_173_Shanks	Target	Shanks	6023	6920	897	Identity=88.7
T_lutea_GenomeV2.4_Contig_147	TEannot_REPET_TEs	match	323675	324393	718	0.0	+	.	ID=ms3507_T_lutea_GenomeV2.4_Contig_147_Shanks	Target	Shanks	6035	6920	885	Identity=88.7
T_lutea_GenomeV2.4_Contig_036	TEannot_REPET_TEs	match_part	22053	22938	885	0.0	-	.	ID=mp386-1_T_lutea_GenomeV2.4_Contig_036_Shanks	Target	Shanks	6037	6921	884	Identity=99.3
T_lutea_GenomeV2.4_Contig_071	TEannot_REPET_TEs	match	167112	167982	870	0.0	+	.	ID=ms10156_T_lutea_GenomeV2.4_Contig_071_Shanks	Target	Shanks	6047	6920	873	Identity=83.2
T_lutea_GenomeV2.4_Contig_026	TEannot_REPET_TEs	match	62812	63537	725	0.0	+	.	ID=ms13271_T_lutea_GenomeV2.4_Contig_026_Shanks	Target	Shanks	6059	6757	698	Identity=69.0
T_lutea_GenomeV2.4_Contig_107	TEannot_REPET_TEs	match	1131170	1131879	709	0.0	-	.	ID=ms6559_T_lutea_GenomeV2.4_Contig_107_Shanks	Target	Shanks	6059	6757	698	Identity=70.8
T_lutea_GenomeV2.4_Contig_175	TEannot_REPET_TEs	match	852215	852923	708	0.0	+	.	ID=ms614_T_lutea_GenomeV2.4_Contig_175_Shanks	Target	Shanks	6059	6757	698	Identity=70.8
T_lutea_GenomeV2.4_Contig_144	TEannot_REPET_TEs	match	549806	550667	861	0.0	-	.	ID=ms3750_T_lutea_GenomeV2.4_Contig_144_Shanks	Target	Shanks	6067	6920	853	Identity=70.5
T_lutea_GenomeV2.4_Contig_030	TEannot_REPET_TEs	match_part	158821	159667	846	0.0	+	.	ID=mp13094-2_T_lutea_GenomeV2.4_Contig_030_Shanks	Target	Shanks	6067	6920	853	Identity=69.7
T_lutea_GenomeV2.4_Contig_175	TEannot_REPET_TEs	match	918876	919710	834	0.0	-	.	ID=ms616_T_lutea_GenomeV2.4_Contig_175_Shanks	Target	Shanks	6067	6921	854	Identity=70.1
T_lutea_GenomeV2.4_Contig_046	TEannot_REPET_TEs	match	429992	430266	274	0.0	-	.	ID=ms11617_T_lutea_GenomeV2.4_Contig_046_Shanks	Target	Shanks	6067	6322	255	Identity=74.2
T_lutea_GenomeV2.4_Contig_173	TEannot_REPET_TEs	match	1482470	1486002	3532	0.0	-	.	ID=ms1228_T_lutea_GenomeV2.4_Contig_173_Shanks	Target	Shanks	6068	6685	617
T_lutea_GenomeV2.4_Contig_173	TEannot_REPET_TEs	match_part	445643	446487	844	0.0	-	.	ID=mp1391-1_T_lutea_GenomeV2.4_Contig_173_Shanks	Target	Shanks	6077	6920	843	Identity=99.3
T_lutea_GenomeV2.4_Contig_155	TEannot_REPET_TEs	match_part	84249	85079	830	0.0	+	.	ID=mp2773-2_T_lutea_GenomeV2.4_Contig_155_Shanks	Target	Shanks	6091	6920	829	Identity=69.9
T_lutea_GenomeV2.4_Contig_063	TEannot_REPET_TEs	match	506343	506672	329	0.0	-	.	ID=ms10565_T_lutea_GenomeV2.4_Contig_063_Shanks	Target	Shanks	6106	6389	283	Identity=94.8
T_lutea_GenomeV2.4_Contig_184	TEannot_REPET_TEs	match	1729776	1730663	887	0.0	-	.	ID=ms5895_T_lutea_GenomeV2.4_Contig_184_Shanks	Target	Shanks	6107	6920	813	Identity=78.1
T_lutea_GenomeV2.4_Contig_188	TEannot_REPET_TEs	match	8329	9206	877	0.0	+	.	ID=ms4118_T_lutea_GenomeV2.4_Contig_188_Shanks	Target	Shanks	6111	6921	810	Identity=82.5
T_lutea_GenomeV2.4_Contig_084	TEannot_REPET_TEs	match	23897	24701	804	0.0	-	.	ID=ms11938_T_lutea_GenomeV2.4_Contig_084_Shanks	Target	Shanks	6111	6920	809	Identity=69.9
T_lutea_GenomeV2.4_Contig_178	TEannot_REPET_TEs	match	1088138	1088884	746	0.0	-	.	ID=ms16025_T_lutea_GenomeV2.4_Contig_178_Shanks	Target	Shanks	6113	6920	807	Identity=96.5
T_lutea_GenomeV2.4_Contig_184	TEannot_REPET_TEs	match	963221	963833	612	0.0	+	.	ID=ms7618_T_lutea_GenomeV2.4_Contig_184_Shanks	Target	Shanks	6125	6920	795	Identity=96.4
T_lutea_GenomeV2.4_Contig_115	TEannot_REPET_TEs	match	1543036	1543513	477	0.0	+	.	ID=ms5807_T_lutea_GenomeV2.4_Contig_115_Shanks	Target	Shanks	6131	6604	473	Identity=71.3
T_lutea_GenomeV2.4_Contig_179	TEannot_REPET_TEs	match_part	261431	262220	789	0.0	+	.	ID=mp15933-2_T_lutea_GenomeV2.4_Contig_179_Shanks	Target	Shanks	6132	6920	788	Identity=96.5
T_lutea_GenomeV2.4_Contig_063	TEannot_REPET_TEs	match	201029	201806	777	0.0	-	.	ID=ms10623_T_lutea_GenomeV2.4_Contig_063_Shanks	Target	Shanks	6141	6920	779	Identity=70.1
T_lutea_GenomeV2.4_Contig_089	TEannot_REPET_TEs	match	533972	534767	795	0.0	+	.	ID=ms8958_T_lutea_GenomeV2.4_Contig_089_Shanks	Target	Shanks	6143	6920	777	Identity=83.7
T_lutea_GenomeV2.4_Contig_023	TEannot_REPET_TEs	match	17659	18331	672	0.0	+	.	ID=ms13447_T_lutea_GenomeV2.4_Contig_023_Shanks	Target	Shanks	6143	6802	659	Identity=95.6
T_lutea_GenomeV2.4_Contig_173	TEannot_REPET_TEs	match	1493315	1494161	846	0.0	-	.	ID=ms1230_T_lutea_GenomeV2.4_Contig_173_Shanks	Target	Shanks	6146	6917	771	Identity=84.5
T_lutea_GenomeV2.4_Contig_127	TEannot_REPET_TEs	match	1441865	1442468	603	0.0	-	.	ID=ms5141_T_lutea_GenomeV2.4_Contig_127_Shanks	Target	Shanks	6148	6912	764	Identity=91.5
T_lutea_GenomeV2.4_Contig_173	TEannot_REPET_TEs	match	2807028	2807800	772	0.0	+	.	ID=ms960_T_lutea_GenomeV2.4_Contig_173_Shanks	Target	Shanks	6150	6920	770	Identity=99.1
T_lutea_GenomeV2.4_Contig_115	TEannot_REPET_TEs	match	1164944	1165714	770	0.0	-	.	ID=ms6026_T_lutea_GenomeV2.4_Contig_115_Shanks	Target	Shanks	6150	6920	770	Identity=96.6
T_lutea_GenomeV2.4_Contig_155	TEannot_REPET_TEs	match_part	231265	232033	768	0.0	-	.	ID=mp2704-1_T_lutea_GenomeV2.4_Contig_155_Shanks	Target	Shanks	6154	6921	767	Identity=99.5
T_lutea_GenomeV2.4_Contig_155	TEannot_REPET_TEs	match	1161793	1162441	648	0.0	-	.	ID=ms3743_T_lutea_GenomeV2.4_Contig_155_Shanks	Target	Shanks	6154	6815	661	Identity=70.7
T_lutea_GenomeV2.4_Contig_049	TEannot_REPET_TEs	match	18942	19555	613	0.0	-	.	ID=ms4811_T_lutea_GenomeV2.4_Contig_049_Shanks	Target	Shanks	6154	6757	603	Identity=70.9
T_lutea_GenomeV2.4_Contig_173	TEannot_REPET_TEs	match	1005364	1005777	413	0.0	-	.	ID=ms1305_T_lutea_GenomeV2.4_Contig_173_Shanks	Target	Shanks	6154	6571	417	Identity=69.2
T_lutea_GenomeV2.4_Contig_016	TEannot_REPET_TEs	match_part	265629	266397	768	0.0	+	.	ID=mp13562-3_T_lutea_GenomeV2.4_Contig_016_Shanks	Target	Shanks	6155	6920	765	Identity=99.1
T_lutea_GenomeV2.4_Contig_091	TEannot_REPET_TEs	match	505233	505656	423	0.0	-	.	ID=ms8649_T_lutea_GenomeV2.4_Contig_091_Shanks	Target	Shanks	6159	6511	352	Identity=72.6
T_lutea_GenomeV2.4_Contig_105	TEannot_REPET_TEs	match_part	87563	87974	411	0.0	+	.	ID=mp6809-2_T_lutea_GenomeV2.4_Contig_105_Shanks	Target	Shanks	6159	6571	412	Identity=71.8
T_lutea_GenomeV2.4_Contig_175	TEannot_REPET_TEs	match_part	924274	925035	761	0.0	+	.	ID=mp618-2_T_lutea_GenomeV2.4_Contig_175_Shanks	Target	Shanks	6163	6920	757	Identity=97.5
T_lutea_GenomeV2.4_Contig_178	TEannot_REPET_TEs	match	509027	509840	813	0.0	-	.	ID=ms314_T_lutea_GenomeV2.4_Contig_178_Shanks	Target	Shanks	6165	6920	755	Identity=89.9
T_lutea_GenomeV2.4_Contig_057	TEannot_REPET_TEs	match	572700	573470	770	0.0	+	.	ID=ms10787_T_lutea_GenomeV2.4_Contig_057_Shanks	Target	Shanks	6168	6921	753	Identity=88.0
T_lutea_GenomeV2.4_Contig_112	TEannot_REPET_TEs	match	46923	47670	747	0.0	-	.	ID=ms4004_T_lutea_GenomeV2.4_Contig_112_Shanks	Target	Shanks	6168	6920	752	Identity=73.7
T_lutea_GenomeV2.4_Contig_139	TEannot_REPET_TEs	match_part	1488827	1489582	755	0.0	+	.	ID=mp4229-3_T_lutea_GenomeV2.4_Contig_139_Shanks	Target	Shanks	6169	6921	752	Identity=90.3
T_lutea_GenomeV2.4_Contig_046	TEannot_REPET_TEs	match_part	28758	29510	752	0.0	+	.	ID=mp11670-2_T_lutea_GenomeV2.4_Contig_046_Shanks	Target	Shanks	6169	6920	751	Identity=90.3
T_lutea_GenomeV2.4_Contig_066	TEannot_REPET_TEs	match	405665	406421	756	0.0	-	.	ID=ms1007_T_lutea_GenomeV2.4_Contig_066_Shanks	Target	Shanks	6171	6920	749	Identity=89.8
T_lutea_GenomeV2.4_Contig_127	TEannot_REPET_TEs	match	622498	623230	732	0.0	+	.	ID=ms5266_T_lutea_GenomeV2.4_Contig_127_Shanks	Target	Shanks	6183	6921	738	Identity=70.0
T_lutea_GenomeV2.4_Contig_082	TEannot_REPET_TEs	match	445198	445937	739	0.0	+	.	ID=ms14656_T_lutea_GenomeV2.4_Contig_082_Shanks	Target	Shanks	6185	6921	736	Identity=99.2
T_lutea_GenomeV2.4_Contig_093	TEannot_REPET_TEs	match	2112619	2113219	600	0.0	-	.	ID=ms8085_T_lutea_GenomeV2.4_Contig_093_Shanks	Target	Shanks	6186	6776	590	Identity=82.9
T_lutea_GenomeV2.4_Contig_030	TEannot_REPET_TEs	match	827172	827753	581	0.0	-	.	ID=ms12958_T_lutea_GenomeV2.4_Contig_030_Shanks	Target	Shanks	6186	6757	571	Identity=70.6
T_lutea_GenomeV2.4_Contig_127	TEannot_REPET_TEs	match	1037302	1038040	738	0.0	+	.	ID=ms5207_T_lutea_GenomeV2.4_Contig_127_Shanks	Target	Shanks	6204	6899	695	Identity=82.7
T_lutea_GenomeV2.4_Contig_175	TEannot_REPET_TEs	match	217277	217785	508	0.0	+	.	ID=ms710_T_lutea_GenomeV2.4_Contig_175_Shanks	Target	Shanks	6208	6920	712
T_lutea_GenomeV2.4_Contig_175	TEannot_REPET_TEs	match_part	217277	217571	294	0.0	+	.	ID=mp710-1_T_lutea_GenomeV2.4_Contig_175_Shanks	Target	Shanks	6208	6502	294	Identity=99.0
T_lutea_GenomeV2.4_Contig_137	TEannot_REPET_TEs	match	224816	225517	701	0.0	-	.	ID=ms4530_T_lutea_GenomeV2.4_Contig_137_Shanks	Target	Shanks	6214	6920	706	Identity=89.8
T_lutea_GenomeV2.4_Contig_184	TEannot_REPET_TEs	match_part	1848535	1849230	695	0.0	+	.	ID=mp5899-2_T_lutea_GenomeV2.4_Contig_184_Shanks	Target	Shanks	6217	6921	704	Identity=83.7
T_lutea_GenomeV2.4_Contig_173	TEannot_REPET_TEs	match	2472652	2472911	259	0.0	-	.	ID=ms1017_T_lutea_GenomeV2.4_Contig_173_Shanks	Target	Shanks	6221	6506	285	Identity=71.6
T_lutea_GenomeV2.4_Contig_189	TEannot_REPET_TEs	match	704180	704720	540	0.0	+	.	ID=ms2147_T_lutea_GenomeV2.4_Contig_189_Shanks	Target	Shanks	6228	6757	529	Identity=71.2
T_lutea_GenomeV2.4_Contig_024	TEannot_REPET_TEs	match	546750	547427	677	0.0	+	.	ID=ms13306_T_lutea_GenomeV2.4_Contig_024_Shanks	Target	Shanks	6235	6920	685	Identity=82.7
T_lutea_GenomeV2.4_Contig_155	TEannot_REPET_TEs	match	368130	368891	761	0.0	-	.	ID=ms2713_T_lutea_GenomeV2.4_Contig_155_Shanks	Target	Shanks	6238	6921	683	Identity=83.1
T_lutea_GenomeV2.4_Contig_123	TEannot_REPET_TEs	match	85005	85705	700	0.0	-	.	ID=ms15455_T_lutea_GenomeV2.4_Contig_123_Shanks	Target	Shanks	6238	6920	682	Identity=97.4
T_lutea_GenomeV2.4_Contig_127	TEannot_REPET_TEs	match_part	585405	586022	617	0.0	-	.	ID=mp5263-2_T_lutea_GenomeV2.4_Contig_127_Shanks	Target	Shanks	6240	6849	609	Identity=90.8
T_lutea_GenomeV2.4_Contig_008	TEannot_REPET_TEs	match	288856	289486	630	0.0	+	.	ID=ms6751_T_lutea_GenomeV2.4_Contig_008_Shanks	Target	Shanks	6247	6920	673	Identity=77.7
T_lutea_GenomeV2.4_Contig_071	TEannot_REPET_TEs	match	1290735	1291407	672	0.0	+	.	ID=ms16352_T_lutea_GenomeV2.4_Contig_071_Shanks	Target	Shanks	6248	6921	673	Identity=82.5
T_lutea_GenomeV2.4_Contig_084	TEannot_REPET_TEs	match	19201	19884	683	0.0	+	.	ID=ms11937_T_lutea_GenomeV2.4_Contig_084_Shanks	Target	Shanks	6253	6920	667	Identity=82.3
T_lutea_GenomeV2.4_Contig_054	TEannot_REPET_TEs	match	352327	352993	666	0.0	-	.	ID=ms11059_T_lutea_GenomeV2.4_Contig_054_Shanks	Target	Shanks	6253	6921	668	Identity=86.2
T_lutea_GenomeV2.4_Contig_132	TEannot_REPET_TEs	match	124439	125194	755	0.0	-	.	ID=ms4828_T_lutea_GenomeV2.4_Contig_132_Shanks	Target	Shanks	6254	6920	666	Identity=84.8
T_lutea_GenomeV2.4_Contig_041	TEannot_REPET_TEs	match	851653	851945	292	0.0	+	.	ID=ms15183_T_lutea_GenomeV2.4_Contig_041_Shanks	Target	Shanks	6258	6511	253	Identity=73.0
T_lutea_GenomeV2.4_Contig_150	TEannot_REPET_TEs	match	1098112	1098864	752	0.0	-	.	ID=ms3318_T_lutea_GenomeV2.4_Contig_150_Shanks	Target	Shanks	6262	6921	659	Identity=72.9
T_lutea_GenomeV2.4_Contig_184	TEannot_REPET_TEs	match	1368118	1368782	664	0.0	-	.	ID=ms5974_T_lutea_GenomeV2.4_Contig_184_Shanks	Target	Shanks	6262	6920	658	Identity=69.6
T_lutea_GenomeV2.4_Contig_023	TEannot_REPET_TEs	match	267113	267770	657	0.0	+	.	ID=ms13408_T_lutea_GenomeV2.4_Contig_023_Shanks	Target	Shanks	6262	6921	659	Identity=69.9
T_lutea_GenomeV2.4_Contig_030	TEannot_REPET_TEs	match	95661	96310	649	0.0	-	.	ID=ms13093_T_lutea_GenomeV2.4_Contig_030_Shanks	Target	Shanks	6262	6918	656	Identity=70.0
T_lutea_GenomeV2.4_Contig_155	TEannot_REPET_TEs	match	364658	364923	265	0.0	-	.	ID=ms2712_T_lutea_GenomeV2.4_Contig_155_Shanks	Target	Shanks	6262	6511	249	Identity=71.6
T_lutea_GenomeV2.4_Contig_142	TEannot_REPET_TEs	match	49288	49984	696	0.0	+	.	ID=ms15551_T_lutea_GenomeV2.4_Contig_142_Shanks	Target	Shanks	6266	6920	654	Identity=90.1
T_lutea_GenomeV2.4_Contig_090	TEannot_REPET_TEs	match	482198	482818	620	0.0	+	.	ID=ms8830_T_lutea_GenomeV2.4_Contig_090_Shanks	Target	Shanks	6266	6920	654	Identity=82.9
T_lutea_GenomeV2.4_Contig_005	TEannot_REPET_TEs	match	348909	349720	811	0.0	-	.	ID=ms15131_T_lutea_GenomeV2.4_Contig_005_Shanks	Target	Shanks	6267	6919	652
T_lutea_GenomeV2.4_Contig_005	TEannot_REPET_TEs	match_part	349198	349720	522	0.0	-	.	ID=mp15131-2_T_lutea_GenomeV2.4_Contig_005_Shanks	Target	Shanks	6267	6831	564	Identity=73.0
T_lutea_GenomeV2.4_Contig_150	TEannot_REPET_TEs	match	1596794	1600993	4199	0.0	-	.	ID=ms3181_T_lutea_GenomeV2.4_Contig_150_Shanks	Target	Shanks	6268	6920	652
T_lutea_GenomeV2.4_Contig_150	TEannot_REPET_TEs	match_part	1600759	1600993	234	0.0	-	.	ID=mp3181-2_T_lutea_GenomeV2.4_Contig_150_Shanks	Target	Shanks	6268	6502	234	Identity=97.9
T_lutea_GenomeV2.4_Contig_015	TEannot_REPET_TEs	match	324237	324944	707	0.0	+	.	ID=ms14122_T_lutea_GenomeV2.4_Contig_015_Shanks	Target	Shanks	6270	6921	651	Identity=70.2
T_lutea_GenomeV2.4_Contig_175	TEannot_REPET_TEs	match	394039	394532	493	0.0	-	.	ID=ms679_T_lutea_GenomeV2.4_Contig_175_Shanks	Target	Shanks	6274	6757	483	Identity=71.6
T_lutea_GenomeV2.4_Contig_108	TEannot_REPET_TEs	match	149252	149622	370	0.0	+	.	ID=ms6431_T_lutea_GenomeV2.4_Contig_108_Shanks	Target	Shanks	6274	6642	368	Identity=73.2
T_lutea_GenomeV2.4_Contig_046	TEannot_REPET_TEs	match	78271	79021	750	0.0	-	.	ID=ms11674_T_lutea_GenomeV2.4_Contig_046_Shanks	Target	Shanks	6280	6920	640	Identity=81.7
T_lutea_GenomeV2.4_Contig_006	TEannot_REPET_TEs	match	219583	220066	483	0.0	-	.	ID=ms413_T_lutea_GenomeV2.4_Contig_006_Shanks	Target	Shanks	6281	6757	476	Identity=71.6
T_lutea_GenomeV2.4_Contig_041	TEannot_REPET_TEs	match	495706	496226	520	0.0	-	.	ID=ms12483_T_lutea_GenomeV2.4_Contig_041_Shanks	Target	Shanks	6283	6884	601	Identity=84.1
T_lutea_GenomeV2.4_Contig_097	TEannot_REPET_TEs	match	987525	988162	637	0.0	-	.	ID=ms7382_T_lutea_GenomeV2.4_Contig_097_Shanks	Target	Shanks	6286	6920	634	Identity=89.2
T_lutea_GenomeV2.4_Contig_121	TEannot_REPET_TEs	match	145839	146374	535	0.0	-	.	ID=ms5597_T_lutea_GenomeV2.4_Contig_121_Shanks	Target	Shanks	6286	6807	521	Identity=70.8
T_lutea_GenomeV2.4_Contig_089	TEannot_REPET_TEs	match	150056	150691	635	0.0	+	.	ID=ms9071_T_lutea_GenomeV2.4_Contig_089_Shanks	Target	Shanks	6287	6921	634	Identity=99.1
T_lutea_GenomeV2.4_Contig_121	TEannot_REPET_TEs	match	6211	7087	876	0.0	+	.	ID=ms5592_T_lutea_GenomeV2.4_Contig_121_Shanks	Target	Shanks	6289	6921	632
T_lutea_GenomeV2.4_Contig_188	TEannot_REPET_TEs	match	753891	754765	874	0.0	+	.	ID=ms15327_T_lutea_GenomeV2.4_Contig_188_Shanks	Target	Shanks	6289	6921	632
T_lutea_GenomeV2.4_Contig_115	TEannot_REPET_TEs	match	1694781	1695016	235	0.0	+	.	ID=ms5811_T_lutea_GenomeV2.4_Contig_115_Shanks	Target	Shanks	6289	6511	222	Identity=69.9
T_lutea_GenomeV2.4_Contig_121	TEannot_REPET_TEs	match_part	6211	6441	230	0.0	+	.	ID=mp5592-1_T_lutea_GenomeV2.4_Contig_121_Shanks	Target	Shanks	6289	6523	234	Identity=85.6
T_lutea_GenomeV2.4_Contig_188	TEannot_REPET_TEs	match_part	753891	754120	229	0.0	+	.	ID=mp15327-1_T_lutea_GenomeV2.4_Contig_188_Shanks	Target	Shanks	6289	6523	234	Identity=85.2
T_lutea_GenomeV2.4_Contig_063	TEannot_REPET_TEs	match_part	9478	10120	642	0.0	+	.	ID=mp10643-3_T_lutea_GenomeV2.4_Contig_063_Shanks	Target	Shanks	6290	6920	630	Identity=98.4
T_lutea_GenomeV2.4_Contig_089	TEannot_REPET_TEs	match	481860	482485	625	0.0	+	.	ID=ms8957_T_lutea_GenomeV2.4_Contig_089_Shanks	Target	Shanks	6296	6920	624	Identity=99.5
T_lutea_GenomeV2.4_Contig_030	TEannot_REPET_TEs	match	161491	162119	628	0.0	-	.	ID=ms13095_T_lutea_GenomeV2.4_Contig_030_Shanks	Target	Shanks	6298	6920	622	Identity=97.3
T_lutea_GenomeV2.4_Contig_012	TEannot_REPET_TEs	match	99599	99807	208	0.0	+	.	ID=ms14523_T_lutea_GenomeV2.4_Contig_012_Shanks	Target	Shanks	6301	6515	214	Identity=70.8
T_lutea_GenomeV2.4_Contig_095	TEannot_REPET_TEs	match	496761	497368	607	0.0	-	.	ID=ms7750_T_lutea_GenomeV2.4_Contig_095_Shanks	Target	Shanks	6305	6920	615	Identity=69.7
T_lutea_GenomeV2.4_Contig_108	TEannot_REPET_TEs	match	448325	448613	288	0.0	-	.	ID=ms6355_T_lutea_GenomeV2.4_Contig_108_Shanks	Target	Shanks	6308	6594	286	Identity=97.6
T_lutea_GenomeV2.4_Contig_041	TEannot_REPET_TEs	match	754436	755054	618	0.0	-	.	ID=ms12455_T_lutea_GenomeV2.4_Contig_041_Shanks	Target	Shanks	6309	6920	611	Identity=88.9
T_lutea_GenomeV2.4_Contig_148	TEannot_REPET_TEs	match	16715	17314	599	0.0	-	.	ID=ms229_T_lutea_GenomeV2.4_Contig_148_Shanks	Target	Shanks	6309	6911	602	Identity=88.6
T_lutea_GenomeV2.4_Contig_065	TEannot_REPET_TEs	match	113085	113674	589	0.0	+	.	ID=ms10359_T_lutea_GenomeV2.4_Contig_065_Shanks	Target	Shanks	6311	6895	584	Identity=96.6
T_lutea_GenomeV2.4_Contig_030	TEannot_REPET_TEs	match	1152307	1152513	206	0.0	-	.	ID=ms10422_T_lutea_GenomeV2.4_Contig_030_Shanks	Target	Shanks	6311	6512	201	Identity=85.3
T_lutea_GenomeV2.4_Contig_099	TEannot_REPET_TEs	match	447213	447830	617	0.0	+	.	ID=ms7061_T_lutea_GenomeV2.4_Contig_099_Shanks	Target	Shanks	6312	6921	609	Identity=99.3
T_lutea_GenomeV2.4_Contig_044	TEannot_REPET_TEs	match_part	179887	180500	613	0.0	-	.	ID=mp12150-1_T_lutea_GenomeV2.4_Contig_044_Shanks	Target	Shanks	6312	6920	608	Identity=98.7
T_lutea_GenomeV2.4_Contig_142	TEannot_REPET_TEs	match	109235	109849	614	0.0	-	.	ID=ms15553_T_lutea_GenomeV2.4_Contig_142_Shanks	Target	Shanks	6321	6921	600	Identity=89.6
T_lutea_GenomeV2.4_Contig_127	TEannot_REPET_TEs	match	1323664	1324262	598	0.0	+	.	ID=ms5189_T_lutea_GenomeV2.4_Contig_127_Shanks	Target	Shanks	6321	6920	599	Identity=82.3
T_lutea_GenomeV2.4_Contig_058	TEannot_REPET_TEs	match	37720	38321	601	0.0	-	.	ID=ms10672_T_lutea_GenomeV2.4_Contig_058_Shanks	Target	Shanks	6323	6920	597	Identity=96.3
T_lutea_GenomeV2.4_Contig_093	TEannot_REPET_TEs	match	1026611	1027050	439	0.0	-	.	ID=ms8309_T_lutea_GenomeV2.4_Contig_093_Shanks	Target	Shanks	6323	6757	434	Identity=70.7
T_lutea_GenomeV2.4_Contig_150	TEannot_REPET_TEs	match_part	2227940	2228517	577	0.0	+	.	ID=mp3064-2_T_lutea_GenomeV2.4_Contig_150_Shanks	Target	Shanks	6334	6921	587	Identity=69.2
T_lutea_GenomeV2.4_Contig_107	TEannot_REPET_TEs	match	74342	74918	576	0.0	-	.	ID=ms6779_T_lutea_GenomeV2.4_Contig_107_Shanks	Target	Shanks	6334	6920	586	Identity=69.1
T_lutea_GenomeV2.4_Contig_119	TEannot_REPET_TEs	match	4618	5194	576	0.0	+	.	ID=ms5722_T_lutea_GenomeV2.4_Contig_119_Shanks	Target	Shanks	6334	6920	586	Identity=69.5
T_lutea_GenomeV2.4_Contig_032	TEannot_REPET_TEs	match_part	61169	61762	593	0.0	+	.	ID=mp12894-2_T_lutea_GenomeV2.4_Contig_032_Shanks	Target	Shanks	6337	6920	583	Identity=89.6
T_lutea_GenomeV2.4_Contig_173	TEannot_REPET_TEs	match	1331219	1331826	607	0.0	+	.	ID=ms1223_T_lutea_GenomeV2.4_Contig_173_Shanks	Target	Shanks	6340	6920	580	Identity=69.8
T_lutea_GenomeV2.4_Contig_081	TEannot_REPET_TEs	match	41233	41829	596	0.0	-	.	ID=ms9242_T_lutea_GenomeV2.4_Contig_081_Shanks	Target	Shanks	6340	6920	580	Identity=71.1
T_lutea_GenomeV2.4_Contig_009	TEannot_REPET_TEs	match	865300	865885	585	0.0	+	.	ID=ms15603_T_lutea_GenomeV2.4_Contig_009_Shanks	Target	Shanks	6340	6920	580	Identity=98.1
T_lutea_GenomeV2.4_Contig_071	TEannot_REPET_TEs	match	833659	834243	584	0.0	-	.	ID=ms9820_T_lutea_GenomeV2.4_Contig_071_Shanks	Target	Shanks	6340	6920	580	Identity=96.1
T_lutea_GenomeV2.4_Contig_127	TEannot_REPET_TEs	match	1341198	1341780	582	0.0	-	.	ID=ms5134_T_lutea_GenomeV2.4_Contig_127_Shanks	Target	Shanks	6340	6920	580	Identity=71.3
T_lutea_GenomeV2.4_Contig_189	TEannot_REPET_TEs	match	463831	464416	585	0.0	+	.	ID=ms2184_T_lutea_GenomeV2.4_Contig_189_Shanks	Target	Shanks	6342	6920	578	Identity=96.2
T_lutea_GenomeV2.4_Contig_015	TEannot_REPET_TEs	match_part	202736	203190	454	0.0	+	.	ID=mp14116-2_T_lutea_GenomeV2.4_Contig_015_Shanks	Target	Shanks	6343	6779	436	Identity=91.9
T_lutea_GenomeV2.4_Contig_162	TEannot_REPET_TEs	match	777848	778439	591	0.0	+	.	ID=ms9782_T_lutea_GenomeV2.4_Contig_162_Shanks	Target	Shanks	6345	6921	576	Identity=70.9
T_lutea_GenomeV2.4_Contig_173	TEannot_REPET_TEs	match	409734	410329	595	0.0	+	.	ID=ms1389_T_lutea_GenomeV2.4_Contig_173_Shanks	Target	Shanks	6346	6920	574	Identity=69.1
T_lutea_GenomeV2.4_Contig_052	TEannot_REPET_TEs	match	745583	746149	566	0.0	-	.	ID=ms11311_T_lutea_GenomeV2.4_Contig_052_Shanks	Target	Shanks	6346	6921	575	Identity=68.4
T_lutea_GenomeV2.4_Contig_097	TEannot_REPET_TEs	match	800128	802183	2055	0.0	-	.	ID=ms7418_T_lutea_GenomeV2.4_Contig_097_Shanks	Target	Shanks	6347	6920	573
T_lutea_GenomeV2.4_Contig_107	TEannot_REPET_TEs	match	872337	872941	604	0.0	+	.	ID=ms6592_T_lutea_GenomeV2.4_Contig_107_Shanks	Target	Shanks	6347	6917	570	Identity=96.4
T_lutea_GenomeV2.4_Contig_015	TEannot_REPET_TEs	match	292615	293189	574	0.0	-	.	ID=ms14120_T_lutea_GenomeV2.4_Contig_015_Shanks	Target	Shanks	6347	6920	573	Identity=99.7
T_lutea_GenomeV2.4_Contig_043	TEannot_REPET_TEs	match	381583	382071	488	0.0	+	.	ID=ms12236_T_lutea_GenomeV2.4_Contig_043_Shanks	Target	Shanks	6347	6911	564	Identity=80.9
T_lutea_GenomeV2.4_Contig_097	TEannot_REPET_TEs	match_part	801894	802183	289	0.0	-	.	ID=mp7418-2_T_lutea_GenomeV2.4_Contig_097_Shanks	Target	Shanks	6347	6625	278	Identity=96.8
T_lutea_GenomeV2.4_Contig_178	TEannot_REPET_TEs	match	333910	334318	408	0.0	+	.	ID=ms339_T_lutea_GenomeV2.4_Contig_178_Shanks	Target	Shanks	6357	6757	400	Identity=70.9
T_lutea_GenomeV2.4_Contig_009	TEannot_REPET_TEs	match	184433	184716	283	0.0	+	.	ID=ms14808_T_lutea_GenomeV2.4_Contig_009_Shanks	Target	Shanks	6360	6642	282	Identity=70.3
T_lutea_GenomeV2.4_Contig_010	TEannot_REPET_TEs	match	17730	18012	282	0.0	+	.	ID=ms14588_T_lutea_GenomeV2.4_Contig_010_Shanks	Target	Shanks	6360	6642	282	Identity=70.0
T_lutea_GenomeV2.4_Contig_184	TEannot_REPET_TEs	match	417626	417893	267	0.0	-	.	ID=ms9588_T_lutea_GenomeV2.4_Contig_184_Shanks	Target	Shanks	6361	6589	228	Identity=89.7
T_lutea_GenomeV2.4_Contig_115	TEannot_REPET_TEs	match_part	812509	813062	553	0.0	+	.	ID=mp6087-2_T_lutea_GenomeV2.4_Contig_115_Shanks	Target	Shanks	6362	6921	559	Identity=68.7
T_lutea_GenomeV2.4_Contig_023	TEannot_REPET_TEs	match	77248	77806	558	0.0	+	.	ID=ms13449_T_lutea_GenomeV2.4_Contig_023_Shanks	Target	Shanks	6368	6920	552	Identity=95.9
T_lutea_GenomeV2.4_Contig_042	TEannot_REPET_TEs	match_part	89207	89759	552	0.0	+	.	ID=mp12364-3_T_lutea_GenomeV2.4_Contig_042_Shanks	Target	Shanks	6368	6920	552	Identity=98.4
T_lutea_GenomeV2.4_Contig_091	TEannot_REPET_TEs	match_part	1046267	1046828	561	0.0	-	.	ID=mp16090-1_T_lutea_GenomeV2.4_Contig_091_Shanks	Target	Shanks	6369	6920	551	Identity=97.7
T_lutea_GenomeV2.4_Contig_091	TEannot_REPET_TEs	match	306802	307361	559	0.0	+	.	ID=ms8678_T_lutea_GenomeV2.4_Contig_091_Shanks	Target	Shanks	6370	6920	550	Identity=96.2
T_lutea_GenomeV2.4_Contig_093	TEannot_REPET_TEs	match	72977	73547	570	0.0	+	.	ID=ms8470_T_lutea_GenomeV2.4_Contig_093_Shanks	Target	Shanks	6374	6916	542	Identity=88.3
T_lutea_GenomeV2.4_Contig_184	TEannot_REPET_TEs	match	2267473	2268020	547	0.0	-	.	ID=ms15497_T_lutea_GenomeV2.4_Contig_184_Shanks	Target	Shanks	6374	6920	546	Identity=89.6
T_lutea_GenomeV2.4_Contig_128	TEannot_REPET_TEs	match	163119	163669	550	0.0	-	.	ID=ms5016_T_lutea_GenomeV2.4_Contig_128_Shanks	Target	Shanks	6379	6920	541	Identity=85.2
T_lutea_GenomeV2.4_Contig_027	TEannot_REPET_TEs	match_part	585463	586004	541	0.0	-	.	ID=mp7689-1_T_lutea_GenomeV2.4_Contig_027_Shanks	Target	Shanks	6379	6920	541	Identity=90.4
T_lutea_GenomeV2.4_Contig_159	TEannot_REPET_TEs	match_part	12012	12550	538	0.0	-	.	ID=mp4181-1_T_lutea_GenomeV2.4_Contig_159_Shanks	Target	Shanks	6379	6920	541	Identity=90.1
T_lutea_GenomeV2.4_Contig_143	TEannot_REPET_TEs	match	649348	649948	600	0.0	+	.	ID=ms3863_T_lutea_GenomeV2.4_Contig_143_Shanks	Target	Shanks	6381	6920	539	Identity=90.9
T_lutea_GenomeV2.4_Contig_150	TEannot_REPET_TEs	match	141633	142200	567	0.0	-	.	ID=ms3466_T_lutea_GenomeV2.4_Contig_150_Shanks	Target	Shanks	6381	6920	539	Identity=69.3
T_lutea_GenomeV2.4_Contig_119	TEannot_REPET_TEs	match_part	83754	84290	536	0.0	+	.	ID=mp5725-2_T_lutea_GenomeV2.4_Contig_119_Shanks	Target	Shanks	6382	6919	537	Identity=90.9
T_lutea_GenomeV2.4_Contig_178	TEannot_REPET_TEs	match	1453249	1453787	538	0.0	+	.	ID=ms16233_T_lutea_GenomeV2.4_Contig_178_Shanks	Target	Shanks	6383	6920	537	Identity=98.2
T_lutea_GenomeV2.4_Contig_086	TEannot_REPET_TEs	match	117073	117579	506	0.0	-	.	ID=ms9182_T_lutea_GenomeV2.4_Contig_086_Shanks	Target	Shanks	6383	6921	538	Identity=90.8
T_lutea_GenomeV2.4_Contig_016	TEannot_REPET_TEs	match	71534	71906	372	0.0	-	.	ID=ms13879_T_lutea_GenomeV2.4_Contig_016_Shanks	Target	Shanks	6388	6757	369	Identity=72.0
T_lutea_GenomeV2.4_Contig_107	TEannot_REPET_TEs	match_part	1252922	1253299	377	0.0	-	.	ID=mp6518-1_T_lutea_GenomeV2.4_Contig_107_Shanks	Target	Shanks	6389	6757	368	Identity=71.7
T_lutea_GenomeV2.4_Contig_009	TEannot_REPET_TEs	match	765482	766020	538	0.0	-	.	ID=ms14686_T_lutea_GenomeV2.4_Contig_009_Shanks	Target	Shanks	6395	6920	525	Identity=96.2
T_lutea_GenomeV2.4_Contig_107	TEannot_REPET_TEs	match	1398206	1398752	546	0.0	-	.	ID=ms6491_T_lutea_GenomeV2.4_Contig_107_Shanks	Target	Shanks	6399	6920	521	Identity=82.1
T_lutea_GenomeV2.4_Contig_184	TEannot_REPET_TEs	match_part	251206	251746	540	0.0	+	.	ID=mp9612-2_T_lutea_GenomeV2.4_Contig_184_Shanks	Target	Shanks	6399	6920	521	Identity=96.6
T_lutea_GenomeV2.4_Contig_099	TEannot_REPET_TEs	match	63133	63696	563	0.0	-	.	ID=ms7144_T_lutea_GenomeV2.4_Contig_099_Shanks	Target	Shanks	6404	6921	517	Identity=82.5
T_lutea_GenomeV2.4_Contig_149	TEannot_REPET_TEs	match	52648	53195	547	0.0	-	.	ID=ms15403_T_lutea_GenomeV2.4_Contig_149_Shanks	Target	Shanks	6404	6920	516	Identity=90.6
T_lutea_GenomeV2.4_Contig_046	TEannot_REPET_TEs	match_part	225554	226091	537	0.0	+	.	ID=mp11647-2_T_lutea_GenomeV2.4_Contig_046_Shanks	Target	Shanks	6411	6919	508	Identity=96.9
T_lutea_GenomeV2.4_Contig_167	TEannot_REPET_TEs	match_part	85360	85870	510	0.0	-	.	ID=mp16481-1_T_lutea_GenomeV2.4_Contig_167_Shanks	Target	Shanks	6411	6920	509	Identity=98.2
T_lutea_GenomeV2.4_Contig_043	TEannot_REPET_TEs	match	2899	3130	231	0.0	-	.	ID=ms12318_T_lutea_GenomeV2.4_Contig_043_Shanks	Target	Shanks	6412	6643	231	Identity=95.3
T_lutea_GenomeV2.4_Contig_098	TEannot_REPET_TEs	match_part	406381	406888	507	0.0	-	.	ID=mp6574-1_T_lutea_GenomeV2.4_Contig_098_Shanks	Target	Shanks	6414	6920	506	Identity=99.6
T_lutea_GenomeV2.4_Contig_162	TEannot_REPET_TEs	match	383658	384164	506	0.0	+	.	ID=ms2048_T_lutea_GenomeV2.4_Contig_162_Shanks	Target	Shanks	6414	6920	506	Identity=96.7
T_lutea_GenomeV2.4_Contig_013	TEannot_REPET_TEs	match	997338	997907	569	0.0	+	.	ID=ms1719_T_lutea_GenomeV2.4_Contig_013_Shanks	Target	Shanks	6417	6920	503	Identity=82.7
T_lutea_GenomeV2.4_Contig_034	TEannot_REPET_TEs	match	50126	50661	535	0.0	+	.	ID=ms1154_T_lutea_GenomeV2.4_Contig_034_Shanks	Target	Shanks	6417	6920	503	Identity=90.9
T_lutea_GenomeV2.4_Contig_108	TEannot_REPET_TEs	match	300989	301517	528	0.0	-	.	ID=ms6389_T_lutea_GenomeV2.4_Contig_108_Shanks	Target	Shanks	6417	6921	504	Identity=88.2
T_lutea_GenomeV2.4_Contig_151	TEannot_REPET_TEs	match	16531	17049	518	0.0	+	.	ID=ms2924_T_lutea_GenomeV2.4_Contig_151_Shanks	Target	Shanks	6417	6921	504	Identity=82.3
T_lutea_GenomeV2.4_Contig_189	TEannot_REPET_TEs	match	109084	109587	503	0.0	-	.	ID=ms2302_T_lutea_GenomeV2.4_Contig_189_Shanks	Target	Shanks	6417	6921	504	Identity=91.9
T_lutea_GenomeV2.4_Contig_165	TEannot_REPET_TEs	match_part	79176	79588	412	0.0	+	.	ID=mp1977-2_T_lutea_GenomeV2.4_Contig_165_Shanks	Target	Shanks	6417	6817	400	Identity=89.8
T_lutea_GenomeV2.4_Contig_046	TEannot_REPET_TEs	match	855659	856163	504	0.0	+	.	ID=ms10257_T_lutea_GenomeV2.4_Contig_046_Shanks	Target	Shanks	6418	6921	503	Identity=98.8
T_lutea_GenomeV2.4_Contig_162	TEannot_REPET_TEs	match	444944	445445	501	0.0	-	.	ID=ms2052_T_lutea_GenomeV2.4_Contig_162_Shanks	Target	Shanks	6420	6921	501	Identity=91.8
T_lutea_GenomeV2.4_Contig_173	TEannot_REPET_TEs	match	1242427	1242781	354	0.0	-	.	ID=ms1249_T_lutea_GenomeV2.4_Contig_173_Shanks	Target	Shanks	6420	6732	312	Identity=91.0
T_lutea_GenomeV2.4_Contig_037	TEannot_REPET_TEs	match	681439	681826	387	0.0	-	.	ID=ms12610_T_lutea_GenomeV2.4_Contig_037_Shanks	Target	Shanks	6421	6779	358	Identity=71.9
T_lutea_GenomeV2.4_Contig_108	TEannot_REPET_TEs	match	24282	24639	357	0.0	+	.	ID=ms6427_T_lutea_GenomeV2.4_Contig_108_Shanks	Target	Shanks	6423	6757	334	Identity=73.2
T_lutea_GenomeV2.4_Contig_015	TEannot_REPET_TEs	match	183163	183506	343	0.0	-	.	ID=ms14162_T_lutea_GenomeV2.4_Contig_015_Shanks	Target	Shanks	6423	6757	334	Identity=70.9
T_lutea_GenomeV2.4_Contig_074	TEannot_REPET_TEs	match	82370	82713	343	0.0	-	.	ID=ms9371_T_lutea_GenomeV2.4_Contig_074_Shanks	Target	Shanks	6423	6757	334	Identity=72.0
T_lutea_GenomeV2.4_Contig_009	TEannot_REPET_TEs	match	363160	363684	524	0.0	+	.	ID=ms14738_T_lutea_GenomeV2.4_Contig_009_Shanks	Target	Shanks	6427	6920	493	Identity=91.2
T_lutea_GenomeV2.4_Contig_174	TEannot_REPET_TEs	match	153700	154234	534	0.0	-	.	ID=ms824_T_lutea_GenomeV2.4_Contig_174_Shanks	Target	Shanks	6428	6920	492	Identity=93.6
T_lutea_GenomeV2.4_Contig_107	TEannot_REPET_TEs	match	599820	600021	201	0.0	+	.	ID=ms6669_T_lutea_GenomeV2.4_Contig_107_Shanks	Target	Shanks	6430	6614	184	Identity=88.2
T_lutea_GenomeV2.4_Contig_037	TEannot_REPET_TEs	match	178600	179129	529	0.0	+	.	ID=ms12728_T_lutea_GenomeV2.4_Contig_037_Shanks	Target	Shanks	6431	6920	489	Identity=88.2
T_lutea_GenomeV2.4_Contig_178	TEannot_REPET_TEs	match	1375263	1375759	496	0.0	-	.	ID=ms16229_T_lutea_GenomeV2.4_Contig_178_Shanks	Target	Shanks	6431	6920	489	Identity=91.3
T_lutea_GenomeV2.4_Contig_044	TEannot_REPET_TEs	match_part	1293499	1293843	344	0.0	-	.	ID=mp11951-2_T_lutea_GenomeV2.4_Contig_044_Shanks	Target	Shanks	6431	6775	344	Identity=95.1
T_lutea_GenomeV2.4_Contig_173	TEannot_REPET_TEs	match	1786289	1786668	379	0.0	-	.	ID=ms1180_T_lutea_GenomeV2.4_Contig_173_Shanks	Target	Shanks	6433	6811	378	Identity=90.5
T_lutea_GenomeV2.4_Contig_139	TEannot_REPET_TEs	match	1400709	1401302	593	0.0	-	.	ID=ms4226_T_lutea_GenomeV2.4_Contig_139_Shanks	Target	Shanks	6436	6920	484	Identity=84.4
T_lutea_GenomeV2.4_Contig_134	TEannot_REPET_TEs	match	216147	216698	551	0.0	-	.	ID=ms4742_T_lutea_GenomeV2.4_Contig_134_Shanks	Target	Shanks	6436	6920	484	Identity=87.5
T_lutea_GenomeV2.4_Contig_147	TEannot_REPET_TEs	match	387556	388062	506	0.0	+	.	ID=ms3275_T_lutea_GenomeV2.4_Contig_147_Shanks	Target	Shanks	6436	6895	459	Identity=86.6
T_lutea_GenomeV2.4_Contig_173	TEannot_REPET_TEs	match	2806543	2807027	484	0.0	-	.	ID=ms959_T_lutea_GenomeV2.4_Contig_173_Shanks	Target	Shanks	6436	6920	484	Identity=92.2
T_lutea_GenomeV2.4_Contig_143	TEannot_REPET_TEs	match	737402	737892	490	0.0	+	.	ID=ms3867_T_lutea_GenomeV2.4_Contig_143_Shanks	Target	Shanks	6438	6921	483	Identity=99.0
T_lutea_GenomeV2.4_Contig_185	TEannot_REPET_TEs	match	74475	74983	508	0.0	+	.	ID=ms14382_T_lutea_GenomeV2.4_Contig_185_Shanks	Target	Shanks	6439	6903	464	Identity=85.4
T_lutea_GenomeV2.4_Contig_155	TEannot_REPET_TEs	match	985609	986106	497	0.0	-	.	ID=ms2508_T_lutea_GenomeV2.4_Contig_155_Shanks	Target	Shanks	6439	6920	481	Identity=84.5
T_lutea_GenomeV2.4_Contig_027	TEannot_REPET_TEs	match	436749	437243	494	0.0	-	.	ID=ms13144_T_lutea_GenomeV2.4_Contig_027_Shanks	Target	Shanks	6440	6920	480	Identity=98.8
T_lutea_GenomeV2.4_Contig_046	TEannot_REPET_TEs	match	130614	131105	491	0.0	-	.	ID=ms11675_T_lutea_GenomeV2.4_Contig_046_Shanks	Target	Shanks	6441	6920	479	Identity=97.9
T_lutea_GenomeV2.4_Contig_168	TEannot_REPET_TEs	match_part	505888	506368	480	0.0	+	.	ID=mp1732-2_T_lutea_GenomeV2.4_Contig_168_Shanks	Target	Shanks	6441	6920	479	Identity=99.8
T_lutea_GenomeV2.4_Contig_143	TEannot_REPET_TEs	match	645164	645577	413	0.0	-	.	ID=ms3862_T_lutea_GenomeV2.4_Contig_143_Shanks	Target	Shanks	6441	6781	340	Identity=84.8
T_lutea_GenomeV2.4_Contig_139	TEannot_REPET_TEs	match	1296974	1297442	468	0.0	+	.	ID=ms4254_T_lutea_GenomeV2.4_Contig_139_Shanks	Target	Shanks	6442	6901	459	Identity=93.5
T_lutea_GenomeV2.4_Contig_117	TEannot_REPET_TEs	match	86495	86908	413	0.0	-	.	ID=ms5770_T_lutea_GenomeV2.4_Contig_117_Shanks	Target	Shanks	6443	6855	412	Identity=98.1
T_lutea_GenomeV2.4_Contig_154	TEannot_REPET_TEs	match	71902	72370	468	0.0	+	.	ID=ms2880_T_lutea_GenomeV2.4_Contig_154_Shanks	Target	Shanks	6445	6920	475	Identity=83.0
T_lutea_GenomeV2.4_Contig_043	TEannot_REPET_TEs	match_part	9207	9638	431	0.0	+	.	ID=mp12319-2_T_lutea_GenomeV2.4_Contig_043_Shanks	Target	Shanks	6445	6880	435	Identity=89.5
T_lutea_GenomeV2.4_Contig_097	TEannot_REPET_TEs	match	818693	820440	1747	0.0	-	.	ID=ms7422_T_lutea_GenomeV2.4_Contig_097_Shanks	Target	Shanks	6447	6921	474
T_lutea_GenomeV2.4_Contig_097	TEannot_REPET_TEs	match	1715114	1715595	481	0.0	-	.	ID=ms7238_T_lutea_GenomeV2.4_Contig_097_Shanks	Target	Shanks	6447	6921	474	Identity=91.8
T_lutea_GenomeV2.4_Contig_044	TEannot_REPET_TEs	match_part	639109	639584	475	0.0	-	.	ID=mp12053-1_T_lutea_GenomeV2.4_Contig_044_Shanks	Target	Shanks	6447	6921	474	Identity=92.3
T_lutea_GenomeV2.4_Contig_037	TEannot_REPET_TEs	match	774652	775158	506	0.0	+	.	ID=ms9704_T_lutea_GenomeV2.4_Contig_037_Shanks	Target	Shanks	6448	6917	469	Identity=91.8
T_lutea_GenomeV2.4_Contig_182	TEannot_REPET_TEs	match	370669	371146	477	0.0	+	.	ID=ms11741_T_lutea_GenomeV2.4_Contig_182_Shanks	Target	Shanks	6448	6921	473	Identity=96.9
T_lutea_GenomeV2.4_Contig_044	TEannot_REPET_TEs	match	777992	778489	497	0.0	-	.	ID=ms12018_T_lutea_GenomeV2.4_Contig_044_Shanks	Target	Shanks	6450	6920	470	Identity=71.4
T_lutea_GenomeV2.4_Contig_178	TEannot_REPET_TEs	match	24740	25244	504	0.0	+	.	ID=ms438_T_lutea_GenomeV2.4_Contig_178_Shanks	Target	Shanks	6451	6921	470	Identity=95.8
T_lutea_GenomeV2.4_Contig_057	TEannot_REPET_TEs	match	401037	401521	484	0.0	+	.	ID=ms10827_T_lutea_GenomeV2.4_Contig_057_Shanks	Target	Shanks	6452	6920	468	Identity=98.1
T_lutea_GenomeV2.4_Contig_182	TEannot_REPET_TEs	match	301234	301737	503	0.0	+	.	ID=ms11740_T_lutea_GenomeV2.4_Contig_182_Shanks	Target	Shanks	6454	6916	462	Identity=79.9
T_lutea_GenomeV2.4_Contig_009	TEannot_REPET_TEs	match	319248	319715	467	0.0	+	.	ID=ms14735_T_lutea_GenomeV2.4_Contig_009_Shanks	Target	Shanks	6454	6920	466	Identity=98.7
T_lutea_GenomeV2.4_Contig_168	TEannot_REPET_TEs	match	615847	616308	461	0.0	+	.	ID=ms16412_T_lutea_GenomeV2.4_Contig_168_Shanks	Target	Shanks	6459	6920	461	Identity=94.2
T_lutea_GenomeV2.4_Contig_002	TEannot_REPET_TEs	match	81321	81705	384	0.0	+	.	ID=ms13391_T_lutea_GenomeV2.4_Contig_002_Shanks	Target	Shanks	6461	6920	459	Identity=74.3
T_lutea_GenomeV2.4_Contig_175	TEannot_REPET_TEs	match	705316	705827	511	0.0	+	.	ID=ms663_T_lutea_GenomeV2.4_Contig_175_Shanks	Target	Shanks	6465	6920	455	Identity=69.0
T_lutea_GenomeV2.4_Contig_115	TEannot_REPET_TEs	match	437630	437931	301	0.0	-	.	ID=ms6149_T_lutea_GenomeV2.4_Contig_115_Shanks	Target	Shanks	6465	6757	292	Identity=72.9
T_lutea_GenomeV2.4_Contig_188	TEannot_REPET_TEs	match	112578	112879	301	0.0	-	.	ID=ms4120_T_lutea_GenomeV2.4_Contig_188_Shanks	Target	Shanks	6465	6757	292	Identity=72.9
T_lutea_GenomeV2.4_Contig_157	TEannot_REPET_TEs	match	174423	175677	1254	0.0	-	.	ID=ms2475_T_lutea_GenomeV2.4_Contig_157_Shanks	Target	Shanks	6466	6800	334
T_lutea_GenomeV2.4_Contig_157	TEannot_REPET_TEs	match_part	175380	175677	297	0.0	-	.	ID=mp2475-2_T_lutea_GenomeV2.4_Contig_157_Shanks	Target	Shanks	6466	6721	255	Identity=81.1
T_lutea_GenomeV2.4_Contig_015	TEannot_REPET_TEs	match	592063	592520	457	0.0	+	.	ID=ms14033_T_lutea_GenomeV2.4_Contig_015_Shanks	Target	Shanks	6467	6920	453	Identity=83.8
T_lutea_GenomeV2.4_Contig_175	TEannot_REPET_TEs	match	288083	288490	407	0.0	-	.	ID=ms714_T_lutea_GenomeV2.4_Contig_175_Shanks	Target	Shanks	6467	6841	374	Identity=71.2
T_lutea_GenomeV2.4_Contig_103	TEannot_REPET_TEs	match	2155	2611	456	0.0	-	.	ID=ms13838_T_lutea_GenomeV2.4_Contig_103_Shanks	Target	Shanks	6468	6921	453	Identity=71.6
T_lutea_GenomeV2.4_Contig_168	TEannot_REPET_TEs	match	201735	202181	446	0.0	+	.	ID=ms1758_T_lutea_GenomeV2.4_Contig_168_Shanks	Target	Shanks	6468	6914	446	Identity=97.3
T_lutea_GenomeV2.4_Contig_052	TEannot_REPET_TEs	match	345608	346095	487	0.0	+	.	ID=ms11400_T_lutea_GenomeV2.4_Contig_052_Shanks	Target	Shanks	6469	6920	451	Identity=96.5
T_lutea_GenomeV2.4_Contig_139	TEannot_REPET_TEs	match	1382041	1382399	358	0.0	-	.	ID=ms4221_T_lutea_GenomeV2.4_Contig_139_Shanks	Target	Shanks	6469	6775	306	Identity=84.0
T_lutea_GenomeV2.4_Contig_139	TEannot_REPET_TEs	match	1390839	1391321	482	0.0	+	.	ID=ms4225_T_lutea_GenomeV2.4_Contig_139_Shanks	Target	Shanks	6470	6920	450	Identity=89.4
T_lutea_GenomeV2.4_Contig_023	TEannot_REPET_TEs	match_part	88013	88460	447	0.0	-	.	ID=mp13450-1_T_lutea_GenomeV2.4_Contig_023_Shanks	Target	Shanks	6470	6920	450	Identity=98.7
T_lutea_GenomeV2.4_Contig_043	TEannot_REPET_TEs	match	274331	274786	455	0.0	+	.	ID=ms12263_T_lutea_GenomeV2.4_Contig_043_Shanks	Target	Shanks	6471	6921	450	Identity=70.6
T_lutea_GenomeV2.4_Contig_047	TEannot_REPET_TEs	match	15743	16191	448	0.0	-	.	ID=ms11483_T_lutea_GenomeV2.4_Contig_047_Shanks	Target	Shanks	6471	6920	449	Identity=89.3
T_lutea_GenomeV2.4_Contig_063	TEannot_REPET_TEs	match	882613	883079	466	0.0	-	.	ID=ms10475_T_lutea_GenomeV2.4_Contig_063_Shanks	Target	Shanks	6473	6921	448	Identity=68.6
T_lutea_GenomeV2.4_Contig_091	TEannot_REPET_TEs	match	488605	489066	461	0.0	-	.	ID=ms8647_T_lutea_GenomeV2.4_Contig_091_Shanks	Target	Shanks	6473	6921	448	Identity=70.4
T_lutea_GenomeV2.4_Contig_042	TEannot_REPET_TEs	match	94421	94868	447	0.0	-	.	ID=ms12365_T_lutea_GenomeV2.4_Contig_042_Shanks	Target	Shanks	6473	6920	447	Identity=69.6
T_lutea_GenomeV2.4_Contig_097	TEannot_REPET_TEs	match	707789	708238	449	0.0	-	.	ID=ms7457_T_lutea_GenomeV2.4_Contig_097_Shanks	Target	Shanks	6474	6920	446	Identity=86.9
T_lutea_GenomeV2.4_Contig_150	TEannot_REPET_TEs	match	1892141	1894129	1988	0.0	-	.	ID=ms3155_T_lutea_GenomeV2.4_Contig_150_Shanks	Target	Shanks	6476	6920	444
T_lutea_GenomeV2.4_Contig_150	TEannot_REPET_TEs	match	1836576	1837072	496	0.0	+	.	ID=ms3152_T_lutea_GenomeV2.4_Contig_150_Shanks	Target	Shanks	6476	6921	445	Identity=83.1
T_lutea_GenomeV2.4_Contig_095	TEannot_REPET_TEs	match	153924	154407	483	0.0	+	.	ID=ms7872_T_lutea_GenomeV2.4_Contig_095_Shanks	Target	Shanks	6476	6920	444	Identity=81.4
T_lutea_GenomeV2.4_Contig_150	TEannot_REPET_TEs	match_part	1893821	1894129	308	0.0	-	.	ID=mp3155-2_T_lutea_GenomeV2.4_Contig_150_Shanks	Target	Shanks	6476	6779	303	Identity=90.7
T_lutea_GenomeV2.4_Contig_173	TEannot_REPET_TEs	match_part	255058	255499	441	0.0	+	.	ID=mp1495-2_T_lutea_GenomeV2.4_Contig_173_Shanks	Target	Shanks	6481	6920	439	Identity=91.2
T_lutea_GenomeV2.4_Contig_173	TEannot_REPET_TEs	match_part	1485798	1486002	204	0.0	-	.	ID=mp1228-2_T_lutea_GenomeV2.4_Contig_173_Shanks	Target	Shanks	6481	6685	204	Identity=92.7
T_lutea_GenomeV2.4_Contig_168	TEannot_REPET_TEs	match	65120	65558	438	0.0	-	.	ID=ms1793_T_lutea_GenomeV2.4_Contig_168_Shanks	Target	Shanks	6483	6920	437	Identity=98.9
T_lutea_GenomeV2.4_Contig_030	TEannot_REPET_TEs	match	1152589	1153057	468	0.0	+	.	ID=ms10424_T_lutea_GenomeV2.4_Contig_030_Shanks	Target	Shanks	6486	6913	427	Identity=84.2
T_lutea_GenomeV2.4_Contig_182	TEannot_REPET_TEs	match	393725	394355	630	0.0	-	.	ID=ms9639_T_lutea_GenomeV2.4_Contig_182_Shanks	Target	Shanks	6488	6920	432	Identity=86.3
T_lutea_GenomeV2.4_Contig_127	TEannot_REPET_TEs	match_part	369059	369493	434	0.0	-	.	ID=mp5386-1_T_lutea_GenomeV2.4_Contig_127_Shanks	Target	Shanks	6488	6920	432	Identity=99.5
T_lutea_GenomeV2.4_Contig_173	TEannot_REPET_TEs	match	2516953	2517383	430	0.0	-	.	ID=ms1022_T_lutea_GenomeV2.4_Contig_173_Shanks	Target	Shanks	6490	6889	399	Identity=90.7
T_lutea_GenomeV2.4_Contig_034	TEannot_REPET_TEs	match_part	34034	34472	438	0.0	-	.	ID=mp1153-1_T_lutea_GenomeV2.4_Contig_034_Shanks	Target	Shanks	6491	6921	430	Identity=99.1
T_lutea_GenomeV2.4_Contig_173	TEannot_REPET_TEs	match_part	1893787	1894222	435	0.0	-	.	ID=mp1184-1_T_lutea_GenomeV2.4_Contig_173_Shanks	Target	Shanks	6493	6920	427	Identity=99.8
T_lutea_GenomeV2.4_Contig_143	TEannot_REPET_TEs	match	432374	432634	260	0.0	+	.	ID=ms3909_T_lutea_GenomeV2.4_Contig_143_Shanks	Target	Shanks	6494	6750	256	Identity=70.0
T_lutea_GenomeV2.4_Contig_127	TEannot_REPET_TEs	match_part	1432903	1433327	424	0.0	+	.	ID=mp5139-2_T_lutea_GenomeV2.4_Contig_127_Shanks	Target	Shanks	6498	6921	423	Identity=98.8
T_lutea_GenomeV2.4_Contig_112	TEannot_REPET_TEs	match_part	37696	38115	419	0.0	+	.	ID=mp4003-2_T_lutea_GenomeV2.4_Contig_112_Shanks	Target	Shanks	6502	6920	418	Identity=99.8
T_lutea_GenomeV2.4_Contig_093	TEannot_REPET_TEs	match	1704076	1704548	472	0.0	+	.	ID=ms8213_T_lutea_GenomeV2.4_Contig_093_Shanks	Target	Shanks	6504	6921	417	Identity=88.3
T_lutea_GenomeV2.4_Contig_157	TEannot_REPET_TEs	match	26478	26889	411	0.0	-	.	ID=ms2469_T_lutea_GenomeV2.4_Contig_157_Shanks	Target	Shanks	6505	6915	410	Identity=84.0
T_lutea_GenomeV2.4_Contig_134	TEannot_REPET_TEs	match_part	1042919	1043330	411	0.0	-	.	ID=mp15660-1_T_lutea_GenomeV2.4_Contig_134_Shanks	Target	Shanks	6510	6921	411	Identity=97.3
T_lutea_GenomeV2.4_Contig_107	TEannot_REPET_TEs	match_part	997160	997470	310	0.0	-	.	ID=mp6553-1_T_lutea_GenomeV2.4_Contig_107_Shanks	Target	Shanks	6510	6778	268	Identity=93.1
T_lutea_GenomeV2.4_Contig_047	TEannot_REPET_TEs	match	59646	62654	3008	0.0	+	.	ID=ms11486_T_lutea_GenomeV2.4_Contig_047_Shanks	Target	Shanks	6513	6920	407
T_lutea_GenomeV2.4_Contig_094	TEannot_REPET_TEs	match	169715	170150	435	0.0	-	.	ID=ms8033_T_lutea_GenomeV2.4_Contig_094_Shanks	Target	Shanks	6513	6919	406	Identity=97.6
T_lutea_GenomeV2.4_Contig_181	TEannot_REPET_TEs	match_part	617017	617425	408	0.0	-	.	ID=mp11798-1_T_lutea_GenomeV2.4_Contig_181_Shanks	Target	Shanks	6513	6920	407	Identity=99.8
T_lutea_GenomeV2.4_Contig_097	TEannot_REPET_TEs	match	1406991	1407363	372	0.0	-	.	ID=ms7325_T_lutea_GenomeV2.4_Contig_097_Shanks	Target	Shanks	6513	6877	364	Identity=88.6
T_lutea_GenomeV2.4_Contig_087	TEannot_REPET_TEs	match	66681	66953	272	0.0	-	.	ID=ms2975_T_lutea_GenomeV2.4_Contig_087_Shanks	Target	Shanks	6513	6785	272	Identity=89.7
T_lutea_GenomeV2.4_Contig_108	TEannot_REPET_TEs	match_part	510647	511059	412	0.0	-	.	ID=mp6356-1_T_lutea_GenomeV2.4_Contig_108_Shanks	Target	Shanks	6514	6920	406	Identity=98.5
T_lutea_GenomeV2.4_Contig_022	TEannot_REPET_TEs	match	85386	86462	1076	0.0	+	.	ID=ms13505_T_lutea_GenomeV2.4_Contig_022_Shanks	Target	Shanks	6515	6920	405
T_lutea_GenomeV2.4_Contig_173	TEannot_REPET_TEs	match	1652372	1652776	404	0.0	+	.	ID=ms1206_T_lutea_GenomeV2.4_Contig_173_Shanks	Target	Shanks	6517	6920	403	Identity=99.0
T_lutea_GenomeV2.4_Contig_115	TEannot_REPET_TEs	match_part	1790420	1790822	402	0.0	-	.	ID=mp16394-1_T_lutea_GenomeV2.4_Contig_115_Shanks	Target	Shanks	6517	6920	403	Identity=96.3
T_lutea_GenomeV2.4_Contig_178	TEannot_REPET_TEs	match	775555	776060	505	0.0	-	.	ID=ms245_T_lutea_GenomeV2.4_Contig_178_Shanks	Target	Shanks	6521	6894	373	Identity=82.3
T_lutea_GenomeV2.4_Contig_128	TEannot_REPET_TEs	match_part	572972	573377	405	0.0	-	.	ID=mp4174-1_T_lutea_GenomeV2.4_Contig_128_Shanks	Target	Shanks	6521	6920	399	Identity=94.8
T_lutea_GenomeV2.4_Contig_093	TEannot_REPET_TEs	match	41391	41821	430	0.0	-	.	ID=ms8469_T_lutea_GenomeV2.4_Contig_093_Shanks	Target	Shanks	6523	6920	397	Identity=88.6
T_lutea_GenomeV2.4_Contig_173	TEannot_REPET_TEs	match	561368	561623	255	0.0	-	.	ID=ms1395_T_lutea_GenomeV2.4_Contig_173_Shanks	Target	Shanks	6529	6772	243	Identity=86.6
T_lutea_GenomeV2.4_Contig_157	TEannot_REPET_TEs	match	56199	56786	587	0.0	-	.	ID=ms2471_T_lutea_GenomeV2.4_Contig_157_Shanks	Target	Shanks	6531	6921	390
T_lutea_GenomeV2.4_Contig_157	TEannot_REPET_TEs	match_part	56514	56786	272	0.0	-	.	ID=mp2471-2_T_lutea_GenomeV2.4_Contig_157_Shanks	Target	Shanks	6531	6795	264	Identity=94.8
T_lutea_GenomeV2.4_Contig_015	TEannot_REPET_TEs	match	177976	178412	436	0.0	-	.	ID=ms14161_T_lutea_GenomeV2.4_Contig_015_Shanks	Target	Shanks	6538	6921	383	Identity=71.2
T_lutea_GenomeV2.4_Contig_138	TEannot_REPET_TEs	match	80601	81030	429	0.0	+	.	ID=ms12415_T_lutea_GenomeV2.4_Contig_138_Shanks	Target	Shanks	6539	6921	382	Identity=84.2
T_lutea_GenomeV2.4_Contig_093	TEannot_REPET_TEs	match	1177938	1178342	404	0.0	-	.	ID=ms8257_T_lutea_GenomeV2.4_Contig_093_Shanks	Target	Shanks	6539	6920	381	Identity=90.0
T_lutea_GenomeV2.4_Contig_128	TEannot_REPET_TEs	match	9941	11544	1603	0.0	+	.	ID=ms5005_T_lutea_GenomeV2.4_Contig_128_Shanks	Target	Shanks	6540	6921	381
T_lutea_GenomeV2.4_Contig_150	TEannot_REPET_TEs	match	145678	146006	328	0.0	+	.	ID=ms3467_T_lutea_GenomeV2.4_Contig_150_Shanks	Target	Shanks	6540	6816	276	Identity=89.9
T_lutea_GenomeV2.4_Contig_097	TEannot_REPET_TEs	match	1923866	1924231	365	0.0	-	.	ID=ms7411_T_lutea_GenomeV2.4_Contig_097_Shanks	Target	Shanks	6542	6920	378	Identity=90.3
T_lutea_GenomeV2.4_Contig_013	TEannot_REPET_TEs	match	555089	555543	454	0.0	-	.	ID=ms14359_T_lutea_GenomeV2.4_Contig_013_Shanks	Target	Shanks	6543	6921	378	Identity=71.2
T_lutea_GenomeV2.4_Contig_052	TEannot_REPET_TEs	match	307693	308133	440	0.0	-	.	ID=ms11398_T_lutea_GenomeV2.4_Contig_052_Shanks	Target	Shanks	6543	6919	376	Identity=87.7
T_lutea_GenomeV2.4_Contig_181	TEannot_REPET_TEs	match	639936	640315	379	0.0	-	.	ID=ms11799_T_lutea_GenomeV2.4_Contig_181_Shanks	Target	Shanks	6543	6920	377	Identity=90.5
T_lutea_GenomeV2.4_Contig_157	TEannot_REPET_TEs	match_part	283186	283565	379	0.0	+	.	ID=mp2441-2_T_lutea_GenomeV2.4_Contig_157_Shanks	Target	Shanks	6543	6921	378	Identity=71.0
T_lutea_GenomeV2.4_Contig_086	TEannot_REPET_TEs	match	616624	616852	228	0.0	+	.	ID=ms3892_T_lutea_GenomeV2.4_Contig_086_Shanks	Target	Shanks	6543	6748	205	Identity=91.2
T_lutea_GenomeV2.4_Contig_014	TEannot_REPET_TEs	match	226424	226856	432	0.0	+	.	ID=ms14194_T_lutea_GenomeV2.4_Contig_014_Shanks	Target	Shanks	6544	6920	376	Identity=83.9
T_lutea_GenomeV2.4_Contig_184	TEannot_REPET_TEs	match_part	607095	607473	378	0.0	+	.	ID=mp7663-2_T_lutea_GenomeV2.4_Contig_184_Shanks	Target	Shanks	6545	6920	375	Identity=97.1
T_lutea_GenomeV2.4_Contig_116	TEannot_REPET_TEs	match_part	41328	41703	375	0.0	+	.	ID=mp11533-2_T_lutea_GenomeV2.4_Contig_116_Shanks	Target	Shanks	6545	6920	375	Identity=93.1
T_lutea_GenomeV2.4_Contig_093	TEannot_REPET_TEs	match	576286	576687	401	0.0	+	.	ID=ms8354_T_lutea_GenomeV2.4_Contig_093_Shanks	Target	Shanks	6546	6920	374	Identity=95.0
T_lutea_GenomeV2.4_Contig_073	TEannot_REPET_TEs	match	441003	441381	378	0.0	+	.	ID=ms9979_T_lutea_GenomeV2.4_Contig_073_Shanks	Target	Shanks	6546	6921	375	Identity=93.1
T_lutea_GenomeV2.4_Contig_090	TEannot_REPET_TEs	match	256724	257105	381	0.0	+	.	ID=ms8868_T_lutea_GenomeV2.4_Contig_090_Shanks	Target	Shanks	6548	6920	372	Identity=98.4
T_lutea_GenomeV2.4_Contig_134	TEannot_REPET_TEs	match	107472	107837	365	0.0	+	.	ID=ms4763_T_lutea_GenomeV2.4_Contig_134_Shanks	Target	Shanks	6549	6912	363	Identity=93.1
T_lutea_GenomeV2.4_Contig_041	TEannot_REPET_TEs	match	334211	334578	367	0.0	+	.	ID=ms12532_T_lutea_GenomeV2.4_Contig_041_Shanks	Target	Shanks	6551	6914	363	Identity=92.9
T_lutea_GenomeV2.4_Contig_054	TEannot_REPET_TEs	match	34122	34512	390	0.0	+	.	ID=ms11084_T_lutea_GenomeV2.4_Contig_054_Shanks	Target	Shanks	6552	6920	368	Identity=95.7
T_lutea_GenomeV2.4_Contig_065	TEannot_REPET_TEs	match	88021	88403	382	0.0	-	.	ID=ms10356_T_lutea_GenomeV2.4_Contig_065_Shanks	Target	Shanks	6552	6920	368	Identity=88.5
T_lutea_GenomeV2.4_Contig_020	TEannot_REPET_TEs	match	5293	5678	385	0.0	-	.	ID=ms220_T_lutea_GenomeV2.4_Contig_020_Shanks	Target	Shanks	6553	6920	367	Identity=92.2
T_lutea_GenomeV2.4_Contig_127	TEannot_REPET_TEs	match	486790	487174	384	0.0	-	.	ID=ms5328_T_lutea_GenomeV2.4_Contig_127_Shanks	Target	Shanks	6553	6920	367	Identity=92.4
T_lutea_GenomeV2.4_Contig_024	TEannot_REPET_TEs	match	646750	647127	377	0.0	-	.	ID=ms11009_T_lutea_GenomeV2.4_Contig_024_Shanks	Target	Shanks	6553	6920	367	Identity=95.2
T_lutea_GenomeV2.4_Contig_078	TEannot_REPET_TEs	match	71135	71503	368	0.0	-	.	ID=ms9315_T_lutea_GenomeV2.4_Contig_078_Shanks	Target	Shanks	6554	6921	367	Identity=93.0
T_lutea_GenomeV2.4_Contig_178	TEannot_REPET_TEs	match	45648	46020	372	0.0	+	.	ID=ms478_T_lutea_GenomeV2.4_Contig_178_Shanks	Target	Shanks	6555	6920	365	Identity=70.0
T_lutea_GenomeV2.4_Contig_015	TEannot_REPET_TEs	match_part	235287	235653	366	0.0	-	.	ID=mp14118-1_T_lutea_GenomeV2.4_Contig_015_Shanks	Target	Shanks	6555	6920	365	Identity=99.7
T_lutea_GenomeV2.4_Contig_115	TEannot_REPET_TEs	match	1260890	1261301	411	0.0	+	.	ID=ms6031_T_lutea_GenomeV2.4_Contig_115_Shanks	Target	Shanks	6556	6920	364	Identity=87.6
T_lutea_GenomeV2.4_Contig_134	TEannot_REPET_TEs	match	1029267	1029635	368	0.0	+	.	ID=ms15659_T_lutea_GenomeV2.4_Contig_134_Shanks	Target	Shanks	6556	6920	364	Identity=91.5
T_lutea_GenomeV2.4_Contig_184	TEannot_REPET_TEs	match	1901653	1901952	299	0.0	-	.	ID=ms5902_T_lutea_GenomeV2.4_Contig_184_Shanks	Target	Shanks	6559	6837	278	Identity=92.8
T_lutea_GenomeV2.4_Contig_005	TEannot_REPET_TEs	match	153665	154033	368	0.0	-	.	ID=ms15230_T_lutea_GenomeV2.4_Contig_005_Shanks	Target	Shanks	6560	6893	333	Identity=70.1
T_lutea_GenomeV2.4_Contig_086	TEannot_REPET_TEs	match	239806	240201	395	0.0	+	.	ID=ms9123_T_lutea_GenomeV2.4_Contig_086_Shanks	Target	Shanks	6561	6920	359	Identity=72.0
T_lutea_GenomeV2.4_Contig_150	TEannot_REPET_TEs	match	1855587	1855976	389	0.0	+	.	ID=ms3153_T_lutea_GenomeV2.4_Contig_150_Shanks	Target	Shanks	6561	6920	359	Identity=71.5
T_lutea_GenomeV2.4_Contig_004	TEannot_REPET_TEs	match	38383	38764	381	0.0	+	.	ID=ms15262_T_lutea_GenomeV2.4_Contig_004_Shanks	Target	Shanks	6561	6920	359	Identity=88.0
T_lutea_GenomeV2.4_Contig_047	TEannot_REPET_TEs	match	198132	198434	302	0.0	-	.	ID=ms11460_T_lutea_GenomeV2.4_Contig_047_Shanks	Target	Shanks	6563	6797	234	Identity=87.5
T_lutea_GenomeV2.4_Contig_086	TEannot_REPET_TEs	match	232298	232659	361	0.0	+	.	ID=ms9122_T_lutea_GenomeV2.4_Contig_086_Shanks	Target	Shanks	6566	6920	354	Identity=96.4
T_lutea_GenomeV2.4_Contig_027	TEannot_REPET_TEs	match	205699	205902	203	0.0	-	.	ID=ms13164_T_lutea_GenomeV2.4_Contig_027_Shanks	Target	Shanks	6568	6769	201	Identity=88.7
T_lutea_GenomeV2.4_Contig_154	TEannot_REPET_TEs	match	230857	231218	361	0.0	+	.	ID=ms2832_T_lutea_GenomeV2.4_Contig_154_Shanks	Target	Shanks	6569	6920	351	Identity=90.9
T_lutea_GenomeV2.4_Contig_128	TEannot_REPET_TEs	match	153706	154067	361	0.0	-	.	ID=ms5013_T_lutea_GenomeV2.4_Contig_128_Shanks	Target	Shanks	6569	6921	352	Identity=96.6
T_lutea_GenomeV2.4_Contig_127	TEannot_REPET_TEs	match	1541391	1541777	386	0.0	+	.	ID=ms5094_T_lutea_GenomeV2.4_Contig_127_Shanks	Target	Shanks	6572	6919	347	Identity=81.8
T_lutea_GenomeV2.4_Contig_030	TEannot_REPET_TEs	match	559172	559530	358	0.0	-	.	ID=ms13042_T_lutea_GenomeV2.4_Contig_030_Shanks	Target	Shanks	6575	6920	345	Identity=84.2
T_lutea_GenomeV2.4_Contig_093	TEannot_REPET_TEs	match_part	1634266	1634610	344	0.0	-	.	ID=mp8211-1_T_lutea_GenomeV2.4_Contig_093_Shanks	Target	Shanks	6577	6920	343	Identity=69.7
T_lutea_GenomeV2.4_Contig_171	TEannot_REPET_TEs	match	89336	89680	344	0.0	+	.	ID=ms15747_T_lutea_GenomeV2.4_Contig_171_Shanks	Target	Shanks	6577	6920	343	Identity=98.3
T_lutea_GenomeV2.4_Contig_184	TEannot_REPET_TEs	match	2006903	2007288	385	0.0	-	.	ID=ms5866_T_lutea_GenomeV2.4_Contig_184_Shanks	Target	Shanks	6579	6919	340	Identity=88.9
T_lutea_GenomeV2.4_Contig_009	TEannot_REPET_TEs	match	780303	780646	343	0.0	+	.	ID=ms15601_T_lutea_GenomeV2.4_Contig_009_Shanks	Target	Shanks	6579	6921	342	Identity=95.6
T_lutea_GenomeV2.4_Contig_173	TEannot_REPET_TEs	match	247931	248321	390	0.0	-	.	ID=ms1493_T_lutea_GenomeV2.4_Contig_173_Shanks	Target	Shanks	6580	6913	333	Identity=83.2
T_lutea_GenomeV2.4_Contig_115	TEannot_REPET_TEs	match	574553	575121	568	0.0	-	.	ID=ms6111_T_lutea_GenomeV2.4_Contig_115_Shanks	Target	Shanks	6582	6920	338
T_lutea_GenomeV2.4_Contig_115	TEannot_REPET_TEs	match_part	574866	575121	255	0.0	-	.	ID=mp6111-2_T_lutea_GenomeV2.4_Contig_115_Shanks	Target	Shanks	6582	6822	240	Identity=87.3
T_lutea_GenomeV2.4_Contig_052	TEannot_REPET_TEs	match_part	1154114	1154458	344	0.0	+	.	ID=mp2314-2_T_lutea_GenomeV2.4_Contig_052_Shanks	Target	Shanks	6583	6920	337	Identity=95.9
T_lutea_GenomeV2.4_Contig_179	TEannot_REPET_TEs	match	430872	431221	349	0.0	-	.	ID=ms13792_T_lutea_GenomeV2.4_Contig_179_Shanks	Target	Shanks	6585	6921	336	Identity=97.6
T_lutea_GenomeV2.4_Contig_175	TEannot_REPET_TEs	match	220162	220505	343	0.0	+	.	ID=ms713_T_lutea_GenomeV2.4_Contig_175_Shanks	Target	Shanks	6591	6920	329	Identity=96.7
T_lutea_GenomeV2.4_Contig_143	TEannot_REPET_TEs	match	189921	190272	351	0.0	-	.	ID=ms3970_T_lutea_GenomeV2.4_Contig_143_Shanks	Target	Shanks	6592	6920	328	Identity=72.8
T_lutea_GenomeV2.4_Contig_179	TEannot_REPET_TEs	match	611491	611817	326	0.0	-	.	ID=ms13767_T_lutea_GenomeV2.4_Contig_179_Shanks	Target	Shanks	6595	6921	326	Identity=93.3
T_lutea_GenomeV2.4_Contig_030	TEannot_REPET_TEs	match	83132	83447	315	0.0	+	.	ID=ms13092_T_lutea_GenomeV2.4_Contig_030_Shanks	Target	Shanks	6596	6920	324	Identity=95.9
T_lutea_GenomeV2.4_Contig_107	TEannot_REPET_TEs	match	532950	533398	448	0.0	-	.	ID=ms6702_T_lutea_GenomeV2.4_Contig_107_Shanks	Target	Shanks	6598	6920	322	Identity=83.6
T_lutea_GenomeV2.4_Contig_093	TEannot_REPET_TEs	match	2222593	2222954	361	0.0	-	.	ID=ms8090_T_lutea_GenomeV2.4_Contig_093_Shanks	Target	Shanks	6599	6920	321	Identity=93.0
T_lutea_GenomeV2.4_Contig_184	TEannot_REPET_TEs	match_part	2063784	2064145	361	0.0	-	.	ID=mp5868-1_T_lutea_GenomeV2.4_Contig_184_Shanks	Target	Shanks	6600	6920	320	Identity=95.4
T_lutea_GenomeV2.4_Contig_175	TEannot_REPET_TEs	match	584779	585122	343	0.0	-	.	ID=ms661_T_lutea_GenomeV2.4_Contig_175_Shanks	Target	Shanks	6601	6921	320	Identity=90.4
T_lutea_GenomeV2.4_Contig_115	TEannot_REPET_TEs	match	1024623	1024944	321	0.0	-	.	ID=ms6059_T_lutea_GenomeV2.4_Contig_115_Shanks	Target	Shanks	6603	6920	317	Identity=97.5
T_lutea_GenomeV2.4_Contig_143	TEannot_REPET_TEs	match	571203	571523	320	0.0	-	.	ID=ms3861_T_lutea_GenomeV2.4_Contig_143_Shanks	Target	Shanks	6603	6920	317	Identity=94.4
T_lutea_GenomeV2.4_Contig_002	TEannot_REPET_TEs	match	58502	58820	318	0.0	-	.	ID=ms13390_T_lutea_GenomeV2.4_Contig_002_Shanks	Target	Shanks	6603	6920	317	Identity=99.7
T_lutea_GenomeV2.4_Contig_173	TEannot_REPET_TEs	match	1119014	1119352	338	0.0	-	.	ID=ms1309_T_lutea_GenomeV2.4_Contig_173_Shanks	Target	Shanks	6606	6920	314	Identity=90.9
T_lutea_GenomeV2.4_Contig_134	TEannot_REPET_TEs	match	83779	84085	306	0.0	-	.	ID=ms4762_T_lutea_GenomeV2.4_Contig_134_Shanks	Target	Shanks	6610	6915	305	Identity=94.8
T_lutea_GenomeV2.4_Contig_116	TEannot_REPET_TEs	match	6124	6430	306	0.0	+	.	ID=ms11528_T_lutea_GenomeV2.4_Contig_116_Shanks	Target	Shanks	6611	6920	309	Identity=90.0
T_lutea_GenomeV2.4_Contig_115	TEannot_REPET_TEs	match	1743235	1743570	335	0.0	-	.	ID=ms16393_T_lutea_GenomeV2.4_Contig_115_Shanks	Target	Shanks	6612	6921	309	Identity=84.2
T_lutea_GenomeV2.4_Contig_043	TEannot_REPET_TEs	match	374026	374347	321	0.0	+	.	ID=ms12267_T_lutea_GenomeV2.4_Contig_043_Shanks	Target	Shanks	6612	6920	308	Identity=95.5
T_lutea_GenomeV2.4_Contig_178	TEannot_REPET_TEs	match	1221305	1221623	318	0.0	+	.	ID=ms16003_T_lutea_GenomeV2.4_Contig_178_Shanks	Target	Shanks	6612	6920	308	Identity=95.8
T_lutea_GenomeV2.4_Contig_151	TEannot_REPET_TEs	match	153096	153444	348	0.0	+	.	ID=ms2932_T_lutea_GenomeV2.4_Contig_151_Shanks	Target	Shanks	6613	6920	307	Identity=93.0
T_lutea_GenomeV2.4_Contig_058	TEannot_REPET_TEs	match	81434	81736	302	0.0	-	.	ID=ms10673_T_lutea_GenomeV2.4_Contig_058_Shanks	Target	Shanks	6613	6921	308	Identity=83.6
T_lutea_GenomeV2.4_Contig_178	TEannot_REPET_TEs	match_part	1424433	1424740	307	0.0	-	.	ID=mp16231-1_T_lutea_GenomeV2.4_Contig_178_Shanks	Target	Shanks	6614	6920	306	Identity=99.7
T_lutea_GenomeV2.4_Contig_074	TEannot_REPET_TEs	match	111848	112153	305	0.0	-	.	ID=ms9372_T_lutea_GenomeV2.4_Contig_074_Shanks	Target	Shanks	6614	6911	297	Identity=96.7
T_lutea_GenomeV2.4_Contig_139	TEannot_REPET_TEs	match_part	687847	688153	306	0.0	-	.	ID=mp4369-1_T_lutea_GenomeV2.4_Contig_139_Shanks	Target	Shanks	6615	6920	305	Identity=97.7
T_lutea_GenomeV2.4_Contig_097	TEannot_REPET_TEs	match_part	800128	800439	311	0.0	-	.	ID=mp7418-1_T_lutea_GenomeV2.4_Contig_097_Shanks	Target	Shanks	6618	6920	302	Identity=95.4
T_lutea_GenomeV2.4_Contig_052	TEannot_REPET_TEs	match	658422	658764	342	0.0	+	.	ID=ms11305_T_lutea_GenomeV2.4_Contig_052_Shanks	Target	Shanks	6620	6920	300	Identity=87.1
T_lutea_GenomeV2.4_Contig_150	TEannot_REPET_TEs	match	1126509	1126833	324	0.0	+	.	ID=ms3320_T_lutea_GenomeV2.4_Contig_150_Shanks	Target	Shanks	6620	6921	301	Identity=86.6
T_lutea_GenomeV2.4_Contig_150	TEannot_REPET_TEs	match_part	1596794	1597114	320	0.0	-	.	ID=mp3181-1_T_lutea_GenomeV2.4_Contig_150_Shanks	Target	Shanks	6620	6920	300	Identity=84.1
T_lutea_GenomeV2.4_Contig_052	TEannot_REPET_TEs	match	1076988	1077297	309	0.0	-	.	ID=ms11250_T_lutea_GenomeV2.4_Contig_052_Shanks	Target	Shanks	6620	6920	300	Identity=92.4
T_lutea_GenomeV2.4_Contig_108	TEannot_REPET_TEs	match	308446	308753	307	0.0	+	.	ID=ms6391_T_lutea_GenomeV2.4_Contig_108_Shanks	Target	Shanks	6620	6920	300	Identity=91.1
T_lutea_GenomeV2.4_Contig_143	TEannot_REPET_TEs	match	368849	369222	373	0.0	+	.	ID=ms3945_T_lutea_GenomeV2.4_Contig_143_Shanks	Target	Shanks	6623	6917	294	Identity=83.7
T_lutea_GenomeV2.4_Contig_097	TEannot_REPET_TEs	match	496516	496850	334	0.0	-	.	ID=ms7486_T_lutea_GenomeV2.4_Contig_097_Shanks	Target	Shanks	6623	6920	297	Identity=89.9
T_lutea_GenomeV2.4_Contig_041	TEannot_REPET_TEs	match	826224	826428	204	0.0	-	.	ID=ms15180_T_lutea_GenomeV2.4_Contig_041_Shanks	Target	Shanks	6623	6790	167	Identity=85.1
T_lutea_GenomeV2.4_Contig_172	TEannot_REPET_TEs	match	40270	41704	1434	0.0	+	.	ID=ms1582_T_lutea_GenomeV2.4_Contig_172_Shanks	Target	Shanks	6624	6921	297
T_lutea_GenomeV2.4_Contig_121	TEannot_REPET_TEs	match	154349	154695	346	0.0	+	.	ID=ms5600_T_lutea_GenomeV2.4_Contig_121_Shanks	Target	Shanks	6624	6920	296	Identity=72.6
T_lutea_GenomeV2.4_Contig_128	TEannot_REPET_TEs	match	158295	158624	329	0.0	+	.	ID=ms5015_T_lutea_GenomeV2.4_Contig_128_Shanks	Target	Shanks	6628	6920	292	Identity=88.5
T_lutea_GenomeV2.4_Contig_147	TEannot_REPET_TEs	match	101001	101308	307	0.0	+	.	ID=ms3531_T_lutea_GenomeV2.4_Contig_147_Shanks	Target	Shanks	6642	6920	278	Identity=71.6
T_lutea_GenomeV2.4_Contig_178	TEannot_REPET_TEs	match	25792	26141	349	0.0	-	.	ID=ms439_T_lutea_GenomeV2.4_Contig_178_Shanks	Target	Shanks	6644	6920	276	Identity=85.5
T_lutea_GenomeV2.4_Contig_168	TEannot_REPET_TEs	match	650930	651257	327	0.0	+	.	ID=ms16413_T_lutea_GenomeV2.4_Contig_168_Shanks	Target	Shanks	6645	6920	275	Identity=87.6
T_lutea_GenomeV2.4_Contig_030	TEannot_REPET_TEs	match	451575	451865	290	0.0	-	.	ID=ms13039_T_lutea_GenomeV2.4_Contig_030_Shanks	Target	Shanks	6646	6921	275	Identity=89.8
T_lutea_GenomeV2.4_Contig_041	TEannot_REPET_TEs	match	455563	455845	282	0.0	-	.	ID=ms12480_T_lutea_GenomeV2.4_Contig_041_Shanks	Target	Shanks	6646	6920	274	Identity=93.5
T_lutea_GenomeV2.4_Contig_143	TEannot_REPET_TEs	match	368346	368713	367	0.0	-	.	ID=ms3944_T_lutea_GenomeV2.4_Contig_143_Shanks	Target	Shanks	6647	6920	273	Identity=84.2
T_lutea_GenomeV2.4_Contig_173	TEannot_REPET_TEs	match	2013299	2014372	1073	0.0	+	.	ID=ms1127_T_lutea_GenomeV2.4_Contig_173_Shanks	Target	Shanks	6651	6921	270
T_lutea_GenomeV2.4_Contig_174	TEannot_REPET_TEs	match	194543	194853	310	0.0	+	.	ID=ms826_T_lutea_GenomeV2.4_Contig_174_Shanks	Target	Shanks	6651	6920	269	Identity=70.4
T_lutea_GenomeV2.4_Contig_073	TEannot_REPET_TEs	match	441994	442281	287	0.0	-	.	ID=ms9981_T_lutea_GenomeV2.4_Contig_073_Shanks	Target	Shanks	6651	6920	269	Identity=72.2
T_lutea_GenomeV2.4_Contig_099	TEannot_REPET_TEs	match	1043607	1043891	284	0.0	+	.	ID=ms6923_T_lutea_GenomeV2.4_Contig_099_Shanks	Target	Shanks	6651	6919	268	Identity=68.0
T_lutea_GenomeV2.4_Contig_116	TEannot_REPET_TEs	match_part	111460	111741	281	0.0	-	.	ID=mp11543-1_T_lutea_GenomeV2.4_Contig_116_Shanks	Target	Shanks	6651	6920	269	Identity=70.0
T_lutea_GenomeV2.4_Contig_005	TEannot_REPET_TEs	match	141687	141968	281	0.0	-	.	ID=ms15229_T_lutea_GenomeV2.4_Contig_005_Shanks	Target	Shanks	6651	6920	269	Identity=70.5
T_lutea_GenomeV2.4_Contig_057	TEannot_REPET_TEs	match	447301	447581	280	0.0	-	.	ID=ms10829_T_lutea_GenomeV2.4_Contig_057_Shanks	Target	Shanks	6651	6920	269	Identity=70.7
T_lutea_GenomeV2.4_Contig_078	TEannot_REPET_TEs	match	101269	101546	277	0.0	-	.	ID=ms9317_T_lutea_GenomeV2.4_Contig_078_Shanks	Target	Shanks	6651	6920	269	Identity=72.4
T_lutea_GenomeV2.4_Contig_015	TEannot_REPET_TEs	match_part	799868	800136	268	0.0	+	.	ID=mp14002-2_T_lutea_GenomeV2.4_Contig_015_Shanks	Target	Shanks	6651	6920	269	Identity=71.4
T_lutea_GenomeV2.4_Contig_190	TEannot_REPET_TEs	match_part	15515	15783	268	0.0	+	.	ID=mp92-2_T_lutea_GenomeV2.4_Contig_190_Shanks	Target	Shanks	6651	6920	269	Identity=71.4
T_lutea_GenomeV2.4_Contig_152	TEannot_REPET_TEs	match	41282	41550	268	0.0	+	.	ID=ms11356_T_lutea_GenomeV2.4_Contig_152_Shanks	Target	Shanks	6651	6920	269	Identity=71.0
T_lutea_GenomeV2.4_Contig_173	TEannot_REPET_TEs	match_part	2013299	2013510	211	0.0	+	.	ID=mp1127-1_T_lutea_GenomeV2.4_Contig_173_Shanks	Target	Shanks	6651	6836	185	Identity=93.2
T_lutea_GenomeV2.4_Contig_172	TEannot_REPET_TEs	match	116266	116538	272	0.0	+	.	ID=ms1592_T_lutea_GenomeV2.4_Contig_172_Shanks	Target	Shanks	6653	6920	267	Identity=86.3
T_lutea_GenomeV2.4_Contig_139	TEannot_REPET_TEs	match	1360366	1362236	1870	0.0	+	.	ID=ms4220_T_lutea_GenomeV2.4_Contig_139_Shanks	Target	Shanks	6654	6920	266
T_lutea_GenomeV2.4_Contig_164	TEannot_REPET_TEs	match	139531	140048	517	0.0	-	.	ID=ms14844_T_lutea_GenomeV2.4_Contig_164_Shanks	Target	Shanks	6654	6921	267
T_lutea_GenomeV2.4_Contig_015	TEannot_REPET_TEs	match	562080	562372	292	0.0	-	.	ID=ms14090_T_lutea_GenomeV2.4_Contig_015_Shanks	Target	Shanks	6657	6920	263	Identity=74.9
T_lutea_GenomeV2.4_Contig_009	TEannot_REPET_TEs	match	445029	445292	263	0.0	+	.	ID=ms14707_T_lutea_GenomeV2.4_Contig_009_Shanks	Target	Shanks	6657	6920	263	Identity=87.2
T_lutea_GenomeV2.4_Contig_099	TEannot_REPET_TEs	match	1233233	1233544	311	0.0	+	.	ID=ms6133_T_lutea_GenomeV2.4_Contig_099_Shanks	Target	Shanks	6664	6920	256	Identity=72.9
T_lutea_GenomeV2.4_Contig_024	TEannot_REPET_TEs	match	442653	442950	297	0.0	+	.	ID=ms13299_T_lutea_GenomeV2.4_Contig_024_Shanks	Target	Shanks	6664	6921	257	Identity=70.3
T_lutea_GenomeV2.4_Contig_188	TEannot_REPET_TEs	match	178769	179042	273	0.0	+	.	ID=ms4127_T_lutea_GenomeV2.4_Contig_188_Shanks	Target	Shanks	6664	6920	256	Identity=73.4
T_lutea_GenomeV2.4_Contig_004	TEannot_REPET_TEs	match	289193	289457	264	0.0	+	.	ID=ms7118_T_lutea_GenomeV2.4_Contig_004_Shanks	Target	Shanks	6664	6921	257	Identity=73.4
T_lutea_GenomeV2.4_Contig_175	TEannot_REPET_TEs	match	66337	66612	275	0.0	-	.	ID=ms741_T_lutea_GenomeV2.4_Contig_175_Shanks	Target	Shanks	6665	6920	255	Identity=91.0
T_lutea_GenomeV2.4_Contig_063	TEannot_REPET_TEs	match	387094	387684	590	0.0	+	.	ID=ms10555_T_lutea_GenomeV2.4_Contig_063_Shanks	Target	Shanks	6666	6915	249
T_lutea_GenomeV2.4_Contig_059	TEannot_REPET_TEs	match_part	49901	50155	254	0.0	+	.	ID=mp16323-7_T_lutea_GenomeV2.4_Contig_059_Shanks	Target	Shanks	6667	6920	253	Identity=99.2
T_lutea_GenomeV2.4_Contig_175	TEannot_REPET_TEs	match	455323	455632	309	0.0	-	.	ID=ms681_T_lutea_GenomeV2.4_Contig_175_Shanks	Target	Shanks	6668	6920	252	Identity=73.3
T_lutea_GenomeV2.4_Contig_013	TEannot_REPET_TEs	match	129865	130143	278	0.0	-	.	ID=ms14482_T_lutea_GenomeV2.4_Contig_013_Shanks	Target	Shanks	6668	6920	252	Identity=71.8
T_lutea_GenomeV2.4_Contig_128	TEannot_REPET_TEs	match_part	11266	11544	278	0.0	+	.	ID=mp5005-2_T_lutea_GenomeV2.4_Contig_128_Shanks	Target	Shanks	6668	6921	253	Identity=72.6
T_lutea_GenomeV2.4_Contig_188	TEannot_REPET_TEs	match_part	754492	754765	273	0.0	+	.	ID=mp15327-2_T_lutea_GenomeV2.4_Contig_188_Shanks	Target	Shanks	6668	6921	253	Identity=73.4
T_lutea_GenomeV2.4_Contig_121	TEannot_REPET_TEs	match_part	6815	7087	272	0.0	+	.	ID=mp5592-2_T_lutea_GenomeV2.4_Contig_121_Shanks	Target	Shanks	6668	6921	253	Identity=73.4
T_lutea_GenomeV2.4_Contig_071	TEannot_REPET_TEs	match	1110249	1110518	269	0.0	-	.	ID=ms9798_T_lutea_GenomeV2.4_Contig_071_Shanks	Target	Shanks	6668	6920	252	Identity=72.5
T_lutea_GenomeV2.4_Contig_184	TEannot_REPET_TEs	match	1534452	1534712	260	0.0	+	.	ID=ms5936_T_lutea_GenomeV2.4_Contig_184_Shanks	Target	Shanks	6668	6920	252	Identity=71.4
T_lutea_GenomeV2.4_Contig_082	TEannot_REPET_TEs	match	288881	289137	256	0.0	+	.	ID=ms9197_T_lutea_GenomeV2.4_Contig_082_Shanks	Target	Shanks	6668	6920	252	Identity=72.0
T_lutea_GenomeV2.4_Contig_063	TEannot_REPET_TEs	match	357405	357657	252	0.0	-	.	ID=ms10628_T_lutea_GenomeV2.4_Contig_063_Shanks	Target	Shanks	6668	6893	225	Identity=71.2
T_lutea_GenomeV2.4_Contig_139	TEannot_REPET_TEs	match	1676811	1677054	243	0.0	-	.	ID=ms3990_T_lutea_GenomeV2.4_Contig_139_Shanks	Target	Shanks	6668	6884	216	Identity=72.4
T_lutea_GenomeV2.4_Contig_155	TEannot_REPET_TEs	match	734275	734543	268	0.0	-	.	ID=ms2646_T_lutea_GenomeV2.4_Contig_155_Shanks	Target	Shanks	6669	6921	252	Identity=89.4
T_lutea_GenomeV2.4_Contig_173	TEannot_REPET_TEs	match	1290672	1290931	259	0.0	-	.	ID=ms1253_T_lutea_GenomeV2.4_Contig_173_Shanks	Target	Shanks	6673	6920	247	Identity=71.3
T_lutea_GenomeV2.4_Contig_150	TEannot_REPET_TEs	match	904884	905143	259	0.0	-	.	ID=ms3345_T_lutea_GenomeV2.4_Contig_150_Shanks	Target	Shanks	6673	6921	248	Identity=90.1
T_lutea_GenomeV2.4_Contig_089	TEannot_REPET_TEs	match	555671	555928	257	0.0	+	.	ID=ms8962_T_lutea_GenomeV2.4_Contig_089_Shanks	Target	Shanks	6674	6920	246	Identity=93.5
T_lutea_GenomeV2.4_Contig_044	TEannot_REPET_TEs	match_part	195569	195823	254	0.0	-	.	ID=mp12125-1_T_lutea_GenomeV2.4_Contig_044_Shanks	Target	Shanks	6675	6920	245	Identity=95.6
T_lutea_GenomeV2.4_Contig_188	TEannot_REPET_TEs	match	122252	122528	276	0.0	+	.	ID=ms4122_T_lutea_GenomeV2.4_Contig_188_Shanks	Target	Shanks	6676	6920	244	Identity=86.4
T_lutea_GenomeV2.4_Contig_129	TEannot_REPET_TEs	match	75585	75837	252	0.0	-	.	ID=ms4863_T_lutea_GenomeV2.4_Contig_129_Shanks	Target	Shanks	6676	6920	244	Identity=68.8
T_lutea_GenomeV2.4_Contig_024	TEannot_REPET_TEs	match	609264	609512	248	0.0	+	.	ID=ms11003_T_lutea_GenomeV2.4_Contig_024_Shanks	Target	Shanks	6677	6920	243	Identity=73.2
T_lutea_GenomeV2.4_Contig_162	TEannot_REPET_TEs	match	594654	595060	406	0.0	-	.	ID=ms2009_T_lutea_GenomeV2.4_Contig_162_Shanks	Target	Shanks	6678	6920	242
T_lutea_GenomeV2.4_Contig_107	TEannot_REPET_TEs	match_part	1330188	1330445	257	0.0	-	.	ID=mp6487-1_T_lutea_GenomeV2.4_Contig_107_Shanks	Target	Shanks	6678	6917	239	Identity=86.6
T_lutea_GenomeV2.4_Contig_132	TEannot_REPET_TEs	match	338722	338975	253	0.0	+	.	ID=ms15527_T_lutea_GenomeV2.4_Contig_132_Shanks	Target	Shanks	6679	6920	241	Identity=88.6
T_lutea_GenomeV2.4_Contig_046	TEannot_REPET_TEs	match_part	879548	879790	242	0.0	-	.	ID=mp10258-2_T_lutea_GenomeV2.4_Contig_046_Shanks	Target	Shanks	6679	6920	241	Identity=94.2
T_lutea_GenomeV2.4_Contig_155	TEannot_REPET_TEs	match	565217	565514	297	0.0	+	.	ID=ms2684_T_lutea_GenomeV2.4_Contig_155_Shanks	Target	Shanks	6681	6920	239	Identity=91.1
T_lutea_GenomeV2.4_Contig_097	TEannot_REPET_TEs	match	948800	949090	290	0.0	+	.	ID=ms7429_T_lutea_GenomeV2.4_Contig_097_Shanks	Target	Shanks	6681	6920	239	Identity=73.9
T_lutea_GenomeV2.4_Contig_178	TEannot_REPET_TEs	match	432999	433244	245	0.0	-	.	ID=ms311_T_lutea_GenomeV2.4_Contig_178_Shanks	Target	Shanks	6684	6921	237	Identity=88.3
T_lutea_GenomeV2.4_Contig_071	TEannot_REPET_TEs	match	974482	974723	241	0.0	-	.	ID=ms9795_T_lutea_GenomeV2.4_Contig_071_Shanks	Target	Shanks	6686	6920	234	Identity=95.8
T_lutea_GenomeV2.4_Contig_071	TEannot_REPET_TEs	match_part	159719	159950	231	0.0	+	.	ID=mp10154-2_T_lutea_GenomeV2.4_Contig_071_Shanks	Target	Shanks	6686	6920	234	Identity=89.3
T_lutea_GenomeV2.4_Contig_063	TEannot_REPET_TEs	match	292236	292482	246	0.0	+	.	ID=ms10626_T_lutea_GenomeV2.4_Contig_063_Shanks	Target	Shanks	6687	6920	233	Identity=70.4
T_lutea_GenomeV2.4_Contig_063	TEannot_REPET_TEs	match	157469	157712	243	0.0	-	.	ID=ms10646_T_lutea_GenomeV2.4_Contig_063_Shanks	Target	Shanks	6687	6920	233	Identity=71.4
T_lutea_GenomeV2.4_Contig_179	TEannot_REPET_TEs	match	97273	97534	261	0.0	+	.	ID=ms15962_T_lutea_GenomeV2.4_Contig_179_Shanks	Target	Shanks	6689	6919	230	Identity=82.2
T_lutea_GenomeV2.4_Contig_139	TEannot_REPET_TEs	match	1388049	1388285	236	0.0	-	.	ID=ms4223_T_lutea_GenomeV2.4_Contig_139_Shanks	Target	Shanks	6691	6921	230	Identity=97.0
T_lutea_GenomeV2.4_Contig_030	TEannot_REPET_TEs	match	903963	904212	249	0.0	+	.	ID=ms12959_T_lutea_GenomeV2.4_Contig_030_Shanks	Target	Shanks	6692	6918	226	Identity=83.6
T_lutea_GenomeV2.4_Contig_127	TEannot_REPET_TEs	match	227896	228125	229	0.0	+	.	ID=ms5353_T_lutea_GenomeV2.4_Contig_127_Shanks	Target	Shanks	6694	6920	226	Identity=90.3
T_lutea_GenomeV2.4_Contig_013	TEannot_REPET_TEs	match	805537	805759	222	0.0	-	.	ID=ms14313_T_lutea_GenomeV2.4_Contig_013_Shanks	Target	Shanks	6694	6917	223	Identity=95.6
T_lutea_GenomeV2.4_Contig_139	TEannot_REPET_TEs	match	1145637	1145879	242	0.0	+	.	ID=ms4251_T_lutea_GenomeV2.4_Contig_139_Shanks	Target	Shanks	6695	6920	225	Identity=88.7
T_lutea_GenomeV2.4_Contig_097	TEannot_REPET_TEs	match	570575	570832	257	0.0	-	.	ID=ms7451_T_lutea_GenomeV2.4_Contig_097_Shanks	Target	Shanks	6696	6920	224	Identity=83.3
T_lutea_GenomeV2.4_Contig_150	TEannot_REPET_TEs	match	1505646	1505892	246	0.0	+	.	ID=ms3222_T_lutea_GenomeV2.4_Contig_150_Shanks	Target	Shanks	6696	6921	225	Identity=88.3
T_lutea_GenomeV2.4_Contig_012	TEannot_REPET_TEs	match	221536	221765	229	0.0	+	.	ID=ms7892_T_lutea_GenomeV2.4_Contig_012_Shanks	Target	Shanks	6697	6921	224	Identity=95.2
T_lutea_GenomeV2.4_Contig_046	TEannot_REPET_TEs	match	140906	141135	229	0.0	-	.	ID=ms11677_T_lutea_GenomeV2.4_Contig_046_Shanks	Target	Shanks	6699	6920	221	Identity=94.6
T_lutea_GenomeV2.4_Contig_089	TEannot_REPET_TEs	match	547735	547954	219	0.0	-	.	ID=ms8959_T_lutea_GenomeV2.4_Contig_089_Shanks	Target	Shanks	6699	6920	221	Identity=92.9
T_lutea_GenomeV2.4_Contig_107	TEannot_REPET_TEs	match	893329	893584	255	0.0	-	.	ID=ms6593_T_lutea_GenomeV2.4_Contig_107_Shanks	Target	Shanks	6700	6920	220	Identity=85.7
T_lutea_GenomeV2.4_Contig_093	TEannot_REPET_TEs	match	1641944	1642200	256	0.0	-	.	ID=ms8212_T_lutea_GenomeV2.4_Contig_093_Shanks	Target	Shanks	6703	6920	217	Identity=92.4
T_lutea_GenomeV2.4_Contig_175	TEannot_REPET_TEs	match_part	217572	217785	213	0.0	+	.	ID=mp710-2_T_lutea_GenomeV2.4_Contig_175_Shanks	Target	Shanks	6707	6920	213	Identity=99.0
T_lutea_GenomeV2.4_Contig_115	TEannot_REPET_TEs	match	153110	153312	202	0.0	+	.	ID=ms6211_T_lutea_GenomeV2.4_Contig_115_Shanks	Target	Shanks	6707	6920	213	Identity=97.1
T_lutea_GenomeV2.4_Contig_150	TEannot_REPET_TEs	match	290873	291121	248	0.0	-	.	ID=ms3442_T_lutea_GenomeV2.4_Contig_150_Shanks	Target	Shanks	6708	6919	211	Identity=85.5
T_lutea_GenomeV2.4_Contig_173	TEannot_REPET_TEs	match	2940486	2940733	247	0.0	-	.	ID=ms920_T_lutea_GenomeV2.4_Contig_173_Shanks	Target	Shanks	6708	6920	212	Identity=82.5
T_lutea_GenomeV2.4_Contig_174	TEannot_REPET_TEs	match	209242	209464	222	0.0	+	.	ID=ms16066_T_lutea_GenomeV2.4_Contig_174_Shanks	Target	Shanks	6708	6910	202	Identity=84.9
T_lutea_GenomeV2.4_Contig_099	TEannot_REPET_TEs	match	891585	891819	234	0.0	-	.	ID=ms7021_T_lutea_GenomeV2.4_Contig_099_Shanks	Target	Shanks	6709	6920	211	Identity=88.0
T_lutea_GenomeV2.4_Contig_109	TEannot_REPET_TEs	match	18060	18283	223	0.0	-	.	ID=ms5845_T_lutea_GenomeV2.4_Contig_109_Shanks	Target	Shanks	6709	6920	211	Identity=96.3
T_lutea_GenomeV2.4_Contig_013	TEannot_REPET_TEs	match	476565	476785	220	0.0	+	.	ID=ms14357_T_lutea_GenomeV2.4_Contig_013_Shanks	Target	Shanks	6709	6920	211	Identity=91.2
T_lutea_GenomeV2.4_Contig_042	TEannot_REPET_TEs	match_part	261877	262095	218	0.0	-	.	ID=mp16164-1_T_lutea_GenomeV2.4_Contig_042_Shanks	Target	Shanks	6709	6920	211	Identity=97.6
T_lutea_GenomeV2.4_Contig_008	TEannot_REPET_TEs	match	205170	205384	214	0.0	-	.	ID=ms6748_T_lutea_GenomeV2.4_Contig_008_Shanks	Target	Shanks	6709	6920	211	Identity=89.7
T_lutea_GenomeV2.4_Contig_139	TEannot_REPET_TEs	match	1027242	1027452	210	0.0	+	.	ID=ms4271_T_lutea_GenomeV2.4_Contig_139_Shanks	Target	Shanks	6709	6920	211	Identity=96.7
T_lutea_GenomeV2.4_Contig_063	TEannot_REPET_TEs	match_part	113089	113314	225	0.0	-	.	ID=mp10645-1_T_lutea_GenomeV2.4_Contig_063_Shanks	Target	Shanks	6710	6919	209	Identity=94.9
T_lutea_GenomeV2.4_Contig_108	TEannot_REPET_TEs	match_part	435210	435427	217	0.0	-	.	ID=mp6353-1_T_lutea_GenomeV2.4_Contig_108_Shanks	Target	Shanks	6710	6920	210	Identity=97.7
T_lutea_GenomeV2.4_Contig_041	TEannot_REPET_TEs	match_part	829890	830102	212	0.0	+	.	ID=mp15181-2_T_lutea_GenomeV2.4_Contig_041_Shanks	Target	Shanks	6710	6921	211	Identity=98.6
T_lutea_GenomeV2.4_Contig_155	TEannot_REPET_TEs	match_part	516567	516779	212	0.0	+	.	ID=mp2674-2_T_lutea_GenomeV2.4_Contig_155_Shanks	Target	Shanks	6710	6921	211	Identity=98.6
T_lutea_GenomeV2.4_Contig_063	TEannot_REPET_TEs	match_part	1198391	1198602	211	0.0	+	.	ID=mp10384-2_T_lutea_GenomeV2.4_Contig_063_Shanks	Target	Shanks	6710	6920	210	Identity=99.5
T_lutea_GenomeV2.4_Contig_030	TEannot_REPET_TEs	match_part	805818	806029	211	0.0	-	.	ID=mp12957-1_T_lutea_GenomeV2.4_Contig_030_Shanks	Target	Shanks	6710	6920	210	Identity=98.6
T_lutea_GenomeV2.4_Contig_013	TEannot_REPET_TEs	match_part	390487	390698	211	0.0	-	.	ID=mp14356-1_T_lutea_GenomeV2.4_Contig_013_Shanks	Target	Shanks	6710	6920	210	Identity=99.5
T_lutea_GenomeV2.4_Contig_139	TEannot_REPET_TEs	match_part	480041	480252	211	0.0	-	.	ID=mp4399-1_T_lutea_GenomeV2.4_Contig_139_Shanks	Target	Shanks	6710	6920	210	Identity=99.5
T_lutea_GenomeV2.4_Contig_108	TEannot_REPET_TEs	match_part	769895	770106	211	0.0	-	.	ID=mp6339-1_T_lutea_GenomeV2.4_Contig_108_Shanks	Target	Shanks	6710	6920	210	Identity=100.0
T_lutea_GenomeV2.4_Contig_143	TEannot_REPET_TEs	match_part	662471	662681	210	0.0	-	.	ID=mp3864-1_T_lutea_GenomeV2.4_Contig_143_Shanks	Target	Shanks	6710	6920	210	Identity=99.1
T_lutea_GenomeV2.4_Contig_167	TEannot_REPET_TEs	match	106069	106312	243	0.0	-	.	ID=ms16482_T_lutea_GenomeV2.4_Contig_167_Shanks	Target	Shanks	6713	6920	207	Identity=80.7
T_lutea_GenomeV2.4_Contig_121	TEannot_REPET_TEs	match	148378	148599	221	0.0	+	.	ID=ms5598_T_lutea_GenomeV2.4_Contig_121_Shanks	Target	Shanks	6713	6920	207	Identity=85.8
T_lutea_GenomeV2.4_Contig_108	TEannot_REPET_TEs	match_part	733944	734159	215	0.0	-	.	ID=mp6338-1_T_lutea_GenomeV2.4_Contig_108_Shanks	Target	Shanks	6715	6921	206	Identity=97.1
T_lutea_GenomeV2.4_Contig_117	TEannot_REPET_TEs	match	38580	38794	214	0.0	-	.	ID=ms5767_T_lutea_GenomeV2.4_Contig_117_Shanks	Target	Shanks	6715	6920	205	Identity=96.6
T_lutea_GenomeV2.4_Contig_115	TEannot_REPET_TEs	match	1012732	1012949	217	0.0	-	.	ID=ms6058_T_lutea_GenomeV2.4_Contig_115_Shanks	Target	Shanks	6716	6920	204	Identity=83.6
T_lutea_GenomeV2.4_Contig_022	TEannot_REPET_TEs	match_part	86249	86462	213	0.0	+	.	ID=mp13505-2_T_lutea_GenomeV2.4_Contig_022_Shanks	Target	Shanks	6716	6920	204	Identity=93.3
T_lutea_GenomeV2.4_Contig_082	TEannot_REPET_TEs	match	106442	106646	204	0.0	+	.	ID=ms9220_T_lutea_GenomeV2.4_Contig_082_Shanks	Target	Shanks	6716	6912	196	Identity=71.1
T_lutea_GenomeV2.4_Contig_175	TEannot_REPET_TEs	match	413447	413795	348	0.0	-	.	ID=ms680_T_lutea_GenomeV2.4_Contig_175_Shanks	Target	Shanks	6717	6921	204
T_lutea_GenomeV2.4_Contig_157	TEannot_REPET_TEs	match	238471	238732	261	0.0	+	.	ID=ms2440_T_lutea_GenomeV2.4_Contig_157_Shanks	Target	Shanks	6717	6921	204	Identity=85.9
T_lutea_GenomeV2.4_Contig_002	TEannot_REPET_TEs	match	47281	47492	211	0.0	-	.	ID=ms13388_T_lutea_GenomeV2.4_Contig_002_Shanks	Target	Shanks	6717	6920	203	Identity=92.2
T_lutea_GenomeV2.4_Contig_173	TEannot_REPET_TEs	match	1191485	1191698	213	0.0	-	.	ID=ms1247_T_lutea_GenomeV2.4_Contig_173_Shanks	Target	Shanks	6718	6920	202	Identity=74.9
T_lutea_GenomeV2.4_Contig_015	TEannot_REPET_TEs	match	1036973	1037180	207	0.0	-	.	ID=ms13948_T_lutea_GenomeV2.4_Contig_015_Shanks	Target	Shanks	6718	6921	203	Identity=89.4
T_lutea_GenomeV2.4_Contig_107	TEannot_REPET_TEs	match	676659	676865	206	0.0	+	.	ID=ms6677_T_lutea_GenomeV2.4_Contig_107_Shanks	Target	Shanks	6718	6920	202	Identity=74.8
T_lutea_GenomeV2.4_Contig_093	TEannot_REPET_TEs	match	2003572	2003776	204	0.0	-	.	ID=ms8148_T_lutea_GenomeV2.4_Contig_093_Shanks	Target	Shanks	6718	6920	202	Identity=75.1
T_lutea_GenomeV2.4_Contig_093	TEannot_REPET_TEs	match	2114962	2115165	203	0.0	-	.	ID=ms8086_T_lutea_GenomeV2.4_Contig_093_Shanks	Target	Shanks	6718	6920	202	Identity=72.5
T_lutea_GenomeV2.4_Contig_097	TEannot_REPET_TEs	match_part	818693	818895	202	0.0	-	.	ID=mp7422-1_T_lutea_GenomeV2.4_Contig_097_Shanks	Target	Shanks	6718	6921	203	Identity=90.1
T_lutea_GenomeV2.4_Contig_127	TEannot_REPET_TEs	match	1604424	1604644	220	0.0	+	.	ID=ms5096_T_lutea_GenomeV2.4_Contig_127_Shanks	Target	Shanks	6719	6919	200	Identity=72.4
T_lutea_GenomeV2.4_Contig_046	TEannot_REPET_TEs	match	402917	403133	216	0.0	-	.	ID=ms11614_T_lutea_GenomeV2.4_Contig_046_Shanks	Target	Shanks	6719	6919	200	Identity=87.4
T_lutea_GenomeV2.4_Contig_168	TEannot_REPET_TEs	match	511334	511541	207	0.0	-	.	ID=ms1733_T_lutea_GenomeV2.4_Contig_168_Shanks	Target	Shanks	6719	6920	201	Identity=73.3
T_lutea_GenomeV2.4_Contig_128	TEannot_REPET_TEs	match	552392	552598	206	0.0	+	.	ID=ms4886_T_lutea_GenomeV2.4_Contig_128_Shanks	Target	Shanks	6719	6921	202	Identity=83.2
T_lutea_GenomeV2.4_Contig_182	TEannot_REPET_TEs	match	457279	457495	216	0.0	+	.	ID=ms9644_T_lutea_GenomeV2.4_Contig_182_Shanks	Target	Shanks	6721	6915	194	Identity=81.0
T_lutea_GenomeV2.4_Contig_192	TEannot_REPET_TEs	match	151411	151613	202	0.0	+	.	ID=ms12_T_lutea_GenomeV2.4_Contig_192_Shanks	Target	Shanks	6721	6921	200	Identity=93.1
T_lutea_GenomeV2.4_Contig_162	TEannot_REPET_TEs	match	466318	466560	242	0.0	+	.	ID=ms2054_T_lutea_GenomeV2.4_Contig_162_Shanks	Target	Shanks	6724	6920	196	Identity=93.6
T_lutea_GenomeV2.4_Contig_044	TEannot_REPET_TEs	match	417621	417832	211	0.0	+	.	ID=ms12091_T_lutea_GenomeV2.4_Contig_044_Shanks	Target	Shanks	6724	6920	196	Identity=71.8
T_lutea_GenomeV2.4_Contig_139	TEannot_REPET_TEs	match	464893	465101	208	0.0	-	.	ID=ms4390_T_lutea_GenomeV2.4_Contig_139_Shanks	Target	Shanks	6724	6920	196	Identity=73.4
T_lutea_GenomeV2.4_Contig_099	TEannot_REPET_TEs	match	794503	794731	228	0.0	+	.	ID=ms7016_T_lutea_GenomeV2.4_Contig_099_Shanks	Target	Shanks	6725	6921	196	Identity=98.0
T_lutea_GenomeV2.4_Contig_115	TEannot_REPET_TEs	match	1799548	1799774	226	0.0	+	.	ID=ms16395_T_lutea_GenomeV2.4_Contig_115_Shanks	Target	Shanks	6725	6920	195	Identity=83.2
T_lutea_GenomeV2.4_Contig_053	TEannot_REPET_TEs	match	33432	33650	218	0.0	-	.	ID=ms11172_T_lutea_GenomeV2.4_Contig_053_Shanks	Target	Shanks	6725	6920	195	Identity=73.5
T_lutea_GenomeV2.4_Contig_093	TEannot_REPET_TEs	match	2141097	2141302	205	0.0	+	.	ID=ms8087_T_lutea_GenomeV2.4_Contig_093_Shanks	Target	Shanks	6725	6920	195	Identity=85.5
T_lutea_GenomeV2.4_Contig_010	TEannot_REPET_TEs	match	287238	287442	204	0.0	-	.	ID=ms8294_T_lutea_GenomeV2.4_Contig_010_Shanks	Target	Shanks	6725	6920	195	Identity=72.4
T_lutea_GenomeV2.4_Contig_150	TEannot_REPET_TEs	match	1017510	1017713	203	0.0	-	.	ID=ms3316_T_lutea_GenomeV2.4_Contig_150_Shanks	Target	Shanks	6725	6920	195	Identity=84.9
T_lutea_GenomeV2.4_Contig_030	TEannot_REPET_TEs	match	317787	318904	1117	0.0	+	.	ID=ms13068_T_lutea_GenomeV2.4_Contig_030_Shanks	Target	Shanks	6727	6920	193
T_lutea_GenomeV2.4_Contig_173	TEannot_REPET_TEs	match	986364	986575	211	0.0	-	.	ID=ms1303_T_lutea_GenomeV2.4_Contig_173_Shanks	Target	Shanks	6727	6921	194	Identity=74.1
T_lutea_GenomeV2.4_Contig_184	TEannot_REPET_TEs	match	526156	526361	205	0.0	-	.	ID=ms9595_T_lutea_GenomeV2.4_Contig_184_Shanks	Target	Shanks	6727	6921	194	Identity=75.0
T_lutea_GenomeV2.4_Contig_061	TEannot_REPET_TEs	match	1077	1280	203	0.0	+	.	ID=ms240_T_lutea_GenomeV2.4_Contig_061_Shanks	Target	Shanks	6728	6920	192	Identity=73.5
T_lutea_GenomeV2.4_Contig_108	TEannot_REPET_TEs	match	242221	242424	203	0.0	-	.	ID=ms6387_T_lutea_GenomeV2.4_Contig_108_Shanks	Target	Shanks	6728	6920	192	Identity=73.5
T_lutea_GenomeV2.4_Contig_094	TEannot_REPET_TEs	match	133585	133812	227	0.0	+	.	ID=ms8030_T_lutea_GenomeV2.4_Contig_094_Shanks	Target	Shanks	6731	6908	177	Identity=85.1
T_lutea_GenomeV2.4_Contig_139	TEannot_REPET_TEs	match	1531521	1531728	207	0.0	-	.	ID=ms3983_T_lutea_GenomeV2.4_Contig_139_Shanks	Target	Shanks	6732	6920	188	Identity=72.1
T_lutea_GenomeV2.4_Contig_143	TEannot_REPET_TEs	match	704546	704798	252	0.0	+	.	ID=ms3865_T_lutea_GenomeV2.4_Contig_143_Shanks	Target	Shanks	6733	6920	187	Identity=85.4
T_lutea_GenomeV2.4_Contig_127	TEannot_REPET_TEs	match	154257	154471	214	0.0	+	.	ID=ms5424_T_lutea_GenomeV2.4_Contig_127_Shanks	Target	Shanks	6733	6921	188	Identity=86.0
T_lutea_GenomeV2.4_Contig_127	TEannot_REPET_TEs	match	1755968	1756168	200	0.0	-	.	ID=ms5036_T_lutea_GenomeV2.4_Contig_127_Shanks	Target	Shanks	6733	6920	187	Identity=97.4
T_lutea_GenomeV2.4_Contig_107	TEannot_REPET_TEs	match	58673	58906	233	0.0	+	.	ID=ms6777_T_lutea_GenomeV2.4_Contig_107_Shanks	Target	Shanks	6734	6921	187	Identity=90.0
T_lutea_GenomeV2.4_Contig_052	TEannot_REPET_TEs	match	1125624	1125842	218	0.0	+	.	ID=ms11251_T_lutea_GenomeV2.4_Contig_052_Shanks	Target	Shanks	6736	6920	184	Identity=89.4
T_lutea_GenomeV2.4_Contig_093	TEannot_REPET_TEs	match	2594381	2594599	218	0.0	-	.	ID=ms15373_T_lutea_GenomeV2.4_Contig_093_Shanks	Target	Shanks	6736	6920	184	Identity=85.9
T_lutea_GenomeV2.4_Contig_026	TEannot_REPET_TEs	match_part	161290	161506	216	0.0	+	.	ID=mp13274-3_T_lutea_GenomeV2.4_Contig_026_Shanks	Target	Shanks	6736	6920	184	Identity=75.9
T_lutea_GenomeV2.4_Contig_189	TEannot_REPET_TEs	match	345704	345916	212	0.0	-	.	ID=ms2210_T_lutea_GenomeV2.4_Contig_189_Shanks	Target	Shanks	6737	6918	181	Identity=75.0
T_lutea_GenomeV2.4_Contig_073	TEannot_REPET_TEs	match	282787	282999	212	0.0	-	.	ID=ms9433_T_lutea_GenomeV2.4_Contig_073_Shanks	Target	Shanks	6742	6918	176	Identity=73.8
T_lutea_GenomeV2.4_Contig_091	TEannot_REPET_TEs	match	921932	922149	217	0.0	+	.	ID=ms8556_T_lutea_GenomeV2.4_Contig_091_Shanks	Target	Shanks	6743	6920	177	Identity=86.4
T_lutea_GenomeV2.4_Contig_184	TEannot_REPET_TEs	match	1256706	1256906	200	0.0	-	.	ID=ms7593_T_lutea_GenomeV2.4_Contig_184_Shanks	Target	Shanks	6744	6919	175	Identity=75.5
T_lutea_GenomeV2.4_Contig_173	TEannot_REPET_TEs	match	299585	299792	207	0.0	+	.	ID=ms1497_T_lutea_GenomeV2.4_Contig_173_Shanks	Target	Shanks	6746	6921	175	Identity=72.6
T_lutea_GenomeV2.4_Contig_150	TEannot_REPET_TEs	match	455453	455654	201	0.0	+	.	ID=ms3404_T_lutea_GenomeV2.4_Contig_150_Shanks	Target	Shanks	6777	6920	143	Identity=86.8
T_lutea_GenomeV2.4_Contig_139	TEannot_REPET_TEs	match	119943	120142	199	0.0	-	.	ID=ms4441_T_lutea_GenomeV2.4_Contig_139_Shanks	Target	Shanks	5919	6122	203	Identity=90.6
T_lutea_GenomeV2.4_Contig_086	TEannot_REPET_TEs	match_part	500270	500469	199	0.0	+	.	ID=mp9102-1_T_lutea_GenomeV2.4_Contig_086_Shanks	Target	Shanks	151	345	194	Identity=91.0
T_lutea_GenomeV2.4_Contig_071	TEannot_REPET_TEs	match_part	758550	758749	199	0.0	-	.	ID=mp9924-2_T_lutea_GenomeV2.4_Contig_071_Shanks	Target	Shanks	4006	4194	188	Identity=95.8
T_lutea_GenomeV2.4_Contig_137	TEannot_REPET_TEs	match	611093	611292	199	0.0	-	.	ID=ms8808_T_lutea_GenomeV2.4_Contig_137_Shanks	Target	Shanks	6744	6921	177	Identity=75.3
T_lutea_GenomeV2.4_Contig_179	TEannot_REPET_TEs	match	619540	619739	199	0.0	+	.	ID=ms13768_T_lutea_GenomeV2.4_Contig_179_Shanks	Target	Shanks	6747	6920	173	Identity=74.5
T_lutea_GenomeV2.4_Contig_030	TEannot_REPET_TEs	match	579545	579744	199	0.0	-	.	ID=ms13014_T_lutea_GenomeV2.4_Contig_030_Shanks	Target	Shanks	151	311	160	Identity=91.1
T_lutea_GenomeV2.4_Contig_063	TEannot_REPET_TEs	match_part	1158555	1158753	198	0.0	-	.	ID=mp10383-3_T_lutea_GenomeV2.4_Contig_063_Shanks	Target	Shanks	4544	4760	216	Identity=91.5
T_lutea_GenomeV2.4_Contig_184	TEannot_REPET_TEs	match_part	251007	251205	198	0.0	+	.	ID=mp9612-1_T_lutea_GenomeV2.4_Contig_184_Shanks	Target	Shanks	4106	4299	193	Identity=96.9
T_lutea_GenomeV2.4_Contig_030	TEannot_REPET_TEs	match_part	926612	926809	197	0.0	+	.	ID=mp12962-3_T_lutea_GenomeV2.4_Contig_030_Shanks	Target	Shanks	1740	1930	190	Identity=96.9
T_lutea_GenomeV2.4_Contig_043	TEannot_REPET_TEs	match_part	8488	8682	194	0.0	+	.	ID=mp12319-1_T_lutea_GenomeV2.4_Contig_043_Shanks	Target	Shanks	4744	4937	193	Identity=96.4
T_lutea_GenomeV2.4_Contig_189	TEannot_REPET_TEs	match_part	223003	223196	193	0.0	-	.	ID=mp2207-2_T_lutea_GenomeV2.4_Contig_189_Shanks	Target	Shanks	138	320	182	Identity=93.0
T_lutea_GenomeV2.4_Contig_047	TEannot_REPET_TEs	match_part	61530	61723	193	0.0	+	.	ID=mp11486-2_T_lutea_GenomeV2.4_Contig_047_Shanks	Target	Shanks	6665	6846	181	Identity=90.3
T_lutea_GenomeV2.4_Contig_164	TEannot_REPET_TEs	match_part	139856	140048	192	0.0	-	.	ID=mp14844-2_T_lutea_GenomeV2.4_Contig_164_Shanks	Target	Shanks	6654	6832	178	Identity=96.1
T_lutea_GenomeV2.4_Contig_030	TEannot_REPET_TEs	match_part	922834	923024	190	0.0	-	.	ID=mp12961-1_T_lutea_GenomeV2.4_Contig_030_Shanks	Target	Shanks	3029	3219	190	Identity=96.3
T_lutea_GenomeV2.4_Contig_115	TEannot_REPET_TEs	match_part	833607	833796	189	0.0	-	.	ID=mp6089-2_T_lutea_GenomeV2.4_Contig_115_Shanks	Target	Shanks	6745	6921	176	Identity=71.3
T_lutea_GenomeV2.4_Contig_189	TEannot_REPET_TEs	match_part	967222	967410	188	0.0	-	.	ID=mp144-1_T_lutea_GenomeV2.4_Contig_189_Shanks	Target	Shanks	667	855	188	Identity=100.0
T_lutea_GenomeV2.4_Contig_139	TEannot_REPET_TEs	match_part	624597	624782	185	0.0	+	.	ID=mp4366-1_T_lutea_GenomeV2.4_Contig_139_Shanks	Target	Shanks	151	327	176	Identity=76.2
T_lutea_GenomeV2.4_Chloroplast	TEannot_REPET_TEs	match_part	381607	381791	184	0.0	-	.	ID=mp15304-2_T_lutea_GenomeV2.4_Chloroplast_Shanks	Target	Shanks	2930	3114	184	Identity=69.0
T_lutea_GenomeV2.4_Contig_139	TEannot_REPET_TEs	match_part	624899	625083	184	0.0	+	.	ID=mp4366-2_T_lutea_GenomeV2.4_Contig_139_Shanks	Target	Shanks	6744	6918	174	Identity=74.7
T_lutea_GenomeV2.4_Contig_013	TEannot_REPET_TEs	match_part	594664	594848	184	0.0	-	.	ID=mp14336-2_T_lutea_GenomeV2.4_Contig_013_Shanks	Target	Shanks	179	337	158	Identity=79.1
T_lutea_GenomeV2.4_Contig_173	TEannot_REPET_TEs	match_part	706051	706234	183	0.0	-	.	ID=mp1372-2_T_lutea_GenomeV2.4_Contig_173_Shanks	Target	Shanks	149	325	176	Identity=86.4
T_lutea_GenomeV2.4_Contig_097	TEannot_REPET_TEs	match_part	808584	808762	178	0.0	+	.	ID=mp7419-1_T_lutea_GenomeV2.4_Contig_097_Shanks	Target	Shanks	3370	3548	178	Identity=89.9
T_lutea_GenomeV2.4_Contig_046	TEannot_REPET_TEs	match_part	225375	225553	178	0.0	+	.	ID=mp11647-1_T_lutea_GenomeV2.4_Contig_046_Shanks	Target	Shanks	3396	3570	174	Identity=97.7
T_lutea_GenomeV2.4_Contig_063	TEannot_REPET_TEs	match_part	387094	387270	176	0.0	+	.	ID=mp10555-1_T_lutea_GenomeV2.4_Contig_063_Shanks	Target	Shanks	6666	6824	158	Identity=85.3
T_lutea_GenomeV2.4_Contig_167	TEannot_REPET_TEs	match_part	85870	86044	174	0.0	-	.	ID=mp16481-2_T_lutea_GenomeV2.4_Contig_167_Shanks	Target	Shanks	3511	3685	174	Identity=99.4
T_lutea_GenomeV2.4_Contig_063	TEannot_REPET_TEs	match_part	1359327	1359501	174	0.0	-	.	ID=mp2538-2_T_lutea_GenomeV2.4_Contig_063_Shanks	Target	Shanks	152	325	173	Identity=86.4
T_lutea_GenomeV2.4_Contig_139	TEannot_REPET_TEs	match_part	1362063	1362236	173	0.0	+	.	ID=mp4220-2_T_lutea_GenomeV2.4_Contig_139_Shanks	Target	Shanks	6768	6920	152	Identity=87.3
T_lutea_GenomeV2.4_Contig_044	TEannot_REPET_TEs	match_part	1291340	1291512	172	0.0	-	.	ID=mp11951-1_T_lutea_GenomeV2.4_Contig_044_Shanks	Target	Shanks	6745	6920	175	Identity=96.6
T_lutea_GenomeV2.4_Contig_013	TEannot_REPET_TEs	match_part	735156	735327	171	0.0	-	.	ID=mp14341-2_T_lutea_GenomeV2.4_Contig_013_Shanks	Target	Shanks	149	320	171	Identity=99.4
T_lutea_GenomeV2.4_Contig_162	TEannot_REPET_TEs	match_part	534897	535067	170	0.0	+	.	ID=mp2058-2_T_lutea_GenomeV2.4_Contig_162_Shanks	Target	Shanks	571	739	168	Identity=95.9
T_lutea_GenomeV2.4_Contig_047	TEannot_REPET_TEs	match_part	59646	59815	169	0.0	+	.	ID=mp11486-1_T_lutea_GenomeV2.4_Contig_047_Shanks	Target	Shanks	6513	6683	170	Identity=91.8
T_lutea_GenomeV2.4_Contig_139	TEannot_REPET_TEs	match_part	475129	475295	166	0.0	+	.	ID=mp4392-1_T_lutea_GenomeV2.4_Contig_139_Shanks	Target	Shanks	4458	4633	175	Identity=75.9
T_lutea_GenomeV2.4_Contig_030	TEannot_REPET_TEs	match_part	923031	923195	164	0.0	-	.	ID=mp12961-2_T_lutea_GenomeV2.4_Contig_030_Shanks	Target	Shanks	146	311	165	Identity=93.4
T_lutea_GenomeV2.4_Contig_016	TEannot_REPET_TEs	match_part	174267	174431	164	0.0	-	.	ID=mp13883-2_T_lutea_GenomeV2.4_Contig_016_Shanks	Target	Shanks	5827	5992	165	Identity=88.5
T_lutea_GenomeV2.4_Contig_010	TEannot_REPET_TEs	match_part	173342	173506	164	0.0	-	.	ID=mp14595-2_T_lutea_GenomeV2.4_Contig_010_Shanks	Target	Shanks	126	290	164	Identity=92.7
T_lutea_GenomeV2.4_Contig_097	TEannot_REPET_TEs	match_part	819323	819487	164	0.0	-	.	ID=mp7422-2_T_lutea_GenomeV2.4_Contig_097_Shanks	Target	Shanks	6574	6724	150	Identity=91.0
T_lutea_GenomeV2.4_Contig_139	TEannot_REPET_TEs	match_part	1360366	1360530	164	0.0	+	.	ID=mp4220-1_T_lutea_GenomeV2.4_Contig_139_Shanks	Target	Shanks	6654	6775	121	Identity=84.2
T_lutea_GenomeV2.4_Contig_128	TEannot_REPET_TEs	match_part	9941	10104	163	0.0	+	.	ID=mp5005-1_T_lutea_GenomeV2.4_Contig_128_Shanks	Target	Shanks	6540	6701	161	Identity=82.3
T_lutea_GenomeV2.4_Contig_047	TEannot_REPET_TEs	match_part	382519	382680	161	0.0	+	.	ID=mp7695-1_T_lutea_GenomeV2.4_Contig_047_Shanks	Target	Shanks	151	310	159	Identity=81.0
T_lutea_GenomeV2.4_Contig_137	TEannot_REPET_TEs	match_part	343983	344142	159	0.0	+	.	ID=mp4537-2_T_lutea_GenomeV2.4_Contig_137_Shanks	Target	Shanks	812	971	159	Identity=93.1
T_lutea_GenomeV2.4_Contig_071	TEannot_REPET_TEs	match_part	758390	758549	159	0.0	-	.	ID=mp9924-1_T_lutea_GenomeV2.4_Contig_071_Shanks	Target	Shanks	6768	6920	152	Identity=94.2
T_lutea_GenomeV2.4_Contig_150	TEannot_REPET_TEs	match_part	1892141	1892299	158	0.0	-	.	ID=mp3155-1_T_lutea_GenomeV2.4_Contig_150_Shanks	Target	Shanks	6773	6920	147	Identity=89.5
T_lutea_GenomeV2.4_Contig_024	TEannot_REPET_TEs	match_part	578526	578683	157	0.0	+	.	ID=mp11002-9_T_lutea_GenomeV2.4_Contig_024_Shanks	Target	Shanks	6676	6832	156	Identity=96.8
T_lutea_GenomeV2.4_Contig_172	TEannot_REPET_TEs	match_part	40270	40426	156	0.0	+	.	ID=mp1582-1_T_lutea_GenomeV2.4_Contig_172_Shanks	Target	Shanks	6624	6770	146	Identity=96.0
T_lutea_GenomeV2.4_Contig_090	TEannot_REPET_TEs	match_part	755072	755225	153	0.0	-	.	ID=mp8780-1_T_lutea_GenomeV2.4_Contig_090_Shanks	Target	Shanks	3372	3524	152	Identity=88.3
T_lutea_GenomeV2.4_Contig_063	TEannot_REPET_TEs	match_part	1156989	1157141	152	0.0	-	.	ID=mp10383-1_T_lutea_GenomeV2.4_Contig_063_Shanks	Target	Shanks	6768	6920	152	Identity=91.5
T_lutea_GenomeV2.4_Contig_046	TEannot_REPET_TEs	match_part	27324	27476	152	0.0	+	.	ID=mp11670-1_T_lutea_GenomeV2.4_Contig_046_Shanks	Target	Shanks	6014	6166	152	Identity=93.5
T_lutea_GenomeV2.4_Contig_107	TEannot_REPET_TEs	match_part	997468	997620	152	0.0	-	.	ID=mp6553-2_T_lutea_GenomeV2.4_Contig_107_Shanks	Target	Shanks	2730	2869	139	Identity=89.5
T_lutea_GenomeV2.4_Contig_162	TEannot_REPET_TEs	match_part	265824	265975	151	0.0	-	.	ID=mp2085-2_T_lutea_GenomeV2.4_Contig_162_Shanks	Target	Shanks	150	301	151	Identity=91.5
T_lutea_GenomeV2.4_Contig_173	TEannot_REPET_TEs	match_part	3138356	3138506	150	0.0	-	.	ID=mp870-1_T_lutea_GenomeV2.4_Contig_173_Shanks	Target	Shanks	338	482	144	Identity=89.4
T_lutea_GenomeV2.4_Contig_068	TEannot_REPET_TEs	match_part	171012	171161	149	0.0	+	.	ID=mp10232-1_T_lutea_GenomeV2.4_Contig_068_Shanks	Target	Shanks	151	300	149	Identity=90.0
T_lutea_GenomeV2.4_Contig_063	TEannot_REPET_TEs	match_part	594360	594509	149	0.0	-	.	ID=mp10517-2_T_lutea_GenomeV2.4_Contig_063_Shanks	Target	Shanks	303	452	149	Identity=96.7
T_lutea_GenomeV2.4_Contig_175	TEannot_REPET_TEs	match_part	413447	413593	146	0.0	-	.	ID=mp680-1_T_lutea_GenomeV2.4_Contig_175_Shanks	Target	Shanks	6806	6921	115	Identity=85.2
T_lutea_GenomeV2.4_Contig_150	TEannot_REPET_TEs	match_part	1875237	1875382	145	0.0	-	.	ID=mp3154-1_T_lutea_GenomeV2.4_Contig_150_Shanks	Target	Shanks	5153	5296	143	Identity=93.8
T_lutea_GenomeV2.4_Contig_134	TEannot_REPET_TEs	match_part	680411	680555	144	0.0	+	.	ID=mp4694-1_T_lutea_GenomeV2.4_Contig_134_Shanks	Target	Shanks	148	283	135	Identity=81.9
T_lutea_GenomeV2.4_Contig_057	TEannot_REPET_TEs	match_part	963923	964067	144	0.0	+	.	ID=mp3298-2_T_lutea_GenomeV2.4_Contig_057_Shanks	Target	Shanks	289	413	124	Identity=87.2
T_lutea_GenomeV2.4_Contig_015	TEannot_REPET_TEs	match_part	202591	202735	144	0.0	+	.	ID=mp14116-1_T_lutea_GenomeV2.4_Contig_015_Shanks	Target	Shanks	2249	2367	118	Identity=93.4
T_lutea_GenomeV2.4_Contig_127	TEannot_REPET_TEs	match_part	492406	492549	143	0.0	+	.	ID=mp5329-3_T_lutea_GenomeV2.4_Contig_127_Shanks	Target	Shanks	3821	3964	143	Identity=84.0
T_lutea_GenomeV2.4_Contig_162	TEannot_REPET_TEs	match_part	500914	501054	140	0.0	+	.	ID=mp2055-2_T_lutea_GenomeV2.4_Contig_162_Shanks	Target	Shanks	6782	6920	138	Identity=88.7
T_lutea_GenomeV2.4_Contig_175	TEannot_REPET_TEs	match_part	413655	413795	140	0.0	-	.	ID=mp680-2_T_lutea_GenomeV2.4_Contig_175_Shanks	Target	Shanks	6717	6826	109	Identity=89.0
T_lutea_GenomeV2.4_Contig_063	TEannot_REPET_TEs	match_part	1158004	1158142	138	0.0	-	.	ID=mp10383-2_T_lutea_GenomeV2.4_Contig_063_Shanks	Target	Shanks	6584	6722	138	Identity=81.4
T_lutea_GenomeV2.4_Contig_098	TEannot_REPET_TEs	match_part	207385	207522	137	0.0	+	.	ID=mp7164-1_T_lutea_GenomeV2.4_Contig_098_Shanks	Target	Shanks	151	288	137	Identity=94.2
T_lutea_GenomeV2.4_Contig_030	TEannot_REPET_TEs	match_part	318767	318904	137	0.0	+	.	ID=mp13068-2_T_lutea_GenomeV2.4_Contig_030_Shanks	Target	Shanks	6795	6920	125	Identity=89.5
T_lutea_GenomeV2.4_Contig_172	TEannot_REPET_TEs	match_part	41268	41404	136	0.0	+	.	ID=mp1582-2_T_lutea_GenomeV2.4_Contig_172_Shanks	Target	Shanks	6766	6902	136	Identity=94.9
T_lutea_GenomeV2.4_Contig_139	TEannot_REPET_TEs	match_part	1388286	1388421	135	0.0	-	.	ID=mp4224-1_T_lutea_GenomeV2.4_Contig_139_Shanks	Target	Shanks	867	1001	134	Identity=99.3
T_lutea_GenomeV2.4_Contig_097	TEannot_REPET_TEs	match_part	820306	820440	134	0.0	-	.	ID=mp7422-3_T_lutea_GenomeV2.4_Contig_097_Shanks	Target	Shanks	6447	6574	127	Identity=91.5
T_lutea_GenomeV2.4_Contig_157	TEannot_REPET_TEs	match_part	56199	56332	133	0.0	-	.	ID=mp2471-1_T_lutea_GenomeV2.4_Contig_157_Shanks	Target	Shanks	6786	6921	135	Identity=96.3
T_lutea_GenomeV2.4_Contig_115	TEannot_REPET_TEs	match_part	281269	281401	132	0.0	-	.	ID=mp6187-2_T_lutea_GenomeV2.4_Contig_115_Shanks	Target	Shanks	151	287	136	Identity=89.0
T_lutea_GenomeV2.4_Contig_046	TEannot_REPET_TEs	match_part	879415	879547	132	0.0	-	.	ID=mp10258-1_T_lutea_GenomeV2.4_Contig_046_Shanks	Target	Shanks	518	650	132	Identity=94.7
T_lutea_GenomeV2.4_Contig_184	TEannot_REPET_TEs	match_part	1884148	1884280	132	0.0	+	.	ID=mp5901-2_T_lutea_GenomeV2.4_Contig_184_Shanks	Target	Shanks	388	520	132	Identity=88.8
T_lutea_GenomeV2.4_Contig_182	TEannot_REPET_TEs	match_part	184750	184882	132	0.0	+	.	ID=mp11772-2_T_lutea_GenomeV2.4_Contig_182_Shanks	Target	Shanks	5294	5420	126	Identity=93.0
T_lutea_GenomeV2.4_Contig_022	TEannot_REPET_TEs	match_part	85386	85516	130	0.0	+	.	ID=mp13505-1_T_lutea_GenomeV2.4_Contig_022_Shanks	Target	Shanks	6515	6641	126	Identity=96.1
T_lutea_GenomeV2.4_Contig_127	TEannot_REPET_TEs	match_part	1074748	1074877	129	0.0	+	.	ID=mp5208-2_T_lutea_GenomeV2.4_Contig_127_Shanks	Target	Shanks	557	684	127	Identity=87.5
T_lutea_GenomeV2.4_Contig_063	TEannot_REPET_TEs	match_part	387555	387684	129	0.0	+	.	ID=mp10555-2_T_lutea_GenomeV2.4_Contig_063_Shanks	Target	Shanks	6813	6915	102	Identity=86.5
T_lutea_GenomeV2.4_Contig_164	TEannot_REPET_TEs	match_part	139531	139660	129	0.0	-	.	ID=mp14844-1_T_lutea_GenomeV2.4_Contig_164_Shanks	Target	Shanks	6824	6921	97	Identity=91.4
T_lutea_GenomeV2.4_Contig_127	TEannot_REPET_TEs	match_part	1072794	1072921	127	0.0	+	.	ID=mp5208-1_T_lutea_GenomeV2.4_Contig_127_Shanks	Target	Shanks	134	259	125	Identity=86.8
T_lutea_GenomeV2.4_Contig_127	TEannot_REPET_TEs	match_part	1432527	1432648	121	0.0	+	.	ID=mp5139-1_T_lutea_GenomeV2.4_Contig_127_Shanks	Target	Shanks	151	272	121	Identity=99.2
T_lutea_GenomeV2.4_Contig_143	TEannot_REPET_TEs	match_part	259721	259841	120	0.0	+	.	ID=mp3941-2_T_lutea_GenomeV2.4_Contig_143_Shanks	Target	Shanks	6800	6921	121	Identity=95.2
T_lutea_GenomeV2.4_Contig_162	TEannot_REPET_TEs	match_part	594654	594772	118	0.0	-	.	ID=mp2009-1_T_lutea_GenomeV2.4_Contig_162_Shanks	Target	Shanks	6797	6920	123	Identity=95.9
T_lutea_GenomeV2.4_Contig_071	TEannot_REPET_TEs	match_part	855305	855423	118	0.0	-	.	ID=mp9822-1_T_lutea_GenomeV2.4_Contig_071_Shanks	Target	Shanks	549	662	113	Identity=94.8
T_lutea_GenomeV2.4_Contig_162	TEannot_REPET_TEs	match_part	594944	595060	116	0.0	-	.	ID=mp2009-2_T_lutea_GenomeV2.4_Contig_162_Shanks	Target	Shanks	6678	6820	142	Identity=91.7
T_lutea_GenomeV2.4_Contig_107	TEannot_REPET_TEs	match_part	1068999	1069115	116	0.0	+	.	ID=mp6556-2_T_lutea_GenomeV2.4_Contig_107_Shanks	Target	Shanks	151	267	116	Identity=93.2
T_lutea_GenomeV2.4_Contig_095	TEannot_REPET_TEs	match_part	340735	340849	114	0.0	-	.	ID=mp7841-3_T_lutea_GenomeV2.4_Contig_095_Shanks	Target	Shanks	796	907	111	Identity=95.3
T_lutea_GenomeV2.4_Contig_057	TEannot_REPET_TEs	match_part	962424	962538	114	0.0	+	.	ID=mp3298-1_T_lutea_GenomeV2.4_Contig_057_Shanks	Target	Shanks	161	266	105	Identity=87.3
T_lutea_GenomeV2.4_Contig_095	TEannot_REPET_TEs	match_part	340035	340148	113	0.0	-	.	ID=mp7841-1_T_lutea_GenomeV2.4_Contig_095_Shanks	Target	Shanks	3368	3481	113	Identity=97.4
T_lutea_GenomeV2.4_Contig_063	TEannot_REPET_TEs	match_part	594040	594149	109	0.0	-	.	ID=mp10517-1_T_lutea_GenomeV2.4_Contig_063_Shanks	Target	Shanks	1719	1821	102	Identity=95.2
T_lutea_GenomeV2.4_Contig_172	TEannot_REPET_TEs	match_part	223389	223495	106	0.0	+	.	ID=mp997-2_T_lutea_GenomeV2.4_Contig_172_Shanks	Target	Shanks	6814	6920	106	Identity=98.1
T_lutea_GenomeV2.4_Contig_162	TEannot_REPET_TEs	match_part	533867	533973	106	0.0	+	.	ID=mp2058-1_T_lutea_GenomeV2.4_Contig_162_Shanks	Target	Shanks	151	250	99	Identity=94.1
T_lutea_GenomeV2.4_Contig_005	TEannot_REPET_TEs	match_part	348909	349013	104	0.0	-	.	ID=mp15131-1_T_lutea_GenomeV2.4_Contig_005_Shanks	Target	Shanks	6824	6919	95	Identity=90.0
T_lutea_GenomeV2.4_Contig_178	TEannot_REPET_TEs	match_part	437056	437159	103	0.0	+	.	ID=mp312-3_T_lutea_GenomeV2.4_Contig_178_Shanks	Target	Shanks	5059	5150	91	Identity=87.5
T_lutea_GenomeV2.4_Contig_115	TEannot_REPET_TEs	match_part	574553	574655	102	0.0	-	.	ID=mp6111-1_T_lutea_GenomeV2.4_Contig_115_Shanks	Target	Shanks	6815	6920	105	Identity=92.4
T_lutea_GenomeV2.4_Contig_027	TEannot_REPET_TEs	match_part	256311	256413	102	0.0	+	.	ID=mp13166-1_T_lutea_GenomeV2.4_Contig_027_Shanks	Target	Shanks	151	254	103	Identity=84.6
T_lutea_GenomeV2.4_Contig_095	TEannot_REPET_TEs	match_part	340635	340734	99	0.0	-	.	ID=mp7841-2_T_lutea_GenomeV2.4_Contig_095_Shanks	Target	Shanks	3273	3371	98	Identity=97.0
T_lutea_GenomeV2.4_Contig_173	TEannot_REPET_TEs	match_part	2014275	2014372	97	0.0	+	.	ID=mp1127-2_T_lutea_GenomeV2.4_Contig_173_Shanks	Target	Shanks	6824	6921	97	Identity=97.0
T_lutea_GenomeV2.4_Contig_178	TEannot_REPET_TEs	match_part	1238171	1238268	97	0.0	+	.	ID=mp16005-2_T_lutea_GenomeV2.4_Contig_178_Shanks	Target	Shanks	474	568	94	Identity=95.8
T_lutea_GenomeV2.4_Contig_030	TEannot_REPET_TEs	match_part	317787	317880	93	0.0	+	.	ID=mp13068-1_T_lutea_GenomeV2.4_Contig_030_Shanks	Target	Shanks	6727	6810	83	Identity=88.6
T_lutea_GenomeV2.4_Contig_157	TEannot_REPET_TEs	match_part	174423	174515	92	0.0	-	.	ID=mp2475-1_T_lutea_GenomeV2.4_Contig_157_Shanks	Target	Shanks	6706	6800	94	Identity=81.7
T_lutea_GenomeV2.4_Contig_127	TEannot_REPET_TEs	match_part	584053	584144	91	0.0	-	.	ID=mp5263-1_T_lutea_GenomeV2.4_Contig_127_Shanks	Target	Shanks	6835	6920	85	Identity=93.2
T_lutea_GenomeV2.4_Contig_043	TEannot_REPET_TEs	match_part	336652	336738	86	0.0	-	.	ID=mp12265-1_T_lutea_GenomeV2.4_Contig_043_Shanks	Target	Shanks	545	631	86	Identity=90.8
T_lutea_GenomeV2.4_Contig_097	TEannot_REPET_TEs	match_part	809681	809763	82	0.0	+	.	ID=mp7419-2_T_lutea_GenomeV2.4_Contig_097_Shanks	Target	Shanks	3541	3623	82	Identity=81.9
T_lutea_GenomeV2.4_Contig_008	TEannot_REPET_TEs	match_part	173776	173858	82	0.0	+	.	ID=mp14994-1_T_lutea_GenomeV2.4_Contig_008_Shanks	Target	Shanks	1113	1192	79	Identity=78.0
T_lutea_GenomeV2.4_Contig_115	TEannot_REPET_TEs	match_part	279700	279779	79	0.0	-	.	ID=mp6187-1_T_lutea_GenomeV2.4_Contig_115_Shanks	Target	Shanks	286	365	79	Identity=93.8
T_lutea_GenomeV2.4_Contig_127	TEannot_REPET_TEs	match_part	764613	764692	79	0.0	-	.	ID=mp5237-1_T_lutea_GenomeV2.4_Contig_127_Shanks	Target	Shanks	1115	1191	76	Identity=75.6
T_lutea_GenomeV2.4_Contig_047	TEannot_REPET_TEs	match_part	62577	62654	77	0.0	+	.	ID=mp11486-3_T_lutea_GenomeV2.4_Contig_047_Shanks	Target	Shanks	6839	6920	81	Identity=89.9
T_lutea_GenomeV2.4_Contig_093	TEannot_REPET_TEs	match_part	1133975	1134052	77	0.0	+	.	ID=mp8311-1_T_lutea_GenomeV2.4_Contig_093_Shanks	Target	Shanks	151	228	77	Identity=91.0
T_lutea_GenomeV2.4_Contig_047	TEannot_REPET_TEs	match_part	382906	382981	75	0.0	+	.	ID=mp7695-2_T_lutea_GenomeV2.4_Contig_047_Shanks	Target	Shanks	6744	6817	73	Identity=80.3
T_lutea_GenomeV2.4_Contig_107	TEannot_REPET_TEs	match_part	1526405	1526478	73	0.0	+	.	ID=mp6495-2_T_lutea_GenomeV2.4_Contig_107_Shanks	Target	Shanks	488	572	84	Identity=94.7
T_lutea_GenomeV2.4_Contig_093	TEannot_REPET_TEs	match_part	1134080	1134150	70	0.0	+	.	ID=mp8311-2_T_lutea_GenomeV2.4_Contig_093_Shanks	Target	Shanks	241	311	70	Identity=87.3
T_lutea_GenomeV2.4_Contig_091	TEannot_REPET_TEs	match_part	1046829	1046898	69	0.0	-	.	ID=mp16090-2_T_lutea_GenomeV2.4_Contig_091_Shanks	Target	Shanks	3266	3335	69	Identity=98.6
T_lutea_GenomeV2.4_Contig_139	TEannot_REPET_TEs	match_part	1487520	1487588	68	0.0	+	.	ID=mp4229-1_T_lutea_GenomeV2.4_Contig_139_Shanks	Target	Shanks	151	219	68	Identity=97.1
T_lutea_GenomeV2.4_Contig_162	TEannot_REPET_TEs	match_part	500847	500913	66	0.0	+	.	ID=mp2055-1_T_lutea_GenomeV2.4_Contig_162_Shanks	Target	Shanks	5249	5309	60	Identity=87.3
T_lutea_GenomeV2.4_Contig_108	TEannot_REPET_TEs	match_part	444620	444682	62	0.0	-	.	ID=mp6354-2_T_lutea_GenomeV2.4_Contig_108_Shanks	Target	Shanks	145	205	60	Identity=93.5
T_lutea_GenomeV2.4_Chloroplast	TEannot_REPET_TEs	match_part	381543	381602	59	0.0	-	.	ID=mp15304-1_T_lutea_GenomeV2.4_Chloroplast_Shanks	Target	Shanks	3202	3261	59	Identity=78.7
T_lutea_GenomeV2.4_Contig_115	TEannot_REPET_TEs	match_part	1067499	1067556	57	0.0	+	.	ID=mp6063-2_T_lutea_GenomeV2.4_Contig_115_Shanks	Target	Shanks	1024	1075	51	Identity=94.3
T_lutea_GenomeV2.4_Contig_173	TEannot_REPET_TEs	match_part	1482470	1482524	54	0.0	-	.	ID=mp1228-1_T_lutea_GenomeV2.4_Contig_173_Shanks	Target	Shanks	6068	6122	54	Identity=92.9
T_lutea_GenomeV2.4_Contig_016	TEannot_REPET_TEs	match_part	174473	174525	52	0.0	-	.	ID=mp13883-3_T_lutea_GenomeV2.4_Contig_016_Shanks	Target	Shanks	5740	5792	52	Identity=92.5
T_lutea_GenomeV2.4_Contig_071	TEannot_REPET_TEs	match_part	158993	159042	49	0.0	+	.	ID=mp10154-1_T_lutea_GenomeV2.4_Contig_071_Shanks	Target	Shanks	5951	6001	50	Identity=89.3
T_lutea_GenomeV2.4_Contig_009	TEannot_REPET_TEs	match_part	659546	659595	49	0.0	+	.	ID=mp14681-4_T_lutea_GenomeV2.4_Contig_009_Shanks	Target	Shanks	4840	4889	49	Identity=100.0
T_lutea_GenomeV2.4_Contig_009	TEannot_REPET_TEs	match_part	659498	659545	47	0.0	+	.	ID=mp14681-2_T_lutea_GenomeV2.4_Contig_009_Shanks	Target	Shanks	2597	2644	47	Identity=100.0
T_lutea_GenomeV2.4_Contig_107	TEannot_REPET_TEs	match_part	118163	118209	46	0.0	+	.	ID=mp6780-2_T_lutea_GenomeV2.4_Contig_107_Shanks	Target	Shanks	6875	6921	46	Identity=100.0
T_lutea_GenomeV2.4_Chloroplast	TEannot_REPET_TEs	match_part	74407	74448	41	0.0	+	.	ID=mp5451-2_T_lutea_GenomeV2.4_Chloroplast_Shanks	Target	Shanks	6877	6919	42	Identity=90.7
T_lutea_GenomeV2.4_Contig_172	TEannot_REPET_TEs	match_part	41665	41704	39	0.0	+	.	ID=mp1582-3_T_lutea_GenomeV2.4_Contig_172_Shanks	Target	Shanks	6881	6921	40	Identity=95.1
T_lutea_GenomeV2.4_Contig_059	TEannot_REPET_TEs	match_part	49901	49939	38	0.0	+	.	ID=mp16323-2_T_lutea_GenomeV2.4_Contig_059_Shanks	Target	Shanks	6058	6096	38	Identity=100.0
T_lutea_GenomeV2.4_Contig_059	TEannot_REPET_TEs	match_part	49901	49939	38	0.0	+	.	ID=mp16323-3_T_lutea_GenomeV2.4_Contig_059_Shanks	Target	Shanks	6261	6299	38	Identity=100.0
T_lutea_GenomeV2.4_Contig_059	TEannot_REPET_TEs	match_part	49901	49939	38	0.0	+	.	ID=mp16323-4_T_lutea_GenomeV2.4_Contig_059_Shanks	Target	Shanks	5855	5893	38	Identity=100.0
T_lutea_GenomeV2.4_Contig_059	TEannot_REPET_TEs	match_part	49901	49939	38	0.0	+	.	ID=mp16323-5_T_lutea_GenomeV2.4_Contig_059_Shanks	Target	Shanks	5449	5487	38	Identity=100.0
T_lutea_GenomeV2.4_Contig_059	TEannot_REPET_TEs	match_part	49901	49939	38	0.0	+	.	ID=mp16323-6_T_lutea_GenomeV2.4_Contig_059_Shanks	Target	Shanks	6464	6502	38	Identity=100.0
T_lutea_GenomeV2.4_Contig_046	TEannot_REPET_TEs	match_part	424031	424067	36	0.0	+	.	ID=mp11616-2_T_lutea_GenomeV2.4_Contig_046_Shanks	Target	Shanks	326	361	35	Identity=89.2
T_lutea_GenomeV2.4_Contig_173	TEannot_REPET_TEs	match_part	2334470	2334505	35	0.0	+	.	ID=mp1065-3_T_lutea_GenomeV2.4_Contig_173_Shanks	Target	Shanks	3474	3509	35	Identity=100.0
T_lutea_GenomeV2.4_Contig_044	TEannot_REPET_TEs	match_part	195789	195823	34	0.0	-	.	ID=mp12125-2_T_lutea_GenomeV2.4_Contig_044_Shanks	Target	Shanks	6472	6506	34	Identity=100.0
T_lutea_GenomeV2.4_Contig_044	TEannot_REPET_TEs	match_part	195789	195823	34	0.0	-	.	ID=mp12125-3_T_lutea_GenomeV2.4_Contig_044_Shanks	Target	Shanks	5254	5288	34	Identity=100.0
T_lutea_GenomeV2.4_Contig_044	TEannot_REPET_TEs	match_part	195789	195823	34	0.0	-	.	ID=mp12125-4_T_lutea_GenomeV2.4_Contig_044_Shanks	Target	Shanks	6269	6303	34	Identity=100.0
T_lutea_GenomeV2.4_Contig_044	TEannot_REPET_TEs	match_part	195789	195823	34	0.0	-	.	ID=mp12125-5_T_lutea_GenomeV2.4_Contig_044_Shanks	Target	Shanks	5457	5491	34	Identity=100.0
T_lutea_GenomeV2.4_Contig_044	TEannot_REPET_TEs	match_part	195789	195823	34	0.0	-	.	ID=mp12125-6_T_lutea_GenomeV2.4_Contig_044_Shanks	Target	Shanks	6066	6100	34	Identity=100.0
T_lutea_GenomeV2.4_Contig_044	TEannot_REPET_TEs	match_part	195789	195823	34	0.0	-	.	ID=mp12125-7_T_lutea_GenomeV2.4_Contig_044_Shanks	Target	Shanks	5660	5694	34	Identity=100.0
T_lutea_GenomeV2.4_Contig_044	TEannot_REPET_TEs	match_part	195789	195823	34	0.0	-	.	ID=mp12125-8_T_lutea_GenomeV2.4_Contig_044_Shanks	Target	Shanks	5863	5897	34	Identity=100.0
T_lutea_GenomeV2.4_Contig_030	TEannot_REPET_TEs	match_part	500171	500205	34	0.0	+	.	ID=mp13040-4_T_lutea_GenomeV2.4_Contig_030_Shanks	Target	Shanks	5742	5776	34	Identity=100.0
T_lutea_GenomeV2.4_Contig_030	TEannot_REPET_TEs	match_part	500171	500205	34	0.0	+	.	ID=mp13040-5_T_lutea_GenomeV2.4_Contig_030_Shanks	Target	Shanks	6148	6182	34	Identity=100.0
T_lutea_GenomeV2.4_Contig_030	TEannot_REPET_TEs	match_part	500171	500205	34	0.0	+	.	ID=mp13040-6_T_lutea_GenomeV2.4_Contig_030_Shanks	Target	Shanks	5133	5167	34	Identity=100.0
T_lutea_GenomeV2.4_Contig_030	TEannot_REPET_TEs	match_part	500171	500205	34	0.0	+	.	ID=mp13040-7_T_lutea_GenomeV2.4_Contig_030_Shanks	Target	Shanks	5336	5370	34	Identity=100.0
T_lutea_GenomeV2.4_Contig_030	TEannot_REPET_TEs	match_part	500171	500205	34	0.0	+	.	ID=mp13040-8_T_lutea_GenomeV2.4_Contig_030_Shanks	Target	Shanks	5945	5979	34	Identity=100.0
T_lutea_GenomeV2.4_Contig_030	TEannot_REPET_TEs	match_part	500171	500205	34	0.0	+	.	ID=mp13040-9_T_lutea_GenomeV2.4_Contig_030_Shanks	Target	Shanks	6351	6385	34	Identity=100.0
T_lutea_GenomeV2.4_Contig_030	TEannot_REPET_TEs	match_part	500171	500205	34	0.0	+	.	ID=mp13040-10_T_lutea_GenomeV2.4_Contig_030_Shanks	Target	Shanks	5539	5573	34	Identity=100.0
T_lutea_GenomeV2.4_Contig_030	TEannot_REPET_TEs	match_part	500171	500205	34	0.0	+	.	ID=mp13040-11_T_lutea_GenomeV2.4_Contig_030_Shanks	Target	Shanks	6554	6588	34	Identity=100.0
T_lutea_GenomeV2.4_Contig_015	TEannot_REPET_TEs	match_part	567919	567953	34	0.0	-	.	ID=mp14091-1_T_lutea_GenomeV2.4_Contig_015_Shanks	Target	Shanks	388	422	34	Identity=100.0
T_lutea_GenomeV2.4_Contig_009	TEannot_REPET_TEs	match_part	659510	659544	34	0.0	+	.	ID=mp14681-3_T_lutea_GenomeV2.4_Contig_009_Shanks	Target	Shanks	2609	2643	34	Identity=100.0
T_lutea_GenomeV2.4_Contig_024	TEannot_REPET_TEs	match_part	578526	578559	33	0.0	+	.	ID=mp11002-2_T_lutea_GenomeV2.4_Contig_024_Shanks	Target	Shanks	6473	6506	33	Identity=100.0
T_lutea_GenomeV2.4_Contig_024	TEannot_REPET_TEs	match_part	578526	578559	33	0.0	+	.	ID=mp11002-3_T_lutea_GenomeV2.4_Contig_024_Shanks	Target	Shanks	6270	6303	33	Identity=100.0
T_lutea_GenomeV2.4_Contig_024	TEannot_REPET_TEs	match_part	578526	578559	33	0.0	+	.	ID=mp11002-4_T_lutea_GenomeV2.4_Contig_024_Shanks	Target	Shanks	6067	6100	33	Identity=100.0
T_lutea_GenomeV2.4_Contig_024	TEannot_REPET_TEs	match_part	578526	578559	33	0.0	+	.	ID=mp11002-5_T_lutea_GenomeV2.4_Contig_024_Shanks	Target	Shanks	5864	5897	33	Identity=100.0
T_lutea_GenomeV2.4_Contig_024	TEannot_REPET_TEs	match_part	578526	578559	33	0.0	+	.	ID=mp11002-6_T_lutea_GenomeV2.4_Contig_024_Shanks	Target	Shanks	5661	5694	33	Identity=100.0
T_lutea_GenomeV2.4_Contig_024	TEannot_REPET_TEs	match_part	578526	578559	33	0.0	+	.	ID=mp11002-7_T_lutea_GenomeV2.4_Contig_024_Shanks	Target	Shanks	5255	5288	33	Identity=100.0
T_lutea_GenomeV2.4_Contig_024	TEannot_REPET_TEs	match_part	578526	578559	33	0.0	+	.	ID=mp11002-8_T_lutea_GenomeV2.4_Contig_024_Shanks	Target	Shanks	5458	5491	33	Identity=100.0
T_lutea_GenomeV2.4_Contig_184	TEannot_REPET_TEs	match_part	2064328	2064360	32	0.0	-	.	ID=mp5868-2_T_lutea_GenomeV2.4_Contig_184_Shanks	Target	Shanks	6577	6609	32	Identity=100.0
T_lutea_GenomeV2.4_Contig_184	TEannot_REPET_TEs	match_part	2064328	2064360	32	0.0	-	.	ID=mp5868-3_T_lutea_GenomeV2.4_Contig_184_Shanks	Target	Shanks	5156	5188	32	Identity=100.0
T_lutea_GenomeV2.4_Contig_184	TEannot_REPET_TEs	match_part	2064328	2064360	32	0.0	-	.	ID=mp5868-4_T_lutea_GenomeV2.4_Contig_184_Shanks	Target	Shanks	5359	5391	32	Identity=100.0
T_lutea_GenomeV2.4_Contig_184	TEannot_REPET_TEs	match_part	2064328	2064360	32	0.0	-	.	ID=mp5868-5_T_lutea_GenomeV2.4_Contig_184_Shanks	Target	Shanks	5562	5594	32	Identity=100.0
T_lutea_GenomeV2.4_Contig_184	TEannot_REPET_TEs	match_part	2064328	2064360	32	0.0	-	.	ID=mp5868-6_T_lutea_GenomeV2.4_Contig_184_Shanks	Target	Shanks	5765	5797	32	Identity=100.0
T_lutea_GenomeV2.4_Contig_184	TEannot_REPET_TEs	match_part	2064328	2064360	32	0.0	-	.	ID=mp5868-7_T_lutea_GenomeV2.4_Contig_184_Shanks	Target	Shanks	6171	6203	32	Identity=100.0
T_lutea_GenomeV2.4_Contig_184	TEannot_REPET_TEs	match_part	2064328	2064360	32	0.0	-	.	ID=mp5868-8_T_lutea_GenomeV2.4_Contig_184_Shanks	Target	Shanks	6374	6406	32	Identity=100.0
T_lutea_GenomeV2.4_Contig_184	TEannot_REPET_TEs	match_part	2064328	2064360	32	0.0	-	.	ID=mp5868-9_T_lutea_GenomeV2.4_Contig_184_Shanks	Target	Shanks	5968	6000	32	Identity=100.0
T_lutea_GenomeV2.4_Contig_107	TEannot_REPET_TEs	match_part	1330414	1330445	31	0.0	-	.	ID=mp6487-2_T_lutea_GenomeV2.4_Contig_107_Shanks	Target	Shanks	5866	5897	31	Identity=100.0
T_lutea_GenomeV2.4_Contig_107	TEannot_REPET_TEs	match_part	1330414	1330445	31	0.0	-	.	ID=mp6487-3_T_lutea_GenomeV2.4_Contig_107_Shanks	Target	Shanks	6475	6506	31	Identity=100.0
T_lutea_GenomeV2.4_Contig_107	TEannot_REPET_TEs	match_part	1330414	1330445	31	0.0	-	.	ID=mp6487-4_T_lutea_GenomeV2.4_Contig_107_Shanks	Target	Shanks	6272	6303	31	Identity=100.0
T_lutea_GenomeV2.4_Contig_107	TEannot_REPET_TEs	match_part	1330414	1330445	31	0.0	-	.	ID=mp6487-5_T_lutea_GenomeV2.4_Contig_107_Shanks	Target	Shanks	6069	6100	31	Identity=100.0
T_lutea_GenomeV2.4_Contig_107	TEannot_REPET_TEs	match_part	1330414	1330445	31	0.0	-	.	ID=mp6487-6_T_lutea_GenomeV2.4_Contig_107_Shanks	Target	Shanks	5663	5694	31	Identity=100.0
T_lutea_GenomeV2.4_Contig_107	TEannot_REPET_TEs	match_part	1330414	1330445	31	0.0	-	.	ID=mp6487-7_T_lutea_GenomeV2.4_Contig_107_Shanks	Target	Shanks	5257	5288	31	Identity=100.0
T_lutea_GenomeV2.4_Contig_107	TEannot_REPET_TEs	match_part	1330414	1330445	31	0.0	-	.	ID=mp6487-8_T_lutea_GenomeV2.4_Contig_107_Shanks	Target	Shanks	5460	5491	31	Identity=100.0
T_lutea_GenomeV2.4_Contig_013	TEannot_REPET_TEs	match_part	594436	594463	27	0.0	-	.	ID=mp14336-1_T_lutea_GenomeV2.4_Contig_013_Shanks	Target	Shanks	307	334	27	Identity=96.4
T_lutea_GenomeV2.4_Contig_023	TEannot_REPET_TEs	match_part	88461	88486	25	0.0	-	.	ID=mp13450-2_T_lutea_GenomeV2.4_Contig_023_Shanks	Target	Shanks	5025	5050	25	Identity=100.0

## Sheet: non-autonomous Shanks
Annotation of potential non-autonomous TEs of the hAT/Shanks TE family (with TEannot)
ID	Contig	Start	End	Length	Sequence	5' TIR	3' TIR (reverse)	similar 5' TIR to reference	similar 3' TIR to reference	5' TIR = 3' TIR	5' TSD	3' TSD	5' TSD = 3' TSD	Amino acide (aa)
Reference	T_lutea_GenomeV2.4_Contig_170	60949	68005	6770	TAGGGCGGTCAAACAGGGGCTTTTTAACTAATAGTAAGGGTTGGGCTGCATTTTTTGACCGTGGCGCGAGGCCCAATAAAAAACCTTCAGGGGGGGCCACCTGCCGCCACGAAAATCTTAGCCAGGAAATGGTGCGATTCTCCCCCCCTCCCCCCCCCTCCGTCACGCGCGCTCACGCTCTACCCGTAAAGAATTGGCGGTCGCGCCCGCGGGGGGATCGGTTCCTTTATATATATGCTACATTCGGCATTTGATTCCCGCCCGATGCAGCGCCGTGTCGGGCTGCCGACAGTCCGACCACCCCCTGACCCTCTGGCATCATGGCCCGCGCAGCCCACCCAGCTCCTCACAGCGCGCGCACGCGGCTACCCTGGCTGCCACAGACCCCGCCCCGACCAT…	TAGGGCGGTCAAACAGGGGCTTTTTA	TAGGGCGGTCAAACAGTGTTTTTTTA	/	/	FALSE	GCGGCTG	GCGGCTG	TRUE	793
Non-A_Shanks_1	T_lutea_GenomeV2.4_Contig_099	597008	600056	3049	TAGGGCGGTCAAACAGGGGCTTTTTAACTACTAGTAAGGGTTGGGCTGCATTTTTTGACCGTGGCGCGATGCCCACTAAAAAACCTCCCGGGGGGGCTACCTGACGCTACGAAAATCTTCGCCAAGAAATGGTGCGATCCGCCCCCCCTCTCTCCCCCTCCGTCACGCGCACTCACGCTCTACCCGTAAAGAATGGGCCGTCGCGCCCGCGGGGGATCGGTTCCTCTATATCTAAGCTACATTCGGCATTTGATTCCCGCCCGATGCAGCGCCGTGTCGGGCTGCCGACAGTCCGACCACCCCCTGACCCTCTGGCATCATTGCCCGCGCAGCCCACCCAGCTCCTCACAGCGCGCGCACGCGGCTACCCTGGCTACCACAGACCCCACCCCGACCATC…	TAGGGCGGTCAAACAGGGGCTTTTTA	TAGGGCGGTCAAACATGGTTTTTTTA	TRUE	FALSE	FALSE	CTCACTG	CTCACTG	TRUE	187
Non-A_Shanks_2	T_lutea_GenomeV2.4_Contig_155	21432	24480	3049	TAGGGCGGTCAAACAGGGGCTTTTTAACTACTAGTAAGGGTTGGGCTGCATTTTTTGACCGTGGCGCGATGCCCACTAAAAAACCTCCCGGGGGGGCTACCTGACGCTACGAAAATCTTCGCCAAGAAATGGTGCGATCCGCCCCCCCTCTCTCCCCCTCCGTCACGCGCACTCACGCTCTACCCGTAAAGAATGGGCCGTCGCGCCCGCGGGGGGATCGGTTCCTCTATATCTAAGCTACATTCGGCATTTGATTCCCGCCCGATGCAGCGCCGTGTCGGGCTGCCGACAGTCCGACCACCCCCTGACCCTCTGGCATCATTGCCCGCGCAGCCCACCCAGCTCCTCACAGCGCGCGCACGCGGCTACCCTGGCTACCACAGACCCCACCCCGACCAT…	TAGGGCGGTCAAACAGGGGCTTTTTA	TAAAAAAACCATGTTTGACCGCCCTA	TRUE	FALSE	FALSE	GGAAGGG	GGAAGGG	TRUE	165
Non-A_Shanks_3	T_lutea_GenomeV2.4_Contig_003	10227	13276	3049	TAGGGCGGTCAAACAGGGGCTTTTTAACTACTAGTAAGGGTTGGGCTGCATTTTTTGACCGTGGCGCGATGCCCACTAAAAAACCTCCCGGGGGGCTACCTGACGCTACGAAAATCTTCGCCAAGAAATGGTGCGATCCGCCCCCCCTCTCTCCCCCTCCGTCACGCGCACTCACGCTCTACCCGTAAAGAATGGGCCGTCGCGCCCGCGGGGGGATCGGTTCCTCTATATCTAAGCTACATTCGGCATTTGATTCCCGCCCGATGCAGCGCCGTGTCGGGCTGCCGACAGTCCGACCACCCCCTGACCCTCTGGCATCATTGCCCGCGCAGCCCACCCAGCTCCTCACAGCGCGCGCACGCGGCTACCCTGGCTACCACAGACCCCACCCCGACCATC…	TAGGGCGGTCAAACAGGGGCTTTTTA	TAGGGCGGTCAAACATGGTTTTTTTA	TRUE	FALSE	FALSE	AAAGAAG	AAAGAAG	TRUE	165
Non-A_Shanks_4	T_lutea_GenomeV2.4_Contig_147	9085	12133	3049	TAGGGCGGTCAAACATGGTTTTTTTATTGGGGGTAAAAAAATGACCATCTCACGGTTAAGGAAATTTCAGAATTTTTTCCGGTAGAAAGTTCCCAATACACCCAACTAACACATATCCGGGCCCCATTGGGACCCAGACCTCCCCCTTTGGCCCCCACAACAAAACGTAAGCAAATATTGACGAAAGACGCTAAAGTCGGAAAGGGCTCAAAGAGCTCAACTTCAAATCGAGACCGGGCGCGTTGCACGCCCGTTTTCGACGATCCATCAAGATGGGGGGGGCCGCCAGACATCAAATACACTGGGGCCACCCGCACAGTCACGCCAATCGGGCAGGCCGCGCGCCAAAACCTCGTCGAAATCAGCCATCCGCTGAGCGTCCAACGTCTCAGAGTGAGG…	TAGGGCGGTCAAACATGGTTTTTTTA	TAGGGCGGTCAAACAGGGGCTTTTTA	FALSE	FALSE	FALSE	TGTGTTG	TGTGTTG	TRUE	165
Non-A_Shanks_5	T_lutea_GenomeV2.4_Contig_038	12245	15292	3048	TAGGGCGGTCAAACATGGTTTTTTTATTGGGGGTAAAAAAAATGACCATCTCACGGTTAAGGAAATTTCAGAATTTTTTTCCGGTAGAAAGTTCCCAATACACCCAACTAACACATATCCGGGCCCCATTGGGACCCAGACCTCCCCCTTTGGCCCCCACAACAAAACGTAAGCAAATATTGACGAAAGACGCTAAAGTCGGAAAGGGCTCAAAGAGCTCAACTTCAATCGAGACCGGGCGCGTTGCACGCCCGTTTTCGACGATCCATCAAGATGGGGGGGGCCGCCAGACATCAAATACACTGGGGCCACCCGCACAGTCACGCCAATCGGGCAGGCCGCGCGCCAAAACCTCGTCGAAATCAGCCATCCGCTGAGCGTCCAACGTCTCAGAGTGAG…	TAGGGCGGTCAAACATGGtttttttA	TAGGGCGGTCAAACAGGGGCTTTTTA	FALSE	FALSE	FALSE	CTACTAG	CTACTAG	TRUE	187
Non-A_Shanks_6	T_lutea_GenomeV2.4_Contig_107	1187775	1190822	3048	TAGGGCGGTCAAACATGGTTTTTTTATTGGGGGTAAAAAAATGACCATCTCACGGTTAAGGAAATTTCAGAATTTTTTCCGGTAGAAAGTTCCCAATACACCCAACTAACACATATCCGGGCCCCATTGGGACCCAGACCTCCCCCTTTGGCCCCCACAACAAAACGTAAGCAAATATTGACGAAAGACGCTAAAGTCGGAAAGGGCTCAAAGAGCTCAACTTCAAATCGAGACCGGGCGCGTTGCACGCCCGTTTTCGACGATCCATCAAGATGGGGGGGGCCGCCAGACATCAAATACACTGGGGCCACCCGCACAGTCACGCCAATCGGGCAGGCCGCGCGCCAAAACCTCGTCGAAATCAGCCATCCGCTGAGCGTCCAACGTCTCAGAGTGAGG…	TAGGGCGGTCAAACATGGtttttttA	TAGGGCGGTCAAACAGGGGCTTTTTA	FALSE	FALSE	FALSE	TGTCTGT	TGTCTGT	TRUE	381
Non-A_Shanks_7	T_lutea_GenomeV2.4_Contig_139	1728764	1731810	3047	TAGGGCGGTCAAACAGGGGCTTTTTAACTACTAGTAAGGGTTGGGCTGCATTTTTTGACCGTGGCGCGATGCCCACTAAAAAACCTCCCGGGGGGGCTACCTGACGCTACGAAAATCTTCGCCAAGAAATGGTGCGATCCGCCCCCCTCTCTCCCCCTCCGTCACGCGCACTCACGCTCTACCCGTAAAGAATGGGCCGTCGCGCCCGCGGGGGATCGGTTCCTCTATATCTAAGCTACATTCGGCATTTGATTCCCGCCCGATGCAGCGCCGTGTCGGGCTGCCGACAGTCCGACCACCCCCTGACCCTCTGGCATCATTGCCCGCGCAGCCCACCCAGCTCCTCACAGCGCGCGCACGCGGCTACCCTGGCTACCACAGACCCCACCCCGACCATCC…	TAGGGCGGTCAAACAGGGGCTTTTTA	TAAAAAAACCATGTTTGACCGCCCTA	TRUE	FALSE	FALSE	GACATGG	GACATGG	TRUE	300
Non-A_Shanks_8	T_lutea_GenomeV2.4_Contig_036	34388	37434	3047	TAGGGCGGTCAAACATGGTTTTTTTATTGGGGGTAAAAAAATGACCATCTCACGGTTAAGGAAATTTCAGAATTTTTTCCGGTAGAAAGTTCCCAATACACCCAACTAACACATATCCGGGCCCCATTGGGACCCAGACCTCCCCTTTGGCCCCCACAACAAAACGTAAGCAAATATTGACGAAAGACGCTAAAGTCGGAAAGGGCTCAAAGAGCTCAACTTCAAATCGAGACCGGGCGCGTTGCACGCCCGTTTTCGACGATCCATCAAGATGGGGGGGCCGCCAGACATCAAATACACTGGGGCCACCCGCACAGTCACGCCAATCGGGCAGGCCGCGCGCCAAAACCTCGTCGAAATCAGCCATCCGCTGAGCGTCCAACGTCTCAGAGTGAGGTC…	TAGGGCGGTCAAACATGGtttttttA	TAGGGCGGTCAAACAGGGGCTTTTTA	FALSE	FALSE	FALSE	CATTCGA	CATTCGA	TRUE	235
Non-A_Shanks_9	T_lutea_GenomeV2.4_Contig_126	4986	8032	3047	TAGGGCGGTCAAACATGGTTTTTTTATTGGGGGTAAAAAAATGACCATCTCACGGTTAAGGAAATTTCAGAATTTTTTCCGGTAGAAAGTTCCCAATACACCCAACTAACACATATCCGGGCCCCATTGGGACCCAGACCTCCCCCTTTGGCCCCCACAACAAAACGTAAGCAAATATTGACGAAAGACGCTAAAGTCGGAAAGGGCTCAAAGAGCTCAACTTCAAATCGAGACCGGGCGCGTTGCACGCCCGTTTTCGACGATCCATCAAGATGGGGGGGGCCGCCAGACATCAAATACACTGGGGCCACCCGCACAGTCACGCCAATCGGGCAGGCCGCGCGCCAAAACCTCGTCGAAATCAGCCATCCGCTGAGCGTCCAACGTCTCAGAGTGAGG…	TAGGGCGGTCAAACATGGtttttttA	TAGGGCGGTCAAACAGGGGCTTTTTA	FALSE	FALSE	FALSE	GTGGTGG	GTGGTGG	TRUE	165
Non-A_Shanks_10	T_lutea_GenomeV2.4_Contig_178	1053708	1056754	3047	TAGGGCGGTCAAACATGGTTTTTTTATTGGGGGTAAAAAAATGACCATCTCACGGTTAAGGAAATTTCAGAATTTTTTCCGGTAGAAAGTTCCCAATACACCCAACTAACACATATCCGGGCCCCATTGGGACCCAGACCTCCCCCTTTGGCCCCCACAACAAAACGTAAGCAAATATTGACGAAAGACGCTAAAGTCGGAAAGGGCTCAAAGAGCTCAACTTCAAATCGAGACCGGGCGCGTTGCACGCCCGTTTTCGACGATCCATCAAGATGGGGGGGCCGCCAGACATCAAATACACTGGGGCCACCCGCACAGTCACGCCAATCGGGCAGGCCGCGCGCCAAAACCTCGTCGAAATCAGCCATCCGCTGAGCGTCCAACGTCTCAGAGTGAGGT…	TAGGGCGGTCAAACATGGtttttttA	TAGGGCGGTCAAACAGGGGCTTTTTA	FALSE	FALSE	FALSE	TCTGATA	TCTGATA	TRUE	246
Non-A_Shanks_11	T_lutea_GenomeV2.4_Contig_015	648297	651342	3046	TAGGGCGGTCAAACATGGTTTTTTTATTGGGGGTAAAAAAATGACCATCTCACGGTTAAGGAAATTTCAGAATTTTTTCCGGTAGAAAGTTCCCAATACACCCAACTAACACATATCCGGGCCCCATTGGGACCCAGACCTCCCCCTTTGGCCCCCACAACAAAACGTAAGCAAATATTGACGAAAGACGCTAAAGTCGGAAAGGGCTCAAAGAGCTCAACTTCAAATCGAGACCGGGCGCGTTGCACGCCCGTTTTCGACGATCCATCAAGATGGGGGGGCCGCCAGACATCAAATACACTGGGGCCACCCGCACAGTCACGCCAATCGGGCAGGCCGCGCGCCAAAACCTCGTCGAAATCAGCCATCCGCTGAGCGTCCAACGTCTCAGAGTGAGGT…	TAGGGCGGTCAAACATGGtttttttA	TAGGGCGGTCAAACAGGGGCTTTTTA	FALSE	FALSE	FALSE	TGAGTTA	TGAGTTA	TRUE	190
Non-A_Shanks_12	T_lutea_GenomeV2.4_Contig_148	9415	12459	3045	TAGGGCGGTCAAACATGGTTTTTTTATTGGGGGTAAAAAAATGACCATCTCACGGTTAAGGAAATTTCAGAATTTTTTCCGGTAGAAAGTTCCCAATACACCCAACTAACACATATCCGGGCCCCATTGGGACCCAGACCTCCCCCTTTGGCCCCCACAACAAAACGTAAGCAAATATTGACGAAAGACGCTAAAGTCGGAAAGGGCTCAAAGAGCTCAACTTCAAATCGAGACCGGGCGCGTTGCACGCCCGTTTTCGACGATCCATCAAGATGGGGGGGCCGCCAGACATCAAATACACTGGGGCCACCCGCACAGTCACGCCAATCGGGCAGGCCGCGCGCCAAAACCTCGTCGAAATCAGCCATCCGCTGAGCGTCCAACGTCTCAGAGTGAGGT…	TAGGGCGGTCAAACATGGtttttttA	TAGGGCGGTCAAACAGGGGCTTTTTA	FALSE	FALSE	FALSE	GCTTATC	GCTTATC	TRUE	204
Non-A_Shanks_13	T_lutea_GenomeV2.4_Contig_168	183	3223	3041	tagggcggtcaaacatggtttttttattgggggtaaaaaaatgaccatctcacggttaaggaaatttcagaattttttccggtagaaagttcccaatacacccaactaacacatatccgggccccattgggacccagacctccccctttggcccccacaacaaaacgtaagcaaatattgacgaaagacgctaaagtcggaaagggctcaaagagctcaacttcaaatcgagaccgggcgcgttgcacgcccgttttcgacgatccatcaagatgggggggccgccagacatcaaatacactggggccacccgcacagtcacgccaatcgggcaggccgcgcgccaaaacctcgtcgaaatcagccatccgctgagcgtccaacgtctcagagtgaggt…	TAGGGCGGTCAAACATGGtttttttA	TAGGGCGGTCAAACAGGGGCTTTTTA	FALSE	FALSE	FALSE	CATTCGA	CATTCGA	TRUE	325
Non-A_Shanks_14	T_lutea_GenomeV2.4_Contig_061	7663	10696	3034	TAGGGCGGTCAAACATGGTTTTTTTATTGGGGGTAAAAAATGACCATCTCACGGTTAAGGAAATTTCAGAATTTTTTCCGGTAGAAAGTTCCCAATACACCCAACTAACACATATCCGGGCCCCATTGGACCCAGACCTCCCCCTTTGGCCCCACAACAAAACGTAAGCAAATATTGACGAAAGACGCTAAAGTCGGAAAGGGCTCAAAGAGCTCAACTTCAAATCGAGACCGGGCGCGTTGCACGCCCGTTTTCGACGATCCATCAAGATGGGGGGGGCCGCCAGACATCAAATACACTGGGGCCACCCGCACAGTCACGCCAATCGGGCAGGCCGCGCGCCAAAACCTCGTCGAAATCAGCCATCCGCTGAGCGTCCAACGTCTCAGAGTGAGGTCC…	TAGGGCGGTCAAACATGGtttttttA	TAGGGCGGTCAAACAGGGGCTTTTTA	FALSE	FALSE	FALSE	ACACTAT	ACACTAT	TRUE	226
Non-A_Shanks_15	T_lutea_GenomeV2.4_Contig_093	975667	978616	2950	TAGGGCGGTCAAACAGGGGCTTTTTAACGGCTAGTAAGGGTTGGGCTGCATTTTTTGACCGTGGCGCGATGCCCACTAAAAAACCTCCCGGGGGGCTACCTGACGCTACGAAAATCTTCGCCAAGAAATGGTGCGATCCGCCCCCCCTTTTTCCCCCTCCGTCACGCGCGCTCACGCTCTACCCGTAAAGAATTGGCGGTCGCGCCCGCGGGGGGATCGGTTCCTTTATATCTAAGCTACATTCGGCATTTGATTCCCGCCCGATGCAGCGTCGTGTCGGGCTGCCGACAGTCCGACCACCCCCTGACCCACTGGCATCATTGCCCGCGCAGCCCACCCAGCTCCTCACAGCGCGCGCACGCGGCTACCCTGGCTACCACAGACCCCGCCCCGACCATC…	TAGGGCGGTCAAACAGGGGCTTTTTA	TAGGGCGGTCAAACAGTGTTTTTTTA	TRUE	TRUE	FALSE	CTGTCGG	CTGTCGG	TRUE	266
Non-A_Shanks_16	T_lutea_GenomeV2.4_Contig_063	7508	10120	2613	TAGGGCGGTCAAACAGGGGCTTTTTAACTAATAGTAAGGGTTGGGCTGCATTTTTTGACAGTGGCGCGAGGCCCAATAAAAAACCTTCAGGGGGGGCCACCTGCCGCCACGAAAATCTTAGCCAGGAAATGGTTCGATTCTCCCCCCCTCCCCCCCCCCTCCGTCACGCGCGCTCACGCTCTACCCGTAAAGATTTGGCGGTCGCGCCCGCGGGGGGATCGGTTCCTTTATATCTAAGCTACATTCGGCATTTGATTCCCGCCCGATGCAGCGCCGTGTCTAGGCCCAGGTCAATACTTCTAGAACTTTTTCTAGAAGTTTGGGCCGCTTCTCGAGCGCGTCACAAGTTTGGGCCCTCTCGAGAAGTGGGCTGCAAGTTTGGGGGGCGGCGCTCGCTCT…	TAGGGCGGTCAAACAGGGGCTTTTTA	TAGGGCGGTCAAACAGTGTTTTTTTA	TRUE	TRUE	FALSE	AGAGAGG	AGAGAGG	TRUE
Non-A_Shanks_17	T_lutea_GenomeV2.4_Contig_016	263793	266397	2605	TAGGGCGGTCAAACAGGGGCTTTTTAACTAATAGTAAGGGTTGGGCTGCATTTTTTGACCGTGGCGCGAGGCCCAATAAAAAACCTTCAGGGGGGCCACCTGCCGCCACGAAAATCTTAGCCAGGAAATGGTGCGATTCTCCCCCCCTCCCCCCCCCCCTCCGTCACGCGCGCTCACGCTCTACCCGTAAAGAATTGGCGGTCGCGCCCGCGGGGGGATCGGTTCCTTTATATATATGCTACATTCGGCATTTGATTCCCGCCCGATGCAGCGCCGTGTCGGGCTGCCGACAGTCCGACCACCCCCTGACCCTCTGGCATCATGGCCCGCGCAGCCCACCCAGCTCCTCACAGCGCGCGCACGCGGCTACCCTGGCTGCCACAGACCCCGCCCCGACCA…	TAGGGCGGTCAAACAGGGGCTTTTTA	TAGGGCGGTCAAACAGTGTTTTTTTA	TRUE	TRUE	FALSE	CATGTAT	CATGTAT	TRUE
Non-A_Shanks_18	T_lutea_GenomeV2.4_Contig_127	584053	586610	2558	TAGGGCGGTCAAACAGTGTTTTTTTATAAGGATAAGGGGTGAAAAAATGACCATCTCAGAATTGAGGAAATTTGAGGATTTTTCACGGTAGATTTAATTTAACTTCTTAATAGTCTCACCGCACACGCGGCCGTGGACCCTCTACTTTCTACTCACGCAGCAGCAAACCTTTCTACACCCCCTCTCTCCCGGCCCTTTCCCCCCAGCCATCAGGCGACTCCCCCCGTGCACTACTAGGGGGATAGGGGAAAAGGGCTTAGATATGGTCGGTGGCCCGCGCCCCCCCCCCGGTGCCAGGTTGTTCTGTCATATATGATATCATATATGATATCTCAGTATTAGTTGCTTTAGACCTGATACTGAGTGTCATATGACAAGACTAGAGGCTACAATTCAACT…	TAGGGCGGTCAAACAGTGtttttttA	TAGGGCGGTCAAACAGGGGCTTTTTA	FALSE	FALSE	FALSE	CCACTTA	CCACTTA	TRUE
Non-A_Shanks_19	T_lutea_GenomeV2.4_Contig_127	1638631	1640951	2321	TAGGGCGGTCAAACAGGGGCTTTTTAACTATTAGTAAGGGTTGGGCTGCATTTTTTGACCGTGGCGCGGTGCCCAATAAAAAAGCTCCGGGGGGGGCTACCTGACGCTACGAAAATCTTCGCCAAGAAATGGTGCGATCCGCCCCCCCTCTCTCCCCCTCCGTCACGCGCACTCACGCTCTACCCGTAAAGAATTGGCGCTCGCGCCCGCGGGGGGATCGGTTCCTTTACGGATAAAGGTACCCAGCTTTATAGGACGAGTCCTATAAATATAAAACATCTGAAGATTCGGGCTACTCACGCTAGCTATACAGTCCACGTACTCACGGTACTCACTCACGACATCGCCTATACCCCAGTTTACTCACTCCCTTACACCACCCCCTTCATTCCTTTGTCT…	TAGGGCGGTCAAACAGGGGCTTTTTA	TAGGGCGGTCAAACAGTGTTTTTTTA	TRUE	TRUE	FALSE	CAATACG	CAATACG	TRUE
Non-A_Shanks_20	T_lutea_GenomeV2.4_Contig_143	662471	664773	2303	TAGGGCGGTCAAACAGTGTTTTTTTATTAGGGGTGAAAAATGACCATCTCAGAATTGAGGAAATTTAAGGATTTTTTTCGGGAGAAAGTTCCCAATACACCCAACTAGCACATATCCGGGGCCCATTAGGACCCGGACCCCCCCCTTGGGCCCCCACAACAAAACGTAATCGAAAACTGACAAAAGACGCTAAAATCGCAAAAGCTTGAAAAGCTCAACTTCGAACCGATGCCAGGCGCGCTGCGTGGCCGTTTTCGACGATCCATCCGGATGGGGGACCCCACCAGATACCAAATACGCATAGCCCACCCGGATGGTCACGCCAATCGGGCAGGCCGCGCGCCGAACCCTCGTCGGAATCACCCATCCGCCGAGCCCATTGAACGTTGAGCCGTCGCC…	TAGGGCGGTCAAACAGTGtttttttA	TAGGGCGGTCAAACAGGGGCTTTTTA	FALSE	FALSE	FALSE	CCGACAT	CCGACAT	TRUE
Non-A_Shanks_21	T_lutea_GenomeV2.4_Contig_042	261877	264129	2253	TAGGGCGGTCAAACAGTGTTTTTTTATAAGGGGTGAAAAAATGACCATCTCAGAATTGAGGAAATTTGAGGATTTTTTTCGGGAGAAAGTTCCCAATACACCCAACTAGCACATATCCGGGGCCCATTAGGACCCGGACCCCCCCCCTTGCCCCTTGGGCCCCCACAACAAAACGTAATCAAAAACTGACAAAAGACGCTAAAATCGCAAAAGCTAAAAAAGCCCAACTTCGAACCGATGCCGGGCGCGCTGCGTGGCCGTTTTCGACGATCCATCCGGATGGGGGACCCCGTCCGATACCAAATACACAGGGGCCACCCACACAGTCACGCCAATCGGGCGGGCCGCGCGCCGAAATCTCGTTGAAATCAGCCATCCGTGGAGCCCATTCGACGTTTG…	TAGGGCGGTCAAACAGTGtttttttA	TAGGGCGGTCAAACAGGGGCTTTTTA	FALSE	FALSE	FALSE	CCATCAT	CCATCAT	TRUE
Non-A_Shanks_22	T_lutea_GenomeV2.4_Contig_139	1487520	1489581	2062	TAGGTCGGTCAAACAGGGGCTTTTTAACTATTAGTAAGGGTTGGGCTGCATTTTTTGACCGTGGCGCGATGTCGCATTCGCGAATCGACACTCGTTAGGCTTCGCTCTTCTCTTCGTCGTTCGGTATTATCGTTATAATTCTATGCTTTCTCTCGTTCTCGGTCAAAAGCTTCGCTTGGGTGCATAGGATCGTGGGTTGTGGAGCGCCCTCTCTCTCTCTTTCTCTCGAAAGAGAAGGGAAGTTTCCCCACCTTTCTTCCTCCCACGCGCCTCGCAAATAGGTTTAATTTGCTATCTTCCCTGCGCTTCTCTATCTACTTCAGTGATTGCAATCAGGTTTAATTTGCAATCTCATCCTCATCGCATCTCCCCCTTAGGCACACCGCACTTCTCTCGTCT…	TAGGTCGGTCAAACAGGGGCTTTTTA	TAGGGCGGTCAAACAGTGTATTTTTA	FALSE	FALSE	FALSE	GCACTAT	GCACTAT	TRUE
Non-A_Shanks_23	T_lutea_GenomeV2.4_Contig_030	805818	807845	2028	TAGGGCGGTCAAACAGTGTTTTTTTATTAGGGGTGAAAAAATGACCATCTCAGAATTGAGGAAATCTGAGGATTTTTTTCGGGAGAAAGTTCCCAATACACCCAACTAGCACATATCCGGGGCCCATTAGGACCCGGACCCCCCCCTTGGGCCCCCACAACAAAACGTAATCGAAAACTGACAAAAGACGCTAAAATCGCAAAAGCTTGAAAAGCTCAACTTCGAACCGATGCCGGGCGCGCTGCGTGGCCGTTTTCGACGATCCATCCGGATGGGGGACCCCACCAGATACCAAATACGCATAGCCCACCCGGATGGTCACGCCAATCGGGCAGGCCGCGCGCCGAACCCTCGTCGAAATCACCCATCCGCCGAGCCCATTGAACGTTGAGCCGTCGC…	TAGGGCGGTCAAACAGTGtttttttA	TAGGGCGGTCAAACAGGGGCTTTTTA	FALSE	FALSE	FALSE	ATGAAGA	ATGAAGA	TRUE
Non-A_Shanks_24	T_lutea_GenomeV2.4_Contig_184	1415265	1417201	1937	TAGGGCGGTCAAACAGGGTTTTTTATTAGGGGTAGCGAAAATGGCCATCTCACGGTTGAGAAAATTTGAGGATTTTCTTCGGTAGAAAGTTCCCTATACACCCAACAAACACATGTCCGGGGCCCATTAGGACCAAGACCCCCCCCTTTGGGTCCTCACAACAAAACGTAACCAAAAACCAACGAAAGGTCGCAAATGGCCGAGAAGCTCAACTTCAAATCGAGACCGGGCACGGTGCGTGCCCGTTTTCGACGATCCATCCAGATGAGTGACCCCGCCAGACACCAAAACCACAGGGGTTACCCGCACAGTCACGCCAATCGGGCGAACCGCGCGCCAAAATCTCGTCGAAATCAGCCAGCCGTGGAGCCCATTGGACGTCCGACGCCTCCGAGGGAT…	TAGGGCGGTCAAACAGGGTTTTTT	TAGGGCGGTCAAACAGGGGCTTTT	FALSE	FALSE	FALSE	CGGTGAG	CGGTGAG	TRUE
Non-A_Shanks_25	T_lutea_GenomeV2.4_Contig_108	510647	512401	1755	TAGGGCGGTCAAACAGTGTTTTTTTATTAGGCGTGAAAAAATGACCATCTCAGAATTGAGGAAATTTAAGGATTTTTTTCGGGAGAAAGTTCCCAATACACCCAACTAGCACATATCCGGGGCCCATTAGGACCCGGACCCCCCCCTTGGGCCCCCACAACAAAACGTAATCGAAAACTGACAAAAGACGCTAAAATCGCAAAAGCTTGAAAAGCTCAACTTCGAACCGATGCCGGGCGCGCTGCGTGGCCGTTTTCGACGATCCATCCGGATGGGGGACCCCACCAGATACCAAATAAAATACGCATAGCCCACCCGGATGGTCACGCCAATCGGGCAGGCCGCGCGCCGAACCCTCGTCGAAATCACCCATCCGCCGAGCCCATTGAACGTTGAGCC…	TAGGGCGGTCAAACAGTGtttttttA	TAGGGCGGTCAAACAGGGGCTTTTTA	FALSE	FALSE	FALSE	CCTATGA	CCTATGA	TRUE
Non-A_Shanks_26	T_lutea_GenomeV2.4_Contig_155	83337	85079	1743	TAGGGCGGTCAAACAGGGCTTTTTAAGTACTAATATGGGGGGGGGGTGACATTTTTTGACCATTTTCCAAAGTCCACAACAAAACTCCCAGGGGGGCCACCTGCCGCCACGAAAATCTTCGCCAGAAAATGGTGCGATTCTCCTCCCCCCTCGCCCCTCTCTTGCACAAGCTCTGGGGCTCTACCGGTAAAGAACCGCGGCGCCCGCCGCGGGAGTGATAGACGTATTTTGAAACAGAGTATTCATCACACCGGATTCCTTATTGATCCGTCCCACTCGTCGGCCGCCCGAGATTGATCGCCTGCCTGCTGAAGGCAAGACGTCATCTGCGCAGCCCTCAGCGCAACTCATAGTGCGCGCACACGGCCCCCTAGGCCACACACGTACCCGCCCTGACCA…	TAGGGCGGTCAAACAGGGCTTTTTA	TAGGGCGGTCAAACAGCTATATTTTA	FALSE	FALSE	FALSE	TTTAAAA	TTTAAAA	TRUE
Non-A_Shanks_27	T_lutea_GenomeV2.4_Contig_165	331027	332761	1735	TAGGGCGGTCAAACAGGGGCTTTTTAACGACTAGTAAGGATTGGGCTGCATTTTTTGACCGTGGCGCGAGGCCCAATAAAAAACCTCCGGGGGGGGCTACCTGACGCTACGAAAATCTTCGCCAAGAAATGGTGCGATCCGCCCCCCCTCTCGCCCCCTCCGTCACGCGCGCTCGCGCTCTACCCGTAAAGAATGGGCGGTCGCGCCCGCGGGGGGATCGGCTTCCTCTATATCTAAGCTACATTCGGCATTTGATTCCCGCCCGATGCAGCGTCGTGTCGGGCTGCCGACAGTCCGACCACCCCCTGACCCTCTGGCATCATTGCCCGCGCAGCCCACCCAGCACATCACAGCGCGCGCACACGGCTACCCTGGCTACCAGAGGCCCCATCCCGACCA…	TAGGGCGGTCAAACAGGGGCTTTTTA	TAGGGCGGTCAAACAGGGTTTTTTTA	TRUE	FALSE	FALSE	TTTCTTG	TTTCTTG	TRUE
Non-A_Shanks_28	T_lutea_GenomeV2.4_Contig_157	362917	364642	1726	TAGGGCGGTCAAACAGGGGCTTTTTAACTAATAGTAAGGGTTGGGCTGCATTTTTTGACCGTGGCGCGAGGCCCAATAAAAAACCTTCAGGGGGGGCCACCTGCCGCCACGAAAATCTTAGCCAGGAAATGGTGCGATTCTCCCCCCCTCCCCCCCCCTCCGTCACGCGCGCTCCCGCTCTACCCGTAAAGAATTGGCGGTCGCGCCCGCGGGGGGATCGGTTCCTTTATATATATGCTACATTCGGCATTTGATTCCCGCCCAATGCAGCGCCGTGTCGGGCTGCCGACAGTCCGACCACCCCCTGACCCTCTGGCATCATGGCCCGCGCAGCCCACCCAGCTCCTCACAGCGCGCGCACGCGGCTACCCTGGCTGCCACAGACCCCGCCCCGACCCC…	TAGGGCGGTCAAACAGGGGCTTTTTA	TAGGGCGGTCAAACAGTGTTTTTTTA	TRUE	TRUE	FALSE	CGTAGCG	CGTAGCG	TRUE
Non-A_Shanks_29	T_lutea_GenomeV2.4_Contig_127	337065	338777	1713	TAGGGCGGTCAAACAGGGGCTTTTTAACTAATAGTAATAGTAAGGGTTGGGCTGCATTTTTTGACCGTGGCGCGAGGCCCAATAAAAAACCTTCAGGGGGGGCCACCTGCCGCCACGAAAATCTTAGCCAGGAAATGGTGCGATTCTCCCCCCTCCCCCCCCCTCCGTCACGCGCGCTCACGCTCTACCCGTAAAGAATTGGCGGTCGCGCCCGCGGGGGATCGGTTCCTTTATATATATGCTACATTCGGCATTTGATTCCCGCCCGATGCAGCGCCGTGTCGGGCTGCCGACAGTCCGACCACCCCCTGACCCTCTGGCATCATGGCCCGCGCAGCCCACCCAGCTCCTCACAGCGCGCGCACGCGGCTACCCTGGCTGCCACAGACCCCGCCCCGA…	TAGGGCGGTCAAACAGGGGCTTTTTA	TAGGGCGGTCAAACAGTGTTTTTTTA	TRUE	TRUE	FALSE	TCCCTTG	TCCCTTG	TRUE
Non-A_Shanks_30	T_lutea_GenomeV2.4_Contig_173	445643	447352	1710	TAGGGCGGTCAAACAGTGTTTTTTTATTAGGGGTGAAAAAATGACCATCTCAGAATTGAGGAAATTTAAGGATTTTTTTCGGGAGAAAGTTCCCAATACACCCAACTAGCACATATCTGGGGCCCATTAGGACCCGGACCCCCCCCTTGGGCCCCCACAACAAAACGTAATCGAAAACTGACAAAAGACGCTAAAATCGCAAAAGCTTGAAAAGCTCAACTTCGAACCGATGCCGGGCGCGCTGCGTGGCCGTTTTCGACGATCCATCCGGATGGGGGACCCCACCAGATACCAAATACGCATAGCCCACCCGGATGGTCACGCCAATCGGGCAGGCCGCGCGCCGAACCCTCGTCGAAATCACCCATCCGCCGAGCCCATTGAACGTTGAGCCGTCGC…	TAGGGCGGTCAAACAGTGTTTTTTTA	TAAAAAGCCCCTGTTTGACCGCCCTA	FALSE	FALSE	FALSE	CATGAAA	CATGAAA	TRUE
Non-A_Shanks_31	T_lutea_GenomeV2.4_Contig_127	369059	370739	1681	TAGGGCGGTCAAACAGTGTTTTTTTATTAGGGGTGAAAAAATGACCATCTCAGAATTGAGGAAATTTAAGGATATTTTTTCGGGAGAAAGTTCCCAATACACCCAACTAGCACATATCCGGGGCCCATTAGGACCCGGACCCCCCCCTTGGGCCCCCACAACAAAACGTAATCGAAAACTGACAAAAGACGCTAAAATCGCAAAAGCTTGAAAAGCTCAACTTCGAACCGATGCCGGGCGCGCTGCGTGGCCGTTTTCGACGATCCATCCGGATGGGGGACCCCACCAGATACCAAATACGCATAGCCCACCCGGATGGTCACGCCAATCGGGCAGGCCGCGCGCCGAACCCTCGTCGAAATCACCCATCCGCCGAGCCCATTGAACGTTGAGCCGTCG…	TAGGGCGGTCAAACAGTGtttttttA	TAGGGCGGTCAAACAGGGGCTTTTTA	FALSE	FALSE	FALSE	TAAAAAG	TAAAAAG	TRUE
Non-A_Shanks_32	T_lutea_GenomeV2.4_Contig_036	22054	23705	1652	TAGGGCGGTCAAACAGTGTTTTTTTATTAGGGGTGAAAAAATGACCATCTCAGAATTGAGGAAATTTAAGGATTTTTTTCGGGAGAAAGTTCCCAATACACCCAACTAGCACATATTCGGGGCCCATTAGGACCCGGACCCCCCCCTTGGGCCCCCACAACAAAACGTAATCGAAAACTGACAAAAGACGCTAAAATCGCAAAAGCTTGAAAAGCTCAACTTCGAACCGATGCCGGGCGCGCTGCGTGGCCGTTTTCGACGATCCATCCGGATGGGGGACCCCACCAGATACCAAACACGCATAGCCCACCCGGATGGTCACGCCAATCGGGCAGGCCGCGCGCCGAACCCTCGTCGAAATCACCCATCCGCCGAGCCCATTGAACGTTGAGCCGTCGC…	TAGGGCGGTCAAACAGTGtttttttA	TAGGGCGGTCAAACAGGGGCTTTTTA	FALSE	FALSE	FALSE	CCCTAAC	CCCTAAC	TRUE
Non-A_Shanks_34	T_lutea_GenomeV2.4_Contig_059	57726	59228	1503	TAGGGCGGTCAAACAGGGGCTTTTTAACTAATAGTAAGGGTTGGGCTGCATTTTTTGACCGTGGCGCGAGGCCCAATAAAAAACCTTCAGGGGGGGCCACCTGCCGCCACGAAAATCTTAGCCAGGAAATGGTGCGATTCTCCCCCCCTCCCCCCCCCTCCGTCACGCGCGCTCACGCTCTACCCGTAAAGAATTGGCGGTCGCGCCCGCGGCCCATCCGGATGGATCGTCGAAAACGGCCACGCAGCGCGCCCGGCATCGGTTCGAAGTTGGGCTCTCCGGGCCTCCCTCGGCGACGGCTCAACGTTCAATGGGCTCGGCGGATGGGTGATTTCGACGAAGGTTCGGCGCGCGGCCTGCCCGATTGGCGTGACCATCCGGGTGGGCTATGCGTATTTG…	TAGGGCGGTCAAACAGGGGCTTTTTA	TAGGGCGGTCAAACAGTGTTTTTTTA	TRUE	TRUE	FALSE	CTTGATA	CTTGATA	TRUE
Non-A_Shanks_35	T_lutea_GenomeV2.4_Contig_034	34035	35514	1480	TAGGGCGGTCAAACAGTGTTTTTTTATTAGGGGTGAAAAAATGACCATCTCAGAATTGAGGAAATTTAAGGAATTTTTTCGGGAGAAAGTTCCCAATACACCCAACTAGCACATATCCGGGGCCCATTAGGACCCGGCCCCCCCCCTTGGGCCCCCACAACAAAACGTAATCGAAAACTGACAAAAGACGCTAAAATCGAAAATCGCAAAAGCTTGAAAAGCTCAACTTCGAACCGATGCCGGGCGCGCTGCGTGGCCGTTTTCGACGATCCATCCGGATGGGGGACCCCACCAGATACCAAATACGCATAGCCCACCCGGATGGTCACGCCAATCGGGCAGGCCGCGCGCCGAACCCTCGTCGAAATCACCCATCCGCCGAGCCCATTGAACGTTGAG…	TAGGGCGGTCAAACAGTGtttttttA	TAGGGCGGTCAAACAGGGGCTTTTTA	FALSE	FALSE	FALSE	CAAATAC	CAAATAC	TRUE
Non-A_Shanks_36	T_lutea_GenomeV2.4_Contig_150	2227056	2228516	1461	TAGGGCGGTCAAACAGGGCTTTTTAAGTACTAATATGGGGGGGGTGACATTTTTTGACCATTTTCCAAAGTCCACAACAAAACTCCCAGGGGGGCCACCTGCCGCCACGAAAATCTTCGCCAGAAAATGGTGCGATTCTCCTCCCCCCTCGCCCCTCCCTTGCACAAGCTCTGGGGCTCTACCGGTAAAGAACCGCGGCGCCCGCCGCGGGAGTGATAGACGTATTTTGAAACAGAGTATTCATCACATCGGATTCCTTATTGATCCGTCCCACTCGTCGGCCGCCCGAGATTGATCGCCTGCCTGCTGAAGGCAAGACGTCATCTGCGCAGCCCTCAGCGCAACTCATAGTGCGCGCACACGGCCCCCTAGGCCACACACGTACCCGCCCTGACCACC…	TAGGGCGGTCAAACAGGGCTTTTTA	TAGGGCGGTCAAACAGCTATTTTA	FALSE	FALSE	FALSE	GATCACG	GATCACG	TRUE
Non-A_Shanks_37	T_lutea_GenomeV2.4_Contig_112	36732	38115	1384	TAGGGCGGTCAAACAGGGGCTTTTTAACTAATAGTAAGGGTTGGGCTGCATTTTTTGACCGTGGCGCGAGGCCCAATAAAAAACCTTCAGGGGGGGCCACCTGCCGCCACGAAAATCTTAGCCAGGAAATGGTGCGATTCTCCCCCCCTCCCCCCCCCTCCGTCACGCGCGCTCACGCTCTACCCGTAAAGAATTGGCGGTCGCGCCCGCGGGGGGATCGGTTCCTTTATATATATGCTACATTCGGCATTTGATTCCCGCCCGATGCAGCGCCGTGTCGGGCTGCCGACAGTCCGACCACCCCCTGACCCTCTGGCATCATGGCCCGCGCAGCCCACCCAGCTCCTCACAGCGCGCGCACGCGGCTACCCTGGCTGCCACAGACCCCGCCCCGACCAT…	TAGGGCGGTCAAACAGGGGCTTTTTA	TAGGGCGGTCAAACAGTGTTTTTTTA	TRUE	TRUE	FALSE	CAAAGAC	CAAAGAC	TRUE
Non-A_Shanks_38	T_lutea_GenomeV2.4_Contig_181	617017	618385	1369	TAGGGCGGTCAAACAGTGTTTTTTTATTAGGGGTGAAAAAATGACCATCTCAGAATTGAGGAAATTTAAGGATTTTTTTCGGGAGAAAGTTCCCAATACACCCAACTAGCACATATCCGGGGCCCATTAGGACCCGGACCCCCCCCTTGGGCCCCCACAACAAAACGTAATCGAAAACTGACAAAAGACGCTAAAATCGCAAAAGCTTGAAAAGCTCAACTTCGAACCGATGCCGGGCGCGCTGCGTGGCCGTTTTCGACGATCCATCCGGATGGGGGACCCCACCAGATACCAAATACGCATAGCCCACCCGGATGGTCACGCCAATCGGGCAGGCCGCGCGCCGAACCCTCGTCGAAATCACCCATCCGCCGAGCCCATTGAACGTTGAGCCGTCGC…	TAGGGCGGTCAAACAGTGTTTTTTTA	TAGGGCGGTCAAACAGGGGCTTTTTA	FALSE	FALSE	FALSE	CAGGGGG	CAGGGGG	TRUE
Non-A_Shanks_39	T_lutea_GenomeV2.4_Contig_179	260874	262220	1347	TAGGGCGGTCAAACAGGGGCTTTTTAACTATTAGTAAGGGTTGGGCTGCATTTTTTGACCGTGGCGCGAGGCCCAATAAAAAACCTTCAGGGGGGGCCACCTGCCGCCACGAAAATCTTAGCCAGGAAATGGTGCGATTCTCCCCCCCTCCCCCCCCCTCCGTCACGCGCGCTCACGCTCTACCCGTAAAGAATTGGCGGTCGCGCCCGCGGGGGGATCGATTCCTTTATATCTAAGCTACATTCGGCATTTGATTCCCGCCCGATGCAGCGCCGTGTCGGGCTGCCGACAGTCCGACCACCCCCTGACCCTCTGGCATCATGGCCCGCGCAGCCCACCCAGCTCCTCACAGCGCGCGCACGCGGCTACCCTGGCTGCCGCAGACCCCGCCCTGACCAT…	TAGGGCGGTCAAACAGGGGCTTTTTA	TAGGGCGGTCAAACAGTGTTTTTTTA	TRUE	TRUE	FALSE	CCTGTGA	CCTGTGA	TRUE
Non-A_Shanks_40	T_lutea_GenomeV2.4_Contig_097	115919	117191	1273	TAGGGCGGTCAAACAGGGGCTTTTTAACGACTAGTAAGGGTTGGGCTGCATTTTTTGACCGTGGCGCGAGGCCCAATAAAAAACTACCGGGGGGGGCTACCAGACGCTACGAAAATCTTCGCCAAGAAATGGTGCGATCCGCCCCCCCTCTCTCCCCCTCCGTCACGCGCGCTCGCGCTCTACCCGTAAAGAATGGGCGGTCGCGCCCGCGGGGGGATCGGTTCCTCTATATCTAAGCTACATTCGGCATTTGATTCCCGCCCGATGCAGCGTCGTGTCGGGCTGCCGACAGTCCGACCACCCCCTGACCCTCTGGCATCATTGCCCGCGCAGCCCACCCAGCACATCACAGCGCGCGCACACGACTACCCTGGCTACCAGAGGCCCCATCCCGACCAT…	TAGGGCGGTCAAACAGGGGCTTTTTA	TAGGGCGGTCAAACAGGGTTTTTTTA	FALSE	FALSE	FALSE	GTTCTGC	GTTCTGC	TRUE
Non-A_Shanks_41	T_lutea_GenomeV2.4_Contig_190	14529	15783	1255	TAGGGCGGTCAAACAGGGCTTTTTAAGTACTAATATGGGGGGGGGTGACATTTTTTGACCATTTTCCAAAGTCCACAACAAAACTCCCAGGGGGGCCACCTGCCGCCACGAAAATCTTCGCCAGAAAATGGTGCGATTCTCCTCCCCCCTCGCCCCTCCCTTGCACAAGCTCTGGGGCTCTACCGGTAAAGAACCGCGGCGCCCGCCGCGGGAGTGATAGACGTATTTTGAAACAGAGTATTCATCACACCGGATTCCTTATTGATCCGTCCCACTCGTCGGCCGCCCGAGATTGATCGCCTGCCTGCTGAAGGCAAGACGTCATCTGCGCAGCCCTCAGCGCAACTCATAGTGCGCGCACACGGCCCCCTAGGCCACACACGTACCTGCCCTGACCAC…	TAGGGCGGTCAAACAGGGCTTTTTA	TAGGGCGGTCAAACAGCTATTTTA	FALSE	FALSE	FALSE	CGCCTTA	CGCCTTA	TRUE
Non-A_Shanks_42	T_lutea_GenomeV2.4_Contig_167	85360	86584	1225	TAGGGCGGTCAAACAGTGTTTTTTTATTAGGGGTGAAAAAATGACCATCTCAGAATTGAGGAAATCTGAGGATTTTTTTCGGGAGAAAGTTCCCAATACACCCAACTAGCACATATCCGGGGCCCATTAGGACCCGGACCCCCCCCTTGGGCCCCCACAACAAAACGTAATCGAAAACTGACAAAAGACGCTAAAATCGCACAAGCTTGAAAAGCTCAACTTCGAACCGATGCCGGGCGCGCTGCGTGCCCGTTTTCGACGATCCATCCGGATTGGGGACCCCACCAGATACCAAATACGCATAGCCCACCCGGATGGTCACGCCAATCGGGCAGGCCGCGCGCCGAACCCTCGTCGAAATCACCCATCCGCCGAGCCCATTGAACGTTGAGCCGTCGC…	TAGGGCGGTCAAACAGTGtttttttA	TAGGGCGGTCAAACAGGGGCTTTTTA	FALSE	FALSE	FALSE	CCAATGG	CCAATGG	TRUE
Non-A_Shanks_43	T_lutea_GenomeV2.4_Contig_155	231266	232458	1193	TAGGGCGGTCAAACAGTGTTTTTTTATTAGGGGTGAAAAAATGACCATCTCAGAATTGAGGAAATTTAAGGATTTTTTTCGGGAGAAAGTTCCCAATACACCCAACTAGCACATATCCGGGGCCCATTAGGACCCGGACCCCCCCCTTGGGCCCCCACAACAAAACGTAATCGAAAACTGACAAAAGACGCTAAAATCGCAAAAGCTTGAAAAGCTCAACTTCGAACCGATGCCGGGCGCGCTGCGTGGCCGTTTTCGACGATCCATCCGGATGGGGGACCCCACCAGATACCAAATACGCATAGCCCACCCGGATGGTCACGCCAATCGGGCAGGCCGCGCGCCGAACCCTCGTCGAAATCACCCATCCGCCGAGCCCATTGAACGTTGAGCCGTCGC…	TAGGGCGGTCAAACAGTGtttttttA	TAGGGCGGTCAAACAGGGGCTTTTTA	FALSE	FALSE	FALSE	TCACTGC	TCACTGC	TRUE
Non-A_Shanks_44	T_lutea_GenomeV2.4_Contig_032	60594	61762	1169	TAGGGCGGTCAAACAGGGGCTTTTTAACGGCTAGTAAGGGTTGGGCTGCATTTTTTGACCGTGGCGCGATGCCCACTAAAAAACTTCCCGGGGGGGCTACCTGACGCTACGAAAATCTTCGCCAAGAAATGGTGCGATCCGCCCCCCCTCTCTCCCCCTCCGTCACGCGCGCTCACGCTCTACCCGTAAATAAAGAATGGGCGGTCGCGCCCGCGGGGGGATCGGTTCCTCTATATCTAAGCTACATTCGGCATTTGATTCCCGCCCGATGCAGCGCCGTGTCGGGCTGCCGACAGTCCGACCACCCCCTGACCCACTGGCATCATTGCCCGCGCAGCCCACCCAGCTTCTCAAAGCGCGCGCACGCGGCTACACTGGCTGCCACAGACCCCACCCCGA…	TAGGGCGGTCAAACAGGGGCTTTTTA	TAGGGCGGTCAAACAGTAAACAGTGTTTTTTA	TRUE	FALSE	FALSE	AGACTAC	AGACTAC	TRUE
Non-A_Shanks_45	T_lutea_GenomeV2.4_Contig_150	329018	330182	1165	TAGGGCGGTCAAACAGTGTTTTTTTATAAGGAGTGAAAAAATGACCATCTCAGAATTGAGGAAATTTGAGGATTTTTCACGGTAGAAAGTTCCCAATACACCCAACTAGCACATATCCGGGGTCCATTAGGACCCGGACCCCCCCTTGGGCCCCAACAACCAACAACAAAACGTGATCAAAAAAAGACAGAAGACGCTAAAATCGCAAAAGCTTGAAAAGCTCAACTTCAAGTCGAGACCGGGCGGGCTGCGTGCCCGTTTTCGACGATGTTGACTGACGCCGCGTCGGCTCCACGGTGTACAGCTCTACTTGACGTCTACGTCAAGTATTGCGAAGACCTTGGTGTGCTTCTTCGCTACTCGAGCTCCGCGTGCCCGGAGTGCTTTCGTTGCGCCGTC…	TAGGGCGGTCAAACAGTGtttttttA	TAGGGCGGTCAAACAGGGGCTTTTTA	FALSE	FALSE	FALSE	TGTATGT	TGTATGT	TRUE
Non-A_Shanks_46	T_lutea_GenomeV2.4_Contig_044	639110	640262	1153	TAGGGCGGTCAAACAGTGTTTTTTTATAAGGGGTGAAAAAATGACCATCTCAGAATTGAGGAAATTTGAGGATTTTTTTCGGGAGAAAGTTCCCAATACACCCAACTAGCACATATCCGGGGCCCATTAGGACCCGGACCCCCCCCCTTGGGCCCCCACAACAAAACGTAATCAAAAACTGACAAAAGACGCTAAAAACGCAAAAGCTAAAAAAGCCCAACTTCGAACCGATGCCGGGCGCGCTGCGCGCCCGTTTTCGACGATCCATCCGGATGGGGGACCCCGCCAGACACCAAATACACAGGGACCACCCACACAGTCACGCCAATCGGGCGGGGTGCGCGCCGAAATCTCGTCGAAATCACCCATCCGTGGAGCCCATTTGACGGTTGACGTCTC…	TAGGGCGGTCAAACAGTGtttttttA	TAGGGCGGTCAAACAGGGGCTTTTTA	FALSE	FALSE	FALSE	CTACAAC	CTACAAC	TRUE
Non-A_Shanks_48	T_lutea_GenomeV2.4_Contig_115	1790420	1791532	1113	TAGGGCGGTCAAACAGTGTTTTTTATAAGGGGTGAAAAAATGACCATCTCAGAATTGAGGAAATTTAAGGATTTTTTTCGGGAGAAAGTTCCCAATACACCCAACTAGCACATATCCGGGGCCCATTAGGACCCGGACCCCCCCCTTGGGCCCCCACAACAAAACGTAATCAAAAACTGACAAAAGACGCTACCTCGCAAAAGCTCAAAAAGCCCAACTTCGAACCGATGCCGGGCGCGCTGCGTGGCCGTTTTCGACGATCCATCCAGATGGCGGACCCCACCAGATACCATATACGCATATCCCACCCGGATGGTCACGCCAATCGGGCAGGCCGCGCGCCGAACCCTCGTCGAAATCACCCACCCGCCGAGCCCATTGAACGTTGAGCCGTCGCCG…	TAGGGCGGTCAAACAGTGTTTTTTA	TAGGGCGGTCAAACAGGGGCTTTTTA	FALSE	FALSE	FALSE	GCTATGA	GCTATGA	TRUE
Non-A_Shanks_49	T_lutea_GenomeV2.4_Contig_091	1046267	1047373	1107	TAGGGCGGTCAAACAGTGTTTTTTTACTAGGGGTGAAAAAATGACCATCTCAGAATTGAGGAAATCTGAGGATTTTTTTCGGGAGAAAGTTCCCAATACACCCAACTAGCACATATCCGGGGCCCATTAGGACCCGGACCCCCCCCTTGGACCCCACAACAAAACGTAATCGAAAACTGACAAAAGACGCTAAAATCGCAAAAGCTTGAAGCTTGAAAAGCTCAACTTCGAACCGATGCCGGGCGCGCTGCGTGCCCGTTTTCGACGATCCATCCGGATGGGGGACCCCACCAGATACCAAATACGCATATCCCACCCGGATGGTCACGCCAATCGGGCAGGCCGCGCGCCGAACCCTCGTCGAAATCACCCATCCGCCGAGCCCATTATTGAACGTTG…	TAGGGCGGTCAAACAGTGtttttttA	TAGGGCGGTCAAACAGGGGCTTTTTA	FALSE	FALSE	FALSE	CGCATAG	CGCATAG	TRUE
Non-A_Shanks_50	T_lutea_GenomeV2.4_Contig_184	1848153	1849229	1077	TAGGGCGGTCAAACAGGGGCTTTTTAACCATTAGTAAGGGCCCGGCTGCATTTTTTGACCGTGGCGCGATGCCCAATAAAAAAGCTCCGGGGGGGGCTACCTGACGCGACGAAAATCTTCGCCAAGAAATGGTGCGTTCCGCCCCCGCTCTCTCCCCCTCCGCCTCCGTCACGCGCGCTCGCGCTCTACCCGTAAAGAATTGGCGGTCGCGCCCGCGGGGGGATCGGTTCCTTTATATCTAAGCTACATTCGGCATTTGATTCCCGCCCGATGCAGCGCCGTGTCGGGCTGCCGACAGTCCGACCACCCCCTGACCCTCTGGCATCATTGCCCGCGCAGCCCAAACAGCTCCTCACAGCGCGCGCTCGCGGCTACCCTGGCTGTATTTGGTGTCTGGCG…	TAGGGCGGTCAAACAGGGGCTTTT	TAGGGCGGTCAAACAGGGTTTTTT	FALSE	FALSE	FALSE	GATACGT	GATACGT	TRUE
Non-A_Shanks_51	T_lutea_GenomeV2.4_Contig_175	923961	925035	1075	TAGGGCGGTCAAACAGGGGCTTTTTAACTATTAGTAAGGGTTGGGCTGCATTTTTTGACCGTGACGCGAGGTCCAATAATTATTGTAGTATTACCAATAAAAAAACCTTCAGGGGGGGCCACCTGCCGCCTGCCGCCACGAAAATCTTAGCCAGGAAATGGTGCGATTCTCCCCCCCTCCCCCCCCCCACGTCACGCGCGCTCACGCTCTACCCGTAAAGAATTGGCGGTCGCACCCGCGGGGGGATCGGTTCCTTTATATCTAAGCTACATTCGGCATTTGATTCCCGCCCGATGCAGCGCCGTGTCGGGCTGAGGGTTCGGCGCGCGGCCTGCCCGATTGGCGTGACCATCCGGGTGGGATATGCGTATTTGGTATCTGGTGGGGTCCCCCATCCGG…	TAGGGCGGTCAAACAGGGGCTTTT	TAGGGCGGTCAAACAGTGTTTTTT	FALSE	FALSE	FALSE	ACAAGCT	ACAAGCT	TRUE
Non-A_Shanks_52	T_lutea_GenomeV2.4_Contig_175	531225	532278	1053	TAGGGCGGTCAAACAGGGTTTTTTTATTAGGCGTGAAAAAATGACCATCTCACGGTTAAGGAAATTTCAGGATTTTTTTCGGTAGAAAGTTCCCAATACACCCAACTAACACATATCCGGGCCCCATTGGGACCCAGACTTCCCCCTTGGGCCCCCACAACAAAACGTAAGCAAATATTGACGAAAGACGCTAAAGTCGGAAAGGGAAAGGGCTTAAAGAGCTCAACTTCAAATCGAGACCGGGCGCGGTTCATGCCCGTTTTCGACGATCCACCTGGATGGGGGGTCCCGCCAGACACAAAATACACTGGGGCCACCCGCACAATCACGCCAATCGGGCAGGCCGCGCGCCGAAACCTCGTCGAAATCAGCCATCCGCTGAGCGCTGTGAGGCGCTCT…	TAGGGCGGTCAAACAGGGtttttttA	TAGGGCGGTCAAACAGGGGCTTTTTA	FALSE	FALSE	FALSE	CTCGTAG	CTCGTAG	TRUE
Non-A_Shanks_53	T_lutea_GenomeV2.4_Contig_115	812014	813061	1048	TAGGGCGGTCAAACAGGGCCTTTTAAGTACTAATATGGGGGGGGGTGACATTTTTTGACCATTTTCCAAAGCCCACAACAAAACTCCCAGGGGGGCCACCTGCCGCCACGAAAATCTTCCGCCAGAAAATGGTGCGATTCTCCTCCCCCCTCGCCCCTCCCTTGCACACACTCTGGGGCTCTACCGGTAAAGAACCGCGGCGCCCGCCGCGGGAGTGATAGACGTATTTTGAAACGGAGTATTCATCACACCGGATTCCTTATTGATCCGTCCCACTCGTCGGCCGCCCGAGATTGATCGCCTGCCTGCTGAAGGCAAGACGTCATCTGCGCAGCCCTCAGCGCACCTCATAGTGCGCGCATACGGCCCCCTAGGCCACACACGTACCCGCCCTGACCA…	TAGGGCGGTCAAACAGGGCCTTTTA	TAGGGCGGTCAAACAGCTATTTTA	FALSE	FALSE	FALSE	GGACAGG	GGACAGG	TRUE
Non-A_Shanks_54	T_lutea_GenomeV2.4_Contig_134	1042920	1043951	1032	TAGGGCGGTCAAACAGGGTTTTTTTATAAGGGGTGAAAAAATGACCATCTCAGAATTGAGGAAACTTGAGGATTTTTTTCGGGAGAAAGTTCCCAATACACCCAACTAGCACATATCCGGGGCCCATTAGGACCCGGACCCCCCCTTGGGCCCCCACAACAAAACGTAATCAAAAACTGACAAAAGACGCTAAAATCGCAAAAGCTTAAAAAGCCCGACTTCGAACCGATGCCGGGCGCGCTGCGTGGCCGTTTTCGACGATCCATCCGGATGGGGGACCCCACCAGATACCAAATACGCATATCCCACCCGGATGATCACGCCAATCGGGCAGGCCGCGCGCCGAACCCTCGTCGAAATCACCCACCCGCCGAGCCCATTGAACGTTGAGCCGTCGCC…	TAGGGCGGTCAAACAGGGtttttttA	TAGGGCGGTCAAACAGGGGCTTTTTA	FALSE	FALSE	FALSE	CCTGCCC	CCTGCCC	TRUE
Non-A_Shanks_55	T_lutea_GenomeV2.4_Contig_168	505373	506368	996	TAGGGCGGTCAAACAGGGGCTTTTTAACTAATAGTAAGGGTTGGGCTGCATTTTTTGACCGTGGCGCGAGGCCCAATAAAAAACCTTCAGGGGGGGCCACCTGCCGCCACGAAAATCTTAGCCAGGAAATGGTGCGATTCTCCCCCCCTCCCCCCCCCTCCGTCACGCGCGCTCACGCTCTACCCGTAAAGAATTGGCGGTCGCGCCCGCGGGGGGATCGGTTCCTTTATATATATGCTACATTCGGCATTTGATTCCCGCCCGATGCAGCGCCGTGTCGGGCTGCCGACAGTCCGACCACCCCCTGACCCTCTGGCATCATGGCCCGCGCAGCCCACCCAGCTCCTCACACAGCGCGCACGCGGCTACCCTGGCTGCCACAGACCCCGCCCCGACCAT…	TAGGGCGGTCAAACAGGGGCTTTTTA	TAGGGCGGTCAAACAGTGTTTTTTTA	TRUE	TRUE	FALSE	CCACGCA	CCACGCA	TRUE
Non-A_Shanks_56	T_lutea_GenomeV2.4_Contig_023	88013	88984	972	TAGGGCGGTCAAACAGTGTTTTTTTATTAGGGGTGAAAAAATGACCATCTCAGAATTGAGGAAATTTAAGGATTTTTTTCGGGAGAAAGTTCCCAATACACCCAACTAGCACATATCCGGGGCCCATTAGGACCCGGACCCCCCCCTTGGGCCCCCACAACAACGTAATCGAAAACTGACAAAAGACGCTAAAATCGCAAAAGCTTGAAAAGCTCAACTTTGAACCGATGCCGGGCGCGCTGCGTGGCCGTTTTCGACGATCCATCCGGATGGGGGACCCCACCAGATACCAAATACGCATAGCCCACCCGGATGGTCACGCCAATCGGGCAGGCCGCGCGCCGAACCCTCGTCGAAATCACCCATCCGCCGATCCCATTGAACGTTGAGCCGTCGCCG…	TAGGGCGGTCAAACAGTGtttttttA	TAGGGCGGTCAAACAGGGGCTTTTTA	FALSE	FALSE	FALSE	TCACTAA	TCACTAA	TRUE
Non-A_Shanks_57	T_lutea_GenomeV2.4_Contig_162	154578	155453	876	GTAGGGCGGTCAAACAAGGGCTTTTTAACGACTATTAAGGGTTGGGCTGCATTTTTTGACCGTGGCGCGATGCCCAATAAAAAACCTCCCGGGGGGCTACCTGACGCGACGAAAATCTTCGCCAAGAAATGGTGCGATCCGCCCCCCCCCCTCCCCCCTTCCGTCACGCGCCCTCACGCTCTACCCGCCCCCCACATGAATGGATCGTCGAAATCGCGCACGCAGCGCGCCCGGAATCAGTTCGAAGTTGGGCTCTCCGGGCCTCACTCGGAGACGTTGAACGTGCAATGGGCTCAGCGGATGGCTGATTTCGACGAAGTTTTGGCGCGCGTCCCGCCTGATTGGCGTGACTGTGTGGGTGGCCCCTGTGTATTTGGTGTCTGGCGGGGCCCCCCATCT…	TAGGGCGGTCAAACAAGGGCTTTTTA	TAGGGCGGTCAAACAGGGTTTTTTTA	FALSE	FALSE	FALSE	TCAGCTG	TCAGCTG	TRUE
Non-A_Shanks_58	T_lutea_GenomeV2.4_Contig_093	2640402	2641219	818	TAGGGCGGTCAAACAGGGTTTTTTTATTAGGGGTGAAAAAATGACCATCTCACGGTTAAGGAAATTTCAGAATTTTTTTCGGTAGAAAGTTTCCAATACACCCAACAAACACATATCCGGGCCCCATTGGGACCCAGACCTCCCCCTTGGGCCCCCACAACAAAACGTAAGCAAATATTGACGAAAGACGCTAAAGTCGGAAAGGGCTTAAAGAGCTCAACTTCAAATCGAGACCGGGCGCGGTGCATGCCCGTTTTCGACGATCCATCAAGATGGGGGGCCCAGCCATACACCAAATACACTGGGGCCACCCGCACAGTCACGCCAATCGGGCAGGCCGCGCGCAGAAACCTCGTCGAAATCAGCCACCCGCTAAGCGTCCAACGTCTCCGAGTGAGG…	TAGGGCGGTCAAACAGGGtttttttA	TAGGGCGGTCAAACAGGGGCTTTTTA	FALSE	FALSE	FALSE	GTATTTG	GTATTTG	TRUE
Non-A_Shanks_59	T_lutea_GenomeV2.4_Contig_139	687847	688664	818	TAGGGCGGTCAAACAGTTTTTTTATTAGGGGTGAAAAAATGACCATCTCAGAATTGAGGAAATCTGAGGATTTTTTTCGGGAGAAAGTTCCCAATACACCCAACTAGCACATATCCGGGGCCCACATTAGGACCCGGACCCCCCCCTTGGGCCCCCACAACAAAACGTAATCGAAAACTGACAAAAGACGCTAAAATCGCAAAAGCTTGAAAAGCTCAACTTCGAACCGATGCCGGGCGCGCTGCGTGGCCGTTTTCGACGATCCATCCGGATGGGGGACCCCACCAGATACCAAATACGCATAGCCAGCCTCAACGCGGAGGCTCGTCAGCCACGCGTGGACGGCCGCGTCGGTGAGCTGGTCCTGGTTCTCGATGCCGAGTTCGAGTGAGGGCAAAG…	TAGGGCGGTCAAACAGTTTTTTTA	TAGGGCGGTCAAACAGGGGCTTTTTA	FALSE	FALSE	FALSE	CAAAAAA	CAAAAAA	TRUE
Non-A_Shanks_60	T_lutea_GenomeV2.4_Contig_127	1432527	1433326	800	TAGGGCGGTCAAACAGGGGCTTTTTAACTAATAGTAAGGGTTGGGCTGCATTTTTTGACCGTGGCGCGAGGCCCAATACAAAACCTTCAGGGGGGGCCACCTGCCGCCACGAAAATCTTAGCATGTGCCGCCTCATGGACGCCGTTCTCCAAGGCCTCGCTTGGGACGTCTGCATGCCCTACTTGGACGACATTGGCGTCTGGTCGACGGGTCCGTCGTCGCGCTCGCCCTCGCCCAAGCCCGTCCTCCCGCCTTTCTCTGCTGAGGAGGTGGTCCAGCCCGTCATTGGCCACTGCCCAACTTCCGCCGCGCCTCTCGCCGCTTCCCTTCCGTTCCCTCCGTTCCCCTCCGAGGCAGTGGTAACCTCGGATCCGTCAGTTGGGCTCTCCGGGCCTCCCT…	TAGGGCGGTCAAACAGGGGCTTTTTA	TAGGGCGGTCAAACAGTGTTTTTTTA	TRUE	TRUE	FALSE	GTAAGGC	GTAAGGC	TRUE
Non-A_Shanks_61	T_lutea_GenomeV2.4_Contig_175	145348	146143	796	TAGGGCGGTCAAACAGGGGCTTTTTAACTATTAGTAAGGGTTGGGCTGCATTTTTTGACCGTGGCGCGAGGCCCAATAAAAAACCTTCAGGGGGGGGCCACCTGCCGCCACGAAAATCTTAGCCAGGAAATGGTGCGATTCTCCCCCCCTCCCCCCCCTCCGTCACGCGCGCTCACGCTCTACCCGTAAAGAATTGGCGGTCGCGCCCGCGGGGGGATCGATTCCTTTATATCTAAGCTACATTCGGCATTTGATTCCCGCCCGATGCAGCGCCGTGTCGGGCTGCCGACAGTCCGACCACGGGGTCCGCCATCCGGATGGATCGTCGAAAACGGCCACGCAGCGCGCCCGGCATCGGTTCGAAGTTGGGCTCTCCGGGCCCCCCTCGGCGACGGCTCA…	TAGGGCGGTCAAACAGGGGCTTTTTA	TAGGGCGGTCAAACAGTGTTTTTTTA	TRUE	TRUE	FALSE	ATGAAGG	ATGAAGG	TRUE
Non-A_Shanks_62	T_lutea_GenomeV2.4_Contig_157	282770	283564	795	TAGGGCGGTCAAACACTGATTTATAACTACTAACATGTGGGGGGGGCTGCATTTTTTGACCGTCCCCCAAAGCCCATAAAAAAACTCCCGGGGGCTCACCTGCCGCCACGAAAAATTCCCGAGGAAAATGGTGGGTTCTACCGCCCCCCTCGCCCCCCCCTCTGCACACGCGCTGGGGCTCTTACAGTAAAGAACTGGCGGTCGCGCCGCGGGGACGATAAGCTTATTTCGGGGCAGTTGTTTCATGACACGCGATTCCCCCGAGATCCGTCCGCGCGATCAGGCGCCCGACCTTCATCTAGTGCCTAGAGCAGGGAGGGAAGTCACACGCGGAGCACCCCGGGCACCCCACAGCGCGTGCACACGACTGCCTTGCTCTCCGGCCTCCGCCGGCGAACG…	TAGGGCGGTCAAACACTGATTTA	TAGGGCGGTCAAACACTATTTTA	FALSE	FALSE	FALSE	GTCTCGG	GTCTCGG	TRUE
Non-A_Shanks_63	T_lutea_GenomeV2.4_Contig_143	35252	36011	759	TAGGGCGGTCAAACAGGGGCTTTTTATTAACGACTAGTAAGGGTTGGGCTGCATTTTTTGGCCGTGGCGCGATGCCCAATAAAAAAACTCCCGGGGGGGCTACCTGACGCTACGAAAATCTTCGCCAAGAAATGGTGCGATTCGCCCCCCCCCCTCCCCCCCCCTCCGTCACGCGCGCTCACGCTCTACCCGTAAAGATTTGGCGGTCGCGCCCGCGGGGGGATCGGTTCCTTTAGATCTAAGCTACATTCGGCGGCCCCTGTGTATTTGTTGGTGTCTGACGAGGCCCCCCACATGAATGGATCGTCGAAATCGGGCACGCACCGCGCCCGGTCTCGATTTGAAGTTGGGCTCTCCGGGCCTCACTCGGAGACGTTGGACGCTCAGCGGATGGCTGAT…	TAGGGCGGTCAAACAGGGGCTTTTTA	TAGGGCGGTCAACCAGGGTTTTTTTA	TRUE	FALSE	FALSE	TCTTTCG	TCTTTCG	TRUE
Non-A_Shanks_64	T_lutea_GenomeV2.4_Contig_097	1511809	1512500	692	TAGGGCGGTCAAACAGGGGCTTTTTAACTAATAGTAAGGGTTGGGCTGCATTTTTTGACCGTGGCGCGAGGCCCAATAAAAAACCTTCAGGGGGGGCCACCTGCCGCCACGAAAATCTTAGCCAGGAAATGGTGCGATTCTCCCCCCCTCCCCCCCCCTCCGTCACGCGCGCTCACGCTCTACCCGTAAAGAATTGGCGGTCGCGCCCGCGGGGGGATCGGTTCCTTTATATATATGCTACATTCGGCATTTGATTCCCGCCCGATGCAGCGCCGTGTCGGGCTGCCGACAGTCCGACCACCCCCTGACCCTCTGGCATCATGGCCCGCGCAGCCCACCCAGCTCCTCACAGCGCGCGCACGCGGCTACCCTGGCTGCCACAGACCCCGCCCCGACCAT…	TAGGGCGGTCAAACAGGGGCTTTTTA	TAGGGCGGTCAAACAGTGTTTTTTTA	TRUE	TRUE	FALSE	CCAGGAG	CCAGGAG	TRUE
Non-A_Shanks_65	T_lutea_GenomeV2.4_Contig_107	117607	118208	602	TAGGGCGGTCAAACAGGGGCTTTTTAACTAATAGTAAGGGTTGGGCTGCATTTTTTGACCGTGGCGCGAGGCCCAATAAAAAACCTTCAGGGGGGCCACCTGCCGCCACGAAAATCTTAGCCAGGAAATGGTGCGATTCTCCCCCCCTCCCCCCCCCTCCGTCACGCGCGCTCACGCTCTACCCGTAAAGAATTGGCGGTCGCGCCCGCGGGGGATCGGTTCCTTTATATATATGCTACATTCGGCATTTGATTCCCGCCCGATGCAGCGCCGTGTCGGGCTGCCGACAGTCCGACCACCCCCTGACCCTCTGGCATCATGGCCCGCGCAGCCCACCCAGCTCCTCACAGCGCGCGCACGCGGCTACCCTGGCTGCCACAGACCCCGCCCCGACCATCC…	TAGGGCGGTCAAACAGGGGCTTTTTA	TAGGGCGGTCAAACAGTGTTTTTTTA	TRUE	TRUE	FALSE	GCTCTCA	GCTCTCA	TRUE
Non-A_Shanks_66	T_lutea_GenomeV2.4_Contig_024	110595	111189	595	TAGGGCGGTCAAACAGTGTTTTTTTATAAGGGGTGAAAATATGACCATCTCAGAATTGAGGAAATTTGAGGATTTTTCACGGTAGAAAGTTCCCAATACACCCAACTAGCACATATCCGGGGTCCATTAGGACCCGGACCCCCCCCTTGGGCCCCAGGGTGAATCCTGCGAGGGACGGGTCGGGATGGTCGGGGTGGGGCCTCTGGCCTCTGGTAGTGGTAGCCAGGGTAGCCGCGTGCGCGCGCTGTGATGTGCTGGGTGGGCTGCGCGGGCAATGATGCCAGAGGGTCAGGGGGTGGTCGGACTGTCGGCAGCCCGACACGACGCTGCATCGGGCGGGAATCAAATGCCGAATGTAGCTTAGATATAGAGGAACCGATCCCCCCGCGGGCGCGACCG…	CATATATAGGGCGGTCAAACAGTGtttttttA	TAGGGCGGTCAAACATGGGCTTTTTA	FALSE	FALSE	FALSE	TATATGG	TATATGG	TRUE
Non-A_Shanks_67	T_lutea_GenomeV2.4_Contig_142	47472	48002	531	TAGGGCGGTCAAACAGGGGTTTTTTAACTCTTAGTAAGGGTTGGGCTGCATTTTTTGACCGTGGCGCGGTGCCCAATAAAAAAGCTCCGGGGGGGGCTACCTGACGCTACGAAAATCTTCGCCAAGAAATGGTGCGATCCGCCCCCCCTCTCTGGCTCGGCGGATGGGTGATTTCGACGAGGTATCAGGGCGCGGCCTGTCCGATTGGCGTGACCATGCGGGTGGGACCTGTGTATTTGGTATCTGGCGGGGTCTCCCATCCTGATGCATCGTCGAAAACGGGCACGCAGCCCGCCCGGTCTCGACTTGAAGTTGAGCTTTTCAAGCTTTTGCGATTTTAGCGTCTTCTGTCTTTTTTTGATTACGTTTTGTTGTCGGGGCCCAAGGGGGGGGTCCGGG…	TAGGGCGGTCAAACAGGGGTTTTTTA	TAGGGCGGTCAAACAGTGTTTTTTTA	FALSE	TRUE	FALSE	TAACTAC	TAACTAC	TRUE
Non-A_Shanks_68	T_lutea_GenomeV2.4_Contig_172	222994	223495	502	TAGGGCGGTCAAACAGGGGCTTTTTAACTATTAGTAAGGGTTGGGCTGCATTTTTTGACCGTGGCGCGAGGCCCAATAAAAAACCTTCAGGGGGGGCCACCTGCCGCCACGAAAATCTTAGCCAGGAAATGGTGCGATTCTCCCCCCTCCCCCCCCCTCCGTCACGCGCGCTCACGCTCTACCCGTAAAGAATTGGCGGTCGCGCCCGCGGGGGGATCGATTTCTTTATATCTAAGCTACATTCGGCATTTGATTCCCGCCCGATGCAGCGCCGTGTCGGGACTGTCGGGCTGCCGACAGTCCCACCCCCTGACCCTCTGGCATCATGGCCCGCGCAGCCCACCCAGCTCCTCACAGCGCGCGCACGCGGCTACCCTGGCTGCCGCAGACCCCGCAGTT…	TAGGGCGGTCAAACAGGGGCTTTTTA	TAGGGCGGTCAAACAGTGTTTTTTTA	TRUE	TRUE	FALSE	TGGCTAA	TGGCTAA	TRUE
Non-A_Shanks_76	T_lutea_GenomeV2.4_Contig_117	7074	10123	3050	TAGGGCGGTCAAACATGGTTTTTTTATTGGGGGTAAAAAAATGACCATCTCACGGTTAAGGAAATTTCAGAATTTTTTCCGGTAGAAAGTTCCCAATACACCCAACTAACACATATCCGGGCCCCATTGGGACCCAGACCTCCCCCTTTGGCCCCCACAACAAAACGTAAGCAAATATTGACGAAAGACGCTAAAGTCGGAAAGGGCTCAAAGAGCTCAACTTCAAATCGAGACCGGGCGCGTTGCACGCCCGTTTTCGACGATCCATCAAGATGGGGGGGGCCGCCAGACATCAAATACACTGGGGCCACCCGCACAGTCACGCCAATCGGGCAGGCCGCGCGCCAAAACCTCGTCGAAATCAGCCATCCGCTGAGCGTCCAACGTCTCAGAGTGAGG…	TAGGGCGGTCAAACATGGTTTTTTTA	TAGGGCGGTCAAACAGGGGCTTTTTA	FALSE	FALSE	FALSE	GTTCTTA	TAAGAAG	FALSE	165
Non-A_Shanks_70	T_lutea_GenomeV2.4_Contig_179	327315	330357	3043	TAGGGCGGTCAAACAGGGGCTTTTTAACTACTAGTAAGGGTTGGGCTGCATTTTTTGACCGTGGCGCGATGCCCACTAAAAAACCTCCCGGGGGGCTACCTGACGCTACGAAAATCTTCGCCAAGAAATGGTGCGATCCGCCCCCCTCTCTCCCCCTCCGTCACGCGCACTCACGCTCTACCCGTAAAGAATGGGCCGTCGCGCCGCGGGGGGATCGGTTCCTCTATATCTAAGCTACATTCGGCATTTGATTCCCGCCCGATGCAGCGCCGTGTCGGGCTGCCGACAGTCCGACCACCCCCTGACCCTCTGGCATCATTGCCCGCGCAGCCCACCCAGCTCCTCACAGCGCGCGCACGCGGCTACCCTGGCTACCACAGACCCCACCCCGACCATCCC…	TAGGGCGGTCAAACAGGGGCTTTTTA	TAGGGCGGTCAAACATGGTTTTTTTA	TRUE	FALSE	FALSE	GTTACAT	ACATGTT	FALSE	215
Non-A_Shanks_71	T_lutea_GenomeV2.4_Contig_009	4764	7797	3034	TAGGGCGGTCAAACAGGGGCTTTTTAACTACTAGTAAGGGTTGGGCTGCATTTTTTGACCGTGGGCGCGATGCCCACTAAAAAACCTCCCGGGGGGGCTACCTGACGCTACGAAAATCTTCGCCAAGAAATGGTGCGATCCGCCCCCCCTCTCTCCCCTCCGTCACGCGCACTCACGCTCTACCCGTAAAGAATGGGCCGTCGCGCCCGCGGGGGATCGGTTCCTCTATATCTAAGCTACATTCGGCATTTGATTCCCGCCGATGCAGCGCCGTGTCGGGCTGCCGACAGTCCGACCACCCCCTGACCCTCTTGGCATCATTGCCCGCGCAGCCCACCCAGCTCCTCACAGCGCGCGCACGCGGCTACCCTGGCTACCACAGACCCCACCCCGACCATC…	TAGGGCGGTCAAACAGGGGCTTTTTA	TAGGGCGGTCAAACATGGTTTTTTTA	TRUE	FALSE	FALSE	CCCCTCT	ACCGCCA	FALSE	246
Non-A_Shanks_77	T_lutea_GenomeV2.4_Contig_044	179887	182148	2262	TAGGGCGGTCAAACAGTGTTTTTTTATTAGGGGTGAAAAAATGACCATCTCAGAATTGAGGAAATTTAAGGATTTTTTTCGGGAGAAAGTTCCCAATACACCCAACTAGCACATATCCGGGGCCCATTAGGACCCGGACCCCCCCCTTGGGCCCCCACAACAAAACGTAATCGAAAACTGACAAAAGACGCTAAAATCGCAAAAGCTTGAAAAGCTCAACTTCGAACCGATGCCGGGCGCGCTGCGTGGCCGTTTTCGACGATCCATCCGGATGGGGGACCCCACCAGATACCAAATACGCATAGCCCACCCGGATGGTCACGCCAATCGGGCAGGCCGCGCGCCGAACCCTCGTCGAAATCACCCATCCGCCGAGCCCATTGAACGTTGAGTGAGCCG…	TAGGGCGGTCAAACAGTGtttttttA	TAGGGCGGTCAAACAGGGGCTTTTTA	FALSE	FALSE	FALSE	ATGGTAG	CTACCAA	FALSE
Non-A_Shanks_72	T_lutea_GenomeV2.4_Contig_150	1820209	1822368	2160	TAGGGCGGTCAAACAGGGGCTTTTTAACGGCTAGTAAGGGTTGGGCTGCATTTTTTGACCGTGGCGCAATGCCCACTAAAAAACCTCCCGGGGGGGCTACCTGACGCTACGAAAATCTTCGCCAAGAAATGGTGCGATCCGCCCCCCCCTCTCTCCCCCTCCGTCACGCGCAGAGGTTTCGGCGCGCGGCCTGCCCGATTGGCGTGACTGTGTGGGTGACCCCTGTGTATTTGGTGTCTGGCGGGGCCCTCCATCCAGGTGGATCGTCGATCGAAATCGGGCACGCAGCGCGCCCGGACTCAGTTCGAAGTTGGGCTCTCCGGGCCTCACTCGGCGACGGCTCAACGTCCAATGGGCTCAGCGGATGGCTAAATTTGACGAGGTTTCGGCGCGCGGCCT…	TAGGGCGGTCAAACAGGGGCTTTTTA	TAGGGCGGTCAAACAGGTTTTTTTA	TRUE	FALSE	FALSE	ATAAATA	AAATTAT	FALSE
Non-A_Shanks_79	T_lutea_GenomeV2.4_Contig_173	567489	569038	1550	TAGGGCGGTCAAACAGCAAACAGGGGCTTTTTATAACTATTTTAGTAAGGGTTGGGCTGCATTTTTTGACCGTGGCGCGAGGTCCAATAAAAAACCTTCAGGGGGGGCCACCTGCCGCCACGAAAATCTTCGCCAGGAAATGGTGCGATTCTCCCCCCCTCTCCCCCCCTCCGTCCTCCGTCACGCGCGCTCACGCTCTACCCGTAAAGAATTGGCGGTCGCGCCCGCGGCCCGCGGGGGGTCGGTTCCTTTATATCTAAGCTACATTCGGCGTTTGATTCCCGCCCGATGCAGCGCCGTGTCGGGCTGCCGACAGTCCGACCACCCCCTGACCCTCTGGCATCCTCTTCGGAACAGAACCGGATAAAATTCAAAATTCATGCCAGGAGGCCTGAATAC…	TAGGGCGGTCAAACAGCAAACAGGGGCTTTTTA	TAGGGCGGTCAAACAGTGTTTTTTTA	FALSE	TRUE	FALSE	TGTATGCA	TAGGATG	FALSE
Non-A_Shanks_33	T_lutea_GenomeV2.4_Contig_128	572972	574506	1535	TAGGGCGGTCAAACAGTGTTTTTTTATAAGGGGTAAAAAAATGACCATCTCAGAATTGAGGAAATTTAAGGATGTTTTCGGGAGAAAGTTCCCAATACACCCAACTAGCACATATCCGGGGCCCATTAGGACCCGGACCCCCCCCTTGGGCCCCCACAACAAAACGTAATCAAAAACTAACAAAAGACGCTAAAATCGCAAAAGCAAAAGCTCAAAAAGCCCAACTTCGAACCGATGCCGGGCGCGCTGCGTGGCCGTTTTCGACGATCCATCCAGATGGCGGACCCCACCAGATACCATATACGCATATCCCACCCGGATGGTCACGCCAATCGGGCAGGCCGCGCGCCGAACCCTCGTCGAAATCACCCACCCGCCGAGCCCATTGAACGTTGAGCC…	TAGGGCGGTCAAACAGTGtttttttA	TAGGGCGGTCAAACAGGGGCTTTTTA	FALSE	FALSE	FALSE	GGTAAAG	GGTGAAG	FALSE
Non-A_Shanks_75	T_lutea_GenomeV2.4_Contig_108	733945	735419	1475	TAGGGCGGTCAAACAGTGTTTTTTTATAAGGGGTGAAAAAATGACCATCTCAGAATTGAGGAAATTTAAGGATTTTTTTCGGGAGAAAGTTCCCAATACACCCAACTAGCACATATCCGGGGCCCATTAGGACCCGGCCCCCCCCCCTTGGGCTCCCACAACAAAACGTAATCAAAAACTGACAAAAGACGCTAAAATTTAAAATCGCAAAAGCTCAGCAAAAAGCCCAACTTTGAACCGATGCCGGGCGCGCTGCGTGGCCGTTTTCGACGATCCATCCGGATGGCGGACCCCACCAGATACCATATACGCATATCCAACCCGGATGGTCACGCCAATCGGGCAGGCCGCGCGCCGAACCCTCGTCGAAATCACCCACCCGCCGAGCCCATTGAACGT…	TAGGGCGGTCAAACAGTGtttttttA	TAGGGCGGTCAAACAGGGGCTTTTTA	FALSE	FALSE	FALSE	CCCCCCC	CAATCGG	FALSE
Non-A_Shanks_47	T_lutea_GenomeV2.4_Contig_184	606323	607473	1151	TAGGGCGGTCAAACAGGGGCTTTTTAACTAATAGTAAGGGTTGGGCTGCATTTTTTGACCGTGGCGCGAGGCCCAATAAAAAACCTTCAGGGGGGGCCACCTGCCGCCACGAAAATCTTAGCCAGGAAATGGTGCGATTCTCCCCCCCTCCCCCCCCCTCCGTCATGCGCGCTCACGCTCTACCCGTAAAGAATTGGCGGTCGCGCCCGCGGGGGATCGGTTCCTTTATATCTAAGCTACATTCGGCATTTGATTCCCGCCCGATGCAGCGCCGTGTCGGGCTGCCGACAGTCCGACCACCCCCTGACCCTCTGGCATCATGGCCCGCGCAGCCCACCCAGCTCCTCACAGCGCGCGCACGCGGCTACCCTGGCTGCCGCAGACCCCGCCCTGACCATC…	TAGGGCGGTCAAACAGGGGCTTTTTA	TAGGGCGGTCAAACAGTGTTTTTTTA	TRUE	TRUE	FALSE	AATTACA	AACATGC	FALSE
Non-A_Shanks_74	T_lutea_GenomeV2.4_Contig_119	83385	84291	907	TAGGGCGGTCAAACAGGGGCTTTTTAACTATTAGTAAGGGCTGGGCTGCATTTTTTGACCATGGCGCGGTGCCCAATAAAAAAGCTCCGGGGGGGGCTACCTGACGCTACGAAAATCTTCGCCAAGAAATGGTGCGATCCGCCCCCCCTCTCGCCCCCTCCGTCACGCGCGCTCGCGCTCTACCCGTAAAGAATGGGCGGTCGCGCCCGCGGGGGGATCGGTTCCTCTATATCTAAGCTACATTCGGCATTTGATTCCCGCCCGATGCAGCGTCGTGTCGGGCTGCCGACAGTCCGACCACCCCCTGACCCTTTGGCATCATTGCCCGCGCAGCCCACCCAGCACATCACAGCGCGCGCACGCGGCTACGCCTGTCAGATTGGCGTGACCATGCGGGTG…	TAGGGCGGTCAAACAGGGGCTTTTTA	AGGGCGGTCAAACAGTGTTTTTTTA	TRUE	FALSE	FALSE	TTTAATA	TGATCCT	FALSE
Non-A_Shanks_69	T_lutea_GenomeV2.4_Contig_016	295176	296004	829	TAGGGCGGTCAAACAGTGTTTTTTTATTAGGGGTGAAAAAATGACCATCTCAGAATTGAGGAAATTTGAGGATTTTTTTCGGGAGAAAGTTCCCAATACACCCAACTAGCACATATCCGGGGCCCATTAGGACCCGGACCCCCCCCCCCTTGGGCCCCCACAACAAAACGTAATCGAAAACTGACAAAAGACGCTAAAATCGCAAAAGCTTGAAAAGCCCAACTTCGAACCGATGCCGGGCGCGCTGCGTGCCCGTTTTCGACGATCCATCCGGATGGGGGACCCCACCAGATACCAAATACGCATAGCCCACCAGGATGGTCACGCCAACGCCAATCAGGCAGGCCGCGCGCCGAACCCTCGTCGAAATCACCCATCCGCCGAGCCCATTGAACGTTG…	TAGGGCGGTCAAACAGTGtttttttA	TAGGGCGGTCAAACATGGGCTTTTTA	FALSE	FALSE	FALSE	GAAAACG	ACTCACC	FALSE
Non-A_Shanks_80	T_lutea_GenomeV2.4_Contig_143	25906	259840	805	TAGGGCGGTCAGACAGCAAACAGGGGCTTTTTAACTATTATTAATAGTAAGGGTTGGGCTGCATTTTTTGACCGTGGCGCGAGGCCCAATAAAAAACCTTCAGGGGGGGCCACCTGCCGCCACGAAAATCTTAGCCAGGAAATGGTGCGATTCGCCCCCCCTCCCCCCCCTCCGTCACGCGCGCTCACGCTCTACCCGTAAAGAATTGGCGCTCGCGCCCGCGGGGGGATCGGTTCCTTTATATCTAAGCTACATTCGGCATTTGATTCCCGCCCGATGCAGCGCCGTGTCGGGCTGTCGACTGTCCGACCACCCCCTGACCCTCTGGCATCATGCATGGCTGCATGGCCCGCGCAACCCACCCAGCTCCTCACAGCGCGCGCACGCGGCTACCCTGGC…	TAGGGCGGTCAGACAGCAAACAGGGGCTTTTTA	TAGGGCGGTCAAACAGTGTTTTTTA	FALSE	FALSE	FALSE	CAAGTTG	GACCAAG	FALSE
Non-A_Shanks_73	T_lutea_GenomeV2.4_Contig_097	1836694	1837188	495	TAGGGCGGTCAAACAGGGGCTTTTTAACCATTAGTAAGGGCCGGGCTGCATTTTTGACCGTGGCGCGATGCCCAATAAAAAACCTCCGGGGGGGCTACCTGACGCGACGAAAATCTTCGCCAAGAAATGGTGCGTTCCGCCCCCCCTCTCGCCCCCTCCGTCGTACGCGCGCTCGCGCTCTACCCGTAAAGAATGGGCGCCCTGTTTTTTTGGTGTCTGGCGGGCCTCCTCATCCGGGTGGATCGTCGAAAACGGGCACGCACCGTGCCCGGTCTCGATTTGAAGTTGAGCTTCTCGGCCATTTGCGACCTTTTGTTGGTTTTTGGTTACGTTTTGTTGTGAGGACCCAATGGGGGGGTCTTGGTCCTAATGGGCCCCGGATATGTGTTTGTTGGGTGT…	TAGGGCGGTCAAACAGGGGCTTTTTA	TAGGGCGGTCAAACAGGGTTTTTA	FALSE	FALSE	FALSE	TAGGTGG	GCGGTGG	FALSE
Non-A_Shanks_78	T_lutea_GenomeV2.4_Contig_139	624597	625083	486	TAGGGCGGTCAAGCAGGGTTTTTTACTTTTTAACAATAATGGGGGGGGGGACGTTTTTTGACCATTCTCCAACCAAAGCCCACCACAAAAGTCCCAGGGGGGCCACCTGTCGCCACGAAAGTCTTCGCTAGGAAAAGGTGCGATTCTTCTCCCCCCTCGCAGCGCGCCCGGCAGCGTGCGCGCCCGGCTGTGGCTAGCTGAGGCGCGCTGCACTGGGGACGCGTCGATCAGCGGCCCGACGCTCGCCCGCTCTCGCGTCGGCCGTCGGCCCTCCGTGATAGTTATTTGTGGCTTGTTTGCGCGTTTTCATGTTACGCATCGCTGTGGGAGCTACCGTGGGGGGTCTGGGGCCCAAAGGGCACCGGATATGTGCTAGTTACACCTATCCAGTCACCACAT…	TAGGGCGGTCAAGCAGGGTTTTTTA	TAGGGCGGTCAAACAGTCAAACAGGGCTTTTTA	FALSE	FALSE	FALSE	AATATAT	AGTAGTA	FALSE
