# Supplementary material for: Phenotype stability and dynamics of transposable elements in a strain of the microalga Tisochrysis lutea with improved lipid traits
Source: PLoS One. 2023 Apr 27;18(4):e0284656. doi: 10.1371/journal.pone.0284656 (PMC10138859; doi:10.1371/journal.pone.0284656)
Supplement: S8 Data — (XLSX) [file pone.0284656.s013.xlsx]

## Sheet: Data S8
Data S8	List of genes predicted to be impacted by TE indels, functional gene predictions and associated GO terms.

## Sheet: TisoArg-spec TE indels & genes
TisoArg-specific TE indels found within/close to genes
duplicated predictions are in grey
TE indels				Genes					BLAST2GO predictions				Manual check
Contig	Start	End	ID	Chrm	Start	End	gene strand	ID	enzyme name	Description	GO Names	InterPro GO Names	ORFfinder	BLASTp	HMMER
lipid or catabolic GO terms
T_lutea_GenomeV2.4_Contig_058	160060	162060	TisoArg-192	T_lutea_GenomeV2.4_Contig_058	161083	162509	+	Tiso_v2_13625	GTP diphosphokinase; Guanosine-3',5'-bis(diphosphate) 3'-diphosphatase	RELA_BACSU ame: Full=GTP pyrophosphokinase ame: Full=(p)ppGpp synthase ame: Full=ATP:GTP 3 -pyrophosphotransferase ame: Full=ppGpp synthase I	P:multicellular organism development; P:cell communication; P:response to extracellular stimulus; P:biosynthetic process; P:nucleobase-containing compound metabolic process; C:plasma membrane; C:plastid; P:response to stress; F:nucleotide binding; F:protein binding; C:cell wall; P:lipid metabolic process; C:cytosol; P:photosynthesis; F:kinase activity; F:hydrolase activity	no GO terms	MLSYSCALLALTAPLAPLSRVRRASLPLASATPDEPNSSQWAVQDGAAYSVAARASTAEWLTLSNVGACKGGCDQLVPAPQLRALHRATWYLQEHAMVIQRAVQLASLAHEGQARKNGEPFIIHPVETACILAELKMDLDTIVAGLLHDTVEDTDLTLDEIDGLFGPRYVGRTRLILAAQRLESVPRQSSPPPPQSSLLSCPAPPPCSVAAIVKGDSKQSKLCLDAAALDKEAQRSLNHRCMLMAMGEDWRIVVVKLADRLHNMRTLQHMPRHKQVRIARETIQIFVPLARKLGVETLERELVHLAVQYLFPKELKGLFGLQLLGHWARLQCWGFGQSLDDLIGRDQELSELDLHVKLNGHRQRWLRHVDQWAMASSK	GTP pyrophosphokinase [Porphyridium purpureum]	GTP diphosphokinase
T_lutea_GenomeV2.4_Contig_175	933809	935809	TisoArg-571	T_lutea_GenomeV2.4_Contig_175	932772	935271	+	Tiso_v2_06632	Pyrroline-5-carboxylate reductase; Cytidine deaminase	P5CR_METAC ame: Full=Pyrroline-5-carboxylate reductase Short=P5C reductase Short=P5CR ame: Full=PCA reductase	P:catabolic process; P:biosynthetic process; P:nucleobase-containing compound metabolic process; C:plasma membrane; P:response to stress; P:growth; F:nucleotide binding; P:response to abiotic stimulus; F:protein binding; P:cell death; C:cell wall; C:mitochondrion; C:cytosol; F:hydrolase activity	F:pyrroline-5-carboxylate reductase activity; P:proline biosynthetic process; P:oxidation-reduction process	MASALMGGLVKAGAASAAQIHVAEPYVPLREKHAANGFRATTSNREVVQKSEMVWLAVKPDTISTVLREVADLVTPSTRKVFVSIAAGVDVRAIESQLPAGARVVRVMPNLPCLVSQTAAAFCRGTNATAEDAALVRDALRTVGQAEEVPEKLMDAVRSARLGSLASHSIDVSHASSQPNDSLARTLRGPDC	delta-1-pyrroline-5-carboxylate reductase [Tribonema minus]	Pyrroline-5-carboxylate reductase
T_lutea_GenomeV2.4_Contig_181	89756	92497	Breakdancer-TisoArg-53	T_lutea_GenomeV2.4_Contig_181	79219	90462	+	Tiso_v2_11237	Adenosinetriphosphatase; Nucleoside-triphosphate phosphatase	Y8923_DICDI ame: Full= uncharacterized transmembrane DDB_G0290641	P:multicellular organism development; P:catabolic process; P:signal transduction; P:cellular protein modification process; P:cell-cell signaling; P:anatomical structure morphogenesis; C:nucleolus; F:protein binding; C:membrane; P:cellular component organization; C:cytosol; F:transferase activity; F:hydrolase activity	F:ATP binding	MEQQRRGAQRVLGLDLRVDDLLERLCGAYRTLMTAGQDVSASNISNDTLPPPKWFDTFFGLRDFMHFIKLLARLAEGTSVSLGSIQLALERNFNGRERGDVQRLVRFWLSALAPKIKLHPFRNPFDLLFDSLHEQLLSREPMSRYKLLIETTNDDSILRLLQERRILALVPDGRSCTVLKLSDFPEDSEIQQANVIAGAKYAAAKGETIVLSQTERINESFYDLFNQHFQRMVDRDEDGQPTVTYHANIAIGSHSKLCQVSPGFQCIVHLRLSELREAPAPFLNRFEKYRLTHAMLLDSHLSQRSAALRQLTLNVLDKVQELTERVGLHHFYGAKQQQTVESAIHNLLGVSMPLSQDVQDWSLVPALESELMQATFIDVVHKELNGDVNAQEQFAQLLA…	e3 ubiquitin-protein ligase rnf213 [Chrysochromulina tobinii]	NA
no lipid or catabolic GO terms
T_lutea_GenomeV2.4_Contig_002	39422	41422	TisoArg-1	T_lutea_GenomeV2.4_Contig_002	39020	40024	-	Tiso_v2_14905	0	---NA---	0	no GO terms
T_lutea_GenomeV2.4_Contig_013	411661	416225	Pindel-TisoArg-16	T_lutea_GenomeV2.4_Contig_013	415391	416473	+	Tiso_v2_08576	0	---NA---	0	F:protein binding
T_lutea_GenomeV2.4_Contig_013	411661	416225	Pindel-TisoArg-16	T_lutea_GenomeV2.4_Contig_013	411151	412636	-	Tiso_v2_08575	0	---NA---	0	no GO terms
T_lutea_GenomeV2.4_Contig_015	482465	491240	Pindel-TisoArg-7	T_lutea_GenomeV2.4_Contig_015	485355	490113	-	Tiso_v2_04126	0	---NA---	0	no GO terms
T_lutea_GenomeV2.4_Contig_015	817748	836858	Breakdancer-TisoArg-4	T_lutea_GenomeV2.4_Contig_015	830549	833863	+	Tiso_v2_04188	0	---NA---	0	P:transmembrane transport; C:integral component of membrane
T_lutea_GenomeV2.4_Contig_015	817748	836858	Breakdancer-TisoArg-4	T_lutea_GenomeV2.4_Contig_015	819750	821329	-	Tiso_v2_04187	0	CD022_XENLARecName: Full=Uncharacterized protein C4orf22 homolog	P:biological_process; C:cellular_component; F:molecular_function	no GO terms
T_lutea_GenomeV2.4_Contig_026	48206	50206	TisoArg-74	T_lutea_GenomeV2.4_Contig_026	49501	51146	+	Tiso_v2_11484	0	---NA---	0	no GO terms
T_lutea_GenomeV2.4_Contig_032	63868	65868	TisoArg-86	T_lutea_GenomeV2.4_Contig_032	63627	64453	-	Tiso_v2_11784	0	---NA---	0	no GO terms
T_lutea_GenomeV2.4_Contig_032	105674	107862	Breakdancer-TisoArg-7	T_lutea_GenomeV2.4_Contig_032	107676	109967	-	Tiso_v2_11792	0	---NA---	0	no IPS match
T_lutea_GenomeV2.4_Contig_041	157363	159363	TisoArg-102	T_lutea_GenomeV2.4_Contig_041	155890	158135	-	Tiso_v2_08147	0	---NA---	0	no GO terms
T_lutea_GenomeV2.4_Contig_086	305873	307873	TisoArg-260	T_lutea_GenomeV2.4_Contig_086	302746	307049	-	Tiso_v2_10168	0	ISCU_ECO57 ame: Full=Iron-sulfur cluster assembly scaffold ame: Full=Sulfur acceptor	P:cellular homeostasis; P:protein metabolic process; C:nucleus; F:protein binding; C:mitochondrion; F:structural molecule activity; P:cellular component organization; C:cytosol; P:biosynthetic process; F:transferase activity; P:nucleobase-containing compound metabolic process; C:plastid	F:iron ion binding; F:iron-sulfur cluster binding; P:iron-sulfur cluster assembly
T_lutea_GenomeV2.4_Contig_091	269195	273801	Breakdancer-TisoArg-22	T_lutea_GenomeV2.4_Contig_091	268815	269834	-	Tiso_v2_07160	0	---NA---	0	no GO terms
T_lutea_GenomeV2.4_Contig_094	38639	87562	Breakdancer-TisoArg-24	T_lutea_GenomeV2.4_Contig_094	78123	80791	+	Tiso_v2_14022	0	---NA---	0	no GO terms
T_lutea_GenomeV2.4_Contig_094	38639	87562	Breakdancer-TisoArg-24	T_lutea_GenomeV2.4_Contig_094	74066	74635	+	Tiso_v2_14021	0	---NA---	0	no IPS match
T_lutea_GenomeV2.4_Contig_094	38639	87562	Breakdancer-TisoArg-24	T_lutea_GenomeV2.4_Contig_094	84825	85058	+	Tiso_v2_14024	0	---NA---	0	no GO terms
T_lutea_GenomeV2.4_Contig_094	38639	87562	Breakdancer-TisoArg-24	T_lutea_GenomeV2.4_Contig_094	40685	41909	+	Tiso_v2_14017	0	---NA---	0	no IPS match
T_lutea_GenomeV2.4_Contig_094	38639	87562	Breakdancer-TisoArg-24	T_lutea_GenomeV2.4_Contig_094	85003	86394	-	Tiso_v2_14025	0	---NA---	0	F:protein binding
T_lutea_GenomeV2.4_Contig_094	38639	87562	Breakdancer-TisoArg-24	T_lutea_GenomeV2.4_Contig_094	83512	83883	-	Tiso_v2_14023	0	---NA---	0	no GO terms
T_lutea_GenomeV2.4_Contig_094	38639	87562	Breakdancer-TisoArg-24	T_lutea_GenomeV2.4_Contig_094	38482	38888	-	Tiso_v2_14015	0	---NA---	0	no GO terms
T_lutea_GenomeV2.4_Contig_094	38639	87562	Breakdancer-TisoArg-24	T_lutea_GenomeV2.4_Contig_094	73100	73606	-	Tiso_v2_14020	0	---NA---	0	no GO terms
T_lutea_GenomeV2.4_Contig_094	38639	87562	Breakdancer-TisoArg-24	T_lutea_GenomeV2.4_Contig_094	39186	39684	-	Tiso_v2_14016	0	---NA---	0	no IPS match
T_lutea_GenomeV2.4_Contig_094	38639	87562	Breakdancer-TisoArg-24	T_lutea_GenomeV2.4_Contig_094	42170	48616	-	Tiso_v2_14018	0	---NA---	0	no GO terms
T_lutea_GenomeV2.4_Contig_094	38639	87562	Breakdancer-TisoArg-24	T_lutea_GenomeV2.4_Contig_094	49836	56638	-	Tiso_v2_14019	0	---NA---	0	F:coenzyme binding; P:coenzyme A metabolic process; P:oxidation-reduction process; F:hydroxymethylglutaryl-CoA reductase (NADPH) activity
T_lutea_GenomeV2.4_Contig_097	686620	688620	TisoArg-320	T_lutea_GenomeV2.4_Contig_097	686030	686887	+	Tiso_v2_02744	0	---NA---	0	no GO terms
T_lutea_GenomeV2.4_Contig_097	686620	688620	TisoArg-320	T_lutea_GenomeV2.4_Contig_097	688503	688874	-	Tiso_v2_02745	0	---NA---	0	no IPS match
T_lutea_GenomeV2.4_Contig_097	1980279	1984845	Pindel-TisoArg-13	T_lutea_GenomeV2.4_Contig_097	1977838	1980795	-	Tiso_v2_02999	0	---NA---	0	no GO terms
T_lutea_GenomeV2.4_Contig_098	363607	372376	Pindel-TisoArg-10	T_lutea_GenomeV2.4_Contig_098	371877	375323	+	Tiso_v2_12861	Threonine--tRNA ligase	SYT_SYNS9 ame: Full=Threonine--tRNA ligase ame: Full=Threonyl-tRNA synthetase Short=	F:nucleotide binding; P:embryo development; F:RNA binding; F:catalytic activity; C:mitochondrion; P:post-embryonic development; P:nucleobase-containing compound metabolic process; C:plastid; P:reproduction; P:translation	F:ligase activity, forming aminoacyl-tRNA and related compounds; F:nucleotide binding; F:ATP binding; P:tRNA aminoacylation for protein translation; F:aminoacyl-tRNA ligase activity; C:cytoplasm; F:threonine-tRNA ligase activity; P:threonyl-tRNA aminoacylation; P:tRNA aminoacylation
T_lutea_GenomeV2.4_Contig_098	363607	372376	Pindel-TisoArg-10	T_lutea_GenomeV2.4_Contig_098	365026	369496	+	Tiso_v2_12860	0	---NA---	0	no GO terms
T_lutea_GenomeV2.4_Contig_108	93848	95848	TisoArg-370	T_lutea_GenomeV2.4_Contig_108	91470	94177	+	Tiso_v2_08710	0	---NA---	0	no GO terms
T_lutea_GenomeV2.4_Contig_115	1840285	1842285	TisoArg-381	T_lutea_GenomeV2.4_Contig_115	1839946	1840659	+	Tiso_v2_03720	0	MOB1A_MOUSE ame: Full=MOB kinase activator 1A ame: Full=Mob1 homolog 1B ame: Full=Mps one binder kinase activator-like 1B	P:response to extracellular stimulus; P:multicellular organism development; P:cellular protein modification process; C:Golgi apparatus; P:anatomical structure morphogenesis; C:nucleolus; C:extracellular region; C:vacuole; C:plastid; P:behavior; P:response to biotic stimulus; P:response to abiotic stimulus; C:endosome; P:cell death; C:cytosol; P:signal transduction; C:plasma membrane; P:cell cycle…	no GO terms
T_lutea_GenomeV2.4_Contig_119	271609	283682	Breakdancer-TisoArg-31	T_lutea_GenomeV2.4_Contig_119	269830	272375	+	Tiso_v2_12501	Protein-serine/threonine phosphatase; 4-nitrophenylphosphatase	VPS29_DANRE ame: Full=Vacuolar sorting-associated 29 ame: Full=Vesicle sorting 29	C:endosome; F:protein binding; P:signal transduction; P:metabolic process; C:membrane; P:cell-cell signaling; C:cytosol; C:Golgi apparatus; C:extracellular region; F:transporter activity; F:hydrolase activity	C:retromer complex; P:retrograde transport, endosome to Golgi
T_lutea_GenomeV2.4_Contig_119	271609	283682	Breakdancer-TisoArg-31	T_lutea_GenomeV2.4_Contig_119	279937	280842	+	Tiso_v2_12503	0	---NA---	0	no GO terms
T_lutea_GenomeV2.4_Contig_119	271609	283682	Breakdancer-TisoArg-31	T_lutea_GenomeV2.4_Contig_119	282990	284340	-	Tiso_v2_12504	0	---NA---	0	C:transcription factor TFIIA complex; P:transcription initiation from RNA polymerase II promoter
T_lutea_GenomeV2.4_Contig_119	271609	283682	Breakdancer-TisoArg-31	T_lutea_GenomeV2.4_Contig_119	273820	275115	-	Tiso_v2_12502	0	---NA---	0	no GO terms
T_lutea_GenomeV2.4_Contig_137	481633	483633	TisoArg-433	T_lutea_GenomeV2.4_Contig_137	480672	481718	+	Tiso_v2_10759	0	---NA---	0	no IPS match
T_lutea_GenomeV2.4_Contig_137	435201	437201	TisoArg-430	T_lutea_GenomeV2.4_Contig_137	429109	435831	+	Tiso_v2_10751	0	---NA---	0	F:protein binding
T_lutea_GenomeV2.4_Contig_137	481633	483633	TisoArg-433	T_lutea_GenomeV2.4_Contig_137	483219	483866	-	Tiso_v2_10760	0	---NA---	0	no GO terms
T_lutea_GenomeV2.4_Contig_139	1426237	1428237	TisoArg-448	T_lutea_GenomeV2.4_Contig_139	1425275	1426399	+	Tiso_v2_02530	0	---NA---	0	F:L-ascorbic acid binding; F:oxidoreductase activity, acting on paired donors, with incorporation or reduction of molecular oxygen; F:iron ion binding; F:oxidoreductase activity; P:oxidation-reduction process
T_lutea_GenomeV2.4_Contig_143	870962	872962	TisoArg-455	T_lutea_GenomeV2.4_Contig_143	867425	871925	+	Tiso_v2_07521	0	---NA---	0	F:oxidoreductase activity; P:oxidation-reduction process
T_lutea_GenomeV2.4_Contig_147	238493	241138	Breakdancer-TisoArg-40	T_lutea_GenomeV2.4_Contig_147	236519	238585	+	Tiso_v2_12211	0	---NA---	0	no GO terms
T_lutea_GenomeV2.4_Contig_147	238493	241138	Breakdancer-TisoArg-40	T_lutea_GenomeV2.4_Contig_147	238686	238988	+	Tiso_v2_12212	0	---NA---	0	no GO terms
T_lutea_GenomeV2.4_Contig_162	663588	665588	TisoArg-510	T_lutea_GenomeV2.4_Contig_162	664564	665739	-	Tiso_v2_08467	0	---NA---	0	no GO terms
T_lutea_GenomeV2.4_Contig_164	89513	91513	TisoArg-514	T_lutea_GenomeV2.4_Contig_164	85673	89677	-	Tiso_v2_14561	0	---NA---	0	no GO terms
T_lutea_GenomeV2.4_Contig_168	366749	371008	Breakdancer-TisoArg-43	T_lutea_GenomeV2.4_Contig_168	370523	372471	+	Tiso_v2_10328	0	---NA---	0	no GO terms
T_lutea_GenomeV2.4_Contig_168	366749	371008	Breakdancer-TisoArg-43	T_lutea_GenomeV2.4_Contig_168	364649	367351	-	Tiso_v2_10327	0	---NA---	0	no GO terms
T_lutea_GenomeV2.4_Contig_170	60233	69004	Pindel-TisoArg-9	T_lutea_GenomeV2.4_Contig_170	61363	66123	+	Tiso_v2_13782	0	---NA---	0	no GO terms
T_lutea_GenomeV2.4_Contig_171	72575	74575	TisoArg-530	T_lutea_GenomeV2.4_Contig_171	74066	79227	+	Tiso_v2_14075	0	---NA---	0	F:binding
T_lutea_GenomeV2.4_Contig_173	1157739	1166592	Breakdancer-TisoArg-45	T_lutea_GenomeV2.4_Contig_173	1157516	1158618	+	Tiso_v2_00203	0	---NA---	0	no GO terms
T_lutea_GenomeV2.4_Contig_173	930698	932698	TisoArg-541	T_lutea_GenomeV2.4_Contig_173	932168	934064	-	Tiso_v2_00170	0	---NA---	0	no GO terms
T_lutea_GenomeV2.4_Contig_175	1008034	1010034	TisoArg-573	T_lutea_GenomeV2.4_Contig_175	1009347	1009859	+	Tiso_v2_06650	0	---NA---	0	F:protein binding
T_lutea_GenomeV2.4_Contig_179	77067	79067	TisoArg-586	T_lutea_GenomeV2.4_Contig_179	78976	82015	+	Tiso_v2_09678	0	CENPJ_MOUSE ame: Full=Centromere J Short=CENP-J	C:cytoskeleton; F:protein binding; P:signal transduction; P:cellular component organization; C:cytosol; P:cell cycle; P:response to stress	no GO terms
T_lutea_GenomeV2.4_Contig_192	171235	174513	Breakdancer-TisoArg-59	T_lutea_GenomeV2.4_Contig_192	172732	173151	+	Tiso_v2_13370	0	---NA---	0	no IPS match
T_lutea_GenomeV2.4_Contig_192	171235	174513	Breakdancer-TisoArg-59	T_lutea_GenomeV2.4_Contig_192	174223	176837	-	Tiso_v2_13371	0	---NA---	0	no GO terms
T_lutea_GenomeV2.4_Contig_193	90320	95166	Breakdancer-TisoArg-69	T_lutea_GenomeV2.4_Contig_193	94825	95316	+	Tiso_v2_15667	0	RK2_EMIHU ame: Full=50S ribosomal chloroplastic	F:RNA binding; C:mitochondrion; F:structural molecule activity; C:cytosol; C:ribosome; F:transferase activity; C:plastid; P:translation	F:RNA binding; F:structural constituent of ribosome; C:large ribosomal subunit; C:ribosome; F:transferase activity; C:intracellular; P:translation

## Sheet: TisoS2M2-spec TE indels & genes
TisoS2M2-specific TE indels found within/close to genes
duplicated predictions are in grey
TE indels									BLAST2GO predictions				Manual check
Contig	Start	End	ID	Chrm	Start	End	gene strand	ID	enzyme name	Description	GO Names	InterPro GO Names	ORFfinder	BLASTp	HMMER
lipid or catabolic GO terms
T_lutea_GenomeV2.4_Contig_142	46892	48002	Pindel-TisoS2M2-19	T_lutea_GenomeV2.4_Contig_142	40104	78000	+	Tiso_v2_15005	Long-chain-enoyl-CoA hydratase; 3-hydroxyacyl-CoA dehydrogenase; Long-chain-3-hydroxyacyl-CoA dehydrogenase; Acetyl-CoA C-acyltransferase; Acetyl-CoA C-acetyltransferase; Dodecenoyl-CoA isomerase; Enoyl-CoA hydratase; 3-hydroxybutyryl-CoA epimerase	ECHP_DANRE ame: Full=Peroxisomal bifunctional enzyme Short=PBE Short=PBFE Includes: ame: Full=Enoyl- hydratase 3,2-trans-enoyl- isomerase Includes: ame: Full=3-hydroxyacyl- dehydrogenase	P:catabolic process; P:cellular protein modification process; P:biosynthetic process; C:nucleolus; C:extracellular region; F:receptor binding; C:plastid; F:nucleotide binding; C:peroxisome; F:RNA binding; C:cytoskeleton; P:flower development; C:cell wall; C:mitochondrion; C:membrane; P:lipid metabolic process; P:response to endogenous stimulus; C:cytosol; F:transferase activity	F:oxidoreductase activity; F:catalytic activity; F:3-hydroxyacyl-CoA dehydrogenase activity; P:metabolic process; P:oxidation-reduction process; P:fatty acid metabolic process	MADDHEDDEELEEGLPPGEKQEVRHAIALLRDRSAGWAERDAALVRLADLVRSGSLSLDSDELLRVLPRVAVQLPDLRSQIVRSACDLLTAIAEGVTNEEQVGALERPVRERIVPGLLLLAASANTVLAGFARVTLPPLANVVQSVPLLRLYAGELHKSKHVAVRSLCGRCVLEALRSWPAATLEGADSALEKALTHAAADAAQDVRSLARECLGEYAKALPESAERARSKLDASTLRALDRQTAGGGEPRPSPTRRRTAGAPKPGTSAQRHSTGTYATDGATVPDIAKRSASVPAPRPQRKSTPGNSRNASMLYPNNATPESGAYAGGVEAKRRSMAGVRSRSGARVRNRVGGDRADQATSAPRRIHQPRLTRVTAALDPEWERELQEAAMGDADATC…	NA	NA
T_lutea_GenomeV2.4_Contig_142	46943	48000	Breakdancer-TisoS2M2-55	T_lutea_GenomeV2.4_Contig_142	40104	78000	+	Tiso_v2_15005	Long-chain-enoyl-CoA hydratase; 3-hydroxyacyl-CoA dehydrogenase; Long-chain-3-hydroxyacyl-CoA dehydrogenase; Acetyl-CoA C-acyltransferase; Acetyl-CoA C-acetyltransferase; Dodecenoyl-CoA isomerase; Enoyl-CoA hydratase; 3-hydroxybutyryl-CoA epimerase	ECHP_DANRE ame: Full=Peroxisomal bifunctional enzyme Short=PBE Short=PBFE Includes: ame: Full=Enoyl- hydratase 3,2-trans-enoyl- isomerase Includes: ame: Full=3-hydroxyacyl- dehydrogenase	P:catabolic process; P:cellular protein modification process; P:biosynthetic process; C:nucleolus; C:extracellular region; F:receptor binding; C:plastid; F:nucleotide binding; C:peroxisome; F:RNA binding; C:cytoskeleton; P:flower development; C:cell wall; C:mitochondrion; C:membrane; P:lipid metabolic process; P:response to endogenous stimulus; C:cytosol; F:transferase activity	F:oxidoreductase activity; F:catalytic activity; F:3-hydroxyacyl-CoA dehydrogenase activity; P:metabolic process; P:oxidation-reduction process; P:fatty acid metabolic process	MADDHEDDEELEEGLPPGEKQEVRHAIALLRDRSAGWAERDAALVRLADLVRSGSLSLDSDELLRVLPRVAVQLPDLRSQIVRSACDLLTAIAEGVTNEEQVGALERPVRERIVPGLLLLAASANTVLAGFARVTLPPLANVVQSVPLLRLYAGELHKSKHVAVRSLCGRCVLEALRSWPAATLEGADSALEKALTHAAADAAQDVRSLARECLGEYAKALPESAERARSKLDASTLRALDRQTAGGGEPRPSPTRRRTAGAPKPGTSAQRHSTGTYATDGATVPDIAKRSASVPAPRPQRKSTPGNSRNASMLYPNNATPESGAYAGGVEAKRRSMAGVRSRSGARVRNRVGGDRADQATSAPRRIHQPRLTRVTAALDPEWERELQEAAMGDADATC…	NA	NA
T_lutea_GenomeV2.4_Contig_142	46892	48002	Pindel-TisoS2M2-19	T_lutea_GenomeV2.4_Contig_142	48052	48987	-	Tiso_v2_15006	0	---NA---	0	P:lipid metabolic process	MLSSAMGWEMPDWEPLTGWAPVLACLRECPDAAWRAAALPLSQMAALTYTSTRGSYFNASSANESVEGWERVQTADPPAGMRAIFFEQHASSRGVVAFRGTDLDRTTPSGQADACADRLLFGESGEFPAFCEQFTTSTLDYYGQAVDFVSGVMKLRPNTSLLFTGHSLGAALAMMVSAASPAKLAVRGTLTPAVGFGTPSWLQPLKRRAGFSPSPAAAGAMFAVADAYDPVEAEAVLGHGLVGQVCRWGMHKPAPPSCKACFTTLRRGGGRIGAICEACFRERHVFAHYIADVRGPRPECVNASDAKLPAG	lipase, putative [Bodo saltans]	Lipase_3 domain-containing protein
T_lutea_GenomeV2.4_Contig_142	46943	48000	Breakdancer-TisoS2M2-55	T_lutea_GenomeV2.4_Contig_142	48052	48987	-	Tiso_v2_15006	0	---NA---	0	P:lipid metabolic process	MLSSAMGWEMPDWEPLTGWAPVLACLRECPDAAWRAAALPLSQMAALTYTSTRGSYFNASSANESVEGWERVQTADPPAGMRAIFFEQHASSRGVVAFRGTDLDRTTPSGQADACADRLLFGESGEFPAFCEQFTTSTLDYYGQAVDFVSGVMKLRPNTSLLFTGHSLGAALAMMVSAASPAKLAVRGTLTPAVGFGTPSWLQPLKRRAGFSPSPAAAGAMFAVADAYDPVEAEAVLGHGLVGQVCRWGMHKPAPPSCKACFTTLRRGGGRIGAICEACFRERHVFAHYIADVRGPRPECVNASDAKLPAG	lipase, putative [Bodo saltans]	Lipase_3 domain-containing protein
T_lutea_GenomeV2.4_Contig_086	172943	172943	Mobster-TisoS2M2-272	T_lutea_GenomeV2.4_Contig_086	173454	175268	+	Tiso_v2_10131	Transferring phosphorus-containing groups; [RNA-polymerase]-subunit kinase; Cyclin-dependent kinase	CDKA1_ORYSJ ame: Full=Cyclin-dependent kinase A-1 Short=CDKA 1 ame: Full=CDC2Os-1 ame: Full=Cell division control 2 homolog 1	P:embryo development; P:catabolic process; P:post-embryonic development; P:cellular protein modification process; P:anatomical structure morphogenesis; P:biosynthetic process; C:extracellular region; C:nucleoplasm; F:nucleotide binding; P:response to abiotic stimulus; C:endosome; P:cell death; C:cytosol; P:generation of precursor metabolites and energy; P:signal transduction; C:endoplasmic reticu…	F:ATP binding; F:protein kinase activity; P:protein phosphorylation	MASRMDFGFHLGKLLLKSGSCDTPCHMVSVGVPRSLRYMGSGTGVSKVFLRCDMPCRRGISPEDFEELIDFGVTREKRVAGDHLRNDGADRPYVNWAGVLLCAEQDLGCSIPEGHHLWRLKHNPFSLSKAVAYGKRCSSHLMRVSTQRHSESTGQAEIRQLQRPTLRVDEHVLRLQVPEITKFTNISSQTLQ	NA	NA
T_lutea_GenomeV2.4_Contig_128	377408	377408	Mobster-TisoS2M2-476	T_lutea_GenomeV2.4_Contig_128	378117	380110	+	Tiso_v2_11435	Transferring phosphorus-containing groups; Transferring phosphorus-containing groups; [RNA-polymerase]-subunit kinase; Mitogen-activated protein kinase	MPK5_ORYSJ ame: Full=Mitogen-activated kinase 5 Short=MAP kinase 5 ame: Full=Benzothiadiazole-induced MAP kinase 1 ame: Full=MAP kinase 2 ame: Full=Multiple stress-responsive MAP kinase 2 ame: Full= 1 ame: Full= 1 ame: Full= 2 ame: Full= 5 ame: Full= 3 ame: Full= 2	P:embryo development; P:response to extracellular stimulus; P:catabolic process; P:cellular protein modification process; C:Golgi apparatus; P:anatomical structure morphogenesis; C:extracellular region; P:pollination; P:behavior; C:nucleoplasm; F:nucleotide binding; P:response to biotic stimulus; P:response to abiotic stimulus; P:cell death; C:endosome; P:flower development; C:cytosol; P:secondar…	F:ATP binding; F:MAP kinase activity; F:protein kinase activity; P:protein phosphorylation	MDTDLHYIIHSKQPLSEEHFKYFLYQILRGVHALHSAHVLHRDLKPGNLLVNKNCDLKICDFGLARAVNPGVEAKEVGLTEYVVTRWYRAPELLLENQTYTAAIDVWACGCIFAEMMTRKPLLPGRDYLHQLRLIVELLGSPTEADLANITNEQAVQFLRSLPVKSKKKWADVFPNADPLALDLIDKMLIFNAEKRCTMEEALNSEYLKPLHQGRELPKAEEHFSFGFDKPKMDQKELRDLIWNEMTSFHGEKAK	mitogen-activated protein kinase [Chrysochromulina tobinii]	Mitogen-activated protein kinase
T_lutea_GenomeV2.4_Contig_043	312781	312781	Mobster-TisoS2M2-139	T_lutea_GenomeV2.4_Contig_043	313173	315904	-	Tiso_v2_09258	Transferring phosphorus-containing groups; [Beta-adrenergic-receptor] kinase; Dual-specificity kinase; Protein kinase C; [G-protein-coupled receptor] kinase; cAMP-dependent protein kinase	KRAC_DICDI ame: Full=RAC family serine threonine- kinase homolog	P:embryo development; P:response to extracellular stimulus; P:catabolic process; P:cellular protein modification process; F:lipid binding; P:anatomical structure morphogenesis; C:nucleolus; P:behavior; C:nucleoplasm; F:nucleotide binding; P:response to biotic stimulus; P:response to abiotic stimulus; P:cell death; C:endosome; C:cytosol; P:generation of precursor metabolites and energy; P:signal t…	F:ATP binding; F:protein kinase activity; P:protein phosphorylation; F:protein serine/threonine kinase activity	MVLLATKRDTKKLYALKVIDKRILISQNQTHSIFREKEALASVEHPFIVPLRFAFQTEDHLCFVLDFIPGGNMYADLMRGPYTHARAIFYAAQIVLATHHLHELGILYRDLKPDNVLLMMDGYLKLADMGAARGMDENGCICSSGANAVQDKTAKCGRPTLKRRMTITGTHGYRAPEVYERNYGIEADWWNVGILIIEMLTAENPLRGENRKESEQMSKSKELLLPSYINPDVQDLALRLLQRDRTTRCGCGELGVTEIYEHPAFRDIKWEALLSLELKPPFELDLEGLTPRGQPVPRGNDKNQLDHFCGMVDFMKTSLAGRASFPLLAHDQQIFEDFDYTSNKVFEEELRSLQEVSEELEEYSFGVAGFC	protein-coupled receptor kinase 1-like protein [Chrysochromulina tobinii]
T_lutea_GenomeV2.4_Contig_043	312776	312776	Mobster-TisoS2M2-138	T_lutea_GenomeV2.4_Contig_043	313173	315904	-	Tiso_v2_09258	Transferring phosphorus-containing groups; [Beta-adrenergic-receptor] kinase; Dual-specificity kinase; Protein kinase C; [G-protein-coupled receptor] kinase; cAMP-dependent protein kinase	KRAC_DICDI ame: Full=RAC family serine threonine- kinase homolog	P:embryo development; P:response to extracellular stimulus; P:catabolic process; P:cellular protein modification process; F:lipid binding; P:anatomical structure morphogenesis; C:nucleolus; P:behavior; C:nucleoplasm; F:nucleotide binding; P:response to biotic stimulus; P:response to abiotic stimulus; P:cell death; C:endosome; C:cytosol; P:generation of precursor metabolites and energy; P:signal t…	F:ATP binding; F:protein kinase activity; P:protein phosphorylation; F:protein serine/threonine kinase activity	MVLLATKRDTKKLYALKVIDKRILISQNQTHSIFREKEALASVEHPFIVPLRFAFQTEDHLCFVLDFIPGGNMYADLMRGPYTHARAIFYAAQIVLATHHLHELGILYRDLKPDNVLLMMDGYLKLADMGAARGMDENGCICSSGANAVQDKTAKCGRPTLKRRMTITGTHGYRAPEVYERNYGIEADWWNVGILIIEMLTAENPLRGENRKESEQMSKSKELLLPSYINPDVQDLALRLLQRDRTTRCGCGELGVTEIYEHPAFRDIKWEALLSLELKPPFELDLEGLTPRGQPVPRGNDKNQLDHFCGMVDFMKTSLAGRASFPLLAHDQQIFEDFDYTSNKVFEEELRSLQEVSEELEEYSFGVAGFC	protein-coupled receptor kinase 1-like protein [Chrysochromulina tobinii]
T_lutea_GenomeV2.4_Contig_016	260041	260041	Mobster-TisoS2M2-47	T_lutea_GenomeV2.4_Contig_016	259976	262588	-	Tiso_v2_13322	Arylsulfatase; N-acetylgalactosamine-4-sulfatase	ARSB_HUMAN ame: Full=Arylsulfatase B Short=ASB ame: Full=N-acetylgalactosamine-4-sulfatase Short=G4S Flags: Precursor	P:multicellular organism development; P:response to extracellular stimulus; P:catabolic process; P:cellular protein modification process; C:endoplasmic reticulum; C:Golgi apparatus; C:extracellular region; P:transport; C:lysosome; P:response to abiotic stimulus; F:protein binding; C:mitochondrion; P:lipid metabolic process; P:cellular component organization; P:cell differentiation; F:hydrolase ac…	F:sulfuric ester hydrolase activity; F:catalytic activity; P:metabolic process	MKRAASAHLLVFTFIAGASGFGSTPEPTSTKPNIFLYLADDVGFNDVGFTQYASPDNPLVHTPTLDKLAHEGIRLDRHYSYRICGPSRASILSGRLAVHVQTDNGGGIGAWNPSDPISGYAGIPRNMTTMASKLKSAGYATHAIGKWDVGMATPTHTPLGRDFDSWLGYWDHAVSYWTKRNGFLSTGNVDSCFNQPLDFFEMNATYKGGVKDRWSLDNTTYKEEVFTKRALEIIHKHDVLKPIFLFFATGLLHTPLQVPAEYIRIVNNAAFQTENERLMAAMANYMDDQVGQLVNAFKAKGMWENTLFVYFSDNGGAAYLPGSGNNWPLQGGKYSDWEGGVRVASFVSGGFVPSTHRHTAFDGVISIADWYATFCVLAGHTRHYCTTDPAAAEANAYIE…	Arylsulfatase B [Symbiodinium microadriaticum]	Putative arylsulfatase b
T_lutea_GenomeV2.4_Contig_189	830328	830328	Mobster-TisoS2M2-747	T_lutea_GenomeV2.4_Contig_189	830652	831559	+	Tiso_v2_06146	0	RL102_ARATH ame: Full=60S ribosomal L10-2 ame: Full=Wilms tumor suppressor homolog	P:embryo development; P:catabolic process; P:post-embryonic development; F:structural molecule activity; C:Golgi apparatus; C:endoplasmic reticulum; C:nucleolus; C:ribosome; C:vacuole; P:nucleobase-containing compound metabolic process; P:transport; C:plastid; P:response to stress; P:reproduction; P:cell cycle; P:translation; P:response to abiotic stimulus; F:RNA binding; F:protein binding; C:mem…	F:structural constituent of ribosome; C:ribosome; C:intracellular; P:translation	MHMGSLERVRVSRRPFGASTLTLMPSLTRRPCSCSVSYRARGSLVKPQLSETQRRCRPGNLYLARRRASSTCGLCTSRARTERRIWPISTRATVPYVLPKAPRMPVCRRSAPAHESILLMRSTCHGCTRIRRWKASLPAFFTMYLLQATRAASSASDDSCSFSTDTMCAAKGKTSTGYFFLPAS	NA	NA
T_lutea_GenomeV2.4_Contig_179	341961	341961	Mobster-TisoS2M2-699	T_lutea_GenomeV2.4_Contig_179	341988	344387	+	Tiso_v2_09731	Cystathionine gamma-synthase; Cystathionine beta-lyase; Methionine gamma-lyase; Cystathionine gamma-lyase; Homocysteine desulfhydrase	YFHE_SCHPO ame: Full=Uncharacterized trans-sulfuration enzyme	P:embryo development; P:catabolic process; P:signal transduction; P:post-embryonic development; P:cellular protein modification process; C:endoplasmic reticulum; P:biosynthetic process; C:extracellular region; P:nucleobase-containing compound metabolic process; C:plastid; C:plasma membrane; P:regulation of gene expression, epigenetic; P:response to stress; C:nucleus; P:cell death; F:protein bindi…	F:pyridoxal phosphate binding; F:catalytic activity	MLCHVSAWAWNCANGRPSARSASRHILACRHSTTKYLAGHSDAIGGALCMVSHVLARPTACCARHMPNCRLQPGLPGNTPQADERLAQELRDDRTALGSTPGSLEPWLLLRSLRTLHLRIRQQCTTASKLAKWLSRAVDGDHSHPLVGKVVSVSHPSLPSHPGHEVAVRQMVGGFGGCFSLELASEDAARRLPAELELFRDATSLGGVESLIEWRRKYDVAVSPLLLRVSVGVEEEEHLRADLERGILRTTAACLSKEGE	cys met metabolism pyridoxal-phosphate-dependent protein [Chrysochromulina tobinii]	Cystathionine gamma-lyase
T_lutea_GenomeV2.4_Contig_097	1811743	1811743	Mobster-TisoS2M2-351	T_lutea_GenomeV2.4_Contig_097	1810047	1810890	+	Tiso_v2_02964	0	---NA---	0	P:ubiquitin-dependent protein catabolic process	MSEQQTVLVSSSCLTVSQPITCTCAWLGGFLLAHIDGLLAHTSSRASVSPWADSRIPCATSTSPPCLLISHCLFVHPRSNQTLVSRDDNKFEVLKKVAFQSQSEFLKDMVEDTGGDNNDVVKLPTIDGKVLSKVRYGWRLQRLRHFGGLTLSLFPSTNKVIEYAVRGPSSKGHDASPPPVGRTQVM	NA	NA
no lipid or catabolic GO terms
T_lutea_GenomeV2.4_Contig_097	75121	76213	Breakdancer-TisoS2M2-37	T_lutea_GenomeV2.4_Contig_097	71624	74282	-	Tiso_v2_02629	0	---NA---	0	no GO terms
T_lutea_GenomeV2.4_Contig_097	1811743	1811743	Mobster-TisoS2M2-351	T_lutea_GenomeV2.4_Contig_097	1812233	1813164	-	Tiso_v2_02965	0	---NA---	0	F:protein disulfide oxidoreductase activity; F:electron carrier activity; P:cell redox homeostasis
T_lutea_GenomeV2.4_Contig_097	1956140	1956140	Mobster-TisoS2M2-352	T_lutea_GenomeV2.4_Contig_097	1956321	1961335	-	Tiso_v2_02995	0	---NA---	0	no GO terms
T_lutea_GenomeV2.4_Contig_097	1965621	1965621	Mobster-TisoS2M2-353	T_lutea_GenomeV2.4_Contig_097	1963327	1964721	-	Tiso_v2_02996	0	---NA---	0	F:hydrolase activity, acting on ester bonds
T_lutea_GenomeV2.4_Contig_097	1981279	1983845	Pindel-TisoS2M2-10	T_lutea_GenomeV2.4_Contig_097	1977838	1980795	-	Tiso_v2_02999	0	---NA---	0	no GO terms
T_lutea_GenomeV2.4_Contig_181	269331	269331	Mobster-TisoS2M2-709	T_lutea_GenomeV2.4_Contig_181	266808	268789	-	Tiso_v2_11262	0	---NA---	0	no GO terms
T_lutea_GenomeV2.4_Contig_052	1156188	1156188	Mobster-TisoS2M2-174	T_lutea_GenomeV2.4_Contig_052	1154912	1155244	-	Tiso_v2_05990	0	---NA---	0	no IPS match
T_lutea_GenomeV2.4_Contig_184	712611	712611	Mobster-TisoS2M2-721	T_lutea_GenomeV2.4_Contig_184	711037	712531	-	Tiso_v2_01904	0	---NA---	0	no GO terms
T_lutea_GenomeV2.4_Contig_032	331612	331612	Mobster-TisoS2M2-95	T_lutea_GenomeV2.4_Contig_032	329509	331755	-	Tiso_v2_11838	0	---NA---	0	no GO terms
T_lutea_GenomeV2.4_Contig_023	59574	59574	Mobster-TisoS2M2-52	T_lutea_GenomeV2.4_Contig_023	58009	58787	-	Tiso_v2_10931	0	---NA---	0	no GO terms
T_lutea_GenomeV2.4_Contig_023	432094	432094	Mobster-TisoS2M2-58	T_lutea_GenomeV2.4_Contig_023	430348	431934	-	Tiso_v2_10981	0	---NA---	0	no IPS match
T_lutea_GenomeV2.4_Contig_026	114301	114301	Mobster-TisoS2M2-73	T_lutea_GenomeV2.4_Contig_026	108071	114037	-	Tiso_v2_11498	RNA-directed RNA polymerase; DNA-directed RNA polymerase	RPA1_SCHPO ame: Full=DNA-directed RNA polymerase I subunit rpa1 ame: Full=DNA-directed RNA polymerase I 190 kDa polypeptide ame: Full=DNA-directed RNA polymerase I largest subunit	P:embryo development; P:post-embryonic development; P:cellular protein modification process; P:anatomical structure morphogenesis; P:biosynthetic process; C:nucleolus; C:vacuole; C:plastid; C:nucleoplasm; P:response to biotic stimulus; P:response to external stimulus; F:nuclease activity; C:cytosol; P:signal transduction; F:chromatin binding; P:DNA metabolic process; P:transport; P:reproduction; …	F:DNA binding; C:nucleus; F:zinc ion binding; F:DNA-directed 5'-3' RNA polymerase activity; P:transcription, DNA-templated
T_lutea_GenomeV2.4_Contig_093	1613198	1614060	Pindel-TisoS2M2-22	T_lutea_GenomeV2.4_Contig_093	1610557	1612746	-	Tiso_v2_01547	tRNA (guanine(37)-N(1))-methyltransferase	TRM5_PHYIT ame: Full=tRNA (guanine(37)-N1)-methyltransferase ame: Full=M1G-methyltransferase ame: Full=tRNA	C:nucleus; C:mitochondrion; P:cellular component organization; C:cytosol; F:transferase activity; P:nucleobase-containing compound metabolic process	P:tRNA methylation; F:tRNA (guanine-N1-)-methyltransferase activity
T_lutea_GenomeV2.4_Contig_093	1613345	1614073	Breakdancer-TisoS2M2-35	T_lutea_GenomeV2.4_Contig_093	1610557	1612746	-	Tiso_v2_01547	tRNA (guanine(37)-N(1))-methyltransferase	TRM5_PHYIT ame: Full=tRNA (guanine(37)-N1)-methyltransferase ame: Full=M1G-methyltransferase ame: Full=tRNA	C:nucleus; C:mitochondrion; P:cellular component organization; C:cytosol; F:transferase activity; P:nucleobase-containing compound metabolic process	P:tRNA methylation; F:tRNA (guanine-N1-)-methyltransferase activity
T_lutea_GenomeV2.4_Contig_093	2152292	2152292	Mobster-TisoS2M2-331	T_lutea_GenomeV2.4_Contig_093	2150022	2151593	-	Tiso_v2_01645	0	---NA---	0	F:oxidoreductase activity; P:oxidation-reduction process
T_lutea_GenomeV2.4_Contig_144	489910	489910	Mobster-TisoS2M2-526	T_lutea_GenomeV2.4_Contig_144	486444	489061	-	Tiso_v2_07629	0	P2R3C_BOVIN ame: Full=Serine threonine- phosphatase 2A regulatory subunit B subunit gamma	P:multicellular organism development; P:cellular protein modification process; P:anatomical structure morphogenesis; P:cell cycle; C:nucleus; P:response to biotic stimulus; C:cytoskeleton; F:protein binding; P:response to external stimulus; C:cytoplasm; P:cellular component organization; P:cell differentiation; P:cell growth	no GO terms
T_lutea_GenomeV2.4_Contig_130	32684	32684	Mobster-TisoS2M2-478	T_lutea_GenomeV2.4_Contig_130	30373	32037	+	Tiso_v2_15251	0	---NA---	0	no GO terms
T_lutea_GenomeV2.4_Contig_130	32684	32684	Mobster-TisoS2M2-478	T_lutea_GenomeV2.4_Contig_130	33503	37524	+	Tiso_v2_15253	0	---NA---	0	no GO terms
T_lutea_GenomeV2.4_Contig_130	32684	32684	Mobster-TisoS2M2-478	T_lutea_GenomeV2.4_Contig_130	32156	32383	+	Tiso_v2_15252	0	---NA---	0	no IPS match
T_lutea_GenomeV2.4_Contig_189	591775	596334	Pindel-TisoS2M2-8	T_lutea_GenomeV2.4_Contig_189	594247	595645	+	Tiso_v2_06101	0	---NA---	0	F:nucleic acid binding; F:3'-5' exonuclease activity; P:nucleobase-containing compound metabolic process
T_lutea_GenomeV2.4_Contig_189	830328	830328	Mobster-TisoS2M2-747	T_lutea_GenomeV2.4_Contig_189	827664	829445	+	Tiso_v2_06145	0	---NA---	0	no GO terms
T_lutea_GenomeV2.4_Contig_136	57338	57338	Mobster-TisoS2M2-494	T_lutea_GenomeV2.4_Contig_136	57786	58058	-	Tiso_v2_15135	0	---NA---	0	no GO terms
T_lutea_GenomeV2.4_Contig_179	654175	654175	Mobster-TisoS2M2-703	T_lutea_GenomeV2.4_Contig_179	655166	656008	+	Tiso_v2_09784	0	---NA---	0	no IPS match
T_lutea_GenomeV2.4_Contig_046	818899	818899	Mobster-TisoS2M2-161	T_lutea_GenomeV2.4_Contig_046	815312	817954	-	Tiso_v2_09181	0	OSCP1_MOUSE ame: Full= OSCP1	P:cellular component organization; P:transport; C:plasma membrane	no GO terms
T_lutea_GenomeV2.4_Contig_150	2155439	2155439	Mobster-TisoS2M2-557	T_lutea_GenomeV2.4_Contig_150	2156428	2157381	-	Tiso_v2_01085	0	---NA---	0	F:structural constituent of ribosome; C:mitochondrial small ribosomal subunit
T_lutea_GenomeV2.4_Contig_173	1595652	1595652	Mobster-TisoS2M2-646	T_lutea_GenomeV2.4_Contig_173	1595821	1596600	+	Tiso_v2_00295	0	---NA---	0	F:actin binding; C:intracellular; P:negative regulation of Arp2/3 complex-mediated actin nucleation; F:Arp2/3 complex binding
T_lutea_GenomeV2.4_Contig_059	138917	138917	Mobster-TisoS2M2-203	T_lutea_GenomeV2.4_Contig_059	139861	142883	-	Tiso_v2_14797	Histone acetyltransferase	ARP3_CAEBR ame: Full=Actin-related 3 ame: Full=Actin 3	P:embryo development; P:post-embryonic development; F:structural molecule activity; P:cellular protein modification process; C:Golgi apparatus; P:anatomical structure morphogenesis; P:biosynthetic process; C:extracellular region; C:nucleoplasm; F:nucleotide binding; P:cell death; C:cytosol; P:signal transduction; P:DNA metabolic process; P:transport; C:plasma membrane; P:cell cycle; P:response to…	F:ATP binding; P:Arp2/3 complex-mediated actin nucleation; P:actin filament organization; C:Arp2/3 protein complex
T_lutea_GenomeV2.4_Contig_109	60615	60615	Mobster-TisoS2M2-427	T_lutea_GenomeV2.4_Contig_109	59600	59857	+	Tiso_v2_15553	0	---NA---	0	no GO terms
T_lutea_GenomeV2.4_Contig_168	474666	474666	Mobster-TisoS2M2-621	T_lutea_GenomeV2.4_Contig_168	475018	476448	+	Tiso_v2_10352	0	---NA---	0	C:membrane; C:integral component of membrane
T_lutea_GenomeV2.4_Contig_168	474666	474666	Mobster-TisoS2M2-621	T_lutea_GenomeV2.4_Contig_168	471181	473907	-	Tiso_v2_10351	Acetylesterase; Sialate O-acetylesterase; Carboxylesterase	SIAE_RAT ame: Full=Sialate O-acetylesterase ame: Full=Sialic acid-specific 9-O-acetylesterase ame: Full=Yolk sac 2 Contains: ame: Full=Sialate O-acetylesterase small subunit Contains: ame: Full=Sialate O-acetylesterase large subunit Flags: Precursor	P:carbohydrate metabolic process; C:extracellular space; C:lysosome; F:hydrolase activity	no GO terms
T_lutea_GenomeV2.4_Contig_096	9067	9067	Mobster-TisoS2M2-341	T_lutea_GenomeV2.4_Contig_096	6529	8505	-	Tiso_v2_15494	0	---NA---	0	no GO terms
T_lutea_GenomeV2.4_Contig_042	13970	13970	Mobster-TisoS2M2-117	T_lutea_GenomeV2.4_Contig_042	12287	13156	+	Tiso_v2_13704	0	---NA---	0	no GO terms
T_lutea_GenomeV2.4_Contig_042	124429	124429	Mobster-TisoS2M2-119	T_lutea_GenomeV2.4_Contig_042	125137	126372	+	Tiso_v2_13730	0	---NA---	0	no GO terms
